# Supplementary material for: The impacts of climate change on the abundance and distribution of the Spotted Wing Drosophila (Drosophila suzukii) in the United States and Canada
Source: PeerJ. 2017 Apr 6;5:e3192. doi: 10.7717/peerj.3192 (PMC5385127; doi:10.7717/peerj.3192)
Supplement: Supplemental Information 2 — Raw data used to create consensus maps (shown in Figs. 3 and 4A) coefficient of variance maps (shown in Fig. 4B) and in scatter plots shown in Fig. 5. [file peerj-05-3192-s002.zip]

Archive with 48 entries (48 files):
- model_bcc-csm1_rcp26_year30_norm__mean.txt
- model_bcc-csm1_rcp26_year60_norm__mean.txt
- model_bcc-csm1_rcp26_year90_norm__mean.txt
- model_bcc-csm1_rcp45_year30_norm__mean.txt
- model_bcc-csm1_rcp45_year60_norm__mean.txt
- model_bcc-csm1_rcp45_year90_norm__mean.txt
- model_bcc-csm1_rcp60_year30_norm__mean.txt
- model_bcc-csm1_rcp60_year60_norm__mean.txt
- model_bcc-csm1_rcp60_year90_norm__mean.txt
- model_bcc-csm1_rcp85_year30_norm__mean.txt
- model_bcc-csm1_rcp85_year60_norm__mean.txt
- model_bcc-csm1_rcp85_year90_norm__mean.txt
- model_ccsm4_rcp26_year30_norm__mean.txt
- model_ccsm4_rcp26_year60_norm__mean.txt
- model_ccsm4_rcp26_year90_norm__mean.txt
- model_ccsm4_rcp45_year30_norm__mean.txt
- model_ccsm4_rcp45_year60_norm__mean.txt
- model_ccsm4_rcp45_year90_norm__mean.txt
- model_ccsm4_rcp60_year30_norm__mean.txt
- model_ccsm4_rcp60_year60_norm__mean.txt
- model_ccsm4_rcp60_year90_norm__mean.txt
- model_ccsm4_rcp85_year30_norm__mean.txt
- model_ccsm4_rcp85_year60_norm__mean.txt
- model_ccsm4_rcp85_year90_norm__mean.txt
- model_gfdl-ems2g_rcp26_year30_norm__mean.txt
- model_gfdl-ems2g_rcp26_year60_norm__mean.txt
- model_gfdl-ems2g_rcp26_year90_norm__mean.txt
- model_gfdl-ems2g_rcp45_year30_norm__mean.txt
- model_gfdl-ems2g_rcp45_year60_norm__mean.txt
- model_gfdl-ems2g_rcp45_year90_norm__mean.txt
- model_gfdl-ems2g_rcp60_year30_norm__mean.txt
- model_gfdl-ems2g_rcp60_year60_norm__mean.txt
- model_gfdl-ems2g_rcp60_year90_norm__mean.txt
- model_gfdl-ems2g_rcp85_year30_norm__mean.txt
- model_gfdl-ems2g_rcp85_year60_norm__mean.txt
- model_gfdl-ems2g_rcp85_year90_norm__mean.txt
- model_ispl-cm5a-lr_rcp26_year30_norm__mean.txt
- model_ispl-cm5a-lr_rcp26_year60_norm__mean.txt
- model_ispl-cm5a-lr_rcp26_year90_norm__mean.txt
- model_ispl-cm5a-lr_rcp45_year30_norm__mean.txt
- model_ispl-cm5a-lr_rcp45_year60_norm__mean.txt
- model_ispl-cm5a-lr_rcp45_year90_norm__mean.txt
- model_ispl-cm5a-lr_rcp60_year30_norm__mean.txt
- model_ispl-cm5a-lr_rcp60_year60_norm__mean.txt
- model_ispl-cm5a-lr_rcp60_year90_norm__mean.txt
- model_ispl-cm5a-lr_rcp85_year30_norm__mean.txt
- model_ispl-cm5a-lr_rcp85_year60_norm__mean.txt
- model_ispl-cm5a-lr_rcp85_year90_norm__mean.txt
