# Supplementary material for: The impacts of climate change on the abundance and distribution of the Spotted Wing Drosophila (Drosophila suzukii) in the United States and Canada
Source: PeerJ. 2017 Apr 6;5:e3192. doi: 10.7717/peerj.3192 (PMC5385127; doi:10.7717/peerj.3192)
Supplement: Supplemental Information 2 — Raw data used to create consensus maps (shown in Figs. 3 and 4A) coefficient of variance maps (shown in Fig. 4B) and in scatter plots shown in Fig. 5. [file peerj-05-3192-s002.zip › model_bcc-csm1_rcp26_year30_norm__mean.txt]

-126	24	-1
-125	24	-1
-124	24	-1
-123	24	-1
-122	24	-1
-121	24	-1
-120	24	-1
-119	24	-1
-118	24	-1
-117	24	-1
-116	24	-1
-115	24	-1
-114	24	-1
-113	24	-1
-112	24	-1
-111	24	-1
-110	24	-1
-109	24	-1
-108	24	-1
-107	24	-1
-106	24	-1
-105	24	-1
-104	24	-1
-103	24	-1
-102	24	-1
-101	24	-1
-100	24	-1
-99	24	-1
-98	24	-1
-97	24	-1
-96	24	-1
-95	24	-1
-94	24	-1
-93	24	-1
-92	24	-1
-91	24	-1
-90	24	-1
-89	24	-1
-88	24	-1
-87	24	-1
-86	24	-1
-85	24	-1
-84	24	-1
-83	24	-1
-82	24	-1
-81	24	-1
-80	24	-1
-79	24	-1
-78	24	-1
-77	24	-1
-76	24	-1
-75	24	-1
-74	24	-1
-73	24	-1
-72	24	-1
-71	24	-1
-70	24	-1
-69	24	-1
-68	24	-1
-67	24	-1
-126	25	-1
-125	25	-1
-124	25	-1
-123	25	-1
-122	25	-1
-121	25	-1
-120	25	-1
-119	25	-1
-118	25	-1
-117	25	-1
-116	25	-1
-115	25	-1
-114	25	-1
-113	25	0.011389253478446264
-112	25	0.07161261798601841
-111	25	0.010303118505724152
-110	25	0.00984254033553546
-109	25	0.010166198278335
-108	25	0.07827545798221355
-107	25	0.08518355531856844
-106	25	0.27061224638682213
-105	25	0.26415429569325605
-104	25	0.08126066313387101
-103	25	0.08828032440712717
-102	25	0.305335128133445
-101	25	0.37043557542738814
-100	25	0.023919964660196243
-99	25	0.022086159571410413
-98	25	0.022955633412950153
-97	25	-1
-96	25	-1
-95	25	-1
-94	25	-1
-93	25	-1
-92	25	-1
-91	25	-1
-90	25	-1
-89	25	-1
-88	25	-1
-87	25	-1
-86	25	-1
-85	25	-1
-84	25	-1
-83	25	-1
-82	25	0.01442527503063846
-81	25	0.015165395313547695
-80	25	-1
-79	25	-1
-78	25	-1
-77	25	-1
-76	25	-1
-75	25	-1
-74	25	-1
-73	25	-1
-72	25	-1
-71	25	-1
-70	25	-1
-69	25	-1
-68	25	-1
-67	25	-1
-126	26	-1
-125	26	-1
-124	26	-1
-123	26	-1
-122	26	-1
-121	26	-1
-120	26	-1
-119	26	-1
-118	26	-1
-117	26	-1
-116	26	-1
-115	26	-1
-114	26	0.011817574631064103
-113	26	0.0963780442396653
-112	26	0.06302666563283586
-111	26	-1
-110	26	0.009937095635678274
-109	26	0.010877614791462514
-108	26	0.1810609461029645
-107	26	0.09965943443406695
-106	26	0.43465361258861723
-105	26	0.21384871544807912
-104	26	0.0740363650920482
-103	26	0.22984315670571
-102	26	0.2515414819465737
-101	26	0.06432308197807499
-100	26	0.03472782019050982
-99	26	0.028814187026913674
-98	26	0.03744304865854373
-97	26	-1
-96	26	-1
-95	26	-1
-94	26	-1
-93	26	-1
-92	26	-1
-91	26	-1
-90	26	-1
-89	26	-1
-88	26	-1
-87	26	-1
-86	26	-1
-85	26	-1
-84	26	-1
-83	26	0.01217580261638383
-82	26	0.01319840095431687
-81	26	0.014845281265423867
-80	26	-1
-79	26	-1
-78	26	-1
-77	26	-1
-76	26	-1
-75	26	-1
-74	26	-1
-73	26	-1
-72	26	-1
-71	26	-1
-70	26	-1
-69	26	-1
-68	26	-1
-67	26	-1
-126	27	-1
-125	27	-1
-124	27	-1
-123	27	-1
-122	27	-1
-121	27	-1
-120	27	-1
-119	27	-1
-118	27	-1
-117	27	-1
-116	27	-1
-115	27	0.07549799483277896
-114	27	0.02434191166601678
-113	27	0.11648454440095975
-112	27	0.013858598883032489
-111	27	0.011369623163995526
-110	27	0.011593125162334975
-109	27	0.18592951287956452
-108	27	0.1418611124387336
-107	27	0.39520778268826623
-106	27	0.3070225607384171
-105	27	0.32136940430114147
-104	27	0.2410330906605702
-103	27	0.5774062263863114
-102	27	0.14995145266478152
-101	27	0.03750946418164419
-100	27	0.03914455676390506
-99	27	0.06714693657008423
-98	27	0.06640556203466506
-97	27	0.08395289136068813
-96	27	-1
-95	27	-1
-94	27	-1
-93	27	-1
-92	27	-1
-91	27	-1
-90	27	-1
-89	27	-1
-88	27	-1
-87	27	-1
-86	27	-1
-85	27	-1
-84	27	-1
-83	27	0.014301213463582296
-82	27	0.015337609514435921
-81	27	0.013076477508989041
-80	27	-1
-79	27	-1
-78	27	-1
-77	27	-1
-76	27	-1
-75	27	-1
-74	27	-1
-73	27	-1
-72	27	-1
-71	27	-1
-70	27	-1
-69	27	-1
-68	27	-1
-67	27	-1
-126	28	-1
-125	28	-1
-124	28	-1
-123	28	-1
-122	28	-1
-121	28	-1
-120	28	-1
-119	28	-1
-118	28	-1
-117	28	-1
-116	28	0.038144330137966836
-115	28	0.054850429219051505
-114	28	0.025496586253897557
-113	28	0.028393985312057744
-112	28	0.035472513210571224
-111	28	0.03174468394754138
-110	28	0.1494285481526806
-109	28	0.353434028328897
-108	28	0.2495293185966925
-107	28	0.39084385379325337
-106	28	0.25154203378026563
-105	28	0.3534622092596384
-104	28	0.20860453698955267
-103	28	0.6391555747315165
-102	28	0.23630080809964657
-101	28	0.06223590665854691
-100	28	0.06540584515340836
-99	28	0.07362258335424533
-98	28	0.08711986491859472
-97	28	0.14655994826605903
-96	28	0.15471127079162036
-95	28	-1
-94	28	-1
-93	28	-1
-92	28	-1
-91	28	-1
-90	28	-1
-89	28	-1
-88	28	-1
-87	28	-1
-86	28	-1
-85	28	-1
-84	28	-1
-83	28	0.07781701512781919
-82	28	0.08106225553884362
-81	28	0.0837523325495736
-80	28	-1
-79	28	-1
-78	28	-1
-77	28	-1
-76	28	-1
-75	28	-1
-74	28	-1
-73	28	-1
-72	28	-1
-71	28	-1
-70	28	-1
-69	28	-1
-68	28	-1
-67	28	-1
-126	29	-1
-125	29	-1
-124	29	-1
-123	29	-1
-122	29	-1
-121	29	-1
-120	29	-1
-119	29	-1
-118	29	-1
-117	29	-1
-116	29	0.06210838631014718
-115	29	0.06927038326346402
-114	29	0.06811125191703751
-113	29	0.031072006159586375
-112	29	0.07117330224857264
-111	29	0.13956353883277073
-110	29	0.13931206167218516
-109	29	0.4549331359951109
-108	29	0.4189357709542243
-107	29	0.5005687067085299
-106	29	0.29108382662432947
-105	29	0.14709388945199828
-104	29	0.19941815216711167
-103	29	0.2586284575771302
-102	29	0.19357239080637587
-101	29	0.20498231934204214
-100	29	0.23837386021790696
-99	29	0.20051084834889954
-98	29	0.19671580387157164
-97	29	0.20399800703859194
-96	29	0.20672616057406415
-95	29	0.20646572313082
-94	29	0.20699625978347355
-93	29	0.2164174919308352
-92	29	0.2174989643765163
-91	29	0.19562938362889015
-90	29	0.1920835154462459
-89	29	-1
-88	29	-1
-87	29	-1
-86	29	0.20679587868151406
-85	29	0.21268360746217577
-84	29	0.21646204081006565
-83	29	0.10347065979761545
-82	29	0.09936826266011713
-81	29	0.09393929473970612
-80	29	-1
-79	29	-1
-78	29	-1
-77	29	-1
-76	29	-1
-75	29	-1
-74	29	-1
-73	29	-1
-72	29	-1
-71	29	-1
-70	29	-1
-69	29	-1
-68	29	-1
-67	29	-1
-126	30	-1
-125	30	-1
-124	30	-1
-123	30	-1
-122	30	-1
-121	30	-1
-120	30	-1
-119	30	-1
-118	30	-1
-117	30	0.040670831483365436
-116	30	0.05386289944458407
-115	30	0.09165577886321699
-114	30	0.07981769285441775
-113	30	0.14182296108908402
-112	30	0.13496692318203768
-111	30	0.2284444827714248
-110	30	0.27445602058508023
-109	30	0.4270031492868204
-108	30	0.3662823441184396
-107	30	0.3023672449478456
-106	30	0.290585670450344
-105	30	0.4470571036569083
-104	30	0.5019056500942279
-103	30	0.3586516720046444
-102	30	0.2842419025654374
-101	30	0.3404680690787286
-100	30	0.3728910763534867
-99	30	0.31947104028226947
-98	30	0.2147495044486681
-97	30	0.20867636890063598
-96	30	0.21846959307502967
-95	30	0.24367423218187467
-94	30	0.24273176570787586
-93	30	0.22836310133153728
-92	30	0.23582902770551198
-91	30	0.2864920558863492
-90	30	0.2741271089984714
-89	30	0.27478163052265103
-88	30	0.2712271855349985
-87	30	0.3088488122528031
-86	30	0.2357532768399047
-85	30	0.23253158756847764
-84	30	0.2384639774657309
-83	30	0.24098799930076123
-82	30	0.23012086934944512
-81	30	-1
-80	30	-1
-79	30	-1
-78	30	-1
-77	30	-1
-76	30	-1
-75	30	-1
-74	30	-1
-73	30	-1
-72	30	-1
-71	30	-1
-70	30	-1
-69	30	-1
-68	30	-1
-67	30	-1
-126	31	-1
-125	31	-1
-124	31	-1
-123	31	-1
-122	31	-1
-121	31	-1
-120	31	-1
-119	31	-1
-118	31	-1
-117	31	0.052691445371223666
-116	31	0.1412264008087824
-115	31	0.15079038017319532
-114	31	0.14701101151396323
-113	31	0.16390670942785415
-112	31	0.2027708785575853
-111	31	0.3033434200426184
-110	31	0.32381689896215043
-109	31	0.3952583643256541
-108	31	0.2602154470970601
-107	31	0.2446415966438036
-106	31	0.37759274617417904
-105	31	0.38176256990633883
-104	31	0.22199493117371188
-103	31	0.25903657132819913
-102	31	0.33019391716527335
-101	31	0.31851229003780246
-100	31	0.31719400611338194
-99	31	0.3173261375466989
-98	31	0.2485588114886537
-97	31	0.2567575449461527
-96	31	0.2824539052849487
-95	31	0.3040124388926026
-94	31	0.35396152521968827
-93	31	0.3112927527307116
-92	31	0.31642367433880736
-91	31	0.37555488046861346
-90	31	0.36867019397515455
-89	31	0.38556516234619853
-88	31	0.37446107126632827
-87	31	0.3952531452883644
-86	31	0.3437475792973324
-85	31	0.3183444951830063
-84	31	0.33102599819466205
-83	31	0.3213282131896296
-82	31	0.26122204786979564
-81	31	-1
-80	31	-1
-79	31	-1
-78	31	-1
-77	31	-1
-76	31	-1
-75	31	-1
-74	31	-1
-73	31	-1
-72	31	-1
-71	31	-1
-70	31	-1
-69	31	-1
-68	31	-1
-67	31	-1
-126	32	-1
-125	32	-1
-124	32	-1
-123	32	-1
-122	32	-1
-121	32	-1
-120	32	-1
-119	32	-1
-118	32	0.05502560835689461
-117	32	0.10901142548276328
-116	32	0.17753814269801968
-115	32	0.14598328205800667
-114	32	0.13470775776221897
-113	32	0.11692401914133367
-112	32	0.14528279933446986
-111	32	0.25005221375568004
-110	32	0.29812211929952287
-109	32	0.6892432741995208
-108	32	0.5823955512103068
-107	32	0.3181351912108419
-106	32	0.9445516571051347
-105	32	0.4629479030647066
-104	32	0.3517164132269111
-103	32	0.3247150223254141
-102	32	0.28705587091655926
-101	32	0.2943415627948861
-100	32	0.2858239910539341
-99	32	0.26720699291136885
-98	32	0.2498693978007276
-97	32	0.24056120738218795
-96	32	0.2983906284796505
-95	32	0.325082450033096
-94	32	0.34541715680878127
-93	32	0.3595312762033318
-92	32	0.34784905982971537
-91	32	0.3907841902827325
-90	32	0.40006869861808686
-89	32	0.38522937622122433
-88	32	0.39883852102210443
-87	32	0.4117556289608681
-86	32	0.4217430237699089
-85	32	0.42885978906671546
-84	32	0.39562198531617315
-83	32	0.3833059645646074
-82	32	0.3588196913341627
-81	32	0.3781438877357019
-80	32	0.3585884823703633
-79	32	-1
-78	32	-1
-77	32	-1
-76	32	-1
-75	32	-1
-74	32	-1
-73	32	-1
-72	32	-1
-71	32	-1
-70	32	-1
-69	32	-1
-68	32	-1
-67	32	-1
-126	33	-1
-125	33	-1
-124	33	-1
-123	33	-1
-122	33	-1
-121	33	-1
-120	33	-1
-119	33	0.04853144427878002
-118	33	0.08582758264948824
-117	33	0.193062599359293
-116	33	0.13039587894340124
-115	33	0.1241957374682076
-114	33	0.15145035456250017
-113	33	0.14052800382953876
-112	33	0.14790884493071071
-111	33	0.37211751775478136
-110	33	0.39861781560467835
-109	33	0.11813098230980186
-108	33	0.5935112588570477
-107	33	0.6919387479566954
-106	33	0.5680842588317007
-105	33	0.4038231879956156
-104	33	0.5729504031519244
-103	33	0.47503742882163774
-102	33	0.3109539642563288
-101	33	0.2250129470472548
-100	33	0.18573832588809916
-99	33	0.20642707606615907
-98	33	0.2182904248343119
-97	33	0.22248517461374212
-96	33	0.25990873044860247
-95	33	0.3122211895345769
-94	33	0.3408040235597445
-93	33	0.3535048033381636
-92	33	0.3414377905252399
-91	33	0.35249583622773223
-90	33	0.4229338528177236
-89	33	0.4029868606527332
-88	33	0.47386090068424574
-87	33	0.509600924162431
-86	33	0.5520041991738021
-85	33	0.5584223056041892
-84	33	0.5043225881336862
-83	33	0.4336481903081729
-82	33	0.41364043096527775
-81	33	0.43668124598809893
-80	33	0.4012385112200416
-79	33	0.49069547600192187
-78	33	-1
-77	33	-1
-76	33	-1
-75	33	-1
-74	33	-1
-73	33	-1
-72	33	-1
-71	33	-1
-70	33	-1
-69	33	-1
-68	33	-1
-67	33	-1
-126	34	-1
-125	34	-1
-124	34	-1
-123	34	-1
-122	34	-1
-121	34	0.019085707161314174
-120	34	0.05376882302384847
-119	34	0.1876342861568216
-118	34	0.3115294706783168
-117	34	0.2782449855386837
-116	34	0.13793907138735761
-115	34	0.10608371391931275
-114	34	0.15051387408109168
-113	34	0.47871497948815456
-112	34	0.7925425194874456
-111	34	0.6258401083389834
-110	34	0.5000510212337186
-109	34	0.15194766895627765
-108	34	0.475916808545603
-107	34	0.7710547702421717
-106	34	0.7108681400875656
-105	34	0.6875907661200675
-104	34	0.6914501413115142
-103	34	0.6769608591844815
-102	34	0.3449215633878735
-101	34	0.20972728472476637
-100	34	0.1362716731513361
-99	34	0.1514440786233938
-98	34	0.2077884404310027
-97	34	0.21900905259788805
-96	34	0.25065861351130186
-95	34	0.33316129528274785
-94	34	0.3400173799553613
-93	34	0.31834171730831984
-92	34	0.3021916308902284
-91	34	0.3045008865348557
-90	34	0.42179940433761853
-89	34	0.43443570375210433
-88	34	0.43386680998130595
-87	34	0.45535277278191616
-86	34	0.5784583581151868
-85	34	0.6193497023418418
-84	34	0.6383452209846079
-83	34	0.5061688927232497
-82	34	0.4978185265909482
-81	34	0.5182477839902196
-80	34	0.43405563998818886
-79	34	0.5415666857813128
-78	34	0.5037543864932811
-77	34	0.4589117727358053
-76	34	-1
-75	34	-1
-74	34	-1
-73	34	-1
-72	34	-1
-71	34	-1
-70	34	-1
-69	34	-1
-68	34	-1
-67	34	-1
-126	35	-1
-125	35	-1
-124	35	-1
-123	35	-1
-122	35	0.03430285212905388
-121	35	0.07747848854061219
-120	35	0.29487273545925236
-119	35	0.4861924195447521
-118	35	0.18224887568561826
-117	35	0.1381785672096492
-116	35	0.16209918284653962
-115	35	0.1312908877198952
-114	35	0.5229185417710512
-113	35	0.6487583227510649
-112	35	0.6031531028907012
-111	35	0.7224941536026276
-110	35	0.5377380823330256
-109	35	0.31287202593206814
-108	35	0.4463192552452494
-107	35	0.578403548870532
-106	35	0.16777294045143923
-105	35	0.8334801616255412
-104	35	0.5763645701444691
-103	35	0.5267463034391304
-102	35	0.32190862064305087
-101	35	0.2708273773486486
-100	35	0.2004978288150157
-99	35	0.1634789728448252
-98	35	0.18563504880969003
-97	35	0.2368225902381368
-96	35	0.23440595149830798
-95	35	0.2791489920102899
-94	35	0.3762436905065992
-93	35	0.3872827961544113
-92	35	0.31179871875440474
-91	35	0.2976909781832082
-90	35	0.3337863732058741
-89	35	0.36157822378203053
-88	35	0.510772401618575
-87	35	0.5214544053959234
-86	35	0.6262378962528341
-85	35	0.6433831819983993
-84	35	0.5730561868647307
-83	35	0.6238373261618648
-82	35	0.6180650522132881
-81	35	0.4856295491789977
-80	35	0.492707704823597
-79	35	0.4928849463229497
-78	35	0.49662319869557736
-77	35	0.4962934079163068
-76	35	0.5272901869846376
-75	35	-1
-74	35	-1
-73	35	-1
-72	35	-1
-71	35	-1
-70	35	-1
-69	35	-1
-68	35	-1
-67	35	-1
-126	36	-1
-125	36	-1
-124	36	-1
-123	36	0.026758217435007788
-122	36	0.03349098317777079
-121	36	0.36853164630602997
-120	36	0.30517126158628616
-119	36	0.03948993637731656
-118	36	0.46056039927318826
-117	36	0.18088705301821695
-116	36	0.4167419327292282
-115	36	0.1197478737333429
-114	36	0.463651696790395
-113	36	0.844912472161627
-112	36	0.5148927286745039
-111	36	0.7439542176321714
-110	36	0.7311291349763699
-109	36	0.7687458606627411
-108	36	0.3758773103476206
-107	36	0.04014099818484128
-106	36	0.0044735852644316905
-105	36	0.2570357345986724
-104	36	0.7532637455459303
-103	36	0.6212033023598748
-102	36	0.36248455917887895
-101	36	0.2915641557641321
-100	36	0.1872769317522955
-99	36	0.16842046584677897
-98	36	0.16850257682951342
-97	36	0.23315695543811993
-96	36	0.26181634469664905
-95	36	0.35943734288523155
-94	36	0.4263312870903558
-93	36	0.39190744308607095
-92	36	0.4189943869160419
-91	36	0.33874494499293695
-90	36	0.3429841220611231
-89	36	0.46221945453203706
-88	36	0.4580453470739299
-87	36	0.48726512812315653
-86	36	0.5798648793116332
-85	36	0.5776322911377286
-84	36	0.5953942276512265
-83	36	0.6678575674216842
-82	36	0.5026249045164033
-81	36	0.6095353868966809
-80	36	0.5782898150113167
-79	36	0.5767108224033629
-78	36	0.547404992710651
-77	36	0.5795146052139679
-76	36	0.533848028929554
-75	36	-1
-74	36	-1
-73	36	-1
-72	36	-1
-71	36	-1
-70	36	-1
-69	36	-1
-68	36	-1
-67	36	-1
-126	37	-1
-125	37	-1
-124	37	-1
-123	37	0.02596745471947347
-122	37	0.26123235500078706
-121	37	0.37555748998725824
-120	37	0.08333887817074051
-119	37	0.027469077437886673
-118	37	0.7993101517664243
-117	37	0.7424099250750142
-116	37	0.8310321712495208
-115	37	0.7093835203940428
-114	37	0.7684006372463237
-113	37	0.11905659447341363
-112	37	0.7201371690202062
-111	37	0.3583966500140717
-110	37	0.7191387241623749
-109	37	0.11955149576392816
-108	37	-1
-107	37	-1
-106	37	0.02450146455726523
-105	37	0.5321251854371649
-104	37	0.6779931623129014
-103	37	0.5811583213668041
-102	37	0.40576214452674036
-101	37	0.35088266734333323
-100	37	0.282356109131005
-99	37	0.19505444774682093
-98	37	0.18014972838090967
-97	37	0.261947568877964
-96	37	0.26181644758089667
-95	37	0.27890498798732877
-94	37	0.4238502334583875
-93	37	0.48980169248328614
-92	37	0.4095339652234407
-91	37	0.4412718475869014
-90	37	0.3897283734271687
-89	37	0.4056094830094615
-88	37	0.4392221876053102
-87	37	0.489669532990629
-86	37	0.523481131543403
-85	37	0.5432450084538116
-84	37	0.5397033585253208
-83	37	0.514618963044633
-82	37	0.5741666820213612
-81	37	0.5269968733477141
-80	37	0.5968751060993804
-79	37	0.5024361586875412
-78	37	0.5110824573285244
-77	37	0.522633739467342
-76	37	0.5405501894145764
-75	37	-1
-74	37	-1
-73	37	-1
-72	37	-1
-71	37	-1
-70	37	-1
-69	37	-1
-68	37	-1
-67	37	-1
-126	38	-1
-125	38	-1
-124	38	0.03694219504664725
-123	38	0.17890305189285036
-122	38	0.3548243405797827
-121	38	0.5088876557328459
-120	38	0.019457496038722637
-119	38	0.28956365574668846
-118	38	0.3716265073594505
-117	38	0.1575543553848259
-116	38	0.4161445213156052
-115	38	0.22674369392048563
-114	38	0.4207127689733284
-113	38	0.15525160015402706
-112	38	0.07296145853198956
-111	38	0.599086275643548
-110	38	0.7261076354422016
-109	38	0.2040986091265623
-108	38	-1
-107	38	-1
-106	38	0.021431513650822274
-105	38	0.5997560520957194
-104	38	0.6318452748117755
-103	38	0.5740306877522009
-102	38	0.5055918991562276
-101	38	0.3864752109290756
-100	38	0.30928416227015776
-99	38	0.27929613519064966
-98	38	0.28624528334181504
-97	38	0.39268833452569935
-96	38	0.42055367251401493
-95	38	0.39483009461516005
-94	38	0.4505785695666338
-93	38	0.3386628059508623
-92	38	0.46714639408950576
-91	38	0.3682068594424403
-90	38	0.39871361954546297
-89	38	0.428586631389217
-88	38	0.4178425322918579
-87	38	0.5851969022114221
-86	38	0.4640220800819183
-85	38	0.5767733012010239
-84	38	0.6025913548985575
-83	38	0.6393203765900176
-82	38	0.6010066568914161
-81	38	0.3787108360589085
-80	38	0.4065580477134116
-79	38	0.6454241248782808
-78	38	0.5380217622631241
-77	38	0.507152653193008
-76	38	0.6599172417818168
-75	38	-1
-74	38	-1
-73	38	-1
-72	38	-1
-71	38	-1
-70	38	-1
-69	38	-1
-68	38	-1
-67	38	-1
-126	39	-1
-125	39	-1
-124	39	0.057359735800734536
-123	39	0.5501150573247645
-122	39	0.49099506557795175
-121	39	0.041135536247196056
-120	39	0.30606208016796693
-119	39	0.6636956190110261
-118	39	0.2040773869122071
-117	39	0.09024790146532422
-116	39	0.09312238446028841
-115	39	0.10466070318390269
-114	39	0.6020756242244515
-113	39	0.6118221295973008
-112	39	0.062436428057207755
-111	39	0.28644119365555865
-110	39	0.38801783863204353
-109	39	0.1949057987152002
-108	39	-1
-107	39	-1
-106	39	-1
-105	39	0.37071607529892314
-104	39	0.5196149285791583
-103	39	0.603874602060098
-102	39	0.4661228828877027
-101	39	0.44609898942415405
-100	39	0.3931261163525439
-99	39	0.32735976479538614
-98	39	0.3259132496859458
-97	39	0.4117937335449506
-96	39	0.48863339508570586
-95	39	0.4998048472884435
-94	39	0.47432808869968995
-93	39	0.4844688278032894
-92	39	0.5122187670782005
-91	39	0.543386895184428
-90	39	0.5708791561845544
-89	39	0.5539947287723375
-88	39	0.5799269839847574
-87	39	0.6656642623241532
-86	39	0.6579435477874415
-85	39	0.6379477136641598
-84	39	0.6344320653909831
-83	39	0.6336756791085211
-82	39	0.6187284685483322
-81	39	0.5968795955938231
-80	39	0.34272898783318945
-79	39	0.6029860562849788
-78	39	0.6046024613466219
-77	39	0.5778416138161198
-76	39	0.5918559448435677
-75	39	0.6667353808732759
-74	39	-1
-73	39	-1
-72	39	-1
-71	39	-1
-70	39	-1
-69	39	-1
-68	39	-1
-67	39	-1
-126	40	-1
-125	40	-1
-124	40	0.04701356491392751
-123	40	0.5819869136848863
-122	40	0.07339198234281835
-121	40	0.05374891024537238
-120	40	0.3623333473941805
-119	40	0.5341302123615049
-118	40	0.3448560261221234
-117	40	0.20654208194879972
-116	40	0.06723020733888303
-115	40	0.23996817322564656
-114	40	0.4188023955568222
-113	40	0.6119340863649657
-112	40	0.07649359634412985
-111	40	-1
-110	40	0.1204657719540721
-109	40	0.08282889966138923
-108	40	0.023092352548400724
-107	40	-1
-106	40	-1
-105	40	0.5743176412719972
-104	40	0.6365902027820463
-103	40	0.5707584074902725
-102	40	0.5462103195332197
-101	40	0.48631980894956395
-100	40	0.5052660366845945
-99	40	0.5063001169045647
-98	40	0.4517275995505642
-97	40	0.4751539686148797
-96	40	0.5518879399739628
-95	40	0.5734638890788091
-94	40	0.5702542746768101
-93	40	0.5696784034833987
-92	40	0.5466693703399865
-91	40	0.5768846032507493
-90	40	0.6133242396129233
-89	40	0.6601796901444467
-88	40	0.6613758598200254
-87	40	0.5995121228976655
-86	40	0.5494717501835782
-85	40	0.5756609354217089
-84	40	0.597652723949311
-83	40	0.4805215333456732
-82	40	0.545889227149432
-81	40	0.5256723789559812
-80	40	0.5155552096982059
-79	40	0.3956206104085
-78	40	0.47971435965732806
-77	40	0.5432315399704835
-76	40	0.580481155955029
-75	40	0.5537685704897861
-74	40	0.6894540933760596
-73	40	0.57829121797833
-72	40	-1
-71	40	-1
-70	40	-1
-69	40	-1
-68	40	-1
-67	40	-1
-126	41	-1
-125	41	-1
-124	41	0.025059814563302665
-123	41	0.054796234473948637
-122	41	0.061145399105299876
-121	41	0.05528750675645531
-120	41	0.06583296443095144
-119	41	0.340861685503993
-118	41	0.18224066365203348
-117	41	0.10141983067684647
-116	41	0.03391246533385424
-115	41	0.09794221216284481
-114	41	0.443149672168698
-113	41	0.6398371361066
-112	41	0.04203781800468722
-111	41	0.030892918355644092
-110	41	0.07492250711701783
-109	41	0.06375091461757879
-108	41	0.05156762389858905
-107	41	-1
-106	41	0.04173398211516357
-105	41	0.3029958864071857
-104	41	0.48093522155234186
-103	41	0.5991633452981477
-102	41	0.566973296019399
-101	41	0.5916872146774294
-100	41	0.6121782961564222
-99	41	0.5406488647611818
-98	41	0.5733583859594054
-97	41	0.5599701523444467
-96	41	0.6066379794207186
-95	41	0.5887653020443006
-94	41	0.587432109257085
-93	41	0.581438727707205
-92	41	0.623304479290196
-91	41	0.6031581535719494
-90	41	0.6103561225994883
-89	41	0.5993884747382227
-88	41	0.6130724537995947
-87	41	0.5845903528059855
-86	41	0.5416561950767642
-85	41	0.5889430111993245
-84	41	0.5873765517633565
-83	41	0.5610694237649704
-82	41	0.5447001658400541
-81	41	0.34494319713921934
-80	41	0.2800735659783118
-79	41	0.15282197929276808
-78	41	0.1702202012846127
-77	41	0.303895309853215
-76	41	0.21435531748348496
-75	41	0.34134156569435126
-74	41	0.46285808511651216
-73	41	0.4316668548201317
-72	41	0.40268230457347604
-71	41	0.366970901622363
-70	41	-1
-69	41	-1
-68	41	-1
-67	41	-1
-126	42	-1
-125	42	-1
-124	42	0.07503182630669775
-123	42	0.03792920946456512
-122	42	0.03289818752562169
-121	42	0.04207371712462471
-120	42	0.07213223020219467
-119	42	0.1260533219125583
-118	42	0.18359751046309417
-117	42	0.1165794130304022
-116	42	0.3088011674930298
-115	42	0.3137484874846457
-114	42	0.2519600618315622
-113	42	0.12495499515649021
-112	42	0.036128577063154185
-111	42	-1
-110	42	-1
-109	42	0.06168762714973128
-108	42	0.09837629015677407
-107	42	0.11826745358774675
-106	42	0.08910353868499153
-105	42	0.31175452529348435
-104	42	0.3972888317185027
-103	42	0.49111748847953635
-102	42	0.5277614903699877
-101	42	0.5623243309928414
-100	42	0.5740954112970832
-99	42	0.5242259199652214
-98	42	0.5631118631429997
-97	42	0.6508794218129758
-96	42	0.6059784913933117
-95	42	0.6341972087129489
-94	42	0.615022203823609
-93	42	0.5863066491189788
-92	42	0.5258008907344036
-91	42	0.5138393810408837
-90	42	0.5675196113743961
-89	42	0.5624622894158204
-88	42	0.5618214140841239
-87	42	0.5220357013951198
-86	42	0.5312962189945459
-85	42	0.43221223486378635
-84	42	0.5365920453453903
-83	42	0.47514994677610806
-82	42	0.33838535519430296
-81	42	0.31266581784044656
-80	42	0.2918619027768178
-79	42	0.16940800497435984
-78	42	0.20566873498299182
-77	42	0.2683285808605182
-76	42	0.14126782574812982
-75	42	0.11156242169690356
-74	42	0.2532874276291157
-73	42	0.2066287385446574
-72	42	0.3381567276898081
-71	42	0.47523983019609645
-70	42	-1
-69	42	-1
-68	42	-1
-67	42	-1
-126	43	-1
-125	43	-1
-124	43	0.058149175986030935
-123	43	0.015551499318111265
-122	43	-1
-121	43	0.04225841586130904
-120	43	0.0642100870148201
-119	43	0.1263783051915298
-118	43	0.2991565455846898
-117	43	0.6277177458585116
-116	43	0.08751839172840578
-115	43	0.02267367445572128
-114	43	0.057348643008215676
-113	43	0.17747067869090458
-112	43	0.039198857199189606
-111	43	-1
-110	43	-1
-109	43	0.15183273789854435
-108	43	0.12661779166070794
-107	43	0.23712709955182684
-106	43	0.27868640572664943
-105	43	0.43793381493761424
-104	43	0.37141325637342193
-103	43	0.5388825292913791
-102	43	0.5305967931728258
-101	43	0.5178666446182606
-100	43	0.5573784981462597
-99	43	0.5041718159453187
-98	43	0.5595278436107058
-97	43	0.6150266933180516
-96	43	0.5804241954942873
-95	43	0.5568710917430996
-94	43	0.5051949530225849
-93	43	0.46418585309794286
-92	43	0.5395458520952892
-91	43	0.41407065547647703
-90	43	0.420922652838525
-89	43	0.5024225966730789
-88	43	0.4142305001848643
-87	43	0.3250655115446882
-86	43	0.3156360018919478
-85	43	0.3674977625014415
-84	43	0.3686587644705525
-83	43	0.36031550670445195
-82	43	0.1883382762978918
-81	43	0.1361321808177558
-80	43	0.275420279813353
-79	43	0.35345724275641116
-78	43	0.4050548153241784
-77	43	0.326280705452968
-76	43	0.1332145051450074
-75	43	0.06539585602827334
-74	43	0.18297451828426115
-73	43	0.0643861500218816
-72	43	0.1245583389693636
-71	43	0.20437797727137316
-70	43	0.2246782178240973
-69	43	-1
-68	43	-1
-67	43	-1
-126	44	-1
-125	44	-1
-124	44	0.054842176967079
-123	44	0.03174178728831449
-122	44	0.027609440546326577
-121	44	0.03297800512494497
-120	44	0.03239707857372877
-119	44	0.017056622906878437
-118	44	0.2044986137282941
-117	44	0.13291680489788876
-116	44	-1
-115	44	-1
-114	44	-1
-113	44	0.019852151594888224
-112	44	-1
-111	44	-1
-110	44	-1
-109	44	0.25726779469579325
-108	44	0.02661461347276705
-107	44	0.25685276899390524
-106	44	0.3063298223927939
-105	44	0.21665770794286032
-104	44	0.29198398896631916
-103	44	0.5397037326498577
-102	44	0.5326438155764319
-101	44	0.4987355993620054
-100	44	0.5306138158392544
-99	44	0.5549310689570446
-98	44	0.4978126341294921
-97	44	0.42828869731426283
-96	44	0.5916285706562715
-95	44	0.553580292316595
-94	44	0.5271526026861955
-93	44	0.47359443048284416
-92	44	0.4005771993355174
-91	44	0.2972943219960816
-90	44	0.31370185286112207
-89	44	0.35184186653724453
-88	44	0.20533729805575895
-87	44	0.24368724236264508
-86	44	0.13559664960253476
-85	44	0.11489275673384416
-84	44	0.12746139572583293
-83	44	-1
-82	44	0.0805984720566851
-81	44	0.10187124934306069
-80	44	0.12068170728365289
-79	44	0.08978303302200871
-78	44	0.13413529110209327
-77	44	0.19201263755273168
-76	44	0.21537242180259372
-75	44	0.06708812419288476
-74	44	0.13578162612668773
-73	44	0.0722246109034668
-72	44	0.03849472489079539
-71	44	0.08203137838609595
-70	44	0.13641589816030805
-69	44	0.12645032416488153
-68	44	0.07188358703497605
-67	44	-1
-126	45	-1
-125	45	-1
-124	45	0.01900190494861072
-123	45	0.07460209751050986
-122	45	0.03382494076907097
-121	45	0.3285906999935557
-120	45	0.31967944635554535
-119	45	0.09042962310600622
-118	45	0.019854260721964955
-117	45	0.050351896862844164
-116	45	-1
-115	45	-1
-114	45	-1
-113	45	0.022825708379089545
-112	45	0.02851443096546484
-111	45	0.013208643548825637
-110	45	0.051216143249292176
-109	45	0.23698814969882506
-108	45	0.2776589942765493
-107	45	0.241827478642867
-106	45	0.2840528387307189
-105	45	0.277962278332381
-104	45	0.2979295948128381
-103	45	0.39623913179911724
-102	45	0.47658228256560015
-101	45	0.4776907200372778
-100	45	0.4363174098759712
-99	45	0.4456887618694516
-98	45	0.3812641424920641
-97	45	0.48567556649703547
-96	45	0.4123865338736565
-95	45	0.43739507560448937
-94	45	0.3439960073429422
-93	45	0.2902003315304583
-92	45	0.21182612337673207
-91	45	0.10062945518020783
-90	45	0.0920936074556286
-89	45	0.10543414019213353
-88	45	0.1436542539316046
-87	45	0.08798776837239085
-86	45	0.1234051655561871
-85	45	0.10485376079805253
-84	45	0.11742981680898519
-83	45	0.07214250927384577
-82	45	0.06344308494862382
-81	45	0.09724962346703639
-80	45	0.06526229356860279
-79	45	0.041782955952354116
-78	45	0.06320849951087892
-77	45	0.10790284771438434
-76	45	0.11313623268002147
-75	45	0.12456853386299391
-74	45	0.16482037766562563
-73	45	0.1159376865653843
-72	45	0.04054019187163937
-71	45	0.02588417833880662
-70	45	0.041726570708087746
-69	45	0.09077673585133487
-68	45	0.08608829133302162
-67	45	-1
-126	46	-1
-125	46	-1
-124	46	0.01774599226104689
-123	46	0.027700014226085513
-122	46	-1
-121	46	0.17396956515598608
-120	46	0.6421274329903203
-119	46	0.7163814263254787
-118	46	0.19729450905835003
-117	46	0.1132921771401116
-116	46	0.02140130309446822
-115	46	-1
-114	46	-1
-113	46	0.017607692449427947
-112	46	0.03457638393108925
-111	46	0.013798031861754996
-110	46	0.06747202273330336
-109	46	0.2239740219145318
-108	46	0.388711091398905
-107	46	0.4122448342053085
-106	46	0.42869480949905936
-105	46	0.2947154441508294
-104	46	0.23478431299558053
-103	46	0.24777379532600602
-102	46	0.3035027503297674
-101	46	0.35919799671275476
-100	46	0.27060243497084213
-99	46	0.3355321505323745
-98	46	0.3262348658440853
-97	46	0.36919413668284534
-96	46	0.23894387636231604
-95	46	0.24069554615027253
-94	46	0.15126040218200654
-93	46	0.10578632232493708
-92	46	0.1160756730477036
-91	46	0.09925605335838969
-90	46	0.07985262673305007
-89	46	0.06690511182255049
-88	46	0.07342439088082664
-87	46	0.06842201846360707
-86	46	0.05700700183423907
-85	46	0.04938423310128571
-84	46	0.03922801646559499
-83	46	0.04203984575967717
-82	46	0.05177725522972322
-81	46	0.07464700180805035
-80	46	0.06325638745160114
-79	46	0.046269538770853116
-78	46	0.05157467614610947
-77	46	0.0459373545298578
-76	46	0.043570591267353416
-75	46	0.024122909450544804
-74	46	0.041074520276474284
-73	46	0.07718712035128049
-72	46	0.05829372835397269
-71	46	0.032761917339615386
-70	46	0.034488816341984245
-69	46	0.039032852530302455
-68	46	0.0494288848647638
-67	46	-1
-126	47	-1
-125	47	-1
-124	47	-1
-123	47	0.06676371145383204
-122	47	-1
-121	47	0.031199215049309146
-120	47	0.5827861372268224
-119	47	0.3137000757695718
-118	47	0.21414554585564946
-117	47	0.050796730937209086
-116	47	0.014093510744435808
-115	47	0.04667123160955764
-114	47	-1
-113	47	0.019377468929658696
-112	47	0.07633213354712057
-111	47	0.07619104183114506
-110	47	0.12352351050031955
-109	47	0.20827729025713299
-108	47	0.269784187196205
-107	47	0.30645709956024464
-106	47	0.24235944632187412
-105	47	0.26825852604098516
-104	47	0.2391714563181076
-103	47	0.23299612865282338
-102	47	0.19288686371120128
-101	47	0.2455253442717371
-100	47	0.21934269685988858
-99	47	0.21925327174245787
-98	47	0.22507229255191935
-97	47	0.25649709814979516
-96	47	0.13658135473674868
-95	47	0.11749165959493349
-94	47	0.09014879587550145
-93	47	0.05512185376463283
-92	47	0.05402370471771976
-91	47	0.014578107709892983
-90	47	0.025523503579015616
-89	47	0.06917642188602352
-88	47	0.0573842877234681
-87	47	-1
-86	47	-1
-85	47	-1
-84	47	0.016512412937712845
-83	47	0.02581204338684842
-82	47	0.02702635529653251
-81	47	0.02852141025870057
-80	47	0.03659556772790521
-79	47	0.025341639771009592
-78	47	0.024250194100486296
-77	47	0.02298990602646351
-76	47	0.022152668625645095
-75	47	0.015499833654877785
-74	47	0.020368165668330926
-73	47	0.02485829331681698
-72	47	-1
-71	47	-1
-70	47	0.025753315187669754
-69	47	0.03189424677834346
-68	47	0.025334508957336428
-67	47	-1
-126	48	-1
-125	48	-1
-124	48	0.004671870988391196
-123	48	0.024317057637719682
-122	48	-1
-121	48	-1
-120	48	0.06546949309024716
-119	48	0.04280681508997648
-118	48	0.03891166891624633
-117	48	0.017482568368687012
-116	48	-1
-115	48	-1
-114	48	-1
-113	48	0.04059706721904907
-112	48	0.0728401299446754
-111	48	0.14373471876637672
-110	48	0.09588830586775988
-109	48	0.1559357336353017
-108	48	0.15892865510553258
-107	48	0.12574834494319714
-106	48	0.17674485838310672
-105	48	0.17596067464755363
-104	48	0.1550892207519024
-103	48	0.09010354551276432
-102	48	0.14843660370867784
-101	48	0.14996526721330627
-100	48	0.12258102532009395
-99	48	0.10014463654596255
-98	48	0.17838764857771414
-97	48	0.15104186668689434
-96	48	0.09798205642602384
-95	48	0.08201927545732748
-94	48	0.05971015449753344
-93	48	0.05262140177542669
-92	48	0.04189141559091053
-91	48	0.022211914051996014
-90	48	0.02154668227763651
-89	48	0.023028569926728644
-88	48	-1
-87	48	-1
-86	48	-1
-85	48	-1
-84	48	0.01759649396672742
-83	48	0.020932174307988854
-82	48	0.026197220497871838
-81	48	0.025377368664282807
-80	48	0.021200682552805106
-79	48	0.019445930913975954
-78	48	0.020674116296799352
-77	48	0.014844453514885994
-76	48	0.01605054871442859
-75	48	0.00401361373717957
-74	48	-1
-73	48	0.021589160377555257
-72	48	0.019335845704306742
-71	48	-1
-70	48	0.014420272050268869
-69	48	0.018980556467224307
-68	48	0.01281209305188069
-67	48	-1
-126	49	-1
-125	49	-1
-124	49	-1
-123	49	-1
-122	49	-1
-121	49	-1
-120	49	0.004370703074471266
-119	49	-1
-118	49	-1
-117	49	-1
-116	49	-1
-115	49	-1
-114	49	0.028541264112562102
-113	49	0.035007568071725656
-112	49	0.08045928837584775
-111	49	0.04101736340035057
-110	49	0.041251684144985604
-109	49	0.03477490750472309
-108	49	0.04998897735583181
-107	49	0.05106283636718715
-106	49	0.06550009647736495
-105	49	0.06723459394907809
-104	49	0.06436439468006132
-103	49	0.04863438464510593
-102	49	0.05685029977196174
-101	49	0.0675558546889075
-100	49	0.06409593226550084
-99	49	0.07550583274182684
-98	49	0.10762080457913469
-97	49	0.06307499316988892
-96	49	0.05671654089690933
-95	49	0.06214216975582856
-94	49	0.05313076297929211
-93	49	0.039948078061458746
-92	49	0.03982197096849713
-91	49	0.028173224711262376
-90	49	0.019887639177835138
-89	49	0.02130920859846682
-88	49	-1
-87	49	0.01753111009203744
-86	49	0.020399884881879996
-85	49	0.017837427362552023
-84	49	0.020808732852352595
-83	49	0.024061134942324494
-82	49	0.022700068941799035
-81	49	0.017890278065256112
-80	49	0.015566888930936329
-79	49	0.01673323433374546
-78	49	0.018921918057934493
-77	49	0.019211300581286644
-76	49	0.015241522174314535
-75	49	0.012242648382701716
-74	49	0.0040035144323684315
-73	49	0.013487650663458422
-72	49	0.004055105364225669
-71	49	-1
-70	49	-1
-69	49	-1
-68	49	-1
-67	49	-1
-126	50	-1
-125	50	-1
-124	50	-1
-123	50	-1
-122	50	-1
-121	50	0.004456018714457584
-120	50	0.0044077855503189545
-119	50	-1
-118	50	-1
-117	50	-1
-116	50	-1
-115	50	-1
-114	50	0.03058508681606644
-113	50	0.04295216060193645
-112	50	0.0681445396477075
-111	50	0.07983277007325452
-110	50	0.06996071785893765
-109	50	0.06625807278910871
-108	50	0.04952614789124237
-107	50	0.057965798844273185
-106	50	0.05781458705957474
-105	50	0.04345544041145468
-104	50	0.04141681055652241
-103	50	0.037453098578916
-102	50	0.041340178627630765
-101	50	0.027190454736215543
-100	50	0.04097089245631184
-99	50	0.06433873908994393
-98	50	0.05716193615807959
-97	50	0.06788594476780756
-96	50	0.043944913154938904
-95	50	0.03763701165407285
-94	50	0.040795887286378396
-93	50	0.047045964098822377
-92	50	0.042468615861739285
-91	50	0.028235449104238298
-90	50	0.018253448235708184
-89	50	0.01678397590937282
-88	50	0.018487160092659424
-87	50	0.02169392553630986
-86	50	0.02839356535726508
-85	50	0.027563455964185808
-84	50	0.027662014396873366
-83	50	0.02587310144658058
-82	50	0.019558756585877902
-81	50	-1
-80	50	-1
-79	50	0.013706584601202417
-78	50	0.014117661418603548
-77	50	0.015473790845864713
-76	50	0.013694469513386502
-75	50	0.003944719264897662
-74	50	-1
-73	50	-1
-72	50	-1
-71	50	-1
-70	50	-1
-69	50	-1
-68	50	-1
-67	50	-1
-126	51	-1
-125	51	-1
-124	51	-1
-123	51	-1
-122	51	-1
-121	51	-1
-120	51	-1
-119	51	-1
-118	51	-1
-117	51	-1
-116	51	-1
-115	51	-1
-114	51	0.020967497276139543
-113	51	0.02152953708542208
-112	51	0.024972325540350407
-111	51	0.027496735529587778
-110	51	0.03976618151755574
-109	51	0.04115730000681842
-108	51	0.049966174465308225
-107	51	0.05112279917733756
-106	51	0.04425301125824909
-105	51	0.03768763444515975
-104	51	0.024174596625939158
-103	51	0.0320405416313158
-102	51	0.021434319584848965
-101	51	0.02618621375399647
-100	51	0.04603235597351086
-99	51	0.03371412695186616
-98	51	0.036525353905443946
-97	51	0.039513675514493724
-96	51	0.037778912414359385
-95	51	0.04499564846398026
-94	51	0.04216841085084618
-93	51	0.03656483807375622
-92	51	0.027051164429885182
-91	51	0.026237941147778537
-90	51	0.024033213092824877
-89	51	0.021414519979045282
-88	51	0.020131118491133294
-87	51	0.026143662699793024
-86	51	0.026210613220981237
-85	51	0.021012081697200993
-84	51	0.016641046306609834
-83	51	0.013249436217705687
-82	51	-1
-81	51	-1
-80	51	-1
-79	51	-1
-78	51	-1
-77	51	-1
-76	51	-1
-75	51	-1
-74	51	-1
-73	51	-1
-72	51	-1
-71	51	-1
-70	51	-1
-69	51	-1
-68	51	-1
-67	51	-1
-126	52	-1
-125	52	-1
-124	52	-1
-123	52	-1
-122	52	-1
-121	52	-1
-120	52	-1
-119	52	-1
-118	52	-1
-117	52	-1
-116	52	-1
-115	52	-1
-114	52	0.012200269425785244
-113	52	0.018736240985586197
-112	52	0.019256405035454376
-111	52	0.02237142578954541
-110	52	0.023566760232095637
-109	52	0.02420048884982613
-108	52	0.035986527588364244
-107	52	0.047366165130901035
-106	52	0.03396848767731983
-105	52	0.0264664975686114
-104	52	0.018374818912032752
-103	52	0.02398011359730376
-102	52	0.02136805371156326
-101	52	0.033861373016473545
-100	52	0.037189885131608126
-99	52	0.03809423392716562
-98	52	0.03882140482454167
-97	52	0.04271509378320063
-96	52	0.04273746549519544
-95	52	0.040412973628803174
-94	52	0.04194169044617811
-93	52	0.036755794978631406
-92	52	0.032560821659790413
-91	52	0.026120736348172264
-90	52	0.023495148119177748
-89	52	0.024461750302362775
-88	52	0.023534188014602456
-87	52	0.02557090422252853
-86	52	0.020544966636041453
-85	52	0.016066853997057696
-84	52	0.013699866259831174
-83	52	0.004002668817383921
-82	52	-1
-81	52	-1
-80	52	-1
-79	52	-1
-78	52	-1
-77	52	-1
-76	52	-1
-75	52	-1
-74	52	-1
-73	52	-1
-72	52	-1
-71	52	-1
-70	52	-1
-69	52	-1
-68	52	-1
-67	52	-1
-126	53	-1
-125	53	-1
-124	53	-1
-123	53	-1
-122	53	-1
-121	53	-1
-120	53	-1
-119	53	-1
-118	53	-1
-117	53	-1
-116	53	-1
-115	53	-1
-114	53	-1
-113	53	-1
-112	53	-1
-111	53	-1
-110	53	-1
-109	53	-1
-108	53	-1
-107	53	-1
-106	53	-1
-105	53	-1
-104	53	-1
-103	53	-1
-102	53	-1
-101	53	-1
-100	53	-1
-99	53	-1
-98	53	-1
-97	53	-1
-96	53	-1
-95	53	-1
-94	53	-1
-93	53	-1
-92	53	-1
-91	53	-1
-90	53	-1
-89	53	-1
-88	53	-1
-87	53	-1
-86	53	-1
-85	53	-1
-84	53	-1
-83	53	-1
-82	53	-1
-81	53	-1
-80	53	-1
-79	53	-1
-78	53	-1
-77	53	-1
-76	53	-1
-75	53	-1
-74	53	-1
-73	53	-1
-72	53	-1
-71	53	-1
-70	53	-1
-69	53	-1
-68	53	-1
-67	53	-1
