# Supplementary material for: The impacts of climate change on the abundance and distribution of the Spotted Wing Drosophila (Drosophila suzukii) in the United States and Canada
Source: PeerJ. 2017 Apr 6;5:e3192. doi: 10.7717/peerj.3192 (PMC5385127; doi:10.7717/peerj.3192)
Supplement: Supplemental Information 2 — Raw data used to create consensus maps (shown in Figs. 3 and 4A) coefficient of variance maps (shown in Fig. 4B) and in scatter plots shown in Fig. 5. [file peerj-05-3192-s002.zip › model_bcc-csm1_rcp26_year60_norm__mean.txt]

-126	24	-1
-125	24	-1
-124	24	-1
-123	24	-1
-122	24	-1
-121	24	-1
-120	24	-1
-119	24	-1
-118	24	-1
-117	24	-1
-116	24	-1
-115	24	-1
-114	24	-1
-113	24	-1
-112	24	-1
-111	24	-1
-110	24	-1
-109	24	-1
-108	24	-1
-107	24	-1
-106	24	-1
-105	24	-1
-104	24	-1
-103	24	-1
-102	24	-1
-101	24	-1
-100	24	-1
-99	24	-1
-98	24	-1
-97	24	-1
-96	24	-1
-95	24	-1
-94	24	-1
-93	24	-1
-92	24	-1
-91	24	-1
-90	24	-1
-89	24	-1
-88	24	-1
-87	24	-1
-86	24	-1
-85	24	-1
-84	24	-1
-83	24	-1
-82	24	-1
-81	24	-1
-80	24	-1
-79	24	-1
-78	24	-1
-77	24	-1
-76	24	-1
-75	24	-1
-74	24	-1
-73	24	-1
-72	24	-1
-71	24	-1
-70	24	-1
-69	24	-1
-68	24	-1
-67	24	-1
-126	25	-1
-125	25	-1
-124	25	-1
-123	25	-1
-122	25	-1
-121	25	-1
-120	25	-1
-119	25	-1
-118	25	-1
-117	25	-1
-116	25	-1
-115	25	-1
-114	25	-1
-113	25	0.01185950276791362
-112	25	0.07486520994419278
-111	25	0.009847015800308036
-110	25	0.010832047358180379
-109	25	0.011122210866503291
-108	25	0.0806238377002864
-107	25	0.08703835253511931
-106	25	0.2582930362235794
-105	25	0.20202397633213356
-104	25	0.11516322071467701
-103	25	0.12358137821306336
-102	25	0.32357397990034625
-101	25	0.2919452670767508
-100	25	0.04765310275040459
-99	25	0.04557232496045737
-98	25	0.006896014984435951
-97	25	-1
-96	25	-1
-95	25	-1
-94	25	-1
-93	25	-1
-92	25	-1
-91	25	-1
-90	25	-1
-89	25	-1
-88	25	-1
-87	25	-1
-86	25	-1
-85	25	-1
-84	25	-1
-83	25	-1
-82	25	0.014926039787957434
-81	25	0.015787984373192218
-80	25	-1
-79	25	-1
-78	25	-1
-77	25	-1
-76	25	-1
-75	25	-1
-74	25	-1
-73	25	-1
-72	25	-1
-71	25	-1
-70	25	-1
-69	25	-1
-68	25	-1
-67	25	-1
-126	26	-1
-125	26	-1
-124	26	-1
-123	26	-1
-122	26	-1
-121	26	-1
-120	26	-1
-119	26	-1
-118	26	-1
-117	26	-1
-116	26	-1
-115	26	-1
-114	26	0.011578574523783892
-113	26	0.06717566933451756
-112	26	0.06634189539159943
-111	26	-1
-110	26	0.010855677063930494
-109	26	0.009822123424245908
-108	26	0.16254538247546418
-107	26	0.1180997990296519
-106	26	0.3928411643990199
-105	26	0.1582313430874459
-104	26	0.10274525102680816
-103	26	0.1647444303846365
-102	26	0.2660555591772889
-101	26	0.09940238281788169
-100	26	0.0453586250249845
-99	26	0.05762238993185976
-98	26	0.07115548456750315
-97	26	-1
-96	26	-1
-95	26	-1
-94	26	-1
-93	26	-1
-92	26	-1
-91	26	-1
-90	26	-1
-89	26	-1
-88	26	-1
-87	26	-1
-86	26	-1
-85	26	-1
-84	26	-1
-83	26	0.012439706323462276
-82	26	0.013358901315954998
-81	26	0.01462631646240558
-80	26	-1
-79	26	-1
-78	26	-1
-77	26	-1
-76	26	-1
-75	26	-1
-74	26	-1
-73	26	-1
-72	26	-1
-71	26	-1
-70	26	-1
-69	26	-1
-68	26	-1
-67	26	-1
-126	27	-1
-125	27	-1
-124	27	-1
-123	27	-1
-122	27	-1
-121	27	-1
-120	27	-1
-119	27	-1
-118	27	-1
-117	27	-1
-116	27	-1
-115	27	0.04474173481734819
-114	27	0.045576823808013506
-113	27	0.10927324718679392
-112	27	0.01251103410173213
-111	27	0.011071019406120321
-110	27	0.010546697897335923
-109	27	0.1764640217994885
-108	27	0.15232003510784653
-107	27	0.348051105785864
-106	27	0.2633554556289702
-105	27	0.26348997210620984
-104	27	0.2075764147028324
-103	27	0.414707200316659
-102	27	0.10900201625066044
-101	27	0.069791052381457
-100	27	0.0674998388926213
-99	27	0.09395956293649227
-98	27	0.10468546087513153
-97	27	0.10036698811135106
-96	27	-1
-95	27	-1
-94	27	-1
-93	27	-1
-92	27	-1
-91	27	-1
-90	27	-1
-89	27	-1
-88	27	-1
-87	27	-1
-86	27	-1
-85	27	-1
-84	27	-1
-83	27	0.02943652822905251
-82	27	0.013993037729430703
-81	27	0.01253288297468664
-80	27	-1
-79	27	-1
-78	27	-1
-77	27	-1
-76	27	-1
-75	27	-1
-74	27	-1
-73	27	-1
-72	27	-1
-71	27	-1
-70	27	-1
-69	27	-1
-68	27	-1
-67	27	-1
-126	28	-1
-125	28	-1
-124	28	-1
-123	28	-1
-122	28	-1
-121	28	-1
-120	28	-1
-119	28	-1
-118	28	-1
-117	28	-1
-116	28	0.042115613460888594
-115	28	0.05150147493922112
-114	28	0.027948997846632698
-113	28	0.06966636602642423
-112	28	0.06519484826771454
-111	28	0.0741682346381893
-110	28	0.14488929514656654
-109	28	0.30860045903210054
-108	28	0.26116986685001264
-107	28	0.4041320558601605
-106	28	0.23375754691030654
-105	28	0.24772711393691532
-104	28	0.1694462685613705
-103	28	0.4994932950803465
-102	28	0.20201092873890944
-101	28	0.08376978545921962
-100	28	0.08705142818768369
-99	28	0.0926599852389164
-98	28	0.10783401815270958
-97	28	0.11114075528448569
-96	28	0.10499456256751194
-95	28	-1
-94	28	-1
-93	28	-1
-92	28	-1
-91	28	-1
-90	28	-1
-89	28	-1
-88	28	-1
-87	28	-1
-86	28	-1
-85	28	-1
-84	28	-1
-83	28	0.08134065095985858
-82	28	0.08365180528651064
-81	28	0.08540162315800953
-80	28	-1
-79	28	-1
-78	28	-1
-77	28	-1
-76	28	-1
-75	28	-1
-74	28	-1
-73	28	-1
-72	28	-1
-71	28	-1
-70	28	-1
-69	28	-1
-68	28	-1
-67	28	-1
-126	29	-1
-125	29	-1
-124	29	-1
-123	29	-1
-122	29	-1
-121	29	-1
-120	29	-1
-119	29	-1
-118	29	-1
-117	29	-1
-116	29	0.06958816464510031
-115	29	0.05170531201659018
-114	29	0.061053603908927986
-113	29	0.08605047669545524
-112	29	0.10953791223730494
-111	29	0.1230439015502505
-110	29	0.16609190537604798
-109	29	0.4322826170422892
-108	29	0.42396717543550666
-107	29	0.382366341437089
-106	29	0.2253503886733048
-105	29	0.13861984710091363
-104	29	0.18010721848040526
-103	29	0.22568252708404435
-102	29	0.16603804079584894
-101	29	0.17842112337065255
-100	29	0.17371073644825058
-99	29	0.16702757213658875
-98	29	0.11815652566255817
-97	29	0.11234661478557005
-96	29	0.11100391923511735
-95	29	0.12214714374154653
-94	29	0.19573292259447508
-93	29	0.21973911921917966
-92	29	0.12976801379247518
-91	29	0.1278807986848026
-90	29	0.11930210434763576
-89	29	-1
-88	29	-1
-87	29	-1
-86	29	0.18942664198816514
-85	29	0.1883613036631375
-84	29	0.12368100757723778
-83	29	0.13222963165475188
-82	29	0.12626585270885338
-81	29	0.11960974695432228
-80	29	-1
-79	29	-1
-78	29	-1
-77	29	-1
-76	29	-1
-75	29	-1
-74	29	-1
-73	29	-1
-72	29	-1
-71	29	-1
-70	29	-1
-69	29	-1
-68	29	-1
-67	29	-1
-126	30	-1
-125	30	-1
-124	30	-1
-123	30	-1
-122	30	-1
-121	30	-1
-120	30	-1
-119	30	-1
-118	30	-1
-117	30	0.03719916622605708
-116	30	0.04232262592026451
-115	30	0.08322449894669913
-114	30	0.09721312761846257
-113	30	0.10791688673763122
-112	30	0.1592478581604091
-111	30	0.169681200064312
-110	30	0.20912064178819556
-109	30	0.459123630107934
-108	30	0.3559498755427962
-107	30	0.2574431281600078
-106	30	0.2655401932746064
-105	30	0.3557936037237363
-104	30	0.3852683880573088
-103	30	0.2742150376177545
-102	30	0.20575058407855043
-101	30	0.2870671507713466
-100	30	0.285790170195799
-99	30	0.2077326865218923
-98	30	0.1853568310978301
-97	30	0.19417361829027519
-96	30	0.2010679291374456
-95	30	0.21853023866245985
-94	30	0.217986981775552
-93	30	0.22080571086140585
-92	30	0.12485201737771061
-91	30	0.20059143477414618
-90	30	0.19034674516797115
-89	30	0.22622689699144946
-88	30	0.19132018915362461
-87	30	0.22626697508246404
-86	30	0.20165558525376912
-85	30	0.19691779370903978
-84	30	0.12038154716770422
-83	30	0.1243481932169912
-82	30	0.12197010801068911
-81	30	-1
-80	30	-1
-79	30	-1
-78	30	-1
-77	30	-1
-76	30	-1
-75	30	-1
-74	30	-1
-73	30	-1
-72	30	-1
-71	30	-1
-70	30	-1
-69	30	-1
-68	30	-1
-67	30	-1
-126	31	-1
-125	31	-1
-124	31	-1
-123	31	-1
-122	31	-1
-121	31	-1
-120	31	-1
-119	31	-1
-118	31	-1
-117	31	0.040382012952752656
-116	31	0.0898471392614052
-115	31	0.19749751838518123
-114	31	0.1914721398342834
-113	31	0.18808434862158957
-112	31	0.17032080337258304
-111	31	0.3049915415118765
-110	31	0.35485067894717987
-109	31	0.43130417849406827
-108	31	0.23407630101573873
-107	31	0.2152677043447176
-106	31	0.32017668592441545
-105	31	0.2556969205902899
-104	31	0.18193509743652672
-103	31	0.20006103841819395
-102	31	0.24194317665590093
-101	31	0.23201280777939595
-100	31	0.2396849515981057
-99	31	0.25118526862188517
-98	31	0.22637661227800035
-97	31	0.24733938997310698
-96	31	0.2693359018229873
-95	31	0.2765236291913289
-94	31	0.32219600440606466
-93	31	0.28301134149180474
-92	31	0.2777534607221146
-91	31	0.32087701899813753
-90	31	0.306847769754781
-89	31	0.30554694809311994
-88	31	0.30210257989733463
-87	31	0.303017043149747
-86	31	0.26637128287397227
-85	31	0.23037551721548086
-84	31	0.2343138513904385
-83	31	0.232200244172379
-82	31	0.20313187132323263
-81	31	-1
-80	31	-1
-79	31	-1
-78	31	-1
-77	31	-1
-76	31	-1
-75	31	-1
-74	31	-1
-73	31	-1
-72	31	-1
-71	31	-1
-70	31	-1
-69	31	-1
-68	31	-1
-67	31	-1
-126	32	-1
-125	32	-1
-124	32	-1
-123	32	-1
-122	32	-1
-121	32	-1
-120	32	-1
-119	32	-1
-118	32	0.04835254634304021
-117	32	0.06844422275487164
-116	32	0.19088144395609757
-115	32	0.16771424966471427
-114	32	0.15392750794617133
-113	32	0.1795166909582611
-112	32	0.166141140165103
-111	32	0.203439775817095
-110	32	0.330174154036612
-109	32	0.5528097828328654
-108	32	0.4859999324705211
-107	32	0.33753988050649353
-106	32	0.7265249713631049
-105	32	0.4157670203047674
-104	32	0.2490540027256843
-103	32	0.2364815289571924
-102	32	0.1996104802384146
-101	32	0.21559614827565532
-100	32	0.22231772582414258
-99	32	0.21508192345281033
-98	32	0.21309159962277022
-97	32	0.21264352937116118
-96	32	0.27209531346351684
-95	32	0.2815551272037455
-94	32	0.3005259162146229
-93	32	0.30266296233491874
-92	32	0.2780153478979392
-91	32	0.31657981521427936
-90	32	0.34292357935794054
-89	32	0.32427426620850125
-88	32	0.3056079584519737
-87	32	0.31728966975746536
-86	32	0.32426154597424695
-85	32	0.31665587473262957
-84	32	0.28369009693286157
-83	32	0.27774919570239404
-82	32	0.23535666741834518
-81	32	0.2880543718930711
-80	32	0.2738379574970208
-79	32	-1
-78	32	-1
-77	32	-1
-76	32	-1
-75	32	-1
-74	32	-1
-73	32	-1
-72	32	-1
-71	32	-1
-70	32	-1
-69	32	-1
-68	32	-1
-67	32	-1
-126	33	-1
-125	33	-1
-124	33	-1
-123	33	-1
-122	33	-1
-121	33	-1
-120	33	-1
-119	33	0.04668865739517475
-118	33	0.05868391031598839
-117	33	0.15096882822417954
-116	33	0.15169529389680353
-115	33	0.14428584162167274
-114	33	0.20367698012659813
-113	33	0.17303696621664785
-112	33	0.19319429119627912
-111	33	0.32378514514208173
-110	33	0.3729026461547901
-109	33	0.13636027519478558
-108	33	0.5470737989643671
-107	33	0.5742618967160003
-106	33	0.5446938057229269
-105	33	0.4014338603469799
-104	33	0.551651586797781
-103	33	0.4265470634170085
-102	33	0.3063339377626997
-101	33	0.20086581770950296
-100	33	0.1445971506488208
-99	33	0.17831565766370264
-98	33	0.19296788973277873
-97	33	0.2017359097918399
-96	33	0.2661898979453735
-95	33	0.2670799776310939
-94	33	0.29317399494015267
-93	33	0.32938339506232306
-92	33	0.2920368995289491
-91	33	0.28569425401765325
-90	33	0.3873170379026504
-89	33	0.35988559084599564
-88	33	0.35537205890179296
-87	33	0.37935610735391345
-86	33	0.49793179279449234
-85	33	0.40787994193961313
-84	33	0.3573815285550085
-83	33	0.32974054369835387
-82	33	0.30341966662323705
-81	33	0.3136674427568414
-80	33	0.3178586757656248
-79	33	0.3529672424973299
-78	33	-1
-77	33	-1
-76	33	-1
-75	33	-1
-74	33	-1
-73	33	-1
-72	33	-1
-71	33	-1
-70	33	-1
-69	33	-1
-68	33	-1
-67	33	-1
-126	34	-1
-125	34	-1
-124	34	-1
-123	34	-1
-122	34	-1
-121	34	0.01944852630941951
-120	34	0.04960963752289525
-119	34	0.12782455841379425
-118	34	0.21941005798275603
-117	34	0.23490448179683035
-116	34	0.1683179276643302
-115	34	0.1570822663379484
-114	34	0.18212134598410512
-113	34	0.34473593214578097
-112	34	0.5698388093785913
-111	34	0.5296768209366076
-110	34	0.4562375773116664
-109	34	0.17102571011876863
-108	34	0.42608650675898063
-107	34	0.7605788155535168
-106	34	0.6555973192854558
-105	34	0.5635941096710537
-104	34	0.545903911537505
-103	34	0.5306791941020763
-102	34	0.3810156770340005
-101	34	0.17453038718990102
-100	34	0.14013902654853186
-99	34	0.16648954364008395
-98	34	0.21657679415864395
-97	34	0.23384731809293383
-96	34	0.27464389657439414
-95	34	0.306765069525901
-94	34	0.35084763058045326
-93	34	0.3240586395316634
-92	34	0.2869322601695701
-91	34	0.28746229175409876
-90	34	0.34231858256933206
-89	34	0.344059963932524
-88	34	0.3901429501796125
-87	34	0.47985568520113914
-86	34	0.5182470357411458
-85	34	0.5967191896986305
-84	34	0.6266362453534902
-83	34	0.37282436994855883
-82	34	0.34280098810031434
-81	34	0.35288731079002283
-80	34	0.3215492740253658
-79	34	0.3829283513164086
-78	34	0.3939970221557486
-77	34	0.3668848342726509
-76	34	-1
-75	34	-1
-74	34	-1
-73	34	-1
-72	34	-1
-71	34	-1
-70	34	-1
-69	34	-1
-68	34	-1
-67	34	-1
-126	35	-1
-125	35	-1
-124	35	-1
-123	35	-1
-122	35	0.029115257200798342
-121	35	0.06350472196607682
-120	35	0.2074800682814692
-119	35	0.39624523002906853
-118	35	0.17683997019349815
-117	35	0.17262026630745722
-116	35	0.14130545332342775
-115	35	0.15402130096757025
-114	35	0.41486148927567335
-113	35	0.5569255268632174
-112	35	0.5274909047986803
-111	35	0.5467842265728124
-110	35	0.4787023527850345
-109	35	0.3334715099956255
-108	35	0.41356137845063246
-107	35	0.5335643489994554
-106	35	0.1971339441602293
-105	35	0.7474713624034958
-104	35	0.4585329248766347
-103	35	0.42826849458927063
-102	35	0.3401051495717162
-101	35	0.28326026525242604
-100	35	0.19970453514698933
-99	35	0.1737564544666588
-98	35	0.17816636326725577
-97	35	0.2167109458644601
-96	35	0.21460205261556542
-95	35	0.26380452666371546
-94	35	0.3301112730550739
-93	35	0.32800872121707947
-92	35	0.26177474204814666
-91	35	0.24682087207120115
-90	35	0.2773359470920562
-89	35	0.33464826260773967
-88	35	0.4587845236276948
-87	35	0.46395726300590173
-86	35	0.5543127346286959
-85	35	0.6641148255546138
-84	35	0.6527669736327315
-83	35	0.730776148475812
-82	35	0.5612501259162894
-81	35	0.45962892270746064
-80	35	0.46084370507874994
-79	35	0.45223154530175813
-78	35	0.4057455521035292
-77	35	0.46304140613958944
-76	35	0.4324059097834221
-75	35	-1
-74	35	-1
-73	35	-1
-72	35	-1
-71	35	-1
-70	35	-1
-69	35	-1
-68	35	-1
-67	35	-1
-126	36	-1
-125	36	-1
-124	36	-1
-123	36	0.024159240684322413
-122	36	0.028384018634394933
-121	36	0.2594769533205751
-120	36	0.19352932907217957
-119	36	0.06256739970446032
-118	36	0.34811338816814313
-117	36	0.14998035378525643
-116	36	0.3141441335355227
-115	36	0.17224949953828356
-114	36	0.34319952426323885
-113	36	0.634002289829228
-112	36	0.4429182761426301
-111	36	0.5471634953220871
-110	36	0.6157350981286571
-109	36	0.5817637483986301
-108	36	0.34614048918840884
-107	36	0.04480345227157662
-106	36	0.02200404578274195
-105	36	0.27712813961803945
-104	36	0.6461980014828426
-103	36	0.47050865130255665
-102	36	0.31653526633504886
-101	36	0.2605495309553915
-100	36	0.2163901434271884
-99	36	0.1373754153600757
-98	36	0.1499136286741017
-97	36	0.21798738395942918
-96	36	0.22187174131682671
-95	36	0.3225803893083812
-94	36	0.417677113127871
-93	36	0.40673402654245233
-92	36	0.34390343957940167
-91	36	0.2692662211279911
-90	36	0.2685877743396772
-89	36	0.3567400452709396
-88	36	0.42253596201962523
-87	36	0.39443741350123795
-86	36	0.5126724866103166
-85	36	0.6762504902200571
-84	36	0.7016748713736459
-83	36	0.7301014148735268
-82	36	0.6271111964530749
-81	36	0.6729067521715824
-80	36	0.5421109434513568
-79	36	0.45610429544539854
-78	36	0.47072714003210175
-77	36	0.46535405696438903
-76	36	0.45236810075772377
-75	36	-1
-74	36	-1
-73	36	-1
-72	36	-1
-71	36	-1
-70	36	-1
-69	36	-1
-68	36	-1
-67	36	-1
-126	37	-1
-125	37	-1
-124	37	-1
-123	37	0.02086321754397156
-122	37	0.17982264065141815
-121	37	0.2562783755924145
-120	37	0.10957344471519628
-119	37	0.0358676757054843
-118	37	0.5852128960353742
-117	37	0.5972382874935686
-116	37	0.5888186147908078
-115	37	0.5869016941949059
-114	37	0.5558262554426936
-113	37	0.14921721455490355
-112	37	0.5535666367709984
-111	37	0.2782814813872575
-110	37	0.5642603319401247
-109	37	0.136524132388831
-108	37	-1
-107	37	-1
-106	37	0.02652944589256621
-105	37	0.4754803922733181
-104	37	0.605656557229316
-103	37	0.5320632678263093
-102	37	0.29588044925248513
-101	37	0.2700947386211659
-100	37	0.23373018905354628
-99	37	0.20871873850443903
-98	37	0.1901569237310654
-97	37	0.2828179471655717
-96	37	0.2792868756083616
-95	37	0.30277358160736434
-94	37	0.3829189514374192
-93	37	0.45229056344745283
-92	37	0.4407078548475363
-91	37	0.4682257433784399
-90	37	0.3257870668327655
-89	37	0.35042602028671593
-88	37	0.36141388022608717
-87	37	0.5262200037468573
-86	37	0.5663345719037897
-85	37	0.5914604016769384
-84	37	0.6489560475688125
-83	37	0.6552133739794701
-82	37	0.7281202383884136
-81	37	0.6903795839491969
-80	37	0.5961947606290418
-79	37	0.5234946000267311
-78	37	0.44849937245285487
-77	37	0.4025493594192914
-76	37	0.4174574365529212
-75	37	-1
-74	37	-1
-73	37	-1
-72	37	-1
-71	37	-1
-70	37	-1
-69	37	-1
-68	37	-1
-67	37	-1
-126	38	-1
-125	38	-1
-124	38	0.030677270166645357
-123	38	0.14558186513614813
-122	38	0.22964598372165432
-121	38	0.39224411775682033
-120	38	0.024731140545774747
-119	38	0.3256430475922888
-118	38	0.3904228046863214
-117	38	0.205849951555549
-116	38	0.426237185416214
-115	38	0.28023559931523984
-114	38	0.42009499583178495
-113	38	0.18446805149487536
-112	38	0.08875129108039403
-111	38	0.4814770474128961
-110	38	0.5824097679427088
-109	38	0.21826856660824398
-108	38	0.01457405594115844
-107	38	-1
-106	38	0.02202098333583841
-105	38	0.5304129109629432
-104	38	0.5889816395577586
-103	38	0.5395443555971415
-102	38	0.4735591692452421
-101	38	0.36713856553357127
-100	38	0.2706906722428682
-99	38	0.21359743470287543
-98	38	0.22106114438896904
-97	38	0.3107597936216817
-96	38	0.34866284616925
-95	38	0.3821497700957955
-94	38	0.40177827004252953
-93	38	0.3896704028301773
-92	38	0.4363123591947231
-91	38	0.3858990123766944
-90	38	0.39901621147090144
-89	38	0.44296083280870163
-88	38	0.4417049902694884
-87	38	0.5903046374513439
-86	38	0.5482740840098518
-85	38	0.578202269869684
-84	38	0.6214451738729756
-83	38	0.6045885252076227
-82	38	0.6061545169879196
-81	38	0.43520429584758236
-80	38	0.4118578959030276
-79	38	0.6210254061425824
-78	38	0.4590410795288687
-77	38	0.42329067409478466
-76	38	0.4761213611361489
-75	38	-1
-74	38	-1
-73	38	-1
-72	38	-1
-71	38	-1
-70	38	-1
-69	38	-1
-68	38	-1
-67	38	-1
-126	39	-1
-125	39	-1
-124	39	0.0547036012386141
-123	39	0.4724772010845496
-122	39	0.3283163077050855
-121	39	0.05253250978546109
-120	39	0.33111471247547264
-119	39	0.5604233106897575
-118	39	0.23869253014531838
-117	39	0.10640640568549575
-116	39	0.10818985735286125
-115	39	0.12088710165440676
-114	39	0.4839591766529079
-113	39	0.48214046374794034
-112	39	0.07475372083219887
-111	39	0.31341792975007454
-110	39	0.3204530610729312
-109	39	0.21726133917690918
-108	39	-1
-107	39	-1
-106	39	-1
-105	39	0.3967368109643182
-104	39	0.42358062061087615
-103	39	0.4818067446610324
-102	39	0.47566081383123443
-101	39	0.4375624963347487
-100	39	0.3547104477176392
-99	39	0.3256479299174952
-98	39	0.2886503803396807
-97	39	0.3677554688355663
-96	39	0.40230649647616773
-95	39	0.455297776474993
-94	39	0.42174572681968797
-93	39	0.4329111930298354
-92	39	0.4404172536135052
-91	39	0.5176224348268041
-90	39	0.5460063281294792
-89	39	0.5445796042080405
-88	39	0.570677690121438
-87	39	0.5416270133628867
-86	39	0.7061512714575621
-85	39	0.698089542405473
-84	39	0.7189780376737797
-83	39	0.7071865675822772
-82	39	0.7145440071936666
-81	39	0.7002508598550997
-80	39	0.32732573816875576
-79	39	0.6917818027134691
-78	39	0.5274674284839903
-77	39	0.483984804183685
-76	39	0.45195506726899465
-75	39	0.6680031953976696
-74	39	-1
-73	39	-1
-72	39	-1
-71	39	-1
-70	39	-1
-69	39	-1
-68	39	-1
-67	39	-1
-126	40	-1
-125	40	-1
-124	40	0.047447642907856774
-123	40	0.44316520769009243
-122	40	0.09367773492285132
-121	40	0.06833606335125608
-120	40	0.36206341654081275
-119	40	0.4559366876528708
-118	40	0.34571810258625746
-117	40	0.22827038391818194
-116	40	0.07743451020130052
-115	40	0.2789732376559713
-114	40	0.31473039603794634
-113	40	0.4608988884479415
-112	40	0.08854936671471984
-111	40	0.013312090853899037
-110	40	0.1337310214806409
-109	40	0.09436484269419425
-108	40	0.02431160477259448
-107	40	-1
-106	40	0.012105073437373002
-105	40	0.4609082415613638
-104	40	0.5098266147893113
-103	40	0.4395532129955525
-102	40	0.4499660341686069
-101	40	0.4874326423845501
-100	40	0.5182055079175508
-99	40	0.5100648385881774
-98	40	0.4893861336539331
-97	40	0.5027348971302497
-96	40	0.5359429392738823
-95	40	0.6017145005152162
-94	40	0.6152087049052497
-93	40	0.5598627786023587
-92	40	0.5830710330616659
-91	40	0.645273633283316
-90	40	0.680814809570143
-89	40	0.707944169769484
-88	40	0.7016205297846623
-87	40	0.7272619031696486
-86	40	0.6688796756564739
-85	40	0.6921868860557892
-84	40	0.6706042027092789
-83	40	0.6054445221480322
-82	40	0.6470349180718706
-81	40	0.6292853276680901
-80	40	0.6481915240776731
-79	40	0.37337638134962997
-78	40	0.630933065659698
-77	40	0.6811372113898099
-76	40	0.7049365826174071
-75	40	0.7322824673924745
-74	40	0.6860139247282009
-73	40	0.6220853009555981
-72	40	-1
-71	40	-1
-70	40	-1
-69	40	-1
-68	40	-1
-67	40	-1
-126	41	-1
-125	41	-1
-124	41	0.029638466624396828
-123	41	0.05984346442314158
-122	41	0.07977320009386785
-121	41	0.0706195698746318
-120	41	0.0828878803946303
-119	41	0.32160007078436237
-118	41	0.20162124997439584
-117	41	0.11274659132796158
-116	41	0.037803120142519
-115	41	0.11052491823742074
-114	41	0.4092596009943108
-113	41	0.490930332679956
-112	41	0.04520312016122522
-111	41	0.03289968121783522
-110	41	0.08012180933734407
-109	41	0.06348119888581971
-108	41	0.05017444024188274
-107	41	0.004127581985417187
-106	41	0.03845843668133952
-105	41	0.28819012298128244
-104	41	0.4052380428161214
-103	41	0.4967359972434504
-102	41	0.534126471116136
-101	41	0.5679125356692671
-100	41	0.45320230494385927
-99	41	0.5342983813408381
-98	41	0.5658037827170738
-97	41	0.5491512189865957
-96	41	0.5974017799161905
-95	41	0.6272842290513876
-94	41	0.6089450183774648
-93	41	0.6194080657695971
-92	41	0.6778906521897929
-91	41	0.677514563499082
-90	41	0.6774622795950513
-89	41	0.6808806554886361
-88	41	0.6659619719243852
-87	41	0.6438576654423129
-86	41	0.6065115253272491
-85	41	0.571704568444073
-84	41	0.6459622094934662
-83	41	0.6433728000425005
-82	41	0.5889900573598387
-81	41	0.40608711845259843
-80	41	0.2692206247000573
-79	41	0.18577418572496027
-78	41	0.2072527595659669
-77	41	0.2843483971148638
-76	41	0.2377769258130685
-75	41	0.3907595167695244
-74	41	0.4834939527912824
-73	41	0.4629478750053664
-72	41	0.4415477644328594
-71	41	0.44865566297814163
-70	41	-1
-69	41	-1
-68	41	-1
-67	41	-1
-126	42	-1
-125	42	-1
-124	42	0.08815406672903946
-123	42	0.047374379970419836
-122	42	0.04248613424317926
-121	42	0.05189873346685215
-120	42	0.08791619834848335
-119	42	0.1378686705026279
-118	42	0.20014141907494526
-117	42	0.12497216747273357
-116	42	0.3494878749511183
-115	42	0.35803231818693265
-114	42	0.28242317095424296
-113	42	0.13363399228199785
-112	42	0.03731430585821971
-111	42	-1
-110	42	-1
-109	42	0.05959876826978719
-108	42	0.10889132215330745
-107	42	0.12299563948499138
-106	42	0.09945032687728443
-105	42	0.3561291466677616
-104	42	0.33282614516948633
-103	42	0.4298357022743124
-102	42	0.4657246273181808
-101	42	0.54850061641694
-100	42	0.42045004001729575
-99	42	0.5051234952360384
-98	42	0.533508885036861
-97	42	0.5854964824343385
-96	42	0.5636318027181457
-95	42	0.5965953544769191
-94	42	0.5693835933483277
-93	42	0.5551765881843802
-92	42	0.5195465573200412
-91	42	0.5194654658266697
-90	42	0.48556323560483355
-89	42	0.5175364797144532
-88	42	0.552905652245444
-87	42	0.49733693478083363
-86	42	0.5137796146461151
-85	42	0.4391022993974631
-84	42	0.522969142114666
-83	42	0.4662293213184485
-82	42	0.35877065296048954
-81	42	0.3335888915690755
-80	42	0.3332255231126189
-79	42	0.20275462284645732
-78	42	0.24506932387371913
-77	42	0.2899975092658956
-76	42	0.17113200825281313
-75	42	0.14919518797279402
-74	42	0.238341348795651
-73	42	0.22354506942675795
-72	42	0.38111561505091784
-71	42	0.4853387608826982
-70	42	-1
-69	42	-1
-68	42	-1
-67	42	-1
-126	43	-1
-125	43	-1
-124	43	0.05131746552699602
-123	43	0.02225251498205091
-122	43	0.01716398355460773
-121	43	0.05658094881162614
-120	43	0.0762495455556016
-119	43	0.13887561734056003
-118	43	0.28067137022269856
-117	43	0.5109673205022959
-116	43	0.09552343156004225
-115	43	0.024183325886696194
-114	43	0.06190437620017982
-113	43	0.19604347401943595
-112	43	0.03956677501001485
-111	43	-1
-110	43	-1
-109	43	0.1692526965259824
-108	43	0.14370215122544025
-107	43	0.25396358290464116
-106	43	0.2796164886784771
-105	43	0.3609397334942568
-104	43	0.41831790428154664
-103	43	0.4939578419636225
-102	43	0.5001775688583225
-101	43	0.36067419860419747
-100	43	0.42287062577098883
-99	43	0.4636900445554264
-98	43	0.5185370757883716
-97	43	0.4940613809292074
-96	43	0.4674951716890235
-95	43	0.5213804222687529
-94	43	0.48135405397139275
-93	43	0.3869496195480819
-92	43	0.46231120857470986
-91	43	0.36900679382099655
-90	43	0.38290215324571275
-89	43	0.3580398942088047
-88	43	0.4205648027189875
-87	43	0.3470938520395446
-86	43	0.3019578498202378
-85	43	0.37361245393240894
-84	43	0.3541211267471265
-83	43	0.3940807138146514
-82	43	0.20626424771459012
-81	43	0.2001185039470606
-80	43	0.31950381359170127
-79	43	0.4010872246104358
-78	43	0.4402202770448314
-77	43	0.3729553977144919
-76	43	0.18121125998877438
-75	43	0.0648743264238455
-74	43	0.19637094522657775
-73	43	0.1015424032282458
-72	43	0.16164863401987367
-71	43	0.21450836247841418
-70	43	0.23335323987640047
-69	43	-1
-68	43	-1
-67	43	-1
-126	44	-1
-125	44	-1
-124	44	0.052314357767999205
-123	44	0.03993730795135296
-122	44	0.036688312265289465
-121	44	0.05911326685826208
-120	44	0.05517742061147475
-119	44	0.016569590390686093
-118	44	0.24676422961631564
-117	44	0.14329947163326964
-116	44	-1
-115	44	-1
-114	44	-1
-113	44	0.020850024977489393
-112	44	-1
-111	44	-1
-110	44	-1
-109	44	0.2629027275268769
-108	44	0.025919513466004754
-107	44	0.2741979027139649
-106	44	0.2958762403514451
-105	44	0.22800427848820387
-104	44	0.3490647400998931
-103	44	0.4581417776733139
-102	44	0.48018547598040967
-101	44	0.34773313734195926
-100	44	0.510599649613665
-99	44	0.4103044372947167
-98	44	0.3827147168527297
-97	44	0.3399939036406713
-96	44	0.4728157837904371
-95	44	0.5065321676485721
-94	44	0.44033391737291244
-93	44	0.40113904085879537
-92	44	0.3534602357527063
-91	44	0.3086212977688054
-90	44	0.33147546206017103
-89	44	0.3774067314544362
-88	44	0.28509827363038387
-87	44	0.2639300454458428
-86	44	0.1990950862763918
-85	44	0.1732701112749257
-84	44	0.19272427854058133
-83	44	-1
-82	44	0.12813505372007458
-81	44	0.10344179608959422
-80	44	0.17604321587350547
-79	44	0.14507042754110294
-78	44	0.1869030036307851
-77	44	0.24134001307752317
-76	44	0.2356279544731592
-75	44	0.11207151166047974
-74	44	0.1802716742737097
-73	44	0.0872152105568217
-72	44	0.05041078406495101
-71	44	0.09960702893956176
-70	44	0.18768668229821334
-69	44	0.15080482138031936
-68	44	0.10084390336475449
-67	44	-1
-126	45	-1
-125	45	-1
-124	45	0.020380446306254414
-123	45	0.07935976442126161
-122	45	0.057970943056655455
-121	45	0.35271974976306225
-120	45	0.33895990759872185
-119	45	0.10725824984354579
-118	45	0.023651295541829133
-117	45	0.05757885118887892
-116	45	-1
-115	45	-1
-114	45	-1
-113	45	0.024106662157218916
-112	45	0.029324252520219793
-111	45	0.013604902228631807
-110	45	0.05005630106624557
-109	45	0.2456621148493115
-108	45	0.26386181448342705
-107	45	0.30734419560278337
-106	45	0.357804382812831
-105	45	0.34050897959683774
-104	45	0.36492126034699857
-103	45	0.37117568729249534
-102	45	0.45488801657596173
-101	45	0.46192660855078466
-100	45	0.4188472905012492
-99	45	0.47178413537995667
-98	45	0.4205783647334498
-97	45	0.3850295188936164
-96	45	0.3534388171229692
-95	45	0.3797459451213552
-94	45	0.2944736568157494
-93	45	0.2482798081152663
-92	45	0.21846132492276432
-91	45	0.14288798140825526
-90	45	0.1341547268717848
-89	45	0.12715293939827868
-88	45	0.17676843758204433
-87	45	0.105522143636324
-86	45	0.18369548432619281
-85	45	0.16004877461587463
-84	45	0.13993872962459317
-83	45	0.08419337861300248
-82	45	0.0756027964686759
-81	45	0.100307764197161
-80	45	0.061485375425087314
-79	45	0.04920986300775364
-78	45	0.07451480490293946
-77	45	0.15486895493080705
-76	45	0.1616487836696884
-75	45	0.1645396065538014
-74	45	0.19875903826424174
-73	45	0.16573788067990025
-72	45	0.06152950341421376
-71	45	0.03406187009703948
-70	45	0.0646356630286485
-69	45	0.12258484139037024
-68	45	0.11354423419372936
-67	45	-1
-126	46	-1
-125	46	-1
-124	46	0.01856983413282188
-123	46	0.03435319806798348
-122	46	-1
-121	46	0.2146030908111553
-120	46	0.6360883147158052
-119	46	0.4784733885684564
-118	46	0.19872050343694184
-117	46	0.12969596675978315
-116	46	0.02482035147690805
-115	46	0.013623999415617472
-114	46	-1
-113	46	0.016890172094481036
-112	46	0.03562913670669581
-111	46	0.014823324831665001
-110	46	0.06978448649583453
-109	46	0.28308757871931
-108	46	0.33966158752077674
-107	46	0.3834817656844931
-106	46	0.3761039362858431
-105	46	0.3714915419327666
-104	46	0.30296730329256716
-103	46	0.3235073576734392
-102	46	0.30570691439198167
-101	46	0.3585142841215841
-100	46	0.28215226737707927
-99	46	0.3585565601942529
-98	46	0.373836367467739
-97	46	0.3159674949378612
-96	46	0.26171608867387536
-95	46	0.2635104647777181
-94	46	0.21665308750482973
-93	46	0.1278575281386079
-92	46	0.12483749199256576
-91	46	0.10606963748361217
-90	46	0.08798172626112002
-89	46	0.07660437461950365
-88	46	0.08459139100157534
-87	46	0.07999342850250948
-86	46	0.06913568907706936
-85	46	0.0545177268155726
-84	46	0.04390510817483625
-83	46	0.05091077344916727
-82	46	0.06528312295219428
-81	46	0.08737286663666811
-80	46	0.06451456826916989
-79	46	0.05541252982357128
-78	46	0.04913359772090814
-77	46	0.05711725633526123
-76	46	0.054006971997807254
-75	46	0.03168421513395482
-74	46	0.05336001714238628
-73	46	0.10271206618038582
-72	46	0.07073726010082469
-71	46	0.05024450441452923
-70	46	0.046943637296736965
-69	46	0.05877103643813986
-68	46	0.06559080297133449
-67	46	-1
-126	47	-1
-125	47	-1
-124	47	-1
-123	47	0.058453507590565966
-122	47	-1
-121	47	0.05809300118681657
-120	47	0.5679144998230858
-119	47	0.3523041909337092
-118	47	0.2414797672982793
-117	47	0.059755984753302745
-116	47	0.014522029247746858
-115	47	0.054201479344537555
-114	47	-1
-113	47	0.022759107664343324
-112	47	0.11456373290987425
-111	47	0.11428291503248289
-110	47	0.15896971527345652
-109	47	0.2798696026339116
-108	47	0.34687919808650264
-107	47	0.28736007157750637
-106	47	0.3191740321655441
-105	47	0.2601083913608284
-104	47	0.23316870294857833
-103	47	0.31560313505138177
-102	47	0.2755628867337029
-101	47	0.2591235926954803
-100	47	0.23332538630462882
-99	47	0.23489951529360312
-98	47	0.30053289363723595
-97	47	0.3349854984652944
-96	47	0.1984390308416109
-95	47	0.17274996593128433
-94	47	0.13533264862307673
-93	47	0.08450392068484992
-92	47	0.05667453606452975
-91	47	0.018752846503156163
-90	47	0.019901456532293915
-89	47	0.08216707335562679
-88	47	0.06175751361322276
-87	47	-1
-86	47	-1
-85	47	0.004253382296258558
-84	47	0.021550516118828314
-83	47	0.02924245954334172
-82	47	0.03532823956540945
-81	47	0.036685612956755785
-80	47	0.04387430743702525
-79	47	0.03273007185903511
-78	47	0.026926650172139376
-77	47	0.025893870034934815
-76	47	0.025177513207297636
-75	47	0.01967100423537035
-74	47	0.025398208336299046
-73	47	0.03146527184309741
-72	47	-1
-71	47	0.008667377191516314
-70	47	0.03435301848820577
-69	47	0.04271530984012068
-68	47	0.03438244057709832
-67	47	-1
-126	48	-1
-125	48	-1
-124	48	0.01551818072216698
-123	48	0.03228220082874197
-122	48	-1
-121	48	-1
-120	48	0.0900437791179958
-119	48	0.05684546421232241
-118	48	0.050422194863326227
-117	48	0.024021474935479886
-116	48	0.01473899248449277
-115	48	0.011402824846022033
-114	48	-1
-113	48	0.039889155317520894
-112	48	0.1138233778638181
-111	48	0.16536361584630666
-110	48	0.1320578991392049
-109	48	0.18227575653359399
-108	48	0.22782971197928997
-107	48	0.1792420741950687
-106	48	0.2502964703127036
-105	48	0.25197463398227415
-104	48	0.22811018379148465
-103	48	0.135856535212087
-102	48	0.21989022811963044
-101	48	0.22111065977142674
-100	48	0.18381503582195674
-99	48	0.15238025045205936
-98	48	0.2427960964219945
-97	48	0.21883341048093052
-96	48	0.1429478319810446
-95	48	0.1270418898826156
-94	48	0.09769790884025414
-93	48	0.0786901937375855
-92	48	0.04958710213141554
-91	48	0.023183476191228892
-90	48	0.022322392092428964
-89	48	0.023835506981304152
-88	48	-1
-87	48	-1
-86	48	-1
-85	48	0.008609867235360905
-84	48	0.021179626823868807
-83	48	0.024668143585630138
-82	48	0.029362275732215497
-81	48	0.028734436770007036
-80	48	0.02532900090884203
-79	48	0.023211368110765556
-78	48	0.023553896895205942
-77	48	0.020319593079706204
-76	48	0.020320682717419904
-75	48	0.016089327657988817
-74	48	0.012324842608145608
-73	48	0.02985501832415216
-72	48	0.02733772886016319
-71	48	0.012419462444771033
-70	48	0.019461586155222213
-69	48	0.028016565673306782
-68	48	0.021780299668142183
-67	48	-1
-126	49	-1
-125	49	0.015985205993437668
-124	49	-1
-123	49	-1
-122	49	-1
-121	49	-1
-120	49	0.02157890936524441
-119	49	-1
-118	49	-1
-117	49	-1
-116	49	0.009945070941962342
-115	49	-1
-114	49	0.03448354399194809
-113	49	0.05997702688281213
-112	49	0.1135461422288675
-111	49	0.06951688456770891
-110	49	0.051690514455844744
-109	49	0.058840997726538724
-108	49	0.07387103010608208
-107	49	0.07215833474175633
-106	49	0.08649343079402227
-105	49	0.09598342703126475
-104	49	0.09615605744570027
-103	49	0.07570223877058188
-102	49	0.09023859511746903
-101	49	0.09946060594893555
-100	49	0.10104349880518652
-99	49	0.11054376476096668
-98	49	0.15276116534929624
-97	49	0.09877313340616914
-96	49	0.07432183146681043
-95	49	0.099789265001482
-94	49	0.07681987970586703
-93	49	0.062344112827729586
-92	49	0.046781307466113434
-91	49	0.031128035985542705
-90	49	0.02100026871494862
-89	49	0.022313369143910466
-88	49	0.004082672076008638
-87	49	0.01957785844942028
-86	49	0.023708126929605756
-85	49	0.02019055565630937
-84	49	0.024423901993588067
-83	49	0.028138122476588454
-82	49	0.026315767469254212
-81	49	0.021318805828149448
-80	49	0.019094889861009927
-79	49	0.020075675105388543
-78	49	0.022309805607696562
-77	49	0.02199291370714672
-76	49	0.02000437445114761
-75	49	0.015563676136475767
-74	49	0.014938719803824057
-73	49	0.017090836595777238
-72	49	0.01585076434110543
-71	49	0.004044472838418325
-70	49	0.01173568157587241
-69	49	0.011087934511744564
-68	49	-1
-67	49	-1
-126	50	-1
-125	50	-1
-124	50	-1
-123	50	-1
-122	50	0.011923833482032247
-121	50	0.021510483858069498
-120	50	0.023983365674840693
-119	50	-1
-118	50	-1
-117	50	-1
-116	50	-1
-115	50	-1
-114	50	0.037208187303952894
-113	50	0.06323560483357678
-112	50	0.09630208760556275
-111	50	0.11257225864688321
-110	50	0.09787457979968811
-109	50	0.08597856060635112
-108	50	0.06796611965606357
-107	50	0.07379377338921382
-106	50	0.08276450347547665
-105	50	0.07004933860861401
-104	50	0.05562384471512147
-103	50	0.04976160316853553
-102	50	0.06311886862495296
-101	50	0.04233569315502682
-100	50	0.05866946162637361
-99	50	0.09566637519247538
-98	50	0.08495659266826275
-97	50	0.10152231274061468
-96	50	0.07456231871912479
-95	50	0.06891132659229507
-94	50	0.06127901768365095
-93	50	0.05437265067327919
-92	50	0.050371800288206835
-91	50	0.031243899548684218
-90	50	0.019373062677925445
-89	50	0.017921558617785674
-88	50	0.019633345794798116
-87	50	0.024409694614299583
-86	50	0.03256927313307881
-85	50	0.03274711042575652
-84	50	0.028946879647035947
-83	50	0.029537106934239287
-82	50	0.022066156067734124
-81	50	0.008186329264947233
-80	50	0.011689443524357891
-79	50	0.016451271635271224
-78	50	0.017226035850296684
-77	50	0.019053454633237765
-76	50	0.01713573621676102
-75	50	0.01418493275158215
-74	50	0.012876706042962404
-73	50	-1
-72	50	-1
-71	50	-1
-70	50	-1
-69	50	-1
-68	50	-1
-67	50	-1
-126	51	-1
-125	51	-1
-124	51	-1
-123	51	-1
-122	51	0.009968598511713885
-121	51	-1
-120	51	-1
-119	51	-1
-118	51	-1
-117	51	-1
-116	51	-1
-115	51	-1
-114	51	0.02923687105807189
-113	51	0.03348191252837383
-112	51	0.04207160425630262
-111	51	0.04679761087811986
-110	51	0.05813376205511097
-109	51	0.05870640642439172
-108	51	0.06863739260638255
-107	51	0.06511849880284824
-106	51	0.057896417448906515
-105	51	0.04954499441478832
-104	51	0.03746160804150762
-103	51	0.04068521189525224
-102	51	0.03327515634430569
-101	51	0.039001216559462835
-100	51	0.06664162526433066
-99	51	0.05764716632931545
-98	51	0.05350209093527112
-97	51	0.057725292885731985
-96	51	0.05334349954408248
-95	51	0.04909981427522678
-94	51	0.04682665416591881
-93	51	0.04120964002952965
-92	51	0.03438384073817764
-91	51	0.028981659199296794
-90	51	0.026533352688042706
-89	51	0.023461948307773924
-88	51	0.023800370140110574
-87	51	0.02969569739011658
-86	51	0.02998128722597599
-85	51	0.02539521627531525
-84	51	0.017844196210735748
-83	51	0.013955874068558506
-82	51	0.008185774999445828
-81	51	0.007547595328568794
-80	51	0.007616563971040141
-79	51	0.0038673480659211176
-78	51	-1
-77	51	0.006975344164176322
-76	51	0.008203548720882237
-75	51	0.008017042682091321
-74	51	0.007572856497893164
-73	51	-1
-72	51	-1
-71	51	-1
-70	51	-1
-69	51	-1
-68	51	-1
-67	51	-1
-126	52	-1
-125	52	-1
-124	52	-1
-123	52	0.0041549201071081135
-122	52	-1
-121	52	-1
-120	52	-1
-119	52	-1
-118	52	-1
-117	52	-1
-116	52	-1
-115	52	0.004338590843096191
-114	52	0.022039217230455196
-113	52	0.03013143930292368
-112	52	0.030777076304663455
-111	52	0.03579431643097912
-110	52	0.03795092458799769
-109	52	0.039352715914986555
-108	52	0.04938479428809104
-107	52	0.06080566596646141
-106	52	0.043590772480184725
-105	52	0.03556583296443095
-104	52	0.02956566947200833
-103	52	0.023721327913890002
-102	52	0.020718677335077252
-101	52	0.04494701882136367
-100	52	0.04912578787120051
-99	52	0.054251013433222084
-98	52	0.04585145460087599
-97	52	0.042157107613275326
-96	52	0.04213583676273031
-95	52	0.043503054305953616
-94	52	0.04671691315082353
-93	52	0.04086275269423447
-92	52	0.03408678492057383
-91	52	0.027891093656746534
-90	52	0.026180765565427973
-89	52	0.027603216049344032
-88	52	0.026690643996465643
-87	52	0.028158789116006385
-86	52	0.022774443964421878
-85	52	0.017169665571011784
-84	52	0.009129554744100219
-83	52	0.008475118052659337
-82	52	0.00809678555003836
-81	52	0.003876201910148942
-80	52	-1
-79	52	-1
-78	52	-1
-77	52	-1
-76	52	-1
-75	52	-1
-74	52	-1
-73	52	-1
-72	52	-1
-71	52	-1
-70	52	-1
-69	52	-1
-68	52	-1
-67	52	-1
-126	53	-1
-125	53	-1
-124	53	-1
-123	53	-1
-122	53	-1
-121	53	-1
-120	53	-1
-119	53	-1
-118	53	-1
-117	53	-1
-116	53	-1
-115	53	-1
-114	53	-1
-113	53	-1
-112	53	-1
-111	53	-1
-110	53	-1
-109	53	-1
-108	53	-1
-107	53	-1
-106	53	-1
-105	53	-1
-104	53	-1
-103	53	-1
-102	53	-1
-101	53	-1
-100	53	-1
-99	53	-1
-98	53	-1
-97	53	-1
-96	53	-1
-95	53	-1
-94	53	-1
-93	53	-1
-92	53	-1
-91	53	-1
-90	53	-1
-89	53	-1
-88	53	-1
-87	53	-1
-86	53	-1
-85	53	-1
-84	53	-1
-83	53	-1
-82	53	-1
-81	53	-1
-80	53	-1
-79	53	-1
-78	53	-1
-77	53	-1
-76	53	-1
-75	53	-1
-74	53	-1
-73	53	-1
-72	53	-1
-71	53	-1
-70	53	-1
-69	53	-1
-68	53	-1
-67	53	-1
