# Supplementary material for: The impacts of climate change on the abundance and distribution of the Spotted Wing Drosophila (Drosophila suzukii) in the United States and Canada
Source: PeerJ. 2017 Apr 6;5:e3192. doi: 10.7717/peerj.3192 (PMC5385127; doi:10.7717/peerj.3192)
Supplement: Supplemental Information 2 — Raw data used to create consensus maps (shown in Figs. 3 and 4A) coefficient of variance maps (shown in Fig. 4B) and in scatter plots shown in Fig. 5. [file peerj-05-3192-s002.zip › model_bcc-csm1_rcp26_year90_norm__mean.txt]

-126	24	-1
-125	24	-1
-124	24	-1
-123	24	-1
-122	24	-1
-121	24	-1
-120	24	-1
-119	24	-1
-118	24	-1
-117	24	-1
-116	24	-1
-115	24	-1
-114	24	-1
-113	24	-1
-112	24	-1
-111	24	-1
-110	24	-1
-109	24	-1
-108	24	-1
-107	24	-1
-106	24	-1
-105	24	-1
-104	24	-1
-103	24	-1
-102	24	-1
-101	24	-1
-100	24	-1
-99	24	-1
-98	24	-1
-97	24	-1
-96	24	-1
-95	24	-1
-94	24	-1
-93	24	-1
-92	24	-1
-91	24	-1
-90	24	-1
-89	24	-1
-88	24	-1
-87	24	-1
-86	24	-1
-85	24	-1
-84	24	-1
-83	24	-1
-82	24	-1
-81	24	-1
-80	24	-1
-79	24	-1
-78	24	-1
-77	24	-1
-76	24	-1
-75	24	-1
-74	24	-1
-73	24	-1
-72	24	-1
-71	24	-1
-70	24	-1
-69	24	-1
-68	24	-1
-67	24	-1
-126	25	-1
-125	25	-1
-124	25	-1
-123	25	-1
-122	25	-1
-121	25	-1
-120	25	-1
-119	25	-1
-118	25	-1
-117	25	-1
-116	25	-1
-115	25	-1
-114	25	-1
-113	25	0.009969185232518865
-112	25	0.07735375542001231
-111	25	0.007420225004108354
-110	25	0.01149127349841142
-109	25	0.011782777307887751
-108	25	0.1209553419699359
-107	25	0.07899769604757068
-106	25	0.23057346650795055
-105	25	0.27258774553208787
-104	25	0.1678807631429716
-103	25	0.17958795232942562
-102	25	0.32064121765564774
-101	25	0.3157839681462887
-100	25	0.051404309185122156
-99	25	0.050560592882636105
-98	25	0.04118928765472271
-97	25	-1
-96	25	-1
-95	25	-1
-94	25	-1
-93	25	-1
-92	25	-1
-91	25	-1
-90	25	-1
-89	25	-1
-88	25	-1
-87	25	-1
-86	25	-1
-85	25	-1
-84	25	-1
-83	25	-1
-82	25	0.014673435577204479
-81	25	0.01590678668457102
-80	25	-1
-79	25	-1
-78	25	-1
-77	25	-1
-76	25	-1
-75	25	-1
-74	25	-1
-73	25	-1
-72	25	-1
-71	25	-1
-70	25	-1
-69	25	-1
-68	25	-1
-67	25	-1
-126	26	-1
-125	26	-1
-124	26	-1
-123	26	-1
-122	26	-1
-121	26	-1
-120	26	-1
-119	26	-1
-118	26	-1
-117	26	-1
-116	26	-1
-115	26	-1
-114	26	0.009062883506878793
-113	26	0.08315141371841722
-112	26	0.07433620720214051
-111	26	-1
-110	26	0.01151804117371472
-109	26	0.016321983548434678
-108	26	0.1389148817107069
-107	26	0.09889102940085731
-106	26	0.38516154744268577
-105	26	0.24281632720632695
-104	26	0.16237408955624807
-103	26	0.2686320800379587
-102	26	0.28358488375997404
-101	26	0.16844489617903805
-100	26	0.048195620741352085
-99	26	0.059621561807197354
-98	26	0.07353039906835507
-97	26	-1
-96	26	-1
-95	26	-1
-94	26	-1
-93	26	-1
-92	26	-1
-91	26	-1
-90	26	-1
-89	26	-1
-88	26	-1
-87	26	-1
-86	26	-1
-85	26	-1
-84	26	-1
-83	26	0.01154313557702677
-82	26	0.012857188152935002
-81	26	0.01453209319778926
-80	26	-1
-79	26	-1
-78	26	-1
-77	26	-1
-76	26	-1
-75	26	-1
-74	26	-1
-73	26	-1
-72	26	-1
-71	26	-1
-70	26	-1
-69	26	-1
-68	26	-1
-67	26	-1
-126	27	-1
-125	27	-1
-124	27	-1
-123	27	-1
-122	27	-1
-121	27	-1
-120	27	-1
-119	27	-1
-118	27	-1
-117	27	-1
-116	27	-1
-115	27	0.04987358144836141
-114	27	0.05274789421666132
-113	27	0.11218249570434882
-112	27	0.01076497898776304
-111	27	0.010990284266370309
-110	27	0.03111376874632832
-109	27	0.1497507254976254
-108	27	0.124475404912648
-107	27	0.317635875250792
-106	27	0.28864700386573533
-105	27	0.2951273833252881
-104	27	0.2519369222289554
-103	27	0.5192966421293972
-102	27	0.19769743183146962
-101	27	0.10072514688363145
-100	27	0.10212765559441982
-99	27	0.13378498894508759
-98	27	0.14885409863250934
-97	27	0.1761482419841246
-96	27	-1
-95	27	-1
-94	27	-1
-93	27	-1
-92	27	-1
-91	27	-1
-90	27	-1
-89	27	-1
-88	27	-1
-87	27	-1
-86	27	-1
-85	27	-1
-84	27	-1
-83	27	0.08572657837764075
-82	27	0.08696673574564469
-81	27	0.011948896084758662
-80	27	-1
-79	27	-1
-78	27	-1
-77	27	-1
-76	27	-1
-75	27	-1
-74	27	-1
-73	27	-1
-72	27	-1
-71	27	-1
-70	27	-1
-69	27	-1
-68	27	-1
-67	27	-1
-126	28	-1
-125	28	-1
-124	28	-1
-123	28	-1
-122	28	-1
-121	28	-1
-120	28	-1
-119	28	-1
-118	28	-1
-117	28	-1
-116	28	0.042447439477639834
-115	28	0.044810804754037904
-114	28	0.029480127767270593
-113	28	0.08507581680505688
-112	28	0.06283123232787675
-111	28	0.11143760439828287
-110	28	0.1502712075533499
-109	28	0.25465686373084284
-108	28	0.22008741980991292
-107	28	0.38501114002574166
-106	28	0.2520598408455514
-105	28	0.33808924497646614
-104	28	0.22098395314389474
-103	28	0.5818011608523193
-102	28	0.2581761035995737
-101	28	0.12864305872249376
-100	28	0.13586761865149244
-99	28	0.14571386562587715
-98	28	0.1786650432155929
-97	28	0.18686251400277992
-96	28	0.17830263812981878
-95	28	-1
-94	28	-1
-93	28	-1
-92	28	-1
-91	28	-1
-90	28	-1
-89	28	-1
-88	28	-1
-87	28	-1
-86	28	-1
-85	28	-1
-84	28	-1
-83	28	0.15711351508989232
-82	28	0.09424966845551196
-81	28	0.09623404370541547
-80	28	-1
-79	28	-1
-78	28	-1
-77	28	-1
-76	28	-1
-75	28	-1
-74	28	-1
-73	28	-1
-72	28	-1
-71	28	-1
-70	28	-1
-69	28	-1
-68	28	-1
-67	28	-1
-126	29	-1
-125	29	-1
-124	29	-1
-123	29	-1
-122	29	-1
-121	29	-1
-120	29	-1
-119	29	-1
-118	29	-1
-117	29	-1
-116	29	0.06361816307284196
-115	29	0.05600588759783707
-114	29	0.057966516228072675
-113	29	0.12671797285857428
-112	29	0.12968715612693932
-111	29	0.1552231479829964
-110	29	0.1761228389280696
-109	29	0.39650997925760034
-108	29	0.37854058133528223
-107	29	0.438224453584099
-106	29	0.2937714718255697
-105	29	0.15815948311702233
-104	29	0.2179977939746682
-103	29	0.2703414269876792
-102	29	0.2147249338197077
-101	29	0.24057046696447604
-100	29	0.23348099405263578
-99	29	0.2284640307784774
-98	29	0.18334614553986966
-97	29	0.19234265280672436
-96	29	0.1910914587648821
-95	29	0.24415347636052023
-94	29	0.2463463979804009
-93	29	0.25676427918781675
-92	29	0.2581134003271906
-91	29	0.19213585546895715
-90	29	0.17816728922548458
-89	29	-1
-88	29	-1
-87	29	-1
-86	29	0.23106516903367466
-85	29	0.22972541971394997
-84	29	0.24534324850651823
-83	29	0.19308550513406425
-82	29	0.16444085638228867
-81	29	0.1551915625189693
-80	29	-1
-79	29	-1
-78	29	-1
-77	29	-1
-76	29	-1
-75	29	-1
-74	29	-1
-73	29	-1
-72	29	-1
-71	29	-1
-70	29	-1
-69	29	-1
-68	29	-1
-67	29	-1
-126	30	-1
-125	30	-1
-124	30	-1
-123	30	-1
-122	30	-1
-121	30	-1
-120	30	-1
-119	30	-1
-118	30	-1
-117	30	0.030467315217786776
-116	30	0.03533179281319859
-115	30	0.07375785743367216
-114	30	0.10643586799277603
-113	30	0.15206483540811888
-112	30	0.16629923584128029
-111	30	0.19361364738968165
-110	30	0.2585465617160045
-109	30	0.4145230842789409
-108	30	0.3378918942832555
-107	30	0.28148050806486236
-106	30	0.2860250736394002
-105	30	0.38311375808377895
-104	30	0.3913551136791435
-103	30	0.316286660580284
-102	30	0.2524458906020571
-101	30	0.2959413286677509
-100	30	0.28807449044004246
-99	30	0.2702382060279507
-98	30	0.23551391196120103
-97	30	0.23660964790485112
-96	30	0.249354340550788
-95	30	0.2582615349375731
-94	30	0.2733755208631951
-93	30	0.26544843923193356
-92	30	0.27181294296929737
-91	30	0.27258464029843166
-90	30	0.2620202706285956
-89	30	0.256690221235739
-88	30	0.2510448409769626
-87	30	0.2665329701457037
-86	30	0.25482760481636707
-85	30	0.2464360008069866
-84	30	0.2634717148288095
-83	30	0.26219191896612176
-82	30	0.19243212468972215
-81	30	-1
-80	30	-1
-79	30	-1
-78	30	-1
-77	30	-1
-76	30	-1
-75	30	-1
-74	30	-1
-73	30	-1
-72	30	-1
-71	30	-1
-70	30	-1
-69	30	-1
-68	30	-1
-67	30	-1
-126	31	-1
-125	31	-1
-124	31	-1
-123	31	-1
-122	31	-1
-121	31	-1
-120	31	-1
-119	31	-1
-118	31	-1
-117	31	0.03403169227658241
-116	31	0.08684858721689412
-115	31	0.20295378804367195
-114	31	0.18248173079738003
-113	31	0.18994365403880997
-112	31	0.20639182418167037
-111	31	0.2908282247407247
-110	31	0.33346571106530376
-109	31	0.4072872070827013
-108	31	0.24109512986190032
-107	31	0.22242108708057248
-106	31	0.3019385917597013
-105	31	0.3295360098140348
-104	31	0.17607177092878382
-103	31	0.18652848626312907
-102	31	0.25851241349889964
-101	31	0.23326493713258045
-100	31	0.24285315976698402
-99	31	0.2513330197546173
-98	31	0.2353099673230276
-97	31	0.25857199283139976
-96	31	0.28161407052453286
-95	31	0.2930145524156426
-94	31	0.3188425858851978
-93	31	0.29828445193608044
-92	31	0.26581799944947576
-91	31	0.32738928322134697
-90	31	0.315111993712463
-89	31	0.3184457052233491
-88	31	0.31056837280238075
-87	31	0.3115826898936897
-86	31	0.2644818323721918
-85	31	0.26317552043295184
-84	31	0.2667478392203544
-83	31	0.2505268094369547
-82	31	0.25690400534923263
-81	31	-1
-80	31	-1
-79	31	-1
-78	31	-1
-77	31	-1
-76	31	-1
-75	31	-1
-74	31	-1
-73	31	-1
-72	31	-1
-71	31	-1
-70	31	-1
-69	31	-1
-68	31	-1
-67	31	-1
-126	32	-1
-125	32	-1
-124	32	-1
-123	32	-1
-122	32	-1
-121	32	-1
-120	32	-1
-119	32	-1
-118	32	0.036652127875392584
-117	32	0.061163852798082084
-116	32	0.1913203013909857
-115	32	0.19010673492444133
-114	32	0.17605379424478612
-113	32	0.1919888712915256
-112	32	0.19319466532081597
-111	32	0.2531401628582815
-110	32	0.30976320068030805
-109	32	0.503335460543096
-108	32	0.44174408628359363
-107	32	0.3128477546027372
-106	32	0.7283717436083395
-105	32	0.3614290322698313
-104	32	0.24753148421657434
-103	32	0.2356479888421098
-102	32	0.19385988680675076
-101	32	0.22075631706942261
-100	32	0.23203935191528846
-99	32	0.22579696242676628
-98	32	0.20206937634468541
-97	32	0.19907234885766217
-96	32	0.24318868400478244
-95	32	0.2719965352326638
-94	32	0.2757808703951232
-93	32	0.29209474853546613
-92	32	0.2761127375655735
-91	32	0.30094246647399875
-90	32	0.29223675685655703
-89	32	0.2821568129902025
-88	32	0.2739141479589589
-87	32	0.2802736477806418
-86	32	0.2732561096641325
-85	32	0.28379426255704576
-84	32	0.286200566106543
-83	32	0.2966180264238549
-82	32	0.2553826933917541
-81	32	0.29048302003053417
-80	32	0.2512994420774312
-79	32	-1
-78	32	-1
-77	32	-1
-76	32	-1
-75	32	-1
-74	32	-1
-73	32	-1
-72	32	-1
-71	32	-1
-70	32	-1
-69	32	-1
-68	32	-1
-67	32	-1
-126	33	-1
-125	33	-1
-124	33	-1
-123	33	-1
-122	33	-1
-121	33	-1
-120	33	-1
-119	33	0.029817472120940994
-118	33	0.04715787129498625
-117	33	0.14517076774189747
-116	33	0.17936482445562307
-115	33	0.16950773722278187
-114	33	0.20801285903445751
-113	33	0.1945771864282209
-112	33	0.18669149232385304
-111	33	0.3247597302075727
-110	33	0.3284918095253416
-109	33	0.11103154833216684
-108	33	0.4463679849661796
-107	33	0.4758531138431971
-106	33	0.48375827177659675
-105	33	0.3346787818168367
-104	33	0.5180052577591793
-103	33	0.3498770112350533
-102	33	0.22559363509407876
-101	33	0.1869121416225987
-100	33	0.12948231358987738
-99	33	0.15816211134189398
-98	33	0.17795269139112316
-97	33	0.18909759010485494
-96	33	0.22454970604567479
-95	33	0.2539508159048197
-94	33	0.28139132612838064
-93	33	0.2664890198657323
-92	33	0.24336585067922778
-91	33	0.23970967187688086
-90	33	0.3748117101354172
-89	33	0.3424740406675242
-88	33	0.398397905201893
-87	33	0.4189729028145108
-86	33	0.47620245262952027
-85	33	0.45509154032403115
-84	33	0.3938669484073846
-83	33	0.3808810763787401
-82	33	0.28553263221771574
-81	33	0.2995494324671072
-80	33	0.3558386950835453
-79	33	0.39764833733911586
-78	33	-1
-77	33	-1
-76	33	-1
-75	33	-1
-74	33	-1
-73	33	-1
-72	33	-1
-71	33	-1
-70	33	-1
-69	33	-1
-68	33	-1
-67	33	-1
-126	34	-1
-125	34	-1
-124	34	-1
-123	34	-1
-122	34	-1
-121	34	0.015090233507023766
-120	34	0.03904765476760459
-119	34	0.10280255755274664
-118	34	0.1893789224034845
-117	34	0.24176114636247598
-116	34	0.19150282739942198
-115	34	0.17248238270938557
-114	34	0.2081513038193345
-113	34	0.35074686948955475
-112	34	0.4690860427510238
-111	34	0.4303169199598901
-110	34	0.38092995574948507
-109	34	0.13772395913175797
-108	34	0.39188114213112746
-107	34	0.6216619790421046
-106	34	0.5706975187218932
-105	34	0.46514333131898444
-104	34	0.4504516478174931
-103	34	0.46185169011227195
-102	34	0.3715249138414574
-101	34	0.1484860255600013
-100	34	0.11681856278749717
-99	34	0.15248969123221376
-98	34	0.20986615039974738
-97	34	0.2301038373299031
-96	34	0.2828296011448959
-95	34	0.37431661242952075
-94	34	0.3756219235856245
-93	34	0.26951544418824186
-92	34	0.23293648384852933
-91	34	0.2713886763913481
-90	34	0.3914460727071754
-89	34	0.3923961526155
-88	34	0.4275592199391168
-87	34	0.46353665349530054
-86	34	0.47829502469549295
-85	34	0.6585392475813082
-84	34	0.6484529435978266
-83	34	0.4187608490270003
-82	34	0.39980178882035444
-81	34	0.41065357966565796
-80	34	0.38837547362997227
-79	34	0.43468446850979736
-78	34	0.432709352842182
-77	34	0.39039438057463094
-76	34	-1
-75	34	-1
-74	34	-1
-73	34	-1
-72	34	-1
-71	34	-1
-70	34	-1
-69	34	-1
-68	34	-1
-67	34	-1
-126	35	-1
-125	35	-1
-124	35	-1
-123	35	-1
-122	35	0.026896601424647528
-121	35	0.051100404082559184
-120	35	0.2528727199330841
-119	35	0.3353559939941788
-118	35	0.21012267824158098
-117	35	0.20037027105416227
-116	35	0.18747625595243828
-115	35	0.18910236954581372
-114	35	0.38575286997947084
-113	35	0.4232156621251377
-112	35	0.4447083685205254
-111	35	0.4654788274974426
-110	35	0.39558768744925354
-109	35	0.2822185528919032
-108	35	0.38061559760736136
-107	35	0.48562393731094433
-106	35	0.1633799327267964
-105	35	0.648134844210334
-104	35	0.39617731707250914
-103	35	0.4775234863692869
-102	35	0.31631928423990097
-101	35	0.2877312872961243
-100	35	0.18681127764745253
-99	35	0.1454452161490482
-98	35	0.18582183983784695
-97	35	0.2112541898440714
-96	35	0.24429898274603107
-95	35	0.3029577818231033
-94	35	0.3412841375779383
-93	35	0.41504128417499037
-92	35	0.2986407587919032
-91	35	0.2595374305519637
-90	35	0.3035121034431897
-89	35	0.366093766645619
-88	35	0.5680225282831135
-87	35	0.5660370493658261
-86	35	0.6482082661506989
-85	35	0.6306509757588813
-84	35	0.5293127977622115
-83	35	0.4763043080346892
-82	35	0.515335972719587
-81	35	0.41569376672044395
-80	35	0.4167786530525242
-79	35	0.4003683630190241
-78	35	0.4146248087405219
-77	35	0.41359414240695075
-76	35	0.3840064285819174
-75	35	-1
-74	35	-1
-73	35	-1
-72	35	-1
-71	35	-1
-70	35	-1
-69	35	-1
-68	35	-1
-67	35	-1
-126	36	-1
-125	36	-1
-124	36	-1
-123	36	0.021797907933002153
-122	36	0.02658550097192878
-121	36	0.18580321778902312
-120	36	0.24044979309510142
-119	36	0.04825337621673483
-118	36	0.3175075318284111
-117	36	0.20217846170652978
-116	36	0.2938766569391169
-115	36	0.1829396124649691
-114	36	0.3191627803700971
-113	36	0.5318892999166545
-112	36	0.3481927306293046
-111	36	0.4524739780016643
-110	36	0.466810243193108
-109	36	0.5093618585833568
-108	36	0.34038205784769704
-107	36	0.035614517790416744
-106	36	0.016493476624278046
-105	36	0.21749295032458577
-104	36	0.5866390587700075
-103	36	0.44995200449847345
-102	36	0.34123789578517844
-101	36	0.2934704418700727
-100	36	0.19806428899923273
-99	36	0.1614189589666755
-98	36	0.14784902241726167
-97	36	0.18611636937951537
-96	36	0.19568842048081178
-95	36	0.4393277094309406
-94	36	0.5001825260084363
-93	36	0.46986244469620947
-92	36	0.45970449586391293
-91	36	0.2583124345808173
-90	36	0.2521142198469887
-89	36	0.44631392397059866
-88	36	0.4988292240273627
-87	36	0.47823563242526135
-86	36	0.6033463382140062
-85	36	0.5950575155680234
-84	36	0.5739855122143711
-83	36	0.5148246380087894
-82	36	0.41903659751691674
-81	36	0.5744989046101215
-80	36	0.49664302729603266
-79	36	0.3928768184673857
-78	36	0.3732572788033103
-77	36	0.3697721123267768
-76	36	0.37245280816474424
-75	36	-1
-74	36	-1
-73	36	-1
-72	36	-1
-71	36	-1
-70	36	-1
-69	36	-1
-68	36	-1
-67	36	-1
-126	37	-1
-125	37	-1
-124	37	-1
-123	37	0.021069979152845492
-122	37	0.1328564399038612
-121	37	0.20971408748172754
-120	37	0.0712860353246517
-119	37	0.029740100360777642
-118	37	0.4493349796060038
-117	37	0.4155229133975587
-116	37	0.4524221617533047
-115	37	0.4423818750878608
-114	37	0.4593920083444737
-113	37	0.10728493427613962
-112	37	0.4632810329054689
-111	37	0.2494450376916441
-110	37	0.44805715725024825
-109	37	0.10543043635921828
-108	37	-1
-107	37	-1
-106	37	0.02004027637701914
-105	37	0.41979766035608984
-104	37	0.510591231811585
-103	37	0.4709597519629145
-102	37	0.3178007519342005
-101	37	0.2993020987357677
-100	37	0.25901859464420146
-99	37	0.24470612377330409
-98	37	0.18862970060590403
-97	37	0.2964436469772094
-96	37	0.3053617658004717
-95	37	0.33386292843923565
-94	37	0.4049612841899553
-93	37	0.4624373820747768
-92	37	0.46702620658202904
-91	37	0.471328919349693
-90	37	0.39169231212424455
-89	37	0.4289915837879492
-88	37	0.4424097473658593
-87	37	0.49053226417270257
-86	37	0.528866467189699
-85	37	0.546603711483762
-84	37	0.4797993794583369
-83	37	0.5022313255035926
-82	37	0.5302249133831548
-81	37	0.47123576234000675
-80	37	0.5037813234599373
-79	37	0.4515139744399987
-78	37	0.4243823694934363
-77	37	0.3446580487703134
-76	37	0.3725780370003555
-75	37	-1
-74	37	-1
-73	37	-1
-72	37	-1
-71	37	-1
-70	37	-1
-69	37	-1
-68	37	-1
-67	37	-1
-126	38	-1
-125	38	-1
-124	38	0.02984784916271396
-123	38	0.11158397127022855
-122	38	0.20111702362979927
-121	38	0.330456936067822
-120	38	0.021064505897933024
-119	38	0.22917772945127995
-118	38	0.27219818835804876
-117	38	0.13638545377611846
-116	38	0.2859122844446406
-115	38	0.18369228556140238
-114	38	0.2890665938869734
-113	38	0.1299861471037102
-112	38	0.06609640422360413
-111	38	0.4078505544572402
-110	38	0.4212757328702171
-109	38	0.17045161601690742
-108	38	0.004267849317975646
-107	38	-1
-106	38	0.01874297148600489
-105	38	0.4557853542776979
-104	38	0.44212831218298204
-103	38	0.4387591336659986
-102	38	0.40657151619673976
-101	38	0.34091847760869326
-100	38	0.2588982948993637
-99	38	0.2436771877657161
-98	38	0.2525482791346911
-97	38	0.36785833437698484
-96	38	0.3347758203685931
-95	38	0.3449044191309704
-94	38	0.3619509079394558
-93	38	0.37201848698986595
-92	38	0.388073770250309
-91	38	0.3686952042004458
-90	38	0.3695376671857333
-89	38	0.4002880010684997
-88	38	0.39270178430280067
-87	38	0.45512942043339144
-86	38	0.473990160711742
-85	38	0.42482879359708303
-84	38	0.43379889702474655
-83	38	0.4691837827862868
-82	38	0.42381220369921246
-81	38	0.3041802243942853
-80	38	0.25962802480857217
-79	38	0.401981662847011
-78	38	0.38913280457688987
-77	38	0.36955713101476506
-76	38	0.35792909722720406
-75	38	-1
-74	38	-1
-73	38	-1
-72	38	-1
-71	38	-1
-70	38	-1
-69	38	-1
-68	38	-1
-67	38	-1
-126	39	-1
-125	39	-1
-124	39	0.04846635596247418
-123	39	0.37841570791798107
-122	39	0.25740681002058896
-121	39	0.042065393788990206
-120	39	0.2351446229839481
-119	39	0.37731956043734033
-118	39	0.1516470131253176
-117	39	0.07759242816832274
-116	39	0.07994459589733162
-115	39	0.08626897477811375
-114	39	0.3691702862436185
-113	39	0.373378064910046
-112	39	0.05485562674418028
-111	39	0.21398821713477284
-110	39	0.3053577159023598
-109	39	0.15579352889882897
-108	39	-1
-107	39	-1
-106	39	-1
-105	39	0.29543778510043417
-104	39	0.37621187121473654
-103	39	0.44437895186579174
-102	39	0.39979004130989604
-101	39	0.37546062914465683
-100	39	0.3300883672803026
-99	39	0.2939561771094334
-98	39	0.26684080916777214
-97	39	0.33434395906254494
-96	39	0.3999044298870509
-95	39	0.4238583145483844
-94	39	0.3442262435829458
-93	39	0.3497171478204393
-92	39	0.3374680392422968
-91	39	0.3620546807328763
-90	39	0.3788111949659299
-89	39	0.3934818339622211
-88	39	0.3885294539362438
-87	39	0.5949865254371481
-86	39	0.604312327768262
-85	39	0.6003515648273177
-84	39	0.613360623224136
-83	39	0.5670795473878765
-82	39	0.5778277712082548
-81	39	0.468307957245422
-80	39	0.2739973719621906
-79	39	0.47933827096661713
-78	39	0.3406462178300833
-77	39	0.3145758451917561
-76	39	0.3045162537002086
-75	39	0.48402053307695825
-74	39	-1
-73	39	-1
-72	39	-1
-71	39	-1
-70	39	-1
-69	39	-1
-68	39	-1
-67	39	-1
-126	40	-1
-125	40	-1
-124	40	0.04310872423813513
-123	40	0.3856196161725432
-122	40	0.0712530749529515
-121	40	0.05560604574027882
-120	40	0.2642954902934792
-119	40	0.3434453895557711
-118	40	0.24579223536324263
-117	40	0.1530427969475553
-116	40	0.06756375806974935
-115	40	0.18492389418373834
-114	40	0.3069165338446618
-113	40	0.34038028075614685
-112	40	0.0621606795672913
-111	40	0.012594710795653458
-110	40	0.10242005262622798
-109	40	0.07574524438609764
-108	40	0.021767977876519636
-107	40	-1
-106	40	-1
-105	40	0.3751142833546288
-104	40	0.41688538142978615
-103	40	0.4322348693982684
-102	40	0.4195983455090605
-101	40	0.44435388552182004
-100	40	0.44276441742683315
-99	40	0.4361675729989458
-98	40	0.44036702739442746
-97	40	0.4113289773389962
-96	40	0.479130257724105
-95	40	0.4939849659925472
-94	40	0.5386729260195853
-93	40	0.5302551239395089
-92	40	0.4798933782482311
-91	40	0.5604480964403266
-90	40	0.5772943631497807
-89	40	0.5841393456767618
-88	40	0.5863719338506664
-87	40	0.5357049025372845
-86	40	0.5013561546806674
-85	40	0.5038984244399847
-84	40	0.4885956085074797
-83	40	0.41608447432743395
-82	40	0.4718764506094348
-81	40	0.4508933018332944
-80	40	0.40851228723186844
-79	40	0.2551301125637847
-78	40	0.413745260660515
-77	40	0.44884412821360115
-76	40	0.46274874722060544
-75	40	0.4514864762865371
-74	40	0.4521927298810555
-73	40	0.395273422838264
-72	40	-1
-71	40	-1
-70	40	-1
-69	40	-1
-68	40	-1
-67	40	-1
-126	41	-1
-125	41	-1
-124	41	0.02343126728981473
-123	41	0.050629843334414865
-122	41	0.060333006379665134
-121	41	0.05514248673284244
-120	41	0.06545553824502108
-119	41	0.24534652209621602
-118	41	0.13279503671424378
-117	41	0.0891485552198931
-116	41	0.03249453053309847
-115	41	0.07598201845238334
-114	41	0.26789782322185385
-113	41	0.3563709246497282
-112	41	0.04011909319320623
-111	41	0.02925129917083714
-110	41	0.059333298851521846
-109	41	0.04701579095492201
-108	41	0.04646271329892073
-107	41	-1
-106	41	0.03817341457946485
-105	41	0.22119570763177576
-104	41	0.35536378139641417
-103	41	0.39548882504037974
-102	41	0.37253993241627303
-101	41	0.3927802569244138
-100	41	0.41689529573001377
-99	41	0.4754794569619759
-98	41	0.45478391642357147
-97	41	0.4786338879947832
-96	41	0.5150143191489939
-95	41	0.5444696115941943
-94	41	0.508735480577465
-93	41	0.5119434114190479
-92	41	0.531044246118949
-91	41	0.5363068689171442
-90	41	0.5407890679313822
-89	41	0.5134741419617426
-88	41	0.5009087017345443
-87	41	0.49774828470914667
-86	41	0.4475531179679201
-85	41	0.4138516055601266
-84	41	0.48683002128675085
-83	41	0.4310676008431644
-82	41	0.375310605205363
-81	41	0.2402376644826835
-80	41	0.22998823284800338
-79	41	0.14247871722423536
-78	41	0.16272340963634438
-77	41	0.24642556273240732
-76	41	0.18787318337985415
-75	41	0.2698711711510325
-74	41	0.31948406916926675
-73	41	0.3163768152405616
-72	41	0.28557922007567227
-71	41	0.31706072424711407
-70	41	-1
-69	41	-1
-68	41	-1
-67	41	-1
-126	42	-1
-125	42	-1
-124	42	0.06811199081299786
-123	42	0.03677738196441009
-122	42	0.03284863192477627
-121	42	0.04167464876954649
-120	42	0.06668727781094495
-119	42	0.10340005314439045
-118	42	0.13354300519462567
-117	42	0.09858709062708604
-116	42	0.2301525951101736
-115	42	0.2347632497841535
-114	42	0.18293401930314254
-113	42	0.08883117602213395
-112	42	0.0327919455102577
-111	42	-1
-110	42	-1
-109	42	0.05332522356045529
-108	42	0.08437358504931007
-107	42	0.09507391157585277
-106	42	0.07780839155724381
-105	42	0.23531584107825684
-104	42	0.29018980927785826
-103	42	0.35037651425737165
-102	42	0.35547396107252893
-101	42	0.4149176734280011
-100	42	0.3783295096246811
-99	42	0.42951517107732995
-98	42	0.45019537250972186
-97	42	0.510445790897868
-96	42	0.4721851033523709
-95	42	0.5041328134623476
-94	42	0.4750003904924853
-93	42	0.4567731365862277
-92	42	0.434502251154104
-91	42	0.42392126100171656
-90	42	0.37930307520080897
-89	42	0.36771035876953057
-88	42	0.37692972266989855
-87	42	0.34557434523295655
-86	42	0.35292430235360805
-85	42	0.29429721968415096
-84	42	0.3485541536381694
-83	42	0.29611847663596946
-82	42	0.2543406162598078
-81	42	0.24011652295763777
-80	42	0.24227800876330607
-79	42	0.18294810509195653
-78	42	0.18873577426522642
-77	42	0.22625947388549936
-76	42	0.15972314597207704
-75	42	0.13212606462982668
-74	42	0.2208719870231163
-73	42	0.18403204675958112
-72	42	0.32322087180931397
-71	42	0.31581464635831386
-70	42	-1
-69	42	-1
-68	42	-1
-67	42	-1
-126	43	-1
-125	43	-1
-124	43	0.04674780554914607
-123	43	0.01997574082971656
-122	43	0.014332505239847965
-121	43	0.04331576475685132
-120	43	0.05826750222393654
-119	43	0.10230258687475723
-118	43	0.21571280965937176
-117	43	0.34515392278462387
-116	43	0.07469775180147979
-115	43	0.02231528372622801
-114	43	0.04916288231903339
-113	43	0.1424886689369167
-112	43	0.03505459926725839
-111	43	-1
-110	43	-1
-109	43	0.12704794134699984
-108	43	0.1084830493993103
-107	43	0.1679569910173634
-106	43	0.1904330182861785
-105	43	0.2974390520731784
-104	43	0.26002629908432084
-103	43	0.3709549538157289
-102	43	0.3767841882250475
-101	43	0.3340173576949514
-100	43	0.34913601082417106
-99	43	0.3785005780691751
-98	43	0.41427324391320425
-97	43	0.38883155949978426
-96	43	0.36136904140034065
-95	43	0.40046458784991285
-94	43	0.36383854393723236
-93	43	0.29742328272394836
-92	43	0.33876677515966463
-91	43	0.27712148955439614
-90	43	0.27994352028928804
-89	43	0.34363002001472737
-88	43	0.29682939743408554
-87	43	0.2512055181124444
-86	43	0.24835761666582645
-85	43	0.234947262937624
-84	43	0.3186111711529031
-83	43	0.26631919538532345
-82	43	0.18646752266984248
-81	43	0.14140289405906137
-80	43	0.2295282373767809
-79	43	0.3466803508951444
-78	43	0.38525941842153677
-77	43	0.32306055944525564
-76	43	0.1501527877843101
-75	43	0.0594990266682517
-74	43	0.1589697059203431
-73	43	0.08989706618085348
-72	43	0.14632887959896093
-71	43	0.16252766767864235
-70	43	0.22514722969665887
-69	43	-1
-68	43	-1
-67	43	-1
-126	44	-1
-125	44	-1
-124	44	0.04540556830125106
-123	44	0.02930812962330242
-122	44	0.027652389107850468
-121	44	0.043216715285709084
-120	44	0.04141258388456687
-119	44	0.017934557574819997
-118	44	0.15783365805784283
-117	44	0.10957119996797493
-116	44	-1
-115	44	-1
-114	44	0.003760625861714031
-113	44	0.019971871446693754
-112	44	0.011397947197372298
-111	44	-1
-110	44	-1
-109	44	0.18170458060312053
-108	44	0.024486551953224706
-107	44	0.17948204702614484
-106	44	0.20823331191782127
-105	44	0.1575378003740684
-104	44	0.20361485674724716
-103	44	0.3563868249425462
-102	44	0.36081739477069297
-101	44	0.354135998197468
-100	44	0.39035995176412347
-99	44	0.39967742982429144
-98	44	0.38407250832824597
-97	44	0.35136859899807577
-96	44	0.3535200021474748
-95	44	0.3791798946970372
-94	44	0.3184881028864924
-93	44	0.2887703527255487
-92	44	0.25598766212102236
-91	44	0.22985727055386423
-90	44	0.22499112623364056
-89	44	0.2509149262315268
-88	44	0.19925277041557848
-87	44	0.23547269279034894
-86	44	0.14421425289153839
-85	44	0.12629235007917877
-84	44	0.1375105865552549
-83	44	-1
-82	44	0.09144995424924568
-81	44	0.07367563421357666
-80	44	0.13062580653066178
-79	44	0.10764848044175128
-78	44	0.14952548382018938
-77	44	0.2099515630315199
-76	44	0.2071309633229816
-75	44	0.08989990952733387
-74	44	0.1638320061109502
-73	44	0.07729142627216605
-72	44	0.0434242945437584
-71	44	0.08516396989906214
-70	44	0.1596641465326091
-69	44	0.12276446793364565
-68	44	0.07731713798096397
-67	44	-1
-126	45	-1
-125	45	-1
-124	45	0.01834958234139668
-123	45	0.06453999003145171
-122	45	0.04335780700168459
-121	45	0.23508516524192247
-120	45	0.22694848033886703
-119	45	0.07699149063093952
-118	45	0.02029671629958658
-117	45	0.04491359453523771
-116	45	-1
-115	45	-1
-114	45	-1
-113	45	0.023081916344444113
-112	45	0.024416089337946412
-111	45	0.014785522353146063
-110	45	0.04588998475161919
-109	45	0.1659782276355133
-108	45	0.19756105408465896
-107	45	0.21928139655451878
-106	45	0.21428559937603509
-105	45	0.20004531583453106
-104	45	0.21141032136643
-103	45	0.27541333980319366
-102	45	0.3458249151415402
-101	45	0.3407837740691852
-100	45	0.29984894721822974
-99	45	0.336995014884077
-98	45	0.30619512820639927
-97	45	0.3756302946221375
-96	45	0.3395207296326368
-95	45	0.3567304583296817
-94	45	0.28530739054027976
-93	45	0.264862223495077
-92	45	0.16336026312926927
-91	45	0.10200596223568217
-90	45	0.096278461641058
-89	45	0.092607243032328
-88	45	0.12475026485678933
-87	45	0.07808151182228859
-86	45	0.13120081723763838
-85	45	0.11503260448573449
-84	45	0.10129203908815748
-83	45	0.06593131241858699
-82	45	0.05801056284511235
-81	45	0.0789260044331887
-80	45	0.05356080042822294
-79	45	0.04044326181599863
-78	45	0.06285022850123746
-77	45	0.12741882970664803
-76	45	0.13733277451598339
-75	45	0.1490841852226981
-74	45	0.19823717194773066
-73	45	0.14319287419959562
-72	45	0.045411601059408446
-71	45	0.030146540839855334
-70	45	0.04643749730513419
-69	45	0.09597115574645468
-68	45	0.08725618654672483
-67	45	-1
-126	46	-1
-125	46	-1
-124	46	0.017122995405657156
-123	46	0.0252478046606003
-122	46	-1
-121	46	0.14600694543496512
-120	46	0.49467082979980503
-119	46	0.42340431442286564
-118	46	0.15209271703923077
-117	46	0.09969392871636842
-116	46	0.022683185636760427
-115	46	0.013755100135835266
-114	46	0.010526807285738644
-113	46	0.01942672148962922
-112	46	0.03296396797232077
-111	46	0.01592856353855218
-110	46	0.06585611338667165
-109	46	0.2016670521708249
-108	46	0.27286037943523467
-107	46	0.28101087888681486
-106	46	0.291273666767462
-105	46	0.21475435871453427
-104	46	0.1743080262713991
-103	46	0.18398905985029218
-102	46	0.2213322350284012
-101	46	0.2501740193517787
-100	46	0.2023115097449621
-99	46	0.23856882586719494
-98	46	0.2639693752877836
-97	46	0.3002940151204302
-96	46	0.17822043361595014
-95	46	0.17985941709339467
-94	46	0.1448721228303232
-93	46	0.09146343208568723
-92	46	0.0901472619649002
-91	46	0.0802118049946935
-90	46	0.06824929451803734
-89	46	0.0625410987495168
-88	46	0.06876420211816218
-87	46	0.0639664009977153
-86	46	0.05546689011878173
-85	46	0.04595735522760006
-84	46	0.03505753240362763
-83	46	0.04309203547785571
-82	46	0.04612272762601988
-81	46	0.06860099964205635
-80	46	0.0555862077867101
-79	46	0.045299335639000494
-78	46	0.045475641827010985
-77	46	0.040847227461264776
-76	46	0.04537928605253438
-75	46	0.028717469286947628
-74	46	0.044801844471379325
-73	46	0.08249404884775723
-72	46	0.060843873434791536
-71	46	0.040813668490305544
-70	46	0.0381796082111731
-69	46	0.04881921151944414
-68	46	0.055616792467601046
-67	46	-1
-126	47	-1
-125	47	-1
-124	47	-1
-123	47	0.05883810761449123
-122	47	-1
-121	47	0.04283674505292786
-120	47	0.3362144975689855
-119	47	0.23919985237045774
-118	47	0.1761584929964354
-117	47	0.04434597278786474
-116	47	0.017392972089280704
-115	47	0.040846017168387934
-114	47	-1
-113	47	0.022676609462713205
-112	47	0.08888477871515718
-111	47	0.08939121239452143
-110	47	0.12415350816110589
-109	47	0.20133588648388123
-108	47	0.20371577684107384
-107	47	0.23445259547494499
-106	47	0.19095680199094112
-105	47	0.2034895437336151
-104	47	0.18522211820520862
-103	47	0.17927001194486117
-102	47	0.1557970643757026
-101	47	0.18944670441645597
-100	47	0.1728579102132912
-99	47	0.1726737099975523
-98	47	0.20592270942486116
-97	47	0.21628127318695275
-96	47	0.1384472915113855
-95	47	0.12124599932264753
-94	47	0.09878142026466132
-93	47	0.05485382159328977
-92	47	0.04840879690247331
-91	47	0.015242960683158885
-90	47	0.023392824123026363
-89	47	0.06643021684164627
-88	47	0.04756382728278867
-87	47	-1
-86	47	0.003994591000976745
-85	47	0.003910180835900841
-84	47	0.02005159364426013
-83	47	0.02496109712768693
-82	47	0.032234369942011634
-81	47	0.03338439603252152
-80	47	0.03743746578514196
-79	47	0.03000619737295362
-78	47	0.023614804369812
-77	47	0.02345661422718918
-76	47	0.022886823492813582
-75	47	0.01819378846643266
-74	47	0.024058221447493443
-73	47	0.028439761319769198
-72	47	-1
-71	47	-1
-70	47	0.03025747063566658
-69	47	0.034813364701181584
-68	47	0.030298310070113747
-67	47	-1
-126	48	-1
-125	48	-1
-124	48	0.015296126585785306
-123	48	0.022209125888884827
-122	48	-1
-121	48	-1
-120	48	0.06853426517778818
-119	48	0.03871576795561611
-118	48	0.03575337037103894
-117	48	0.021356746732747036
-116	48	0.015308009716388349
-115	48	0.01187958296711997
-114	48	-1
-113	48	0.03797265935296845
-112	48	0.08926717140431478
-111	48	0.14049740044242098
-110	48	0.10182324916497741
-109	48	0.1376459074002488
-108	48	0.16988796934273895
-107	48	0.13676264613421324
-106	48	0.1501359334739231
-105	48	0.15243500357803352
-104	48	0.13775746198403666
-103	48	0.10270548158853653
-102	48	0.12914900603996005
-101	48	0.13102370668187358
-100	48	0.11061719605444521
-99	48	0.1110284337453972
-98	48	0.17186464698029588
-97	48	0.12914916504288823
-96	48	0.10590802503678812
-95	48	0.09275612589178428
-94	48	0.07710732894067479
-93	48	0.05585420254559947
-92	48	0.04394428275509424
-91	48	0.021943425448717954
-90	48	0.021170998576736728
-89	48	0.022567626985116485
-88	48	0.003995477956722583
-87	48	-1
-86	48	-1
-85	48	0.003866483277054091
-84	48	0.020139123820911445
-83	48	0.02139709980529624
-82	48	0.02770276217080899
-81	48	0.02687661382126406
-80	48	0.021494798686860286
-79	48	0.021220712245198975
-78	48	0.02249955409031759
-77	48	0.018429517789949085
-76	48	0.01864564205242102
-75	48	0.015015192729787524
-74	48	0.003913392695050061
-73	48	0.02653042609885287
-72	48	0.023603647976121876
-71	48	0.007434808285025281
-70	48	0.01802347014163513
-69	48	0.022960179961384736
-68	48	0.02109904881642429
-67	48	-1
-126	49	-1
-125	49	0.013647038939910643
-124	49	-1
-123	49	-1
-122	49	-1
-121	49	-1
-120	49	0.017433715186659614
-119	49	0.003774335374775046
-118	49	-1
-117	49	-1
-116	49	0.010808373599266041
-115	49	-1
-114	49	0.032751489553460855
-113	49	0.06027904826833184
-112	49	0.0939905217419201
-111	49	0.07255122162417375
-110	49	0.05462240686099506
-109	49	0.06251239404442373
-108	49	0.058052913742688554
-107	49	0.0609337100892128
-106	49	0.06650120697252157
-105	49	0.07706899988187017
-104	49	0.07733802348323598
-103	49	0.06510166319868808
-102	49	0.06838653275128284
-101	49	0.07968371885775664
-100	49	0.07601378162556549
-99	49	0.089424069881974
-98	49	0.1199629205171486
-97	49	0.0770394908090228
-96	49	0.0606908564992026
-95	49	0.08064188920919145
-94	49	0.05973849443120303
-93	49	0.05247179872623689
-92	49	0.04383104367557902
-91	49	0.029599424858349436
-90	49	0.020679709458625895
-89	49	0.021975553393323577
-88	49	0.004001485087349194
-87	49	0.01867379305319948
-86	49	0.02277502292214272
-85	49	0.02044667476708643
-84	49	0.02150233168441061
-83	49	0.025765882966175307
-82	49	0.023195481847617768
-81	49	0.02074940231266953
-80	49	0.018284470642307295
-79	49	0.019048116811407653
-78	49	0.02052836018316015
-77	49	0.021058686390761666
-76	49	0.018884380272525404
-75	49	0.014667299934799446
-74	49	0.014136156265084817
-73	49	0.016420473703394254
-72	49	0.015135191304373038
-71	49	-1
-70	49	0.007510525853548763
-69	49	0.003810045935945951
-68	49	-1
-67	49	-1
-126	50	-1
-125	50	-1
-124	50	-1
-123	50	-1
-122	50	0.011503688821168189
-121	50	0.01711064929593971
-120	50	0.01988827144830249
-119	50	-1
-118	50	-1
-117	50	-1
-116	50	-1
-115	50	-1
-114	50	0.03401236313238387
-113	50	0.0652243947530156
-112	50	0.0824662888071198
-111	50	0.09563076788967666
-110	50	0.08424809432652298
-109	50	0.0665367675097532
-108	50	0.05648434985620055
-107	50	0.059024748992833366
-106	50	0.07050487264473405
-105	50	0.055351463346037036
-104	50	0.051938474845783525
-103	50	0.04714136585572991
-102	50	0.05744058411315695
-101	50	0.044361414778124976
-100	50	0.05651026733349377
-99	50	0.08054850772478314
-98	50	0.07793542554374559
-97	50	0.08183052027535191
-96	50	0.06504940735399767
-95	50	0.06066394759188662
-94	50	0.055695667273091366
-93	50	0.049414630719908204
-92	50	0.045288180180621716
-91	50	0.03092952082971095
-90	50	0.019810269288294477
-89	50	0.01876086212135908
-88	50	0.020548277638192954
-87	50	0.024255397237483125
-86	50	0.030639139393845296
-85	50	0.030879869827108632
-84	50	0.030003043503107618
-83	50	0.027703073629485948
-82	50	0.02190094173693115
-81	50	0.01316629732780614
-80	50	0.013849351459791853
-79	50	0.015981582597297865
-78	50	0.01655664568170962
-77	50	0.016707307503338827
-76	50	0.016191423438172693
-75	50	0.013550481138184113
-74	50	0.003930597092472455
-73	50	-1
-72	50	-1
-71	50	-1
-70	50	-1
-69	50	-1
-68	50	-1
-67	50	-1
-126	51	-1
-125	51	-1
-124	51	-1
-123	51	-1
-122	51	0.00934979465707137
-121	51	-1
-120	51	-1
-119	51	-1
-118	51	-1
-117	51	-1
-116	51	-1
-115	51	0.011881424595152824
-114	51	0.024905575175789427
-113	51	0.040861904366847064
-112	51	0.04743507232341719
-111	51	0.052094840195977654
-110	51	0.04755691533196959
-109	51	0.04840045392530061
-108	51	0.05124618544960463
-107	51	0.053467924011939436
-106	51	0.044802984615905504
-105	51	0.03850854037463148
-104	51	0.04528341663995573
-103	51	0.048260428464255246
-102	51	0.04002136531699057
-101	51	0.04389432964692838
-100	51	0.06479199096638893
-99	51	0.05962221652513691
-98	51	0.05460801241943812
-97	51	0.056803197492767
-96	51	0.05323658410455209
-95	51	0.04893149564607894
-94	51	0.04639262106693397
-93	51	0.039972744092176056
-92	51	0.034399583898690064
-91	51	0.03037612142660794
-90	51	0.02751001227409074
-89	51	0.02419051001311587
-88	51	0.02418881616427509
-87	51	0.02722373311377211
-86	51	0.027356333138071502
-85	51	0.025647467873692188
-84	51	0.019036295411353203
-83	51	0.015887894330769304
-82	51	0.013487246608958581
-81	51	-1
-80	51	-1
-79	51	-1
-78	51	-1
-77	51	-1
-76	51	0.01276827652143121
-75	51	0.003989987772674823
-74	51	0.003967500549729241
-73	51	-1
-72	51	-1
-71	51	-1
-70	51	-1
-69	51	-1
-68	51	-1
-67	51	-1
-126	52	-1
-125	52	-1
-124	52	-1
-123	52	0.003990554197223678
-122	52	-1
-121	52	-1
-120	52	-1
-119	52	-1
-118	52	-1
-117	52	-1
-116	52	0.003892462484895891
-115	52	0.014059802123661815
-114	52	0.02325075781263226
-113	52	0.03646426965699421
-112	52	0.037442319115696794
-111	52	0.04341704026898806
-110	52	0.04394314354587941
-109	52	0.04691878981561926
-108	52	0.03831676507233183
-107	52	0.04925056775736752
-106	52	0.031067590554739705
-105	52	0.043130442167501726
-104	52	0.03466780219699022
-103	52	0.028780716910531953
-102	52	0.02530090415612142
-101	52	0.04798034012971084
-100	52	0.052540067101106314
-99	52	0.056268844769837185
-98	52	0.050547264696009314
-97	52	0.044960998919995984
-96	52	0.04464172852270286
-95	52	0.04515122347609022
-94	52	0.047152608298063524
-93	52	0.042089615546819954
-92	52	0.03551087219933879
-91	52	0.030111375004010146
-90	52	0.027962272720512975
-89	52	0.028774994675740184
-88	52	0.02789877162755491
-87	52	0.02800289516272874
-86	52	0.025111924499423708
-85	52	0.01868739902729491
-84	52	0.0161358706210009
-83	52	0.014653602300192477
-82	52	0.013827995495914699
-81	52	0.012795016137394243
-80	52	-1
-79	52	-1
-78	52	-1
-77	52	-1
-76	52	-1
-75	52	-1
-74	52	-1
-73	52	-1
-72	52	-1
-71	52	-1
-70	52	-1
-69	52	-1
-68	52	-1
-67	52	-1
-126	53	-1
-125	53	-1
-124	53	-1
-123	53	-1
-122	53	-1
-121	53	-1
-120	53	-1
-119	53	-1
-118	53	-1
-117	53	-1
-116	53	-1
-115	53	-1
-114	53	-1
-113	53	-1
-112	53	-1
-111	53	-1
-110	53	-1
-109	53	-1
-108	53	-1
-107	53	-1
-106	53	-1
-105	53	-1
-104	53	-1
-103	53	-1
-102	53	-1
-101	53	-1
-100	53	-1
-99	53	-1
-98	53	-1
-97	53	-1
-96	53	-1
-95	53	-1
-94	53	-1
-93	53	-1
-92	53	-1
-91	53	-1
-90	53	-1
-89	53	-1
-88	53	-1
-87	53	-1
-86	53	-1
-85	53	-1
-84	53	-1
-83	53	-1
-82	53	-1
-81	53	-1
-80	53	-1
-79	53	-1
-78	53	-1
-77	53	-1
-76	53	-1
-75	53	-1
-74	53	-1
-73	53	-1
-72	53	-1
-71	53	-1
-70	53	-1
-69	53	-1
-68	53	-1
-67	53	-1
