# Supplementary material for: The impacts of climate change on the abundance and distribution of the Spotted Wing Drosophila (Drosophila suzukii) in the United States and Canada
Source: PeerJ. 2017 Apr 6;5:e3192. doi: 10.7717/peerj.3192 (PMC5385127; doi:10.7717/peerj.3192)
Supplement: Supplemental Information 2 — Raw data used to create consensus maps (shown in Figs. 3 and 4A) coefficient of variance maps (shown in Fig. 4B) and in scatter plots shown in Fig. 5. [file peerj-05-3192-s002.zip › model_bcc-csm1_rcp45_year30_norm__mean.txt]

-126	24	-1
-125	24	-1
-124	24	-1
-123	24	-1
-122	24	-1
-121	24	-1
-120	24	-1
-119	24	-1
-118	24	-1
-117	24	-1
-116	24	-1
-115	24	-1
-114	24	-1
-113	24	-1
-112	24	-1
-111	24	-1
-110	24	-1
-109	24	-1
-108	24	-1
-107	24	-1
-106	24	-1
-105	24	-1
-104	24	-1
-103	24	-1
-102	24	-1
-101	24	-1
-100	24	-1
-99	24	-1
-98	24	-1
-97	24	-1
-96	24	-1
-95	24	-1
-94	24	-1
-93	24	-1
-92	24	-1
-91	24	-1
-90	24	-1
-89	24	-1
-88	24	-1
-87	24	-1
-86	24	-1
-85	24	-1
-84	24	-1
-83	24	-1
-82	24	-1
-81	24	-1
-80	24	-1
-79	24	-1
-78	24	-1
-77	24	-1
-76	24	-1
-75	24	-1
-74	24	-1
-73	24	-1
-72	24	-1
-71	24	-1
-70	24	-1
-69	24	-1
-68	24	-1
-67	24	-1
-126	25	-1
-125	25	-1
-124	25	-1
-123	25	-1
-122	25	-1
-121	25	-1
-120	25	-1
-119	25	-1
-118	25	-1
-117	25	-1
-116	25	-1
-115	25	-1
-114	25	-1
-113	25	0.010994698000594296
-112	25	0.08376540820213799
-111	25	0.020387043992462515
-110	25	0.010321628317186898
-109	25	0.010427853496946724
-108	25	0.050695771560306024
-107	25	0.08341730402678656
-106	25	0.24740856559997837
-105	25	0.23013060594051774
-104	25	0.10230151126671366
-103	25	0.11170412136525151
-102	25	0.327307892428346
-101	25	0.32372543486599376
-100	25	0.02221582739465191
-99	25	0.02111989690624261
-98	25	0.018671703567660937
-97	25	-1
-96	25	-1
-95	25	-1
-94	25	-1
-93	25	-1
-92	25	-1
-91	25	-1
-90	25	-1
-89	25	-1
-88	25	-1
-87	25	-1
-86	25	-1
-85	25	-1
-84	25	-1
-83	25	-1
-82	25	0.014324185645458823
-81	25	0.01478359654709241
-80	25	-1
-79	25	-1
-78	25	-1
-77	25	-1
-76	25	-1
-75	25	-1
-74	25	-1
-73	25	-1
-72	25	-1
-71	25	-1
-70	25	-1
-69	25	-1
-68	25	-1
-67	25	-1
-126	26	-1
-125	26	-1
-124	26	-1
-123	26	-1
-122	26	-1
-121	26	-1
-120	26	-1
-119	26	-1
-118	26	-1
-117	26	-1
-116	26	-1
-115	26	-1
-114	26	0.018564267159712922
-113	26	0.07295829717965283
-112	26	0.08810254042719597
-111	26	-1
-110	26	0.010305525997119055
-109	26	0.023881107150483267
-108	26	0.19777925286768794
-107	26	0.11741352368540353
-106	26	0.402659735510788
-105	26	0.1951995425953412
-104	26	0.08871571183693558
-103	26	0.19374345925086986
-102	26	0.22420627842703453
-101	26	0.09198390478829835
-100	26	0.0237969599949568
-99	26	0.029964721926793742
-98	26	0.04147478957131595
-97	26	-1
-96	26	-1
-95	26	-1
-94	26	-1
-93	26	-1
-92	26	-1
-91	26	-1
-90	26	-1
-89	26	-1
-88	26	-1
-87	26	-1
-86	26	-1
-85	26	-1
-84	26	-1
-83	26	0.012465380619806508
-82	26	0.013403638192765235
-81	26	0.014849345193205861
-80	26	-1
-79	26	-1
-78	26	-1
-77	26	-1
-76	26	-1
-75	26	-1
-74	26	-1
-73	26	-1
-72	26	-1
-71	26	-1
-70	26	-1
-69	26	-1
-68	26	-1
-67	26	-1
-126	27	-1
-125	27	-1
-124	27	-1
-123	27	-1
-122	27	-1
-121	27	-1
-120	27	-1
-119	27	-1
-118	27	-1
-117	27	-1
-116	27	-1
-115	27	0.060454873706312424
-114	27	0.0334515981524608
-113	27	0.08343294243242866
-112	27	0.020753386738987432
-111	27	0.0109851148005818
-110	27	0.022322412669278494
-109	27	0.13266778760613326
-108	27	0.16145952341958805
-107	27	0.41070771548614626
-106	27	0.2823803804603359
-105	27	0.2887695202984541
-104	27	0.18402274976483934
-103	27	0.43318185342605015
-102	27	0.11699525245315796
-101	27	0.02567321325369843
-100	27	0.0363325619197153
-99	27	0.034235322650144825
-98	27	0.043227639722186344
-97	27	0.10407060590497592
-96	27	-1
-95	27	-1
-94	27	-1
-93	27	-1
-92	27	-1
-91	27	-1
-90	27	-1
-89	27	-1
-88	27	-1
-87	27	-1
-86	27	-1
-85	27	-1
-84	27	-1
-83	27	0.0468492269698522
-82	27	0.04808550279578589
-81	27	0.013533732517978788
-80	27	-1
-79	27	-1
-78	27	-1
-77	27	-1
-76	27	-1
-75	27	-1
-74	27	-1
-73	27	-1
-72	27	-1
-71	27	-1
-70	27	-1
-69	27	-1
-68	27	-1
-67	27	-1
-126	28	-1
-125	28	-1
-124	28	-1
-123	28	-1
-122	28	-1
-121	28	-1
-120	28	-1
-119	28	-1
-118	28	-1
-117	28	-1
-116	28	0.04892187596892409
-115	28	0.0398609659689774
-114	28	0.027474134666314112
-113	28	0.07507639389215505
-112	28	0.05682079069911436
-111	28	0.05242481803751664
-110	28	0.1130068510620507
-109	28	0.37332682855471855
-108	28	0.29094430623140893
-107	28	0.451960987789791
-106	28	0.22445943914803612
-105	28	0.2624212386010099
-104	28	0.187237564497901
-103	28	0.4901384700382832
-102	28	0.1649513960784453
-101	28	0.0647367140660631
-100	28	0.07287058368197843
-99	28	0.0799286956045137
-98	28	0.10096940344065501
-97	28	0.12313096968309874
-96	28	0.14015650751751815
-95	28	-1
-94	28	-1
-93	28	-1
-92	28	-1
-91	28	-1
-90	28	-1
-89	28	-1
-88	28	-1
-87	28	-1
-86	28	-1
-85	28	-1
-84	28	-1
-83	28	0.06525387576652272
-82	28	0.06514045991316382
-81	28	0.0697611598309593
-80	28	-1
-79	28	-1
-78	28	-1
-77	28	-1
-76	28	-1
-75	28	-1
-74	28	-1
-73	28	-1
-72	28	-1
-71	28	-1
-70	28	-1
-69	28	-1
-68	28	-1
-67	28	-1
-126	29	-1
-125	29	-1
-124	29	-1
-123	29	-1
-122	29	-1
-121	29	-1
-120	29	-1
-119	29	-1
-118	29	-1
-117	29	-1
-116	29	0.0788257577635284
-115	29	0.06900512896680738
-114	29	0.04477357281543772
-113	29	0.09057710299844915
-112	29	0.08930492992320065
-111	29	0.10410835507074835
-110	29	0.12588927765624444
-109	29	0.5214661903188355
-108	29	0.48213560012896073
-107	29	0.5428972596967702
-106	29	0.20881568352506125
-105	29	0.12044576564446177
-104	29	0.14899431115582315
-103	29	0.21349117398128462
-102	29	0.13356807153859745
-101	29	0.15112306106451337
-100	29	0.20693538036820774
-99	29	0.14716406586200584
-98	29	0.14182907802526218
-97	29	0.15726535353319002
-96	29	0.1619848784474056
-95	29	0.1746074100789337
-94	29	0.18221107975427875
-93	29	0.24988847815210913
-92	29	0.2006605916947907
-91	29	0.1956919091921183
-90	29	0.18383963451025742
-89	29	-1
-88	29	-1
-87	29	-1
-86	29	0.24503156535483328
-85	29	0.24713928946455013
-84	29	0.22625369366140438
-83	29	0.13123196310533466
-82	29	0.060844649743205595
-81	29	0.06287401346867039
-80	29	-1
-79	29	-1
-78	29	-1
-77	29	-1
-76	29	-1
-75	29	-1
-74	29	-1
-73	29	-1
-72	29	-1
-71	29	-1
-70	29	-1
-69	29	-1
-68	29	-1
-67	29	-1
-126	30	-1
-125	30	-1
-124	30	-1
-123	30	-1
-122	30	-1
-121	30	-1
-120	30	-1
-119	30	-1
-118	30	-1
-117	30	0.040816010509906485
-116	30	0.04447322657253194
-115	30	0.09546607826853667
-114	30	0.10869065110483185
-113	30	0.10457104423863645
-112	30	0.1188223644539788
-111	30	0.20459090089843202
-110	30	0.2489752588637819
-109	30	0.5407733547008327
-108	30	0.34185464943735877
-107	30	0.2885314648556295
-106	30	0.20568088467732742
-105	30	0.40695089718337535
-104	30	0.4580307000983106
-103	30	0.24944601041544004
-102	30	0.17879521984820457
-101	30	0.22420154575164286
-100	30	0.26979010771700135
-99	30	0.2025542698038381
-98	30	0.1842145260024503
-97	30	0.18763217235318816
-96	30	0.20599840417178786
-95	30	0.2343368226370037
-94	30	0.24120992997604573
-93	30	0.23618653175985282
-92	30	0.24552472696625124
-91	30	0.25817790875046426
-90	30	0.24910643627952975
-89	30	0.2490760667202475
-88	30	0.2480162654383659
-87	30	0.2780948587151422
-86	30	0.258245054751723
-85	30	0.25598729734959885
-84	30	0.22021076866972633
-83	30	0.22873708557172823
-82	30	0.16402496084085239
-81	30	-1
-80	30	-1
-79	30	-1
-78	30	-1
-77	30	-1
-76	30	-1
-75	30	-1
-74	30	-1
-73	30	-1
-72	30	-1
-71	30	-1
-70	30	-1
-69	30	-1
-68	30	-1
-67	30	-1
-126	31	-1
-125	31	-1
-124	31	-1
-123	31	-1
-122	31	-1
-121	31	-1
-120	31	-1
-119	31	-1
-118	31	-1
-117	31	0.044016645923019945
-116	31	0.1336508652986117
-115	31	0.14478182787334423
-114	31	0.13613169445585782
-113	31	0.15230318079745955
-112	31	0.17652582717298312
-111	31	0.3615030341032286
-110	31	0.4040831203707349
-109	31	0.4841840254995802
-108	31	0.23500132393320491
-107	31	0.20677260813531934
-106	31	0.34896483949542945
-105	31	0.32469756941576805
-104	31	0.1161864139106237
-103	31	0.13614618242854898
-102	31	0.20210730321961287
-101	31	0.20862138194682622
-100	31	0.1772781074386527
-99	31	0.21157042796199305
-98	31	0.16427217298171737
-97	31	0.17766958200094335
-96	31	0.20317791670061067
-95	31	0.2244312956297484
-94	31	0.2814656085551806
-93	31	0.23419725547851603
-92	31	0.24420287950561684
-91	31	0.28031404387751274
-90	31	0.28039457418407876
-89	31	0.3266564387253689
-88	31	0.29935650579654527
-87	31	0.3436708931203829
-86	31	0.29298593188857036
-85	31	0.2745914817267755
-84	31	0.286358147361482
-83	31	0.28419215335514414
-82	31	0.26101042432550253
-81	31	-1
-80	31	-1
-79	31	-1
-78	31	-1
-77	31	-1
-76	31	-1
-75	31	-1
-74	31	-1
-73	31	-1
-72	31	-1
-71	31	-1
-70	31	-1
-69	31	-1
-68	31	-1
-67	31	-1
-126	32	-1
-125	32	-1
-124	32	-1
-123	32	-1
-122	32	-1
-121	32	-1
-120	32	-1
-119	32	-1
-118	32	0.05078338123842143
-117	32	0.10363800570296737
-116	32	0.15257772273574452
-115	32	0.11649672215463558
-114	32	0.10778047157836688
-113	32	0.11550291644106177
-112	32	0.12954045254291044
-111	32	0.2701645596128634
-110	32	0.35234823474481475
-109	32	0.6679651282260407
-108	32	0.5317972652805789
-107	32	0.33755967169449513
-106	32	0.8403560094268159
-105	32	0.4140785962697726
-104	32	0.2753214735231598
-103	32	0.26069650577970965
-102	32	0.22127914675661617
-101	32	0.17647209353637197
-100	32	0.17934384542221685
-99	32	0.1715283838465371
-98	32	0.16513128450889655
-97	32	0.16189216103405027
-96	32	0.21272510722643057
-95	32	0.23675477081271168
-94	32	0.24715994113898662
-93	32	0.25842591590597014
-92	32	0.2512798098923578
-91	32	0.2965358219099862
-90	32	0.31409387925710464
-89	32	0.36928724692696446
-88	32	0.3151199812713257
-87	32	0.3315244723745039
-86	32	0.3958778677931806
-85	32	0.3560370839723458
-84	32	0.32438930015048223
-83	32	0.30171798922652276
-82	32	0.3061226041649227
-81	32	0.31207226926266696
-80	32	0.3462390710038799
-79	32	-1
-78	32	-1
-77	32	-1
-76	32	-1
-75	32	-1
-74	32	-1
-73	32	-1
-72	32	-1
-71	32	-1
-70	32	-1
-69	32	-1
-68	32	-1
-67	32	-1
-126	33	-1
-125	33	-1
-124	33	-1
-123	33	-1
-122	33	-1
-121	33	-1
-120	33	-1
-119	33	0.046693261932912546
-118	33	0.08561571592424613
-117	33	0.19935569207567752
-116	33	0.12814365858442311
-115	33	0.11867970141494834
-114	33	0.13754919620746214
-113	33	0.13541485313694537
-112	33	0.14225283953508666
-111	33	0.3713609724693912
-110	33	0.40171182552477747
-109	33	0.12086860119605743
-108	33	0.5817374661499133
-107	33	0.6293403239750134
-106	33	0.6244507968712338
-105	33	0.35894900748033953
-104	33	0.5577789049318687
-103	33	0.39720991950055873
-102	33	0.27091085388594266
-101	33	0.1791735252267966
-100	33	0.1446592833812852
-99	33	0.13102564277635198
-98	33	0.1870157647662044
-97	33	0.20039269046703556
-96	33	0.23642223957120836
-95	33	0.2590826167055772
-94	33	0.29281560234003673
-93	33	0.3064389171077517
-92	33	0.30213798143163806
-91	33	0.25212922224091805
-90	33	0.3740319784818531
-89	33	0.3648645243609789
-88	33	0.4186213941058737
-87	33	0.44990436909181364
-86	33	0.489396141485295
-85	33	0.4971808313178153
-84	33	0.4258953571799689
-83	33	0.42250431108380415
-82	33	0.3982648103978936
-81	33	0.4066268118032924
-80	33	0.41082577983687607
-79	33	0.4591262863921459
-78	33	-1
-77	33	-1
-76	33	-1
-75	33	-1
-74	33	-1
-73	33	-1
-72	33	-1
-71	33	-1
-70	33	-1
-69	33	-1
-68	33	-1
-67	33	-1
-126	34	-1
-125	34	-1
-124	34	-1
-123	34	-1
-122	34	-1
-121	34	0.01901282265084631
-120	34	0.05337185818397892
-119	34	0.20460005759647246
-118	34	0.3230437893128894
-117	34	0.2996735015166541
-116	34	0.12898888073817016
-115	34	0.10448250766698089
-114	34	0.17625661650934885
-113	34	0.47170790750556485
-112	34	0.6834030031163638
-111	34	0.5867577497793366
-110	34	0.4855262908068155
-109	34	0.15574772670239992
-108	34	0.5052538776371454
-107	34	0.866515545295398
-106	34	0.7540376221504921
-105	34	0.5905472572135185
-104	34	0.5678274223371241
-103	34	0.5542404350619414
-102	34	0.30013110259084047
-101	34	0.15972663468338355
-100	34	0.12061139993005741
-99	34	0.14996022588517163
-98	34	0.18773296150342692
-97	34	0.21237034363432244
-96	34	0.27304281191253676
-95	34	0.33966293436910955
-94	34	0.36039353037662086
-93	34	0.31218386125890846
-92	34	0.29667518329997855
-91	34	0.2996383712226399
-90	34	0.36707242031544873
-89	34	0.3785822401024652
-88	34	0.47875080191256203
-87	34	0.5306277519782536
-86	34	0.5999888510888006
-85	34	0.657516110504042
-84	34	0.5871836905645885
-83	34	0.43478100199342906
-82	34	0.44945685067389646
-81	34	0.47774412631491914
-80	34	0.4486120774695937
-79	34	0.504382822184126
-78	34	0.49143801967651884
-77	34	0.4494667275616704
-76	34	-1
-75	34	-1
-74	34	-1
-73	34	-1
-72	34	-1
-71	34	-1
-70	34	-1
-69	34	-1
-68	34	-1
-67	34	-1
-126	35	-1
-125	35	-1
-124	35	-1
-123	35	-1
-122	35	0.03036419994823987
-121	35	0.07868281413109529
-120	35	0.3416353469869459
-119	35	0.5413753210806924
-118	35	0.2086154053073494
-117	35	0.15423494478436256
-116	35	0.17774987847967386
-115	35	0.1460022408189137
-114	35	0.5655504068744636
-113	35	0.5916676666703767
-112	35	0.5548719572802155
-111	35	0.6667905642424674
-110	35	0.5319127762313444
-109	35	0.33598821769595966
-108	35	0.46668827859408113
-107	35	0.6198025800937499
-106	35	0.19552435751827107
-105	35	0.7966974530630371
-104	35	0.4745590170700867
-103	35	0.4344591333012272
-102	35	0.3323260903134761
-101	35	0.22952701211892257
-100	35	0.17649171636833194
-99	35	0.164971056322859
-98	35	0.18319898365328308
-97	35	0.2336788311077444
-96	35	0.23970745518899977
-95	35	0.30193009913271385
-94	35	0.3946999179825484
-93	35	0.40315635777417225
-92	35	0.33547070057719
-91	35	0.2674697873391954
-90	35	0.37926414754274534
-89	35	0.4370552957000838
-88	35	0.5428207512289758
-87	35	0.5507238514774224
-86	35	0.5913693023522051
-85	35	0.5682801130267638
-84	35	0.5810859282689155
-83	35	0.6888136857000342
-82	35	0.5386701200855585
-81	35	0.5457608089021436
-80	35	0.46314298095135564
-79	35	0.458368151077474
-78	35	0.4739533094448581
-77	35	0.47895367094269187
-76	35	0.4286474079202351
-75	35	-1
-74	35	-1
-73	35	-1
-72	35	-1
-71	35	-1
-70	35	-1
-69	35	-1
-68	35	-1
-67	35	-1
-126	36	-1
-125	36	-1
-124	36	-1
-123	36	0.027955852743459905
-122	36	0.03141326292060133
-121	36	0.3849331350597996
-120	36	0.3474227449199266
-119	36	0.051182303684930264
-118	36	0.39936089240674033
-117	36	0.21175906155349417
-116	36	0.33880107302658424
-115	36	0.14110578305808835
-114	36	0.41875426443515096
-113	36	0.6869248244443993
-112	36	0.5571844210427468
-111	36	0.6427852374573112
-110	36	0.6404436855120367
-109	36	0.6897942661112288
-108	36	0.4105062774823701
-107	36	0.04179503923958439
-106	36	0.021591120790128576
-105	36	0.2949389742085091
-104	36	0.7446948906840839
-103	36	0.5160682279694194
-102	36	0.29370923620885764
-101	36	0.22563652847223345
-100	36	0.19745077152429655
-99	36	0.1322711781845738
-98	36	0.15168392986399543
-97	36	0.22803906271702146
-96	36	0.2508543087034368
-95	36	0.34330860027196985
-94	36	0.4898832516323287
-93	36	0.35793670130841637
-92	36	0.3935842224948551
-91	36	0.3622996200671797
-90	36	0.38415513373221866
-89	36	0.4579100075227091
-88	36	0.46657622829528184
-87	36	0.4872189237428503
-86	36	0.5474815011784455
-85	36	0.41663840311675665
-84	36	0.4156485537701605
-83	36	0.7346890234760342
-82	36	0.4629185997603545
-81	36	0.4659346982456459
-80	36	0.5185675669381282
-79	36	0.4524058873359499
-78	36	0.4927325841053003
-77	36	0.49316432382087405
-76	36	0.4981018323965099
-75	36	-1
-74	36	-1
-73	36	-1
-72	36	-1
-71	36	-1
-70	36	-1
-69	36	-1
-68	36	-1
-67	36	-1
-126	37	-1
-125	37	-1
-124	37	-1
-123	37	0.02702756839534338
-122	37	0.26976130948077404
-121	37	0.41629284298825614
-120	37	0.09774936967030368
-119	37	0.029744211054126748
-118	37	0.6199628924578082
-117	37	0.6312600505049418
-116	37	0.6077270559476121
-115	37	0.6182941099610003
-114	37	0.6674291012958083
-113	37	0.1040025058861481
-112	37	0.6476022779320678
-111	37	0.3102398072809685
-110	37	0.6502121707014282
-109	37	0.11193943634584334
-108	37	-1
-107	37	-1
-106	37	0.025841854565259337
-105	37	0.5811522418430796
-104	37	0.644131524603318
-103	37	0.45247220091011403
-102	37	0.3239208962302931
-101	37	0.28509261499676336
-100	37	0.1973697548558325
-99	37	0.19572701142679216
-98	37	0.18853246563876572
-97	37	0.2909613101916107
-96	37	0.3085509342965294
-95	37	0.3362906132060163
-94	37	0.41542563166485325
-93	37	0.48318558064174894
-92	37	0.5096631223666893
-91	37	0.5541620559714625
-90	37	0.3841192926015844
-89	37	0.40754544654429115
-88	37	0.4478842275361832
-87	37	0.4531075579048913
-86	37	0.47521878569089626
-85	37	0.4679539419023877
-84	37	0.3597721188739562
-83	37	0.3378421918385293
-82	37	0.51900014843391
-81	37	0.449343023283547
-80	37	0.3423695757437104
-79	37	0.44543939851249953
-78	37	0.4726370457929368
-77	37	0.42522412164210366
-76	37	0.4148996686846632
-75	37	-1
-74	37	-1
-73	37	-1
-72	37	-1
-71	37	-1
-70	37	-1
-69	37	-1
-68	37	-1
-67	37	-1
-126	38	-1
-125	38	-1
-124	38	0.025832567858942328
-123	38	0.18547568111008733
-122	38	0.4022373021430695
-121	38	0.46538538989435374
-120	38	0.020220071276336148
-119	38	0.24184404300673787
-118	38	0.31737452120243254
-117	38	0.14603177795110137
-116	38	0.33272637550861056
-115	38	0.21035917171446403
-114	38	0.3963683918266135
-113	38	0.1311632644872478
-112	38	0.07540843877176037
-111	38	0.5638426218946845
-110	38	0.5876981118028154
-109	38	0.19594235751022737
-108	38	-1
-107	38	-1
-106	38	0.02206686409842019
-105	38	0.6339809647306253
-104	38	0.5896134423694354
-103	38	0.5323697693531583
-102	38	0.447054971147048
-101	38	0.31385011841509247
-100	38	0.2602869610022871
-99	38	0.20378457834340832
-98	38	0.21573432182024305
-97	38	0.3110508999238376
-96	38	0.3490163190317058
-95	38	0.37852175351796313
-94	38	0.40585172864709923
-93	38	0.41752225362893786
-92	38	0.4539107097544649
-91	38	0.46975048792854446
-90	38	0.3324159737334645
-89	38	0.3535029140092523
-88	38	0.35959684152842214
-87	38	0.6132877624705763
-86	38	0.3771218636789331
-85	38	0.6953913562454058
-84	38	0.6892667505142108
-83	38	0.7173605102385259
-82	38	0.6961329646086606
-81	38	0.39634687966574217
-80	38	0.3604018359413399
-79	38	0.7405215314750505
-78	38	0.4023082455083777
-77	38	0.41211482592873844
-76	38	0.37812463902827886
-75	38	-1
-74	38	-1
-73	38	-1
-72	38	-1
-71	38	-1
-70	38	-1
-69	38	-1
-68	38	-1
-67	38	-1
-126	39	-1
-125	39	-1
-124	39	0.051213505671307086
-123	39	0.6346353085456498
-122	39	0.5374357897072166
-121	39	0.04216321145509472
-120	39	0.25179634493421815
-119	39	0.579742727650338
-118	39	0.17549913591261648
-117	39	0.09687302970820062
-116	39	0.09561038745552945
-115	39	0.10606450262434333
-114	39	0.5499642851363968
-113	39	0.5710501310979142
-112	39	0.0633279855348489
-111	39	0.2729429393674134
-110	39	0.39919686685665334
-109	39	0.1845247874808951
-108	39	-1
-107	39	-1
-106	39	-1
-105	39	0.389096439671904
-104	39	0.5382733610141842
-103	39	0.5130784117328447
-102	39	0.4793414510251807
-101	39	0.4006875660739006
-100	39	0.32236799880878747
-99	39	0.28417804886010334
-98	39	0.28763763457142677
-97	39	0.36466238487369596
-96	39	0.3773714140981536
-95	39	0.40545698049511075
-94	39	0.4198967098272321
-93	39	0.42875158289753273
-92	39	0.4320733411294651
-91	39	0.5216318339575445
-90	39	0.5582854695548208
-89	39	0.5725386790990744
-88	39	0.5716483562324051
-87	39	0.6531886119858091
-86	39	0.6676188759671471
-85	39	0.6581906570440588
-84	39	0.6552867959198353
-83	39	0.6459608065264529
-82	39	0.6613462104504768
-81	39	0.5030078209799126
-80	39	0.2942637355380991
-79	39	0.5144224541316302
-78	39	0.7551252957103721
-77	39	0.7108408289963726
-76	39	0.7277751085031305
-75	39	0.7545497051103635
-74	39	-1
-73	39	-1
-72	39	-1
-71	39	-1
-70	39	-1
-69	39	-1
-68	39	-1
-67	39	-1
-126	40	-1
-125	40	-1
-124	40	0.0435604983226594
-123	40	0.737220256561513
-122	40	0.07696767760416633
-121	40	0.05763297765625382
-120	40	0.3275222470817585
-119	40	0.4675104172639019
-118	40	0.32833707161688297
-117	40	0.17052213849211162
-116	40	0.06890970850367302
-115	40	0.20984642468353973
-114	40	0.41611356251017734
-113	40	0.5247864520526202
-112	40	0.0760084129384611
-111	40	-1
-110	40	0.10965727667080044
-109	40	0.0888147613080778
-108	40	0.022535737544903126
-107	40	-1
-106	40	0.004246637579107464
-105	40	0.5573372509160672
-104	40	0.6007573964187115
-103	40	0.45958879785087897
-102	40	0.4340435744718741
-101	40	0.46514557606620577
-100	40	0.47329803031849127
-99	40	0.43160372130453106
-98	40	0.4014967039160644
-97	40	0.41000345410478684
-96	40	0.47344262945200016
-95	40	0.4928524910193743
-94	40	0.5070922320802999
-93	40	0.5151784662895553
-92	40	0.5295810450551632
-91	40	0.5587596724053318
-90	40	0.620653339290643
-89	40	0.6278320409045322
-88	40	0.6405683625139559
-87	40	0.5820172177723746
-86	40	0.5304254441349291
-85	40	0.5565009890449788
-84	40	0.5282763792638856
-83	40	0.51375314533513
-82	40	0.5653403359469985
-81	40	0.5490127929079456
-80	40	0.4893850112803224
-79	40	0.3372878702184429
-78	40	0.516294012127434
-77	40	0.6034786847689319
-76	40	0.5201267309456269
-75	40	0.6494681305286838
-74	40	0.7243330692325873
-73	40	0.667126247483194
-72	40	-1
-71	40	-1
-70	40	-1
-69	40	-1
-68	40	-1
-67	40	-1
-126	41	-1
-125	41	-1
-124	41	0.02244578491187543
-123	41	0.05457241446975283
-122	41	0.06403730695056982
-121	41	0.06175909428939112
-120	41	0.07136538713892657
-119	41	0.278877508540094
-118	41	0.16089067641435675
-117	41	0.10072053579871426
-116	41	0.03180095788975803
-115	41	0.0957912953753437
-114	41	0.4052866790059174
-113	41	0.543121079700966
-112	41	0.03845978633560635
-111	41	0.028500619222874123
-110	41	0.07211864948150548
-109	41	0.05993390902993529
-108	41	0.050863633757518845
-107	41	-1
-106	41	0.04237562066091531
-105	41	0.28934992775187535
-104	41	0.4782680877288368
-103	41	0.5610715749810576
-102	41	0.42639712365573545
-101	41	0.4428635604291096
-100	41	0.4802657256935731
-99	41	0.5105420344349836
-98	41	0.45782891602933773
-97	41	0.4499506015314601
-96	41	0.4929415326591547
-95	41	0.5143493127846678
-94	41	0.5036025854624371
-93	41	0.49471722124237966
-92	41	0.5440602258196998
-91	41	0.5440836086032556
-90	41	0.5373619001111805
-89	41	0.5360074757564961
-88	41	0.5219364648617091
-87	41	0.4905031759899592
-86	41	0.5560813148457199
-85	41	0.5363294099204919
-84	41	0.5038510976860677
-83	41	0.5716662206790416
-82	41	0.47380805559340966
-81	41	0.41900030743683814
-80	41	0.26872720120146354
-79	41	0.13729838311792958
-78	41	0.16250819449649712
-77	41	0.25425230416287437
-76	41	0.206611453991053
-75	41	0.3804313412729419
-74	41	0.4373311003086808
-73	41	0.4100353482215569
-72	41	0.4029922667522913
-71	41	0.4517113251332094
-70	41	-1
-69	41	-1
-68	41	-1
-67	41	-1
-126	42	-1
-125	42	-1
-124	42	0.07125626436462851
-123	42	0.03627756187154677
-122	42	0.03229972482205
-121	42	0.0425065951141019
-120	42	0.07335645921804043
-119	42	0.1172994157016514
-118	42	0.17513664664882153
-117	42	0.11004513157819665
-116	42	0.27776453480840657
-115	42	0.2858599163625892
-114	42	0.22354182389640043
-113	42	0.11591758672463975
-112	42	0.031526223277336556
-111	42	-1
-110	42	-1
-109	42	0.058654665000939514
-108	42	0.11277909339710411
-107	42	0.12146002661709017
-106	42	0.10861261807954954
-105	42	0.3670779947710484
-104	42	0.3997953725845467
-103	42	0.4652913911044596
-102	42	0.4972424683352683
-101	42	0.4215023588084395
-100	42	0.44583382865863164
-99	42	0.4621818550160794
-98	42	0.5119043154049425
-97	42	0.4865077129982181
-96	42	0.43289229974072235
-95	42	0.47335639374624644
-94	42	0.44841360440277234
-93	42	0.4285892128485216
-92	42	0.5264166997221283
-91	42	0.5190232506240631
-90	42	0.47142965238125123
-89	42	0.47468762237964346
-88	42	0.601341217758532
-87	42	0.589975501390013
-86	42	0.4573845496106439
-85	42	0.48877855540602
-84	42	0.47147277023412804
-83	42	0.5451979385363892
-82	42	0.34105407904708984
-81	42	0.31277016117378575
-80	42	0.28940719686536015
-79	42	0.16327393389238137
-78	42	0.19840408760986517
-77	42	0.25337957450255233
-76	42	0.12537675510004231
-75	42	0.12572474703803266
-74	42	0.2180500778786989
-73	42	0.18863094456998922
-72	42	0.3347297749912151
-71	42	0.46472225415271223
-70	42	-1
-69	42	-1
-68	42	-1
-67	42	-1
-126	43	-1
-125	43	-1
-124	43	0.05057815802964319
-123	43	0.01614887986645999
-122	43	0.004204969739404489
-121	43	0.04580913643919676
-120	43	0.06469213712749237
-119	43	0.11518315219937994
-118	43	0.25147858225880865
-117	43	0.5299480612258546
-116	43	0.08025641934571792
-115	43	0.017565862520269364
-114	43	0.05129208117716789
-113	43	0.15401733524747915
-112	43	0.03350425150447168
-111	43	-1
-110	43	-1
-109	43	0.14893665856468805
-108	43	0.13697128603532466
-107	43	0.22934199818231593
-106	43	0.2713699888707303
-105	43	0.42464313429565026
-104	43	0.42410804267676006
-103	43	0.5266946742530393
-102	43	0.3757281281885348
-101	43	0.3801673964121644
-100	43	0.39956341537167356
-99	43	0.4201916134934374
-98	43	0.4883272676833937
-97	43	0.505800473585545
-96	43	0.47510037527496984
-95	43	0.3823008415837926
-94	43	0.46484449934514177
-93	43	0.5244040967759164
-92	43	0.5755131562296365
-91	43	0.4779205260340639
-90	43	0.4883144539180052
-89	43	0.4912328123680334
-88	43	0.44564040627305834
-87	43	0.34525605878319543
-86	43	0.3279640320411477
-85	43	0.43859554771224246
-84	43	0.4346096248961921
-83	43	0.3761526660067733
-82	43	0.19375275624561164
-81	43	0.16229047272225264
-80	43	0.2793465578251093
-79	43	0.39135718071720976
-78	43	0.45243712673478037
-77	43	0.3716612074102473
-76	43	0.14438043901082595
-75	43	0.05206373174073506
-74	43	0.15446183260976087
-73	43	0.08031166818670347
-72	43	0.12857468746337672
-71	43	0.19167730037720168
-70	43	0.22236150774807237
-69	43	-1
-68	43	-1
-67	43	-1
-126	44	-1
-125	44	-1
-124	44	0.04718164036212636
-123	44	0.03153465043253005
-122	44	0.027171312654285452
-121	44	0.044793678268050315
-120	44	0.04222788168723058
-119	44	0.01532607431965219
-118	44	0.18452393634757366
-117	44	0.12245479570134647
-116	44	-1
-115	44	-1
-114	44	-1
-113	44	0.017238334259135676
-112	44	-1
-111	44	-1
-110	44	-1
-109	44	0.23528849257461001
-108	44	0.025870236587939327
-107	44	0.25442624401318903
-106	44	0.3075350458821655
-105	44	0.2284305466324255
-104	44	0.3553655584879645
-103	44	0.5006298854234252
-102	44	0.5050492315154653
-101	44	0.3804868052355362
-100	44	0.5556201128228659
-99	44	0.5462217303315949
-98	44	0.5703441580967985
-97	44	0.5133349676340186
-96	44	0.46540559261934594
-95	44	0.3535794879488407
-94	44	0.5699638605050475
-93	44	0.5423180213825267
-92	44	0.4868903488683247
-91	44	0.3203091260104753
-90	44	0.34090499041913824
-89	44	0.38416313999730817
-88	44	0.26025670368036596
-87	44	0.2833010074144936
-86	44	0.16746341786895483
-85	44	0.1535895425457697
-84	44	0.17081781846673103
-83	44	-1
-82	44	0.11398446653629049
-81	44	0.08899120779278963
-80	44	0.14995248150725796
-79	44	0.12057424001043059
-78	44	0.16169510964046913
-77	44	0.20099162643814641
-76	44	0.21867743796150013
-75	44	0.08686063402698205
-74	44	0.13523213071312717
-73	44	0.06988986802476367
-72	44	0.035133003611143555
-71	44	0.08235493999182725
-70	44	0.14998427273978038
-69	44	0.11892759633309317
-68	44	0.07609491053139059
-67	44	-1
-126	45	-1
-125	45	-1
-124	45	0.01679568320144352
-123	45	0.06543670107458854
-122	45	0.04552127566739842
-121	45	0.2809647773907563
-120	45	0.2652568032910239
-119	45	0.0862661875503139
-118	45	0.017671481618279423
-117	45	0.042706979957306775
-116	45	-1
-115	45	-1
-114	45	-1
-113	45	0.017470603865997195
-112	45	0.025368332621405514
-111	45	0.013162769333423247
-110	45	0.045258382096569585
-109	45	0.22695293242085604
-108	45	0.2753312849391398
-107	45	0.3153934288953402
-106	45	0.35279812885354117
-105	45	0.33424454481997923
-104	45	0.3588673641532762
-103	45	0.40296243032047413
-102	45	0.4968207364510565
-101	45	0.5021730556069717
-100	45	0.4489242843956303
-99	45	0.5317322611422939
-98	45	0.47989384590390216
-97	45	0.5621109864756786
-96	45	0.5130504459237121
-95	45	0.5214835871098009
-94	45	0.4364598577933929
-93	45	0.39677123042171225
-92	45	0.24907956478466747
-91	45	0.14740306596928607
-90	45	0.1363308315937322
-89	45	0.1274801674244715
-88	45	0.17646931566168553
-87	45	0.08828795654767978
-86	45	0.17765276510301006
-85	45	0.14999053932577333
-84	45	0.1305521414093477
-83	45	0.06499712344996697
-82	45	0.054139795561517434
-81	45	0.09128398325156686
-80	45	0.06102474394215211
-79	45	0.03840521746596659
-78	45	0.06581062919609897
-77	45	0.11627224743250021
-76	45	0.12163642633623489
-75	45	0.13122180562415803
-74	45	0.20543974270707346
-73	45	0.12271885279948505
-72	45	0.04330946917620676
-71	45	0.020667210893159663
-70	45	0.045960785949603365
-69	45	0.08483723758788068
-68	45	0.07940588462354702
-67	45	-1
-126	46	-1
-125	46	-1
-124	46	0.016193416586642986
-123	46	0.021516419343847293
-122	46	-1
-121	46	0.1450861688309927
-120	46	0.7393945748387967
-119	46	0.657228876390843
-118	46	0.18744241638807638
-117	46	0.10982676443912605
-116	46	0.017981512074822664
-115	46	0.011876723720346772
-114	46	-1
-113	46	0.01595636753882267
-112	46	0.031137463923872392
-111	46	0.014239301464594678
-110	46	0.06947107301816645
-109	46	0.273945312532882
-108	46	0.39588876417031754
-107	46	0.42602776920668856
-106	46	0.44341904183526043
-105	46	0.33488411071579655
-104	46	0.3012508947422127
-103	46	0.3191681958227686
-102	46	0.3854409623530638
-101	46	0.39491052203747845
-100	46	0.35783169390402414
-99	46	0.40938390387169327
-98	46	0.42968427536800524
-97	46	0.4774875704137453
-96	46	0.30193327919127744
-95	46	0.2994811640922378
-94	46	0.19415029162539996
-93	46	0.13851239853391817
-92	46	0.13514732603372714
-91	46	0.11746291747738674
-90	46	0.09574032090719214
-89	46	0.07085402436878878
-88	46	0.07724702704275037
-87	46	0.06717647370227188
-86	46	0.058133752701997554
-85	46	0.05090055049619669
-84	46	0.04042224349951602
-83	46	0.04135225069112493
-82	46	0.05193195572572818
-81	46	0.08196509287127207
-80	46	0.06238736162419433
-79	46	0.044310942572164176
-78	46	0.05003015911423022
-77	46	0.04419320183915881
-76	46	0.04182136544793416
-75	46	0.021461980482484096
-74	46	0.0399318672452752
-73	46	0.08684661370996201
-72	46	0.06226975557602224
-71	46	0.036849715202372846
-70	46	0.0350037351658452
-69	46	0.04314476739601933
-68	46	0.05363224886165594
-67	46	-1
-126	47	-1
-125	47	-1
-124	47	-1
-123	47	0.05913674317295207
-122	47	-1
-121	47	0.04235489135563745
-120	47	0.56128136531512
-119	47	0.27624953620248816
-118	47	0.1966494622380672
-117	47	0.04941708123562485
-116	47	0.015203081813460195
-115	47	0.04021277958911212
-114	47	-1
-113	47	0.01846167847045169
-112	47	0.10978249615329827
-111	47	0.11456773604241899
-110	47	0.13976435017794767
-109	47	0.2718523756954858
-108	47	0.3066909461020292
-107	47	0.3349754906339325
-106	47	0.3130464240849405
-105	47	0.3105069883189902
-104	47	0.32113863493367284
-103	47	0.3177799319037224
-102	47	0.2754474599609582
-101	47	0.332581561253493
-100	47	0.302772665002249
-99	47	0.2996383151039594
-98	47	0.35913598557076487
-97	47	0.3840205985487522
-96	47	0.2001033612564299
-95	47	0.17591394649289577
-94	47	0.1486644361985318
-93	47	0.07864456925031148
-92	47	0.06019603003359545
-91	47	0.01959796764327824
-90	47	0.026224159335150765
-89	47	0.07302233794725536
-88	47	0.06184129880325979
-87	47	-1
-86	47	-1
-85	47	0.004119805993980149
-84	47	0.020824100953016785
-83	47	0.027745499351969533
-82	47	0.028422892044400724
-81	47	0.03102101859707601
-80	47	0.03712253897372215
-79	47	0.02474502430733882
-78	47	0.01955228610201235
-77	47	0.023785813889691435
-76	47	0.023447566025264443
-75	47	0.017912925694096884
-74	47	0.018890553327384128
-73	47	0.02391554344348152
-72	47	-1
-71	47	-1
-70	47	0.02345393830143906
-69	47	0.03393947244886115
-68	47	0.024403066998128532
-67	47	-1
-126	48	-1
-125	48	-1
-124	48	-1
-123	48	0.019663775214006248
-122	48	-1
-121	48	-1
-120	48	0.06661173271383297
-119	48	0.04334859418496362
-118	48	0.03967123712789456
-117	48	0.01643899286797042
-116	48	0.013904528281804069
-115	48	-1
-114	48	-1
-113	48	0.03871020752968655
-112	48	0.11218627436217145
-111	48	0.15157794973580727
-110	48	0.11831550988451055
-109	48	0.17707657590374223
-108	48	0.2219135871462781
-107	48	0.18727410711204198
-106	48	0.2487790305441819
-105	48	0.25203356794994813
-104	48	0.2308484480425664
-103	48	0.14914008878162321
-102	48	0.22168769075090256
-101	48	0.2216915255274057
-100	48	0.18345297680137923
-99	48	0.15996897385215553
-98	48	0.2950141545341976
-97	48	0.2090758777873564
-96	48	0.16148648844558455
-95	48	0.13529944507042754
-94	48	0.10629018389811017
-93	48	0.07669251836039548
-92	48	0.04783852822400182
-91	48	0.024440441104052732
-90	48	0.023856603863939507
-89	48	0.025740068373129737
-88	48	-1
-87	48	-1
-86	48	0.004008046202883808
-85	48	0.012949298549229224
-84	48	0.021012212640788907
-83	48	0.023523161629188896
-82	48	0.02269714889978859
-81	48	0.021447288611920336
-80	48	0.023335290316431726
-79	48	0.021498209767325405
-78	48	0.022628331497161282
-77	48	0.019017635950075697
-76	48	0.018953152780208288
-75	48	0.01492864556535689
-74	48	0.003942559537477317
-73	48	0.023643969248085442
-72	48	0.02193381231874251
-71	48	0.013353353049072886
-70	48	0.017704459760895137
-69	48	0.02010013256167653
-68	48	0.020918070748259365
-67	48	-1
-126	49	-1
-125	49	-1
-124	49	-1
-123	49	-1
-122	49	-1
-121	49	-1
-120	49	0.014762567006873697
-119	49	-1
-118	49	-1
-117	49	-1
-116	49	-1
-115	49	-1
-114	49	0.030557398794402384
-113	49	0.05721910238731673
-112	49	0.09453906313791155
-111	49	0.07504314357393874
-110	49	0.056587645640836515
-109	49	0.06803790480157978
-108	49	0.08757388375034034
-107	49	0.07630433609402947
-106	49	0.10398235927983646
-105	49	0.10621082273072191
-104	49	0.10680166825872245
-103	49	0.08972305150563145
-102	49	0.10744818351781259
-101	49	0.10725882038346454
-100	49	0.11798320311772942
-99	49	0.13321596423070126
-98	49	0.15101241373272747
-97	49	0.10875652508266516
-96	49	0.07962426111573104
-95	49	0.10685385863161892
-94	49	0.08028523628817205
-93	49	0.059472435766792085
-92	49	0.04374815451380786
-91	49	0.030470363397451107
-90	49	0.02224216108549241
-89	49	0.023706408762670078
-88	49	0.012682276514135782
-87	49	0.01979692520137487
-86	49	0.023769187795271943
-85	49	0.02098975955670732
-84	49	0.0237696563862544
-83	49	0.02766156264149507
-82	49	0.025555110555203615
-81	49	0.021245585915034258
-80	49	0.01887310322367213
-79	49	0.0196780948306558
-78	49	0.02118184912361795
-77	49	0.0215669383153752
-76	49	0.01957000557539091
-75	49	0.014606332600267481
-74	49	0.013853334015487072
-73	49	0.01704247725813854
-72	49	0.014929012207403045
-71	49	0.009502142377394947
-70	49	0.012746411748183882
-69	49	0.010698067562588929
-68	49	-1
-67	49	-1
-126	50	-1
-125	50	-1
-124	50	-1
-123	50	-1
-122	50	-1
-121	50	0.014600309195223515
-120	50	0.016400703092242182
-119	50	-1
-118	50	-1
-117	50	-1
-116	50	-1
-115	50	-1
-114	50	0.03144054034058614
-113	50	0.0642171299092271
-112	50	0.08967727736854268
-111	50	0.09677677681797167
-110	50	0.08856638002803502
-109	50	0.08650272778876406
-108	50	0.07513064195000442
-107	50	0.09251328165488751
-106	50	0.09582109439470719
-105	50	0.08645374553377143
-104	50	0.06684756211566302
-103	50	0.0592050583133886
-102	50	0.0761485412837541
-101	50	0.05198951478572905
-100	50	0.06780079402321088
-99	50	0.11544935116049222
-98	50	0.09997999369038968
-97	50	0.11782029994125308
-96	50	0.08267844547887801
-95	50	0.07482487931911579
-94	50	0.06169427721337454
-93	50	0.053815373469351294
-92	50	0.04860050392704496
-91	50	0.031071871474753092
-90	50	0.0203409677498102
-89	50	0.01844215197555994
-88	50	0.021392925510775863
-87	50	0.02524222459313255
-86	50	0.03267918156890434
-85	50	0.03501371400255546
-84	50	0.03065688037938473
-83	50	0.027640540583767092
-82	50	0.02213088803041857
-81	50	0.011199979011613482
-80	50	0.01149306742556582
-79	50	0.0163117718192002
-78	50	0.01685962389073244
-77	50	0.018893661366974363
-76	50	0.016530100610505773
-75	50	0.013543063183928882
-74	50	0.0038740919412920036
-73	50	-1
-72	50	-1
-71	50	-1
-70	50	-1
-69	50	-1
-68	50	-1
-67	50	-1
-126	51	-1
-125	51	-1
-124	51	-1
-123	51	-1
-122	51	-1
-121	51	-1
-120	51	-1
-119	51	-1
-118	51	-1
-117	51	-1
-116	51	-1
-115	51	-1
-114	51	0.027664484554128198
-113	51	0.038953181774859895
-112	51	0.04806801621493155
-111	51	0.05574056221751844
-110	51	0.060888684201197814
-109	51	0.06734959983171879
-108	51	0.08080199580475451
-107	51	0.08123859913930778
-106	51	0.07209715602686102
-105	51	0.061370846551231165
-104	51	0.049938236715515796
-103	51	0.05279866198100626
-102	51	0.04209829897732122
-101	51	0.0491565128487928
-100	51	0.08191386586905809
-99	51	0.06844079016224565
-98	51	0.05794889776831908
-97	51	0.06180914279931389
-96	51	0.05626336384537171
-95	51	0.051753189668887624
-94	51	0.04854373333450558
-93	51	0.04597660206440049
-92	51	0.034007435912233
-91	51	0.028986838953510067
-90	51	0.026383612148085597
-89	51	0.023737615425603605
-88	51	0.02389071373327932
-87	51	0.02887103992685117
-86	51	0.030189335075007758
-85	51	0.025562796008502725
-84	51	0.019038807657618433
-83	51	0.015718455198633473
-82	51	0.011370351865062259
-81	51	0.010284331000323898
-80	51	0.010317878373422492
-79	51	0.009342160178240412
-78	51	-1
-77	51	0.0038955997062000013
-76	51	0.011158008037504488
-75	51	0.010831381697098113
-74	51	0.010103153897905342
-73	51	-1
-72	51	-1
-71	51	-1
-70	51	-1
-69	51	-1
-68	51	-1
-67	51	-1
-126	52	-1
-125	52	-1
-124	52	-1
-123	52	-1
-122	52	-1
-121	52	-1
-120	52	-1
-119	52	-1
-118	52	-1
-117	52	-1
-116	52	-1
-115	52	-1
-114	52	0.021313324903683976
-113	52	0.03422903642261369
-112	52	0.03648333130214887
-111	52	0.0441654371219647
-110	52	0.048443010591372106
-109	52	0.050693416446346284
-108	52	0.06146183363860337
-107	52	0.07458397117669742
-106	52	0.05415967092753984
-105	52	0.04678323046623306
-104	52	0.036689853658381455
-103	52	0.030077895534515
-102	52	0.026089344493592976
-101	52	0.05598840101698273
-100	52	0.06135968828691835
-99	52	0.06126238784798609
-98	52	0.051954842794272565
-97	52	0.047120345668624615
-96	52	0.046197609587390207
-95	52	0.05079455166178169
-94	52	0.049036783643873844
-93	52	0.04220305665358509
-92	52	0.03499106543840334
-91	52	0.02896133394851878
-90	52	0.026487447607366026
-89	52	0.027082379510620785
-88	52	0.02609279579244581
-87	52	0.027789235445643587
-86	52	0.024728015670580354
-85	52	0.018655840687296706
-84	52	0.015904860878517366
-83	52	0.014433547859460492
-82	52	0.01148555032830831
-81	52	0.010799083432297067
-80	52	0.0038268240184585562
-79	52	-1
-78	52	-1
-77	52	-1
-76	52	0.0038421160783106254
-75	52	0.003839387868656473
-74	52	-1
-73	52	-1
-72	52	-1
-71	52	-1
-70	52	-1
-69	52	-1
-68	52	-1
-67	52	-1
-126	53	-1
-125	53	-1
-124	53	-1
-123	53	-1
-122	53	-1
-121	53	-1
-120	53	-1
-119	53	-1
-118	53	-1
-117	53	-1
-116	53	-1
-115	53	-1
-114	53	-1
-113	53	-1
-112	53	-1
-111	53	-1
-110	53	-1
-109	53	-1
-108	53	-1
-107	53	-1
-106	53	-1
-105	53	-1
-104	53	-1
-103	53	-1
-102	53	-1
-101	53	-1
-100	53	-1
-99	53	-1
-98	53	-1
-97	53	-1
-96	53	-1
-95	53	-1
-94	53	-1
-93	53	-1
-92	53	-1
-91	53	-1
-90	53	-1
-89	53	-1
-88	53	-1
-87	53	-1
-86	53	-1
-85	53	-1
-84	53	-1
-83	53	-1
-82	53	-1
-81	53	-1
-80	53	-1
-79	53	-1
-78	53	-1
-77	53	-1
-76	53	-1
-75	53	-1
-74	53	-1
-73	53	-1
-72	53	-1
-71	53	-1
-70	53	-1
-69	53	-1
-68	53	-1
-67	53	-1
