# Supplementary material for: The impacts of climate change on the abundance and distribution of the Spotted Wing Drosophila (Drosophila suzukii) in the United States and Canada
Source: PeerJ. 2017 Apr 6;5:e3192. doi: 10.7717/peerj.3192 (PMC5385127; doi:10.7717/peerj.3192)
Supplement: Supplemental Information 2 — Raw data used to create consensus maps (shown in Figs. 3 and 4A) coefficient of variance maps (shown in Fig. 4B) and in scatter plots shown in Fig. 5. [file peerj-05-3192-s002.zip › model_bcc-csm1_rcp45_year60_norm__mean.txt]

-126	24	-1
-125	24	-1
-124	24	-1
-123	24	-1
-122	24	-1
-121	24	-1
-120	24	-1
-119	24	-1
-118	24	-1
-117	24	-1
-116	24	-1
-115	24	-1
-114	24	-1
-113	24	-1
-112	24	-1
-111	24	-1
-110	24	-1
-109	24	-1
-108	24	-1
-107	24	-1
-106	24	-1
-105	24	-1
-104	24	-1
-103	24	-1
-102	24	-1
-101	24	-1
-100	24	-1
-99	24	-1
-98	24	-1
-97	24	-1
-96	24	-1
-95	24	-1
-94	24	-1
-93	24	-1
-92	24	-1
-91	24	-1
-90	24	-1
-89	24	-1
-88	24	-1
-87	24	-1
-86	24	-1
-85	24	-1
-84	24	-1
-83	24	-1
-82	24	-1
-81	24	-1
-80	24	-1
-79	24	-1
-78	24	-1
-77	24	-1
-76	24	-1
-75	24	-1
-74	24	-1
-73	24	-1
-72	24	-1
-71	24	-1
-70	24	-1
-69	24	-1
-68	24	-1
-67	24	-1
-126	25	-1
-125	25	-1
-124	25	-1
-123	25	-1
-122	25	-1
-121	25	-1
-120	25	-1
-119	25	-1
-118	25	-1
-117	25	-1
-116	25	-1
-115	25	-1
-114	25	-1
-113	25	0.01291834909691481
-112	25	0.055146033433452174
-111	25	0.009464098401487443
-110	25	0.011121919049364517
-109	25	0.011184323022118149
-108	25	0.010664178613788152
-107	25	0.09921342186741082
-106	25	0.2879449778784838
-105	25	0.213125457893359
-104	25	0.0746531000380017
-103	25	0.07581167019762287
-102	25	0.2389820931837596
-101	25	0.32611555752927035
-100	25	0.035031298791100736
-99	25	0.02718797148460192
-98	25	0.009762340193873205
-97	25	-1
-96	25	-1
-95	25	-1
-94	25	-1
-93	25	-1
-92	25	-1
-91	25	-1
-90	25	-1
-89	25	-1
-88	25	-1
-87	25	-1
-86	25	-1
-85	25	-1
-84	25	-1
-83	25	-1
-82	25	0.01400424088868794
-81	25	0.01440728244634797
-80	25	-1
-79	25	-1
-78	25	-1
-77	25	-1
-76	25	-1
-75	25	-1
-74	25	-1
-73	25	-1
-72	25	-1
-71	25	-1
-70	25	-1
-69	25	-1
-68	25	-1
-67	25	-1
-126	26	-1
-125	26	-1
-124	26	-1
-123	26	-1
-122	26	-1
-121	26	-1
-120	26	-1
-119	26	-1
-118	26	-1
-117	26	-1
-116	26	-1
-115	26	-1
-114	26	0.011804801084063257
-113	26	0.05569010217060509
-112	26	0.022485709611829892
-111	26	-1
-110	26	0.011324613176273358
-109	26	0.01077833242779607
-108	26	0.17504791366178413
-107	26	0.13322493386647327
-106	26	0.3893835147821748
-105	26	0.1583458532550752
-104	26	0.06432957303879007
-103	26	0.1542945895886566
-102	26	0.16591847059385814
-101	26	0.056336280717612014
-100	26	0.034071356024672386
-99	26	0.043472363934881006
-98	26	0.04459565415067323
-97	26	-1
-96	26	-1
-95	26	-1
-94	26	-1
-93	26	-1
-92	26	-1
-91	26	-1
-90	26	-1
-89	26	-1
-88	26	-1
-87	26	-1
-86	26	-1
-85	26	-1
-84	26	-1
-83	26	0.011498161131135607
-82	26	0.012459030791104104
-81	26	0.013849350524480511
-80	26	-1
-79	26	-1
-78	26	-1
-77	26	-1
-76	26	-1
-75	26	-1
-74	26	-1
-73	26	-1
-72	26	-1
-71	26	-1
-70	26	-1
-69	26	-1
-68	26	-1
-67	26	-1
-126	27	-1
-125	27	-1
-124	27	-1
-123	27	-1
-122	27	-1
-121	27	-1
-120	27	-1
-119	27	-1
-118	27	-1
-117	27	-1
-116	27	-1
-115	27	0.016348360263596925
-114	27	0.008770624901149281
-113	27	0.07755464159009662
-112	27	0.01275142127573287
-111	27	0.011707870093111179
-110	27	0.01116880994819591
-109	27	0.13443521739020636
-108	27	0.1790192175615554
-107	27	0.27235876260928293
-106	27	0.22412246517765724
-105	27	0.2614675016253373
-104	27	0.17912372925093628
-103	27	0.3946364196955243
-102	27	0.10359397124497514
-101	27	0.04012867265197336
-100	27	0.041215064835314584
-99	27	0.0552931186245087
-98	27	0.0656144195827258
-97	27	0.11813683735880423
-96	27	-1
-95	27	-1
-94	27	-1
-93	27	-1
-92	27	-1
-91	27	-1
-90	27	-1
-89	27	-1
-88	27	-1
-87	27	-1
-86	27	-1
-85	27	-1
-84	27	-1
-83	27	0.010758427131810714
-82	27	0.010909610857168885
-81	27	0.012227290570462287
-80	27	-1
-79	27	-1
-78	27	-1
-77	27	-1
-76	27	-1
-75	27	-1
-74	27	-1
-73	27	-1
-72	27	-1
-71	27	-1
-70	27	-1
-69	27	-1
-68	27	-1
-67	27	-1
-126	28	-1
-125	28	-1
-124	28	-1
-123	28	-1
-122	28	-1
-121	28	-1
-120	28	-1
-119	28	-1
-118	28	-1
-117	28	-1
-116	28	0.04267707524776163
-115	28	0.04559922919121664
-114	28	0.03710542277615932
-113	28	0.02134747405610016
-112	28	0.027003931207102528
-111	28	0.06919384673632928
-110	28	0.08740310525236243
-109	28	0.2843900465289333
-108	28	0.3159232921238273
-107	28	0.4134373187541989
-106	28	0.20656875702828018
-105	28	0.22943047863529095
-104	28	0.14651684911940904
-103	28	0.41999025031456855
-102	28	0.16646585220378524
-101	28	0.06417613521309712
-100	28	0.06768445999846422
-99	28	0.07693890742727931
-98	28	0.09149104247650988
-97	28	0.12247226731721934
-96	28	0.14401982036971547
-95	28	-1
-94	28	-1
-93	28	-1
-92	28	-1
-91	28	-1
-90	28	-1
-89	28	-1
-88	28	-1
-87	28	-1
-86	28	-1
-85	28	-1
-84	28	-1
-83	28	0.0774948845484415
-82	28	0.062320692631720125
-81	28	0.06652227953706204
-80	28	-1
-79	28	-1
-78	28	-1
-77	28	-1
-76	28	-1
-75	28	-1
-74	28	-1
-73	28	-1
-72	28	-1
-71	28	-1
-70	28	-1
-69	28	-1
-68	28	-1
-67	28	-1
-126	29	-1
-125	29	-1
-124	29	-1
-123	29	-1
-122	29	-1
-121	29	-1
-120	29	-1
-119	29	-1
-118	29	-1
-117	29	-1
-116	29	0.06121573264761294
-115	29	0.035094577279959356
-114	29	0.04121204471499052
-113	29	0.062096816508843786
-112	29	0.07292586058230427
-111	29	0.09092574030126566
-110	29	0.10713790333314097
-109	29	0.41234295771822194
-108	29	0.4933160313205839
-107	29	0.430999463411883
-106	29	0.18241985059897806
-105	29	0.10985357046219438
-104	29	0.13339126028246215
-103	29	0.1655036506604654
-102	29	0.1382056538261202
-101	29	0.1545171749818807
-100	29	0.17233055361920124
-99	29	0.15674544201738425
-98	29	0.16146840887733924
-97	29	0.17007191702441546
-96	29	0.16891931415115774
-95	29	0.16062992096525627
-94	29	0.16530969514742702
-93	29	0.19104011952530703
-92	29	0.181914838592854
-91	29	0.1702445942044181
-90	29	0.1608764877412951
-89	29	-1
-88	29	-1
-87	29	-1
-86	29	0.2034012877553622
-85	29	0.20962433500532707
-84	29	0.1809689488793427
-83	29	0.0886874186688331
-82	29	0.09556696094990969
-81	29	0.07970809307133517
-80	29	-1
-79	29	-1
-78	29	-1
-77	29	-1
-76	29	-1
-75	29	-1
-74	29	-1
-73	29	-1
-72	29	-1
-71	29	-1
-70	29	-1
-69	29	-1
-68	29	-1
-67	29	-1
-126	30	-1
-125	30	-1
-124	30	-1
-123	30	-1
-122	30	-1
-121	30	-1
-120	30	-1
-119	30	-1
-118	30	-1
-117	30	0.037808541207058566
-116	30	0.048081904653052336
-115	30	0.06866188841043556
-114	30	0.07351858608610269
-113	30	0.0887749263980122
-112	30	0.11412934626320202
-111	30	0.1296729768069911
-110	30	0.15311072861034153
-109	30	0.34059444834729086
-108	30	0.18953834622176774
-107	30	0.21217537798503444
-106	30	0.1707755891596293
-105	30	0.3040586245666819
-104	30	0.35386886392501343
-103	30	0.20420192361742512
-102	30	0.16209508618286064
-101	30	0.1995093543760926
-100	30	0.23195914896769218
-99	30	0.20396255873872143
-98	30	0.1660149947243764
-97	30	0.1552232321610172
-96	30	0.16128237545136956
-95	30	0.18806093777869357
-94	30	0.19467785398798518
-93	30	0.18563931382941062
-92	30	0.19836584272908137
-91	30	0.23738836942216557
-90	30	0.23538920689994142
-89	30	0.2322960574662771
-88	30	0.22912283602860442
-87	30	0.25034577057355256
-86	30	0.23267343688664036
-85	30	0.22338982645017452
-84	30	0.23037560139350166
-83	30	0.20611734771517934
-82	30	0.17877943179274772
-81	30	-1
-80	30	-1
-79	30	-1
-78	30	-1
-77	30	-1
-76	30	-1
-75	30	-1
-74	30	-1
-73	30	-1
-72	30	-1
-71	30	-1
-70	30	-1
-69	30	-1
-68	30	-1
-67	30	-1
-126	31	-1
-125	31	-1
-124	31	-1
-123	31	-1
-122	31	-1
-121	31	-1
-120	31	-1
-119	31	-1
-118	31	-1
-117	31	0.04330368895211178
-116	31	0.11069665075296771
-115	31	0.1302376803829763
-114	31	0.1260147870852584
-113	31	0.11398344704692746
-112	31	0.13280454883059425
-111	31	0.2021442012520639
-110	31	0.23267028488741703
-109	31	0.2680494091310892
-108	31	0.15682709469756098
-107	31	0.14592933329978683
-106	31	0.2274770621908153
-105	31	0.22083303130571239
-104	31	0.11323670382440389
-103	31	0.1337571634326562
-102	31	0.15075923430549906
-101	31	0.16630927173198243
-100	31	0.17969239854701255
-99	31	0.187514454067655
-98	31	0.18232026800037077
-97	31	0.15228532570393635
-96	31	0.20693559548981647
-95	31	0.21770181470041933
-94	31	0.235188694854394
-93	31	0.22668735076522964
-92	31	0.22872518841145503
-91	31	0.2601398926468348
-90	31	0.2554055056353911
-89	31	0.26185026843903175
-88	31	0.2718172828139253
-87	31	0.26750427226838347
-86	31	0.2593381063518209
-85	31	0.22137563347468067
-84	31	0.23233722051844868
-83	31	0.2355729207537824
-82	31	0.2204952997331463
-81	31	-1
-80	31	-1
-79	31	-1
-78	31	-1
-77	31	-1
-76	31	-1
-75	31	-1
-74	31	-1
-73	31	-1
-72	31	-1
-71	31	-1
-70	31	-1
-69	31	-1
-68	31	-1
-67	31	-1
-126	32	-1
-125	32	-1
-124	32	-1
-123	32	-1
-122	32	-1
-121	32	-1
-120	32	-1
-119	32	-1
-118	32	0.04371597793301244
-117	32	0.08229141364546293
-116	32	0.13051258709268476
-115	32	0.12631175778953005
-114	32	0.1199571777055073
-113	32	0.12692289957365702
-112	32	0.11611099040398622
-111	32	0.15002156360299512
-110	32	0.19546229961071404
-109	32	0.3861368901103639
-108	32	0.31088794062868075
-107	32	0.19701334511576207
-106	32	0.65788172370772
-105	32	0.2584878615761661
-104	32	0.1929191880711888
-103	32	0.18537485454739488
-102	32	0.13977109377272515
-101	32	0.13895561451966104
-100	32	0.1513517072752351
-99	32	0.1530231741155953
-98	32	0.16775968708971983
-97	32	0.16665099708397985
-96	32	0.18972784965281708
-95	32	0.2011866762654552
-94	32	0.23171015973527695
-93	32	0.21845925788469797
-92	32	0.19119292133928725
-91	32	0.23012905332368966
-90	32	0.29105233469143654
-89	32	0.27768708167615647
-88	32	0.2603279650515305
-87	32	0.26719016666032214
-86	32	0.2720319554731941
-85	32	0.27238556863235125
-84	32	0.22184155881981293
-83	32	0.23661034938835782
-82	32	0.24176290474779935
-81	32	0.25844097441858005
-80	32	0.2848899049695617
-79	32	-1
-78	32	-1
-77	32	-1
-76	32	-1
-75	32	-1
-74	32	-1
-73	32	-1
-72	32	-1
-71	32	-1
-70	32	-1
-69	32	-1
-68	32	-1
-67	32	-1
-126	33	-1
-125	33	-1
-124	33	-1
-123	33	-1
-122	33	-1
-121	33	-1
-120	33	-1
-119	33	0.03841950902327588
-118	33	0.05791633116269394
-117	33	0.12722941980673289
-116	33	0.1208707243528043
-115	33	0.11832701421402
-114	33	0.12166192292342408
-113	33	0.12237807211194329
-112	33	0.1087552904716934
-111	33	0.21585198398709568
-110	33	0.5669741377996071
-109	33	0.20372978780498047
-108	33	0.6333240955749765
-107	33	0.3040943441068417
-106	33	0.7202418303594018
-105	33	0.21925932320684213
-104	33	0.2992683807618803
-103	33	0.22678960835427572
-102	33	0.14991214152906757
-101	33	0.12910123968971232
-100	33	0.1277752675060587
-99	33	0.14929515404905164
-98	33	0.15965063128371387
-97	33	0.1555997885073993
-96	33	0.17770570372498032
-95	33	0.20372337156917278
-94	33	0.224076569450094
-93	33	0.23308647037536945
-92	33	0.216625542585801
-91	33	0.21850549032434446
-90	33	0.27411625003378814
-89	33	0.2517275153725434
-88	33	0.2513186440192872
-87	33	0.2790095464422767
-86	33	0.33889663378641993
-85	33	0.2848988746053337
-84	33	0.2650669163823242
-83	33	0.25273766097526595
-82	33	0.266090156343838
-81	33	0.29220418931562053
-80	33	0.29631681875920285
-79	33	0.37247173886631096
-78	33	-1
-77	33	-1
-76	33	-1
-75	33	-1
-74	33	-1
-73	33	-1
-72	33	-1
-71	33	-1
-70	33	-1
-69	33	-1
-68	33	-1
-67	33	-1
-126	34	-1
-125	34	-1
-124	34	-1
-123	34	-1
-122	34	-1
-121	34	0.020842000847953263
-120	34	0.049690021920891926
-119	34	0.12686786585428017
-118	34	0.16456693635122138
-117	34	0.18213502958904196
-116	34	0.11892069373538752
-115	34	0.1260058174494864
-114	34	0.11804677622966082
-113	34	0.24563310149147552
-112	34	0.49636795223028257
-111	34	0.6426317528660511
-110	34	0.645165043636483
-109	34	0.2543868393463408
-108	34	0.5975931446168109
-107	34	0.6212902863147021
-106	34	0.6971196245435797
-105	34	0.30657129172201764
-104	34	0.29575214324255794
-103	34	0.27003824581609515
-102	34	0.16592271690735189
-101	34	0.10647101699301706
-100	34	0.10619391230165437
-99	34	0.10327050317037809
-98	34	0.13042305909100643
-97	34	0.14181574048552198
-96	34	0.16629267930877123
-95	34	0.21089338414069253
-94	34	0.2102778650994839
-93	34	0.20028504548465823
-92	34	0.17624204435863688
-91	34	0.19223534453643024
-90	34	0.2408025364147103
-89	34	0.2431036361444334
-88	34	0.26482059278723435
-87	34	0.2716527521957135
-86	34	0.27078147226797195
-85	34	0.27953295602250244
-84	34	0.3518326350142967
-83	34	0.2772033480030682
-82	34	0.24005659755994105
-81	34	0.26841014000956076
-80	34	0.2856746966574872
-79	34	0.37596856867528206
-78	34	0.39949788745903686
-77	34	0.3749404463885618
-76	34	-1
-75	34	-1
-74	34	-1
-73	34	-1
-72	34	-1
-71	34	-1
-70	34	-1
-69	34	-1
-68	34	-1
-67	34	-1
-126	35	-1
-125	35	-1
-124	35	-1
-123	35	-1
-122	35	0.02390841075918567
-121	35	0.05868317048471668
-120	35	0.20089724417060192
-119	35	0.35075032078840757
-118	35	0.14097854330309129
-117	35	0.11578679278654222
-116	35	0.123510032663878
-115	35	0.11159649508910102
-114	35	0.3352180075118595
-113	35	0.5835098811434405
-112	35	0.6059154514088454
-111	35	0.40928335790240344
-110	35	0.6161659960640228
-109	35	0.4845786333548673
-108	35	0.540594897296735
-107	35	0.6887014483389665
-106	35	0.33508433281482786
-105	35	0.5671039590139088
-104	35	0.21515480291259692
-103	35	0.18409699477918562
-102	35	0.13079379780083986
-101	35	0.10794419782882436
-100	35	0.07303024132809721
-99	35	0.08350853429510775
-98	35	0.10625102241221097
-97	35	0.1353530945290179
-96	35	0.13720402890972533
-95	35	0.15941625161446427
-94	35	0.17487513359753384
-93	35	0.17864247415290488
-92	35	0.1672013342777484
-91	35	0.15319493469048256
-90	35	0.16666690672991116
-89	35	0.1944506107442768
-88	35	0.2271400414548693
-87	35	0.23227169260581199
-86	35	0.2499992096619158
-85	35	0.33777127653256145
-84	35	0.6949072390946672
-83	35	0.5492956310578362
-82	35	0.30023626899816086
-81	35	0.29184076474048337
-80	35	0.3092339173448531
-79	35	0.32184325173334233
-78	35	0.3532151093561345
-77	35	0.3874168449759798
-76	35	0.341610608001944
-75	35	-1
-74	35	-1
-73	35	-1
-72	35	-1
-71	35	-1
-70	35	-1
-69	35	-1
-68	35	-1
-67	35	-1
-126	36	-1
-125	36	-1
-124	36	-1
-123	36	0.022593168560781255
-122	36	0.02785771987743306
-121	36	0.20973980854363888
-120	36	0.19351427055956966
-119	36	0.08099936520419203
-118	36	0.25934348439203875
-117	36	0.14024201368042488
-116	36	0.2268707653194411
-115	36	0.1253433831913515
-114	36	0.26903650866233925
-113	36	0.5319072578944253
-112	36	0.30284484297852887
-111	36	0.41813879215950944
-110	36	0.4854684885658656
-109	36	0.4788771624748974
-108	36	0.5417689000935031
-107	36	0.06954991041120308
-106	36	0.037891701609118984
-105	36	0.4620030234874449
-104	36	0.6071480982267713
-103	36	0.28459135358912163
-102	36	0.11479921624650767
-101	36	0.09846430295407799
-100	36	0.07055236775469252
-99	36	0.05628811218348713
-98	36	0.06789694402919218
-97	36	0.08835135195045618
-96	36	0.09613141199183249
-95	36	0.1393327975246424
-94	36	0.14469373089801954
-93	36	0.1422914678935208
-92	36	0.1499169396762532
-91	36	0.1149092930383748
-90	36	0.10879051429684182
-89	36	0.15132102906320993
-88	36	0.15905397747227806
-87	36	0.1699716797078686
-86	36	0.2058249132709175
-85	36	0.42324117741855377
-84	36	0.42679930753289463
-83	36	0.5139241202484898
-82	36	0.6228616093696496
-81	36	0.49140182312757447
-80	36	0.3298383772647512
-79	36	0.3365737506555363
-78	36	0.28934340863182
-77	36	0.2991239312781862
-76	36	0.3097615358261189
-75	36	-1
-74	36	-1
-73	36	-1
-72	36	-1
-71	36	-1
-70	36	-1
-69	36	-1
-68	36	-1
-67	36	-1
-126	37	-1
-125	37	-1
-124	37	-1
-123	37	0.01955201280403815
-122	37	0.14883420456026009
-121	37	0.20243035040410595
-120	37	0.15640749532320947
-119	37	0.04458883292505435
-118	37	0.4405804654427245
-117	37	0.5336968826166494
-116	37	0.41063525691646363
-115	37	0.41395963402015423
-114	37	0.45075272453855714
-113	37	0.18810385921618852
-112	37	0.4829111602939384
-111	37	0.16197874280500058
-110	37	0.4894138188696632
-109	37	0.20606486739576682
-108	37	-1
-107	37	-1
-106	37	0.045430510248814324
-105	37	0.6132836471006704
-104	37	0.3702191256765691
-103	37	0.27695562144096497
-102	37	0.15923522210417554
-101	37	0.13848367512259827
-100	37	0.09982678033941887
-99	37	0.059473932264939654
-98	37	0.06062278453971505
-97	37	0.09180309039961831
-96	37	0.07156165287098025
-95	37	0.08242492933956638
-94	37	0.14284328287921005
-93	37	0.23216095174289186
-92	37	0.23907171471657213
-91	37	0.2507510409781411
-90	37	0.10543464526025832
-89	37	0.1182073130684413
-88	37	0.13153130014730216
-87	37	0.22043098772525452
-86	37	0.24957607481069063
-85	37	0.2714738739015119
-84	37	0.3681577368907464
-83	37	0.385911339780185
-82	37	0.6073693928903431
-81	37	0.5899227498303111
-80	37	0.4191858077353428
-79	37	0.29681011131420876
-78	37	0.31124001987723665
-77	37	0.32601990323830043
-76	37	0.3593778757900925
-75	37	-1
-74	37	-1
-73	37	-1
-72	37	-1
-71	37	-1
-70	37	-1
-69	37	-1
-68	37	-1
-67	37	-1
-126	38	-1
-125	38	-1
-124	38	0.03146546638785659
-123	38	0.12086707663856959
-122	38	0.1802272469849537
-121	38	0.40988055419441777
-120	38	0.03056975332192191
-119	38	0.33260849822014926
-118	38	0.3988092738364329
-117	38	0.22269908031771027
-116	38	0.4501602983343882
-115	38	0.28136468846135393
-114	38	0.43779436001648764
-113	38	0.22522869531456718
-112	38	0.12528835882508807
-111	38	0.32549444532623517
-110	38	0.41641856753887874
-109	38	0.31824046050240995
-108	38	0.02690117603242238
-107	38	-1
-106	38	0.03891229463953428
-105	38	0.5714829931870986
-104	38	0.41217898828681543
-103	38	0.3224131369341635
-102	38	0.20951828005223153
-101	38	0.15653713882835604
-100	38	0.1281225205480887
-99	38	0.10048641801664049
-98	38	0.10779403359282923
-97	38	0.18334380726151409
-96	38	0.1449875121906142
-95	38	0.16058294962964945
-94	38	0.17310644114314874
-93	38	0.17551132301940572
-92	38	0.18961473309908775
-91	38	0.18494922241488596
-90	38	0.18750198636746304
-89	38	0.21860359513103103
-88	38	0.16485825777498597
-87	38	0.27946509918462364
-86	38	0.2838745216233226
-85	38	0.2927437891351803
-84	38	0.4581168048604763
-83	38	0.35400098600521696
-82	38	0.4911216973805764
-81	38	0.4662219323588449
-80	38	0.5327434262343795
-79	38	0.40828252800064946
-78	38	0.24984136651980096
-77	38	0.2498813978452484
-76	38	0.36022081578416454
-75	38	-1
-74	38	-1
-73	38	-1
-72	38	-1
-71	38	-1
-70	38	-1
-69	38	-1
-68	38	-1
-67	38	-1
-126	39	-1
-125	39	-1
-124	39	0.060434487660297166
-123	39	0.3797576739255868
-122	39	0.2695165010900586
-121	39	0.06362868813137608
-120	39	0.33070270782922
-119	39	0.5492009775500024
-118	39	0.2522347066540948
-117	39	0.1568312568330339
-116	39	0.16450383089496107
-115	39	0.17850880880898667
-114	39	0.47646910989319025
-113	39	0.3766651230911815
-112	39	0.1182094081658479
-111	39	0.38916565271122905
-110	39	0.4648151305689957
-109	39	0.307097329527115
-108	39	0.022207729469050873
-107	39	-1
-106	39	0.015855928195025883
-105	39	0.5266076902982119
-104	39	0.44223615358074125
-103	39	0.4167210472269562
-102	39	0.27791297807153204
-101	39	0.22611033849198067
-100	39	0.18317813556346477
-99	39	0.13471555825881318
-98	39	0.1413423326496519
-97	39	0.18445481683938283
-96	39	0.2261547190151695
-95	39	0.24666725653635316
-94	39	0.24652884916392986
-93	39	0.25890100730225624
-92	39	0.2577851247522945
-91	39	0.2136741582922786
-90	39	0.23188739188151625
-89	39	0.2309828803417852
-88	39	0.2419199809346136
-87	39	0.3956721554165703
-86	39	0.4692952718982808
-85	39	0.4491272469568944
-84	39	0.5064868050484739
-83	39	0.5367592790133813
-82	39	0.53605517663495
-81	39	0.5319681466628045
-80	39	0.4781476196279575
-79	39	0.5234196815882185
-78	39	0.37363765121996867
-77	39	0.3068706100577583
-76	39	0.29976888456733475
-75	39	0.47718733547288916
-74	39	-1
-73	39	-1
-72	39	-1
-71	39	-1
-70	39	-1
-69	39	-1
-68	39	-1
-67	39	-1
-126	40	-1
-125	40	-1
-124	40	0.07048262158790237
-123	40	0.3816171102863951
-122	40	0.12310617457941621
-121	40	0.09149590609548948
-120	40	0.37960976378992645
-119	40	0.4816787940694153
-118	40	0.35155799954487743
-117	40	0.2559633253198975
-116	40	0.12330276767043968
-115	40	0.29900735407249057
-114	40	0.2177663792423735
-113	40	0.32208758311527325
-112	40	0.14387326643550136
-111	40	0.02375872446728641
-110	40	0.19874476541315927
-109	40	0.15820937262401688
-108	40	0.03852213793092482
-107	40	-1
-106	40	0.029044103390438145
-105	40	0.46799023198246625
-104	40	0.4307748483930462
-103	40	0.41213119387722746
-102	40	0.34904445319688016
-101	40	0.3193352143691507
-100	40	0.2896520894340964
-99	40	0.267429690541954
-98	40	0.2556496406019402
-97	40	0.25974525673220733
-96	40	0.29375031508300836
-95	40	0.33736870917775186
-94	40	0.34135553924580425
-93	40	0.3336687297452483
-92	40	0.29621621667123255
-91	40	0.3406839857020826
-90	40	0.3690278570324236
-89	40	0.4230447807429122
-88	40	0.44613256710134014
-87	40	0.4832359003919609
-86	40	0.47638203240722854
-85	40	0.47980012770741065
-84	40	0.4917535001922532
-83	40	0.4891926177372256
-82	40	0.5139907144160566
-81	40	0.5127391743090177
-80	40	0.48595382162134915
-79	40	0.4808959384759681
-78	40	0.4526574860870099
-77	40	0.46479118659863455
-76	40	0.47582533509633285
-75	40	0.484868205746422
-74	40	0.45017797571875634
-73	40	0.504538364460339
-72	40	-1
-71	40	-1
-70	40	-1
-69	40	-1
-68	40	-1
-67	40	-1
-126	41	-1
-125	41	-1
-124	41	0.03653006880992014
-123	41	0.08486800933104008
-122	41	0.10376604047260533
-121	41	0.09358566287432211
-120	41	0.11114209277970508
-119	41	0.3366262216218355
-118	41	0.21914059478505937
-117	41	0.1669255016098111
-116	41	0.049917893693822275
-115	41	0.17069322564283249
-114	41	0.4122618568717371
-113	41	0.371583108913171
-112	41	0.07124420820142716
-111	41	0.04971231226079997
-110	41	0.13432850771917126
-109	41	0.1124073913165882
-108	41	0.08973449971646036
-107	41	0.024676292953354995
-106	41	0.07321113989479805
-105	41	0.417857263445498
-104	41	0.43118573066568816
-103	41	0.42401610157181874
-102	41	0.41915341790356136
-101	41	0.43032730191578883
-100	41	0.4520142724769579
-99	41	0.38725200570502505
-98	41	0.364027411356569
-97	41	0.3610625585797185
-96	41	0.4674124901663704
-95	41	0.480562967638134
-94	41	0.40386594107706897
-93	41	0.4096426109889542
-92	41	0.42020545610130244
-91	41	0.42794983401497266
-90	41	0.489085898713077
-89	41	0.4691331824426722
-88	41	0.43842167333372184
-87	41	0.48857334809753467
-86	41	0.561548490234461
-85	41	0.5415124377234634
-84	41	0.45229879418726443
-83	41	0.4732213347884283
-82	41	0.5479109961467978
-81	41	0.5134416866581671
-80	41	0.467561578794322
-79	41	0.3606925307065052
-78	41	0.3838828271880416
-77	41	0.4537893998733775
-76	41	0.3649512838410843
-75	41	0.44592792097966
-74	41	0.5182861317552511
-73	41	0.46805392668487217
-72	41	0.4602914037311627
-71	41	0.4747138110972259
-70	41	-1
-69	41	-1
-68	41	-1
-67	41	-1
-126	42	-1
-125	42	-1
-124	42	0.10599427009565522
-123	42	0.053733973323236955
-122	42	0.043528351671826934
-121	42	0.059376210935903395
-120	42	0.11915868370641812
-119	42	0.18932810693826113
-118	42	0.24382537849477914
-117	42	0.18845782779365572
-116	42	0.35935812201454465
-115	42	0.3679816925899117
-114	42	0.3074781228338774
-113	42	0.2104589881409069
-112	42	0.05744753347642973
-111	42	-1
-110	42	0.02005383277961343
-109	42	0.10226841059831211
-108	42	0.18814847356721293
-107	42	0.20928571488698586
-106	42	0.18245935815007389
-105	42	0.4221622209603833
-104	42	0.45312617060060173
-103	42	0.401465090392697
-102	42	0.40512907904475154
-101	42	0.4043848518097386
-100	42	0.3979574857970634
-99	42	0.3759744891960784
-98	42	0.3928387138833032
-97	42	0.4447419461977115
-96	42	0.5115448752561234
-95	42	0.5128409361830524
-94	42	0.5455934817030186
-93	42	0.5459058756913236
-92	42	0.5529160342013428
-91	42	0.5428444146059341
-90	42	0.5375454081965261
-89	42	0.5633313807150212
-88	42	0.5628504436228462
-87	42	0.5805319433609122
-86	42	0.5914945405409298
-85	42	0.5560021875061671
-84	42	0.5627339038296042
-83	42	0.5081311759192497
-82	42	0.48651435370874796
-81	42	0.4583821526882672
-80	42	0.45038206065363107
-79	42	0.384637716972356
-78	42	0.428300949892846
-77	42	0.4261971540907666
-76	42	0.3049991736524291
-75	42	0.25636115999931536
-74	42	0.36749617247215977
-73	42	0.30631655032484767
-72	42	0.4307916839972064
-71	42	0.512750210982856
-70	42	-1
-69	42	-1
-68	42	-1
-67	42	-1
-126	43	-1
-125	43	0.003540424285284176
-124	43	0.06374057942724713
-123	43	0.029633275646447448
-122	43	0.021766857373531644
-121	43	0.06449618004818163
-120	43	0.10102248235932659
-119	43	0.19091549864206825
-118	43	0.32584058534776794
-117	43	0.5177895749636607
-116	43	0.149609016476164
-115	43	0.02859761194437479
-114	43	0.10006450842327365
-113	43	0.24154276051717852
-112	43	0.0624083967762811
-111	43	-1
-110	43	-1
-109	43	0.2334167755758782
-108	43	0.2297502428769728
-107	43	0.30745066209286953
-106	43	0.34060606491416134
-105	43	0.4120201724209047
-104	43	0.428528604673545
-103	43	0.33123096232219845
-102	43	0.32686303029464087
-101	43	0.31366602108360114
-100	43	0.3372488770885853
-99	43	0.32926314208305246
-98	43	0.41688463318071234
-97	43	0.5313489705542477
-96	43	0.5572027531450545
-95	43	0.5079514090792729
-94	43	0.5176004550102618
-93	43	0.5450402450440891
-92	43	0.5852242133026152
-91	43	0.5193172189789262
-90	43	0.5254466883291009
-89	43	0.5032314539218399
-88	43	0.49314730115444544
-87	43	0.47012582837018163
-86	43	0.4662881524018748
-85	43	0.53832442901347
-84	43	0.5856884083217643
-83	43	0.4832722840031737
-82	43	0.38654004671131903
-81	43	0.305820938197713
-80	43	0.4055057289222679
-79	43	0.5272694230728401
-78	43	0.48929148014609936
-77	43	0.48459705898830924
-76	43	0.2881998408661282
-75	43	0.10978355305511499
-74	43	0.3204339620153228
-73	43	0.15020913093956606
-72	43	0.23344543351540417
-71	43	0.29484582655193636
-70	43	0.34348224082265494
-69	43	-1
-68	43	-1
-67	43	-1
-126	44	-1
-125	44	0.01134231983588653
-124	44	0.06068215810371985
-123	44	0.04490736536169846
-122	44	0.04240372396081532
-121	44	0.06619921364634213
-120	44	0.06283730249848783
-119	44	0.026062687185028056
-118	44	0.29362335592141403
-117	44	0.20676328308123731
-116	44	-1
-115	44	-1
-114	44	0.01588942450012519
-113	44	0.028876527398496037
-112	44	0.019744634750164778
-111	44	-1
-110	44	-1
-109	44	0.3173888034066284
-108	44	0.03985145291731557
-107	44	0.31966865286265594
-106	44	0.3590201940265967
-105	44	0.3037971021622808
-104	44	0.4147868233712231
-103	44	0.33242873138017254
-102	44	0.32809230999173467
-101	44	0.3147744492021654
-100	44	0.38496872365637147
-99	44	0.4242111139866738
-98	44	0.4533630849635888
-97	44	0.4539775845154343
-96	44	0.47274254891234047
-95	44	0.49966080934174006
-94	44	0.4881016705876477
-93	44	0.5307042604460481
-92	44	0.48995957303785476
-91	44	0.4375031975956512
-90	44	0.45125760560109324
-89	44	0.4840679533620093
-88	44	0.39088166843081973
-87	44	0.4302712767663892
-86	44	0.2922673228312211
-85	44	0.2593098225368318
-84	44	0.2828676402571844
-83	44	-1
-82	44	0.21288574694945867
-81	44	0.17380798076850232
-80	44	0.26760631473582086
-79	44	0.22241367941474202
-78	44	0.29347661492493143
-77	44	0.3842466633001694
-76	44	0.3593560643295918
-75	44	0.17760511099012338
-74	44	0.28914911640669844
-73	44	0.13080374016040777
-72	44	0.07094539493381129
-71	44	0.13895428637755508
-70	44	0.24746452527758403
-69	44	0.20971556527364826
-68	44	0.10391033095337127
-67	44	-1
-126	45	-1
-125	45	-1
-124	45	0.028376530531789033
-123	45	0.08799192115475034
-122	45	0.06587065747804334
-121	45	0.3371424199516126
-120	45	0.3437466533391036
-119	45	0.15003302116693745
-118	45	0.03064243636632666
-117	45	0.07084642964068986
-116	45	-1
-115	45	-1
-114	45	-1
-113	45	0.03275539634893735
-112	45	0.041050036631468716
-111	45	0.022777339688337422
-110	45	0.08084796635722515
-109	45	0.31174550889214525
-108	45	0.34499202039128374
-107	45	0.3561190453052655
-106	45	0.389311093624946
-105	45	0.37810063893923723
-104	45	0.38865375681362624
-103	45	0.4353126984321469
-102	45	0.35971503682273986
-101	45	0.37447864576644885
-100	45	0.4001665976562781
-99	45	0.42309519402425844
-98	45	0.42662786496386373
-97	45	0.47449307762045945
-96	45	0.45858118694189387
-95	45	0.4816454969856318
-94	45	0.4389864143221607
-93	45	0.42315748575965095
-92	45	0.32941974126108214
-91	45	0.22059490103798046
-90	45	0.20604614246269534
-89	45	0.19440883038661935
-88	45	0.2557175535584995
-87	45	0.1674683937252955
-86	45	0.2663211408329153
-85	45	0.2321001658587603
-84	45	0.2155484661034284
-83	45	0.12981001862485475
-82	45	0.11835666358356871
-81	45	0.16218834607679447
-80	45	0.10728617824022481
-79	45	0.07977768958831055
-78	45	0.12373024236629279
-77	45	0.24062114213299807
-76	45	0.25361091440993966
-75	45	0.27098483701311316
-74	45	0.349862186550279
-73	45	0.24947936361790396
-72	45	0.07047690683560134
-71	45	0.0454380862706864
-70	45	0.06849819957243178
-69	45	0.16602965105310913
-68	45	0.15052596765674672
-67	45	-1
-126	46	-1
-125	46	-1
-124	46	0.02276984410324079
-123	46	0.03769259065996223
-122	46	-1
-121	46	0.22998506214255324
-120	46	0.534387703574021
-119	46	0.5460556190372148
-118	46	0.27668068667191625
-117	46	0.18761363448238513
-116	46	0.03338749004244162
-115	46	0.021001159131346425
-114	46	0.015887066580231427
-113	46	0.0275504972255392
-112	46	0.050328963028732666
-111	46	0.023508081604418113
-110	46	0.11981327070239169
-109	46	0.33215721049752295
-108	46	0.4439629253807676
-107	46	0.4462354513489855
-106	46	0.43783803905616986
-105	46	0.3807983574436332
-104	46	0.3538343602895986
-103	46	0.3712052431309098
-102	46	0.40934471432645375
-101	46	0.36008831957942417
-100	46	0.3883031085914239
-99	46	0.35765538771601363
-98	46	0.40917233644608064
-97	46	0.4244413876391311
-96	46	0.34766439195830534
-95	46	0.35549107727009177
-94	46	0.2908017180172859
-93	46	0.18562112202380424
-92	46	0.18749706662980292
-91	46	0.16485699510467397
-90	46	0.14330282940098826
-89	46	0.10806423568648627
-88	46	0.11779381192404112
-87	46	0.1260001120502988
-86	46	0.10737015049253028
-85	46	0.08628099352886141
-84	46	0.06594492119861645
-83	46	0.07979399206500563
-82	46	0.10255511158404608
-81	46	0.14148608064983936
-80	46	0.1111295596077192
-79	46	0.08893588412689667
-78	46	0.08445385346870031
-77	46	0.07265812771059073
-76	46	0.06798476041111423
-75	46	0.045405069780305646
-74	46	0.06406756427249098
-73	46	0.15242371437013283
-72	46	0.1054930835129209
-71	46	0.06909890328197943
-70	46	0.06392007502693463
-69	46	0.062240929280454695
-68	46	0.08095761290587485
-67	46	-1
-126	47	-1
-125	47	-1
-124	47	-1
-123	47	0.0665026005864215
-122	47	-1
-121	47	0.057404265973738135
-120	47	0.49923131437338764
-119	47	0.32976080254202655
-118	47	0.2954325567100311
-117	47	0.07689380671435694
-116	47	0.02419642211611011
-115	47	0.06952631250603859
-114	47	-1
-113	47	0.024273979067919223
-112	47	0.17502579354854036
-111	47	0.17660838710516183
-110	47	0.17948092465253418
-109	47	0.31359414240695077
-108	47	0.3556142577738636
-107	47	0.39160475762949826
-106	47	0.33875470964334986
-105	47	0.3742617470661855
-104	47	0.3552207722921871
-103	47	0.360310923678875
-102	47	0.32916168886176067
-101	47	0.3568227735591599
-100	47	0.330825981864126
-99	47	0.3318488383479895
-98	47	0.3171208834726464
-97	47	0.3451185680158876
-96	47	0.2538409168221076
-95	47	0.22597742139713628
-94	47	0.1931718156647253
-93	47	0.13141564889983534
-92	47	0.08805502661101064
-91	47	0.030527186367425647
-90	47	0.04273455106505305
-89	47	0.131158728227238
-88	47	0.09315027544451374
-87	47	-1
-86	47	0.016388289640108095
-85	47	0.023768018656094153
-84	47	0.029483253577776328
-83	47	0.04312609109913767
-82	47	0.05432611893400321
-81	47	0.056412218645487726
-80	47	0.06902622959068812
-79	47	0.05018353146812921
-78	47	0.03967115669111914
-77	47	0.03761105582901461
-76	47	0.03578685358177946
-75	47	0.025814921339848463
-74	47	0.0368907117691255
-73	47	0.04314955244884618
-72	47	0.013744627454736308
-71	47	0.01889163922385246
-70	47	0.04461841121094105
-69	47	0.05772460075533873
-68	47	0.04420968763687697
-67	47	-1
-126	48	-1
-125	48	-1
-124	48	0.021510579259826402
-123	48	0.0321467929997932
-122	48	-1
-121	48	-1
-120	48	0.10757139208092463
-119	48	0.06234523520134026
-118	48	0.056787783561847036
-117	48	0.030327629274758648
-116	48	0.021679682615190373
-115	48	0.01715279255439794
-114	48	-1
-113	48	0.060514980554409535
-112	48	0.16251588275573026
-111	48	0.1901873119965745
-110	48	0.13778090088627296
-109	48	0.21852555275263533
-108	48	0.26234747059544816
-107	48	0.2222396366801797
-106	48	0.292091446886428
-105	48	0.29546791147876744
-104	48	0.2754517249806788
-103	48	0.17606106161391527
-102	48	0.2648720536172839
-101	48	0.2659492984556981
-100	48	0.23088693610429917
-99	48	0.19087827325064743
-98	48	0.3210186625478049
-97	48	0.254813163609243
-96	48	0.18997566974605457
-95	48	0.16709326840526703
-94	48	0.13568254859620524
-93	48	0.12533221557392527
-92	48	0.07602060939836379
-91	48	0.03270365773141917
-90	48	0.0315877770520801
-89	48	0.03436317222813703
-88	48	0.016925648453691846
-87	48	0.004245170075611504
-86	48	0.01925932975402153
-85	48	0.022746607228254407
-84	48	0.029263839825313772
-83	48	0.03361705753483544
-82	48	0.04494669426832792
-81	48	0.04362263386105781
-80	48	0.03532764844864116
-79	48	0.030740148342249498
-78	48	0.03287123652929531
-77	48	0.027200752514093506
-76	48	0.0269032804829424
-75	48	0.020883606395920847
-74	48	0.0202257224274659
-73	48	0.04111849113329524
-72	48	0.03621682088235962
-71	48	0.021223287157324137
-70	48	0.027847944003284063
-69	48	0.03878176445923525
-68	48	0.02759911938566506
-67	48	-1
-126	49	-1
-125	49	0.019111698341141157
-124	49	-1
-123	49	-1
-122	49	-1
-121	49	-1
-120	49	0.023884748317538576
-119	49	0.004029492237243218
-118	49	-1
-117	49	-1
-116	49	0.014554381667074618
-115	49	-1
-114	49	0.04062276209224283
-113	49	0.08958830120055629
-112	49	0.15262446024351578
-111	49	0.10047478274354314
-110	49	0.07313559479768608
-109	49	0.08672044020989508
-108	49	0.10515667072934737
-107	49	0.10596755760372112
-106	49	0.10509704463128017
-105	49	0.1202755015677221
-104	49	0.12069565277576555
-103	49	0.1162531203155516
-102	49	0.10510151541949601
-101	49	0.12548775785013824
-100	49	0.11757666068971542
-99	49	0.13889986061055068
-98	49	0.19205082631483497
-97	49	0.12590399010365774
-96	49	0.11341975360719186
-95	49	0.129243996259877
-94	49	0.12127190744682732
-93	49	0.09455679664096026
-92	49	0.07051893037420778
-91	49	0.04239587389271997
-90	49	0.02886715277291286
-89	49	0.03145802879206317
-88	49	0.020430037448930828
-87	49	0.027206678646757878
-86	49	0.033373890615525585
-85	49	0.02887688936398548
-84	49	0.033906889007631856
-83	49	0.03995547543886445
-82	49	0.03716584856542414
-81	49	0.028949285267808166
-80	49	0.025457452827338627
-79	49	0.026625191844047682
-78	49	0.028805920745271045
-77	49	0.02957965331188602
-76	49	0.0271550485253554
-75	49	0.023212201473171483
-74	49	0.021915328695997344
-73	49	0.022847681648452568
-72	49	0.02326112106230417
-71	49	0.017337131196215504
-70	49	0.0195687849940893
-69	49	0.01843443659229788
-68	49	0.012066160744290835
-67	49	-1
-126	50	-1
-125	50	-1
-124	50	-1
-123	50	-1
-122	50	0.014694639085332849
-121	50	0.02242502567663462
-120	50	0.025912470571597755
-119	50	-1
-118	50	-1
-117	50	-1
-116	50	-1
-115	50	-1
-114	50	0.04448173603512356
-113	50	0.0865795636155283
-112	50	0.13056311261139206
-111	50	0.1009940582476362
-110	50	0.08952341865274574
-109	50	0.08558720763453495
-108	50	0.09898633762663063
-107	50	0.11034227999162335
-106	50	0.09951533101556947
-105	50	0.10036192807698958
-104	50	0.08014247971800736
-103	50	0.07179021490368118
-102	50	0.09388605681810636
-101	50	0.05779303748624975
-100	50	0.08543530371944327
-99	50	0.11135882312392678
-98	50	0.12928818036768397
-97	50	0.12257458102494596
-96	50	0.11507399201262819
-95	50	0.10799459240394377
-94	50	0.08940264189912349
-93	50	0.08250240117804335
-92	50	0.07575013606441751
-91	50	0.04201811473595179
-90	50	0.027319094652291927
-89	50	0.02482248118083431
-88	50	0.02777592783586633
-87	50	0.03443244045083129
-86	50	0.04743526593286503
-85	50	0.05351698109183944
-84	50	0.045386859268472426
-83	50	0.041050340607654945
-82	50	0.02929487064971496
-81	50	0.019834235706127794
-80	50	0.020575943212384793
-79	50	0.02144123153566805
-78	50	0.02217147680142601
-77	50	0.02530813598341955
-76	50	0.02156276682678885
-75	50	0.020674745761332675
-74	50	0.01626936760887749
-73	50	0.011017238068630714
-72	50	0.0038361721747307495
-71	50	-1
-70	50	-1
-69	50	-1
-68	50	-1
-67	50	-1
-126	51	-1
-125	51	-1
-124	51	-1
-123	51	-1
-122	51	0.004299940130720984
-121	51	-1
-120	51	-1
-119	51	-1
-118	51	-1
-117	51	-1
-116	51	-1
-115	51	0.015462442713349426
-114	51	0.03359251870646067
-113	51	0.05167901012633531
-112	51	0.06073575144362967
-111	51	0.06378296773727703
-110	51	0.07608657690733131
-109	51	0.07821654272076643
-108	51	0.0915411938706803
-107	51	0.09239458129244502
-106	51	0.0785888901661085
-105	51	0.06909338494506027
-104	51	0.04953538876730361
-103	51	0.05764334090592573
-102	51	0.04406804408720955
-101	51	0.052215074469021405
-100	51	0.09828440517051333
-99	51	0.08427638749462546
-98	51	0.0735600110254501
-97	51	0.08066210128729706
-96	51	0.07598851886621184
-95	51	0.07255509381313059
-94	51	0.07000453719532115
-93	51	0.06202497524464705
-92	51	0.04647970697069772
-91	51	0.038784908040656485
-90	51	0.035505846771496985
-89	51	0.030296088705675947
-88	51	0.03095182800522315
-87	51	0.04085038507235616
-86	51	0.04196288085994769
-85	51	0.03516832377336022
-84	51	0.024925024975151113
-83	51	0.019832943105852832
-82	51	0.01951631870434687
-81	51	0.015116124982661665
-80	51	0.01518298664927237
-79	51	0.014598238415911815
-78	51	0.01343635725413915
-77	51	0.014191366758305355
-76	51	0.019707716140864247
-75	51	0.01671607324123821
-74	51	0.01659405813539885
-73	51	0.003834997330153774
-72	51	-1
-71	51	-1
-70	51	-1
-69	51	-1
-68	51	-1
-67	51	-1
-126	52	-1
-125	52	-1
-124	52	-1
-123	52	-1
-122	52	-1
-121	52	-1
-120	52	-1
-119	52	-1
-118	52	-1
-117	52	-1
-116	52	-1
-115	52	0.018277939363204498
-114	52	0.025241341659225484
-113	52	0.04306571488137399
-112	52	0.04428304691138215
-111	52	0.0510810562321338
-110	52	0.05286872615365276
-109	52	0.05413687739012968
-108	52	0.06804679961244439
-107	52	0.08393341817854288
-106	52	0.06196735071285221
-105	52	0.048781761653301225
-104	52	0.03811493797903724
-103	52	0.030751549787511292
-102	52	0.026240745211182546
-101	52	0.06469842241971217
-100	52	0.07188036956395878
-99	52	0.07309738732935595
-98	52	0.05692580745662002
-97	52	0.05326696301694774
-96	52	0.054327914731780294
-95	52	0.06413527146055507
-94	52	0.0676442041982946
-93	52	0.06162823487949962
-92	52	0.04641025636229172
-91	52	0.03758524404190307
-90	52	0.03485772371220956
-89	52	0.03699493818854698
-88	52	0.03615486772967295
-87	52	0.038815360842648174
-86	52	0.032780793793124284
-85	52	0.024230849055994937
-84	52	0.02021179657689143
-83	52	0.01844244940456677
-82	52	0.017390385018108096
-81	52	0.01670709612297548
-80	52	0.014966600499624613
-79	52	0.00401270190215203
-78	52	-1
-77	52	-1
-76	52	0.010878269509402077
-75	52	0.011053466418160678
-74	52	0.008820453051719817
-73	52	-1
-72	52	-1
-71	52	-1
-70	52	-1
-69	52	-1
-68	52	-1
-67	52	-1
-126	53	-1
-125	53	-1
-124	53	-1
-123	53	-1
-122	53	-1
-121	53	-1
-120	53	-1
-119	53	-1
-118	53	-1
-117	53	-1
-116	53	-1
-115	53	-1
-114	53	-1
-113	53	-1
-112	53	-1
-111	53	-1
-110	53	-1
-109	53	-1
-108	53	-1
-107	53	-1
-106	53	-1
-105	53	-1
-104	53	-1
-103	53	-1
-102	53	-1
-101	53	-1
-100	53	-1
-99	53	-1
-98	53	-1
-97	53	-1
-96	53	-1
-95	53	-1
-94	53	-1
-93	53	-1
-92	53	-1
-91	53	-1
-90	53	-1
-89	53	-1
-88	53	-1
-87	53	-1
-86	53	-1
-85	53	-1
-84	53	-1
-83	53	-1
-82	53	-1
-81	53	-1
-80	53	-1
-79	53	-1
-78	53	-1
-77	53	-1
-76	53	-1
-75	53	-1
-74	53	-1
-73	53	-1
-72	53	-1
-71	53	-1
-70	53	-1
-69	53	-1
-68	53	-1
-67	53	-1
