# Supplementary material for: The impacts of climate change on the abundance and distribution of the Spotted Wing Drosophila (Drosophila suzukii) in the United States and Canada
Source: PeerJ. 2017 Apr 6;5:e3192. doi: 10.7717/peerj.3192 (PMC5385127; doi:10.7717/peerj.3192)
Supplement: Supplemental Information 2 — Raw data used to create consensus maps (shown in Figs. 3 and 4A) coefficient of variance maps (shown in Fig. 4B) and in scatter plots shown in Fig. 5. [file peerj-05-3192-s002.zip › model_bcc-csm1_rcp45_year90_norm__mean.txt]

-126	24	-1
-125	24	-1
-124	24	-1
-123	24	-1
-122	24	-1
-121	24	-1
-120	24	-1
-119	24	-1
-118	24	-1
-117	24	-1
-116	24	-1
-115	24	-1
-114	24	-1
-113	24	-1
-112	24	-1
-111	24	-1
-110	24	-1
-109	24	-1
-108	24	-1
-107	24	-1
-106	24	-1
-105	24	-1
-104	24	-1
-103	24	-1
-102	24	-1
-101	24	-1
-100	24	-1
-99	24	-1
-98	24	-1
-97	24	-1
-96	24	-1
-95	24	-1
-94	24	-1
-93	24	-1
-92	24	-1
-91	24	-1
-90	24	-1
-89	24	-1
-88	24	-1
-87	24	-1
-86	24	-1
-85	24	-1
-84	24	-1
-83	24	-1
-82	24	-1
-81	24	-1
-80	24	-1
-79	24	-1
-78	24	-1
-77	24	-1
-76	24	-1
-75	24	-1
-74	24	-1
-73	24	-1
-72	24	-1
-71	24	-1
-70	24	-1
-69	24	-1
-68	24	-1
-67	24	-1
-126	25	-1
-125	25	-1
-124	25	-1
-123	25	-1
-122	25	-1
-121	25	-1
-120	25	-1
-119	25	-1
-118	25	-1
-117	25	-1
-116	25	-1
-115	25	-1
-114	25	-1
-113	25	0.012222150099325388
-112	25	0.0065197300654053865
-111	25	0.008400913163169646
-110	25	0.011245324963169776
-109	25	0.011404600066949584
-108	25	0.0880903907328604
-107	25	0.12381521540173446
-106	25	0.28941576431725496
-105	25	0.24481786541936038
-104	25	0.11133761026268499
-103	25	0.12095247056411526
-102	25	0.2977949941575777
-101	25	0.33794194279317824
-100	25	0.050031010247551654
-99	25	0.041161574379652406
-98	25	0.006556283716220178
-97	25	-1
-96	25	-1
-95	25	-1
-94	25	-1
-93	25	-1
-92	25	-1
-91	25	-1
-90	25	-1
-89	25	-1
-88	25	-1
-87	25	-1
-86	25	-1
-85	25	-1
-84	25	-1
-83	25	-1
-82	25	0.014782382512970196
-81	25	0.015447449672533468
-80	25	-1
-79	25	-1
-78	25	-1
-77	25	-1
-76	25	-1
-75	25	-1
-74	25	-1
-73	25	-1
-72	25	-1
-71	25	-1
-70	25	-1
-69	25	-1
-68	25	-1
-67	25	-1
-126	26	-1
-125	26	-1
-124	26	-1
-123	26	-1
-122	26	-1
-121	26	-1
-120	26	-1
-119	26	-1
-118	26	-1
-117	26	-1
-116	26	-1
-115	26	-1
-114	26	0.010950475545022287
-113	26	0.06627118585412678
-112	26	0.007316124290531272
-111	26	-1
-110	26	0.011297334820977199
-109	26	0.011155232033440748
-108	26	0.18095561133960245
-107	26	0.16784279885559045
-106	26	0.39624787696016706
-105	26	0.18912419035942798
-104	26	0.10138280170080755
-103	26	0.1553612279964499
-102	26	0.21483251333029107
-101	26	0.11178853321388785
-100	26	0.06317743782120346
-99	26	0.07659070972079365
-98	26	0.09857543664776183
-97	26	-1
-96	26	-1
-95	26	-1
-94	26	-1
-93	26	-1
-92	26	-1
-91	26	-1
-90	26	-1
-89	26	-1
-88	26	-1
-87	26	-1
-86	26	-1
-85	26	-1
-84	26	-1
-83	26	0.012468366133610909
-82	26	0.013696226963398554
-81	26	0.014975335372249704
-80	26	-1
-79	26	-1
-78	26	-1
-77	26	-1
-76	26	-1
-75	26	-1
-74	26	-1
-73	26	-1
-72	26	-1
-71	26	-1
-70	26	-1
-69	26	-1
-68	26	-1
-67	26	-1
-126	27	-1
-125	27	-1
-124	27	-1
-123	27	-1
-122	27	-1
-121	27	-1
-120	27	-1
-119	27	-1
-118	27	-1
-117	27	-1
-116	27	-1
-115	27	0.005903586329751309
-114	27	0.007436266622470088
-113	27	0.09381511345279815
-112	27	0.012439433212550343
-111	27	0.011661950982764362
-110	27	0.010545058296552993
-109	27	0.1498335753763202
-108	27	0.19731054029475587
-107	27	0.3439074707712867
-106	27	0.24579999844738318
-105	27	0.2661495953796368
-104	27	0.19355613509524788
-103	27	0.4043356731393641
-102	27	0.11134823539953273
-101	27	0.08395100203177681
-100	27	0.07677433939661381
-99	27	0.11090277466656852
-98	27	0.12386545097392566
-97	27	0.1270149155035057
-96	27	-1
-95	27	-1
-94	27	-1
-93	27	-1
-92	27	-1
-91	27	-1
-90	27	-1
-89	27	-1
-88	27	-1
-87	27	-1
-86	27	-1
-85	27	-1
-84	27	-1
-83	27	0.01304611075564084
-82	27	0.013840752207311385
-81	27	0.01293171189006126
-80	27	-1
-79	27	-1
-78	27	-1
-77	27	-1
-76	27	-1
-75	27	-1
-74	27	-1
-73	27	-1
-72	27	-1
-71	27	-1
-70	27	-1
-69	27	-1
-68	27	-1
-67	27	-1
-126	28	-1
-125	28	-1
-124	28	-1
-123	28	-1
-122	28	-1
-121	28	-1
-120	28	-1
-119	28	-1
-118	28	-1
-117	28	-1
-116	28	0.04716074737736361
-115	28	0.048936898939703
-114	28	0.037239921482483444
-113	28	0.008029441730430738
-112	28	0.010303770417729686
-111	28	0.08665500582839263
-110	28	0.11833103605279159
-109	28	0.28174046849932194
-108	28	0.32342279617498815
-107	28	0.4018060768487341
-106	28	0.20347152963716375
-105	28	0.21090908801812858
-104	28	0.15718195182080333
-103	28	0.48114323479485394
-102	28	0.17086976565867854
-101	28	0.09774305631874362
-100	28	0.10513790838382221
-99	28	0.10887118490010922
-98	28	0.12737868614383946
-97	28	0.12558038173235933
-96	28	0.1493288065511451
-95	28	-1
-94	28	-1
-93	28	-1
-92	28	-1
-91	28	-1
-90	28	-1
-89	28	-1
-88	28	-1
-87	28	-1
-86	28	-1
-85	28	-1
-84	28	-1
-83	28	0.018995269849948936
-82	28	0.020143543167003487
-81	28	0.012182375984497028
-80	28	-1
-79	28	-1
-78	28	-1
-77	28	-1
-76	28	-1
-75	28	-1
-74	28	-1
-73	28	-1
-72	28	-1
-71	28	-1
-70	28	-1
-69	28	-1
-68	28	-1
-67	28	-1
-126	29	-1
-125	29	-1
-124	29	-1
-123	29	-1
-122	29	-1
-121	29	-1
-120	29	-1
-119	29	-1
-118	29	-1
-117	29	-1
-116	29	0.06380591840699268
-115	29	0.05874794640703421
-114	29	0.04731137739840718
-113	29	0.08623341424088213
-112	29	0.09708362441001729
-111	29	0.10457859220116826
-110	29	0.1372150375242234
-109	29	0.3857119781675885
-108	29	0.47109677507455133
-107	29	0.4203185071832379
-106	29	0.17706063819847062
-105	29	0.13231411832829557
-104	29	0.15920237396983639
-103	29	0.16485707928269475
-102	29	0.15362713270861394
-101	29	0.17320610791977684
-100	29	0.16631344322056876
-99	29	0.1622850385633543
-98	29	0.1682164089712445
-97	29	0.14881359965139074
-96	29	0.15382823400030698
-95	29	0.18699469220166398
-94	29	0.19335456614788374
-93	29	0.21493634224239208
-92	29	0.21671012279047894
-91	29	0.20842792214879924
-90	29	0.19820257478118158
-89	29	-1
-88	29	-1
-87	29	-1
-86	29	0.20771151107310423
-85	29	0.22002148036028565
-84	29	0.21560714753703997
-83	29	0.1925032177048451
-82	29	0.15726161228782112
-81	29	0.14720935363719667
-80	29	-1
-79	29	-1
-78	29	-1
-77	29	-1
-76	29	-1
-75	29	-1
-74	29	-1
-73	29	-1
-72	29	-1
-71	29	-1
-70	29	-1
-69	29	-1
-68	29	-1
-67	29	-1
-126	30	-1
-125	30	-1
-124	30	-1
-123	30	-1
-122	30	-1
-121	30	-1
-120	30	-1
-119	30	-1
-118	30	-1
-117	30	0.03334536268427621
-116	30	0.030363821147146267
-115	30	0.07112015785810709
-114	30	0.09465181492021747
-113	30	0.09624763377921808
-112	30	0.13364159636321019
-111	30	0.14973357188760886
-110	30	0.18228751339716584
-109	30	0.3577694863466524
-108	30	0.268175535865589
-107	30	0.22682231619191354
-106	30	0.19086222330801475
-105	30	0.28872787088438456
-104	30	0.3145030405568769
-103	30	0.19899938521985475
-102	30	0.15796111293444862
-101	30	0.20639169323808249
-100	30	0.23115761520674072
-99	30	0.18463057119370138
-98	30	0.1553084764367481
-97	30	0.1650164656885243
-96	30	0.1729850751433809
-95	30	0.18253342545526513
-94	30	0.19795495110332598
-93	30	0.19068589841377742
-92	30	0.2056014299788049
-91	30	0.20652293612562428
-90	30	0.2055026798072922
-89	30	0.19198340907328698
-88	30	0.20393054303147684
-87	30	0.2211807987689806
-86	30	0.2136220801567432
-85	30	0.20791478228711122
-84	30	0.21866091101008292
-83	30	0.22135732943171324
-82	30	0.1784300275346306
-81	30	-1
-80	30	-1
-79	30	-1
-78	30	-1
-77	30	-1
-76	30	-1
-75	30	-1
-74	30	-1
-73	30	-1
-72	30	-1
-71	30	-1
-70	30	-1
-69	30	-1
-68	30	-1
-67	30	-1
-126	31	-1
-125	31	-1
-124	31	-1
-123	31	-1
-122	31	-1
-121	31	-1
-120	31	-1
-119	31	-1
-118	31	-1
-117	31	0.03232128655442245
-116	31	0.07545396037478674
-115	31	0.1460605200686481
-114	31	0.140169527051402
-113	31	0.14083117564800943
-112	31	0.13917382265580344
-111	31	0.22491745175921304
-110	31	0.2481025479096867
-109	31	0.310789920000015
-108	31	0.18408111319259454
-107	31	0.16627874316977198
-106	31	0.21606365429695593
-105	31	0.194822939483392
-104	31	0.12882160965772563
-103	31	0.13921345179737377
-102	31	0.1683008582323345
-101	31	0.16404622982077469
-100	31	0.16818691860462398
-99	31	0.17109151862480798
-98	31	0.1644675595211094
-97	31	0.1797531470186904
-96	31	0.19038340937258658
-95	31	0.19709222927436582
-94	31	0.2181645786932148
-93	31	0.17327909961692453
-92	31	0.17399986924347435
-91	31	0.2437316509451742
-90	31	0.2358113409680304
-89	31	0.25494048754226084
-88	31	0.2435209627122233
-87	31	0.25517036836395435
-86	31	0.23727858257681453
-85	31	0.21066253994831657
-84	31	0.21511976614971695
-83	31	0.21952330548007334
-82	31	0.19804968878918053
-81	31	-1
-80	31	-1
-79	31	-1
-78	31	-1
-77	31	-1
-76	31	-1
-75	31	-1
-74	31	-1
-73	31	-1
-72	31	-1
-71	31	-1
-70	31	-1
-69	31	-1
-68	31	-1
-67	31	-1
-126	32	-1
-125	32	-1
-124	32	-1
-123	32	-1
-122	32	-1
-121	32	-1
-120	32	-1
-119	32	-1
-118	32	0.04054774544603922
-117	32	0.056194962656291696
-116	32	0.1426187800977344
-115	32	0.14349209900420207
-114	32	0.14991449851365
-113	32	0.142356808743889
-112	32	0.13632321815940643
-111	32	0.18154045216878592
-110	32	0.2363142859360881
-109	32	0.4221234148927941
-108	32	0.33816962563321745
-107	32	0.21654952983301792
-106	32	0.5993622860206402
-105	32	0.2379398289895448
-104	32	0.1800590592993938
-103	32	0.1652069044309159
-102	32	0.13865711925790153
-101	32	0.15402578110889953
-100	32	0.16499326061412356
-99	32	0.16164439705949338
-98	32	0.14989705495711736
-97	32	0.14738627713069302
-96	32	0.16840977523813727
-95	32	0.17976930919868414
-94	32	0.1917412289074432
-93	32	0.19714841342669362
-92	32	0.1812759741805433
-91	32	0.2145945701248276
-90	32	0.2614273767687556
-89	32	0.22552617108696366
-88	32	0.22631838914694646
-87	32	0.23514518417075345
-86	32	0.2717914027490858
-85	32	0.24915554947811028
-84	32	0.2226335991706407
-83	32	0.2312621736616887
-82	32	0.22363206273469882
-81	32	0.25712737640398414
-80	32	0.2541491393218263
-79	32	-1
-78	32	-1
-77	32	-1
-76	32	-1
-75	32	-1
-74	32	-1
-73	32	-1
-72	32	-1
-71	32	-1
-70	32	-1
-69	32	-1
-68	32	-1
-67	32	-1
-126	33	-1
-125	33	-1
-124	33	-1
-123	33	-1
-122	33	-1
-121	33	-1
-120	33	-1
-119	33	0.036574505451789516
-118	33	0.050661359585402674
-117	33	0.11797183908492131
-116	33	0.1397051169106442
-115	33	0.14330098683764408
-114	33	0.14953101151022197
-113	33	0.1416062213917489
-112	33	0.1429836076398849
-111	33	0.21575239203537494
-110	33	0.44652521080280855
-109	33	0.1867682065601428
-108	33	0.6023929753628704
-107	33	0.3818712904967598
-106	33	0.6812233535644294
-105	33	0.23865791427254243
-104	33	0.3158540884376157
-103	33	0.24081021532083
-102	33	0.1797319622167889
-101	33	0.11215700847027305
-100	33	0.12775355892980553
-99	33	0.1457612297922477
-98	33	0.15694180128057217
-97	33	0.15863246070967496
-96	33	0.17219532630534154
-95	33	0.19352888012273528
-94	33	0.20827782338459805
-93	33	0.21622193703540163
-92	33	0.20014671293714228
-91	33	0.20531687085604464
-90	33	0.2686367472415564
-89	33	0.247617719922328
-88	33	0.2735085969609677
-87	33	0.3001222171330893
-86	33	0.2972150730660544
-85	33	0.3219036821991639
-84	33	0.2902696100415774
-83	33	0.2858365616383737
-82	33	0.2776893544827181
-81	33	0.2747228368516784
-80	33	0.30942390713780044
-79	33	0.3403873330036673
-78	33	-1
-77	33	-1
-76	33	-1
-75	33	-1
-74	33	-1
-73	33	-1
-72	33	-1
-71	33	-1
-70	33	-1
-69	33	-1
-68	33	-1
-67	33	-1
-126	34	-1
-125	34	-1
-124	34	-1
-123	34	-1
-122	34	-1
-121	34	0.021105074840340014
-120	34	0.04422835551595655
-119	34	0.10532623332258037
-118	34	0.1796863096701746
-117	34	0.181995256662059
-116	34	0.12828094358323575
-115	34	0.12087059340921638
-114	34	0.13824165395968263
-113	34	0.2862569279680258
-112	34	0.4498659558549882
-111	34	0.4914426027020957
-110	34	0.4941259174118214
-109	34	0.21960922317997061
-108	34	0.4536618234062973
-107	34	0.630840843961354
-106	34	0.6732812508330116
-105	34	0.3700372824454127
-104	34	0.34927703706835267
-103	34	0.3224750545450192
-102	34	0.1857874952053602
-101	34	0.12413517605879815
-100	34	0.09343059760689369
-99	34	0.11819298409867834
-98	34	0.13067036476300567
-97	34	0.1457580403805707
-96	34	0.1531552494302317
-95	34	0.17850347753433596
-94	34	0.24938709515399293
-93	34	0.20134009538492129
-92	34	0.18163876274396776
-91	34	0.18071422618839958
-90	34	0.20851701990726015
-89	34	0.23592431722505844
-88	34	0.34253575250988455
-87	34	0.347873658518016
-86	34	0.3759125622321093
-85	34	0.4491104113527342
-84	34	0.44278677136791245
-83	34	0.2708992466721856
-82	34	0.2877786421093815
-81	34	0.31049634447591556
-80	34	0.31474842884062454
-79	34	0.3619229514834365
-78	34	0.3664493158992546
-77	34	0.34023889909365523
-76	34	-1
-75	34	-1
-74	34	-1
-73	34	-1
-72	34	-1
-71	34	-1
-70	34	-1
-69	34	-1
-68	34	-1
-67	34	-1
-126	35	-1
-125	35	-1
-124	35	-1
-123	35	-1
-122	35	0.025664597165613805
-121	35	0.05273795092178206
-120	35	0.18391957557067787
-119	35	0.3205661402142068
-118	35	0.14406651111191962
-117	35	0.1280307384460756
-116	35	0.13510214114278396
-115	35	0.1269040249907708
-114	35	0.32693010147099216
-113	35	0.5035545104594464
-112	35	0.4853116368537735
-111	35	0.386447357357304
-110	35	0.47181761952600854
-109	35	0.3567001542421935
-108	35	0.4528371593958525
-107	35	0.5323932456678483
-106	35	0.2563606923436442
-105	35	0.5375955408844697
-104	35	0.28594998684484596
-103	35	0.2464265167499764
-102	35	0.18705339234150237
-101	35	0.1357452144561347
-100	35	0.10722688885424081
-99	35	0.11015197219281968
-98	35	0.13102821488254313
-97	35	0.16660577478058294
-96	35	0.126916941640407
-95	35	0.20360901105135823
-94	35	0.25452819294949214
-93	35	0.2546281029070692
-92	35	0.21019884064417885
-91	35	0.14550359828303025
-90	35	0.23002193211566396
-89	35	0.2738466184800498
-88	35	0.3498530579115788
-87	35	0.3561683081536608
-86	35	0.4057319246172729
-85	35	0.38415360917473085
-84	35	0.4610056074720901
-83	35	0.4709015755974278
-82	35	0.37779729876472495
-81	35	0.2821992761251398
-80	35	0.2887433128746448
-79	35	0.31692388819774575
-78	35	0.33549014569999497
-77	35	0.3437462043896593
-76	35	0.35813326634009957
-75	35	-1
-74	35	-1
-73	35	-1
-72	35	-1
-71	35	-1
-70	35	-1
-69	35	-1
-68	35	-1
-67	35	-1
-126	36	-1
-125	36	-1
-124	36	-1
-123	36	0.022194914861882107
-122	36	0.025853472067441187
-121	36	0.186365676617787
-120	36	0.17820107267116594
-119	36	0.07872916816121625
-118	36	0.2647214404318444
-117	36	0.14323138096755525
-116	36	0.24373002350343873
-115	36	0.13397125619889283
-114	36	0.26477092775496186
-113	36	0.4518928690647363
-112	36	0.2958584694359427
-111	36	0.3891624726526655
-110	36	0.4248789262850266
-109	36	0.4595055551414205
-108	36	0.4032640682283435
-107	36	0.0713215023307491
-106	36	0.03476032038902966
-105	36	0.3399051425942936
-104	36	0.5699654505343293
-103	36	0.3023847259168319
-102	36	0.1659119888862565
-101	36	0.12778067360561682
-100	36	0.10500340125969602
-99	36	0.0917723093033455
-98	36	0.10572648110526114
-97	36	0.13722947873134744
-96	36	0.14556158758624857
-95	36	0.22414815818022832
-94	36	0.23060377994855225
-93	36	0.22554056552852056
-92	36	0.23581003153215127
-91	36	0.16881479310866343
-90	36	0.17043356450800237
-89	36	0.26626904399115303
-88	36	0.2752892052818528
-87	36	0.290332678085384
-86	36	0.35034340423585675
-85	36	0.33101830058231546
-84	36	0.39613340420499144
-83	36	0.42733355737157686
-82	36	0.5360260884522066
-81	36	0.38413725993246867
-80	36	0.3405806150925392
-79	36	0.30587624315737916
-78	36	0.33953740623386874
-77	36	0.34772639374718173
-76	36	0.34950749778307827
-75	36	-1
-74	36	-1
-73	36	-1
-72	36	-1
-71	36	-1
-70	36	-1
-69	36	-1
-68	36	-1
-67	36	-1
-126	37	-1
-125	37	-1
-124	37	-1
-123	37	0.01898971241701567
-122	37	0.133972500162978
-121	37	0.1833312740895282
-120	37	0.14838562924052626
-119	37	0.047725084311302665
-118	37	0.38175181382590323
-117	37	0.34790035230372324
-116	37	0.374009961252857
-115	37	0.35179839326605766
-114	37	0.3607185323618192
-113	37	0.1788294054777631
-112	37	0.3799884713523956
-111	37	0.1828169744417758
-110	37	0.3828936419124984
-109	37	0.18070523784640075
-108	37	-1
-107	37	-1
-106	37	0.041555419020884284
-105	37	0.43069581458462775
-104	37	0.3927345201997787
-103	37	0.272703845728999
-102	37	0.15953901122813205
-101	37	0.1411885768181026
-100	37	0.11923270424604224
-99	37	0.09770975923496023
-98	37	0.09058083489070466
-97	37	0.15694174516189163
-96	37	0.1567987547638914
-95	37	0.1435764266748176
-94	37	0.22370082682457965
-93	37	0.25661517185363836
-92	37	0.20194058397286024
-91	37	0.21871803982686638
-90	37	0.19914475130866421
-89	37	0.2176671333558494
-88	37	0.24252974781106748
-87	37	0.2533316023838093
-86	37	0.2777151503695368
-85	37	0.29243159156225706
-84	37	0.3231953471627845
-83	37	0.3404105661374083
-82	37	0.5252510211963062
-81	37	0.5637590050606891
-80	37	0.320165181594906
-79	37	0.27992620767634335
-78	37	0.2640560131774144
-77	37	0.277596309710393
-76	37	0.26837797465250146
-75	37	-1
-74	37	-1
-73	37	-1
-72	37	-1
-71	37	-1
-70	37	-1
-69	37	-1
-68	37	-1
-67	37	-1
-126	38	-1
-125	38	-1
-124	38	0.027366699193677443
-123	38	0.11277566080447811
-122	38	0.17894407464832057
-121	38	0.36788700166962424
-120	38	0.02860568087532421
-119	38	0.31619302656181325
-118	38	0.3465452919373263
-117	38	0.18832975561156406
-116	38	0.37173883825165244
-115	38	0.24220727116649318
-114	38	0.3447320038381436
-113	38	0.20186111056811093
-112	38	0.1271613384941319
-111	38	0.30324297695757624
-110	38	0.35787200582287426
-109	38	0.26881279154239107
-108	38	0.02781502384997157
-107	38	-1
-106	38	0.035281534793535164
-105	38	0.40950268841215653
-104	38	0.38068209824379395
-103	38	0.3203890483646689
-102	38	0.25724382266609186
-101	38	0.17551778602078055
-100	38	0.15243718285346092
-99	38	0.11942522873272701
-98	38	0.12161484870356962
-97	38	0.172576231849465
-96	38	0.19574000290133578
-95	38	0.21250452339947884
-94	38	0.22259378296680196
-93	38	0.19364473713869743
-92	38	0.20580832084770634
-91	38	0.16882652191289502
-90	38	0.18208545808790375
-89	38	0.19491206530119318
-88	38	0.19705861418472606
-87	38	0.27128177965804456
-86	38	0.2737664061793401
-85	38	0.2586321801162723
-84	38	0.30420690882687923
-83	38	0.29062279295751714
-82	38	0.308459367316125
-81	38	0.5450297695570562
-80	38	0.5100142382445627
-79	38	0.29975810042755885
-78	38	0.23405945605846518
-77	38	0.2364642163442477
-76	38	0.26250797002177495
-75	38	-1
-74	38	-1
-73	38	-1
-72	38	-1
-71	38	-1
-70	38	-1
-69	38	-1
-68	38	-1
-67	38	-1
-126	39	-1
-125	39	-1
-124	39	0.05261397540336938
-123	39	0.36916379518290343
-122	39	0.2545157065430734
-121	39	0.06843416815794265
-120	39	0.33100434573708937
-119	39	0.47104935478950016
-118	39	0.20012754840774
-117	39	0.1497385290377227
-116	39	0.15488565023826587
-115	39	0.16623711246192932
-114	39	0.3621334713603458
-113	39	0.24612569256297473
-112	39	0.1136551995313716
-111	39	0.29664944353184036
-110	39	0.3446407174511419
-109	39	0.2538278318164298
-108	39	0.02210629682460864
-107	39	-1
-106	39	0.004139123353255777
-105	39	0.3970552844763477
-104	39	0.3470048103997642
-103	39	0.3350160457337316
-102	39	0.28661276716817746
-101	39	0.24087667854480893
-100	39	0.20555812506365964
-99	39	0.16024659296475643
-98	39	0.16796442674253415
-97	39	0.20933117101821827
-96	39	0.2130119672150927
-95	39	0.21924482588103755
-94	39	0.21946933801562662
-93	39	0.2281541060121158
-92	39	0.22190573988411677
-91	39	0.2637274757153425
-90	39	0.2864574400135732
-89	39	0.23630464287614972
-88	39	0.24278050478191954
-87	39	0.35844841949686423
-86	39	0.3896157245291105
-85	39	0.36551549170205805
-84	39	0.4074983162057561
-83	39	0.4008731318441992
-82	39	0.40430441503430675
-81	39	0.539603654336239
-80	39	0.4874643494390517
-79	39	0.5141644017323088
-78	39	0.24029897414116672
-77	39	0.21868323689182195
-76	39	0.21178084495465468
-75	39	0.43866438662703067
-74	39	-1
-73	39	-1
-72	39	-1
-71	39	-1
-70	39	-1
-69	39	-1
-68	39	-1
-67	39	-1
-126	40	-1
-125	40	-1
-124	40	0.071099824189527
-123	40	0.3555919973639185
-122	40	0.12641094755737364
-121	40	0.09912495076754922
-120	40	0.36173063276524703
-119	40	0.41063927875523526
-118	40	0.3233565854850716
-117	40	0.19912928125906373
-116	40	0.1212313991125953
-115	40	0.23234779888972928
-114	40	0.19813518559897383
-113	40	0.23042289073496483
-112	40	0.1344476383248312
-111	40	0.02445865161588596
-110	40	0.16526558586452747
-109	40	0.13670045728306834
-108	40	0.03819366407002414
-107	40	-1
-106	40	0.026572659147199952
-105	40	0.37007912827486406
-104	40	0.3088476057011716
-103	40	0.3263581492321047
-102	40	0.2850396389623394
-101	40	0.29568980474159823
-100	40	0.30125482304985013
-99	40	0.2777359049282209
-98	40	0.2703986493355969
-97	40	0.2274509482981402
-96	40	0.2906824751742649
-95	40	0.36137760885223547
-94	40	0.35828714376212334
-93	40	0.31619849813316536
-92	40	0.2997388423670223
-91	40	0.33171662273665176
-90	40	0.35529686922299103
-89	40	0.3739469212683907
-88	40	0.4786885101771694
-87	40	0.500236493472883
-86	40	0.467480674363219
-85	40	0.47525610461345125
-84	40	0.47819503991300855
-83	40	0.4894324315653735
-82	40	0.5008515542115339
-81	40	0.5209191267147647
-80	40	0.5044549346886119
-79	40	0.4812826897159805
-78	40	0.4790312082529628
-77	40	0.48593810839079965
-76	40	0.4823122804415081
-75	40	0.47531615160162244
-74	40	0.423848493779291
-73	40	0.49609484131835124
-72	40	-1
-71	40	-1
-70	40	-1
-69	40	-1
-68	40	-1
-67	40	-1
-126	41	-1
-125	41	-1
-124	41	0.04015677875780739
-123	41	0.09362859366493051
-122	41	0.11007079652142747
-121	41	0.10072141499137596
-120	41	0.11457781869868823
-119	41	0.32052399508512597
-118	41	0.2404664790494468
-117	41	0.15502806074323394
-116	41	0.055058028118639
-115	41	0.154334087786639
-114	41	0.3013355778311383
-113	41	0.2517358489966027
-112	41	0.06913583872688413
-111	41	0.047074173088904055
-110	41	0.12017528295740207
-109	41	0.10273282073906992
-108	41	0.08236937184583787
-107	41	0.024184624098839213
-106	41	0.06305541710349603
-105	41	0.29551623901582047
-104	41	0.28994786293985003
-103	41	0.3319289945300187
-102	41	0.3285404831275913
-101	41	0.30078501616264763
-100	41	0.3223192784409707
-99	41	0.3443532027445402
-98	41	0.34424477210063537
-97	41	0.3572431960074926
-96	41	0.4236011974604052
-95	41	0.43067224473880356
-94	41	0.40143076446643716
-93	41	0.4105576260750585
-92	41	0.4325452992327547
-91	41	0.45213820122980347
-90	41	0.4826404811914969
-89	41	0.474521417554129
-88	41	0.4357340561918218
-87	41	0.4864399029259064
-86	41	0.4784049237782051
-85	41	0.4633677362668937
-84	41	0.44855118870121446
-83	41	0.46548546820797243
-82	41	0.4488778929530557
-81	41	0.5019906698952367
-80	41	0.41616257282451025
-79	41	0.2696782257742437
-78	41	0.29170238542740035
-77	41	0.41376247038921204
-76	41	0.33534241327348957
-75	41	0.4835200479777306
-74	41	0.4854075997974864
-73	41	0.4679109175806451
-72	41	0.46298192033822355
-71	41	0.4549726622524336
-70	41	-1
-69	41	-1
-68	41	-1
-67	41	-1
-126	42	-1
-125	42	-1
-124	42	0.1142165827520919
-123	42	0.057212106258476836
-122	42	0.05089604229552714
-121	42	0.0674775784826762
-120	42	0.12131326691438074
-119	42	0.18275851748288638
-118	42	0.2444476037183115
-117	42	0.17546615683468944
-116	42	0.29557424702526564
-115	42	0.29717970894420465
-114	42	0.2296798606984699
-113	42	0.17673245615470873
-112	42	0.05784172044161286
-111	42	-1
-110	42	0.020711755095833402
-109	42	0.09598646679312699
-108	42	0.16754856861355152
-107	42	0.1881275506524872
-106	42	0.15464115050029334
-105	42	0.29126947657264884
-104	42	0.31513344040154034
-103	42	0.25984469903411334
-102	42	0.28527140911294413
-101	42	0.2782176089756966
-100	42	0.2933134030957122
-99	42	0.32784477049189986
-98	42	0.34571866377306276
-97	42	0.39317112353433203
-96	42	0.42566907730694303
-95	42	0.44599030624618685
-94	42	0.457632407116335
-93	42	0.4585856764363365
-92	42	0.469721773870338
-91	42	0.4670168534686067
-90	42	0.4472338962068168
-89	42	0.4269754266586367
-88	42	0.4651694265054327
-87	42	0.5104724472711215
-86	42	0.4372483252548934
-85	42	0.46946316028421115
-84	42	0.4151877913436374
-83	42	0.42887046096913034
-82	42	0.4072022901659401
-81	42	0.40230705766297303
-80	42	0.3988481827882697
-79	42	0.2882692129083815
-78	42	0.32366336760532327
-77	42	0.38283275314411924
-76	42	0.23987586734928182
-75	42	0.23036601445224378
-74	42	0.35303653971467575
-73	42	0.3110621330130578
-72	42	0.4722533810803538
-71	42	0.4697068088888623
-70	42	-1
-69	42	-1
-68	42	-1
-67	42	-1
-126	43	-1
-125	43	0.011075447918263516
-124	43	0.0674551871291432
-123	43	0.03010094534723293
-122	43	0.02471566207837217
-121	43	0.07380023639058864
-120	43	0.10984563902201226
-119	43	0.18869024330908662
-118	43	0.3137324188357861
-117	43	0.4147447343608227
-116	43	0.14130717429629747
-115	43	0.03817591373137128
-114	43	0.09428174963455048
-113	43	0.2394104096598207
-112	43	0.06308380380273274
-111	43	-1
-110	43	-1
-109	43	0.2125521400999118
-108	43	0.20838532807027405
-107	43	0.22352714886144082
-106	43	0.23849197133420383
-105	43	0.276627682578152
-104	43	0.29163233060786725
-103	43	0.26024855711857514
-102	43	0.22540185885646777
-101	43	0.23445224940974838
-100	43	0.2637664033734061
-99	43	0.2929534391725413
-98	43	0.3494499948417579
-97	43	0.3690504728606787
-96	43	0.3754939262284403
-95	43	0.418726448275833
-94	43	0.42294900486146775
-93	43	0.3877205966874826
-92	43	0.43239153404809205
-91	43	0.43717883162216564
-90	43	0.4459753412647111
-89	43	0.4273298161262079
-88	43	0.4093775437545661
-87	43	0.40424726751129647
-86	43	0.40190262903859253
-85	43	0.427622942700863
-84	43	0.40169770232350976
-83	43	0.4216576204912498
-82	43	0.28766551620253866
-81	43	0.26390684972455547
-80	43	0.36049555413783135
-79	43	0.4806097332052455
-78	43	0.49850420333593753
-77	43	0.453274698041748
-76	43	0.23038004412237725
-75	43	0.10339162598919696
-74	43	0.30044736876810235
-73	43	0.1517108761837651
-72	43	0.2232159427185404
-71	43	0.3012401480148905
-70	43	0.3120694539755268
-69	43	-1
-68	43	-1
-67	43	-1
-126	44	-1
-125	44	0.013001350496047047
-124	44	0.0643300032820075
-123	44	0.05298225424437272
-122	44	0.04326725015752981
-121	44	0.07713850286771134
-120	44	0.0720827709384175
-119	44	0.030005070322786234
-118	44	0.22333150043487301
-117	44	0.19978972330403968
-116	44	0.0037758568457354528
-115	44	0.013506444809569208
-114	44	0.01837995003005623
-113	44	0.03415074057484422
-112	44	0.02196456348505237
-111	44	-1
-110	44	0.0038680593701968836
-109	44	0.25451449999144193
-108	44	0.046471608109785345
-107	44	0.22814044111340584
-106	44	0.25188737878715745
-105	44	0.21758655628371623
-104	44	0.25749813382004444
-103	44	0.2519809753931745
-102	44	0.21915701885222894
-101	44	0.2219126611880493
-100	44	0.30112171889273726
-99	44	0.28853717960793057
-98	44	0.31647301201211003
-97	44	0.31124047817979433
-96	44	0.37823167605828373
-95	44	0.41638396101921626
-94	44	0.40194237977063735
-93	44	0.38993775222424054
-92	44	0.415632064231197
-91	44	0.2916646456147413
-90	44	0.308590105135542
-89	44	0.3316019161536406
-88	44	0.3082727820564634
-87	44	0.34798323959487176
-86	44	0.22439731576868513
-85	44	0.22813602644387052
-84	44	0.2466721762740133
-83	44	-1
-82	44	0.17565870938071446
-81	44	0.14631841346504137
-80	44	0.2429971883605741
-79	44	0.2072862250057919
-78	44	0.2712699666757922
-77	44	0.30406554587061446
-76	44	0.34120438357978633
-75	44	0.1673247860218094
-74	44	0.2453579516008181
-73	44	0.13406142021228387
-72	44	0.06455673210447764
-71	44	0.14675156550074184
-70	44	0.2758226788121209
-69	44	0.22624680976992556
-68	44	0.1339009675515242
-67	44	-1
-126	45	-1
-125	45	0.010928125906375147
-124	45	0.02929873348555837
-123	45	0.10175163237550282
-122	45	0.07903585675033369
-121	45	0.3791489358916094
-120	45	0.37605978959048986
-119	45	0.15884607646712703
-118	45	0.033929814423941274
-117	45	0.0786849092285019
-116	45	0.011542000109057302
-115	45	0.014827482290581217
-114	45	0.0037826740495155694
-113	45	0.04021508139032534
-112	45	0.047562274665960566
-111	45	0.02717685343867683
-110	45	0.08970335384876407
-109	45	0.24352239373857693
-108	45	0.24084234326543563
-107	45	0.24700989849346597
-106	45	0.2641101302916759
-105	45	0.25075733562347435
-104	45	0.2562625220651637
-103	45	0.2638983103320009
-102	45	0.26553980979695607
-101	45	0.27976355703392947
-100	45	0.2784099089876592
-99	45	0.3198260657615534
-98	45	0.3055781687857236
-97	45	0.34306275368566447
-96	45	0.33406038201669397
-95	45	0.354909594208627
-94	45	0.36107039648876643
-93	45	0.33130813486104593
-92	45	0.28437239720390545
-91	45	0.18081482827636988
-90	45	0.17276170408862934
-89	45	0.17169122155121946
-88	45	0.22537578237624636
-87	45	0.15203984388905448
-86	45	0.23616521601436335
-85	45	0.2105475527719027
-84	45	0.18284727852926405
-83	45	0.1256803665148438
-82	45	0.11289233154130797
-81	45	0.1435334584717555
-80	45	0.10243339951908162
-79	45	0.08048513102823358
-78	45	0.11812125507184267
-77	45	0.23601245161283685
-76	45	0.2523707476888223
-75	45	0.2700397423142427
-74	45	0.3500007996911976
-73	45	0.2304791403590866
-72	45	0.07762823188650333
-71	45	0.05211404213783365
-70	45	0.08183460758591746
-69	45	0.1790948561898016
-68	45	0.16743495634481076
-67	45	-1
-126	46	-1
-125	46	0.010697781927858127
-124	46	0.025744147265893205
-123	46	0.047159015180757796
-122	46	-1
-121	46	0.2689664444896927
-120	46	0.5424388636079429
-119	46	0.4792580212534538
-118	46	0.2365014510887819
-117	46	0.19179585108982947
-116	46	0.03794029664521592
-115	46	0.025599012198985242
-114	46	0.019999600622056867
-113	46	0.03345421047703965
-112	46	0.061155416289775166
-111	46	0.029248361357911194
-110	46	0.132644526413052
-109	46	0.24601877712344433
-108	46	0.256221069066476
-107	46	0.25031604637909644
-106	46	0.24752051301452996
-105	46	0.23665498244560906
-104	46	0.23607257342591542
-103	46	0.24708729550703554
-102	46	0.24011345513643526
-101	46	0.25897494366385954
-100	46	0.21468543562172532
-99	46	0.2623113488714112
-98	46	0.3085378867033053
-97	46	0.30740590744514373
-96	46	0.23225654056206788
-95	46	0.2325034253439631
-94	46	0.22288106384556813
-93	46	0.15098384932433576
-92	46	0.1498797423441727
-91	46	0.14218082991484832
-90	46	0.12214111098338915
-89	46	0.09145610859787758
-88	46	0.09963740785195743
-87	46	0.12113073155283101
-86	46	0.10769013920893424
-85	46	0.08634196647526143
-84	46	0.06678354005428734
-83	46	0.08061402628430639
-82	46	0.08773570196565966
-81	46	0.12912716652011896
-80	46	0.10406929646909678
-79	46	0.08718029538441624
-78	46	0.08420396633739653
-77	46	0.07474939969379776
-76	46	0.07259707993928333
-75	46	0.05098710420780672
-74	46	0.0708634242477782
-73	46	0.15443809440789508
-72	46	0.10948272886811333
-71	46	0.06491719174265993
-70	46	0.059439587632452946
-69	46	0.07556586102377122
-68	46	0.09725231716370202
-67	46	-1
-126	47	-1
-125	47	0.01277405711965073
-124	47	-1
-123	47	0.07559974735370023
-122	47	0.004294114356963631
-121	47	0.07282745647598816
-120	47	0.5114188888183249
-119	47	0.36270223418755626
-118	47	0.24957663599749597
-117	47	0.09160646924925457
-116	47	0.0293286578366417
-115	47	0.08218952082784033
-114	47	0.011887893208395691
-113	47	0.03517474562103597
-112	47	0.1773413064260472
-111	47	0.17944957301634262
-110	47	0.2201576710448279
-109	47	0.24314670723174311
-108	47	0.25217550144613166
-107	47	0.23877228414347038
-106	47	0.23459830762895115
-105	47	0.22752292050592485
-104	47	0.22454965928010767
-103	47	0.21850652851993432
-102	47	0.231773237132197
-101	47	0.22105327842058087
-100	47	0.20703590763127072
-99	47	0.20981845887440706
-98	47	0.2587268803896732
-97	47	0.29173945181589295
-96	47	0.22730446918883346
-95	47	0.204791646771815
-94	47	0.17768514558167808
-93	47	0.125883796731779
-92	47	0.08904676528651813
-91	47	0.029808480973008127
-90	47	0.043921101998788396
-89	47	0.12624022517807626
-88	47	0.09037495415805283
-87	47	-1
-86	47	0.021439077513646893
-85	47	0.025457083379358446
-84	47	0.029493103341521363
-83	47	0.04489564310464628
-82	47	0.05658182800428784
-81	47	0.05881308803608656
-80	47	0.06915891285769696
-79	47	0.05293834137685499
-78	47	0.042468476500349295
-77	47	0.04071541590442689
-76	47	0.03974196069503734
-75	47	0.026260527046070722
-74	47	0.04169883779147926
-73	47	0.049773519035035546
-72	47	0.015505715827909073
-71	47	0.02136923688041118
-70	47	0.053711469732342886
-69	47	0.0682929267921524
-68	47	0.054889410189861654
-67	47	-1
-126	48	-1
-125	48	0.01398597145224015
-124	48	0.0260150817083312
-123	48	0.041996876621303754
-122	48	-1
-121	48	-1
-120	48	0.12959195078541366
-119	48	0.07982168663384907
-118	48	0.07228018710342214
-117	48	0.035703806352391454
-116	48	0.027212346633491796
-115	48	0.021960879293675323
-114	48	-1
-113	48	0.0744271849363993
-112	48	0.18181224429172474
-111	48	0.17740827471815093
-110	48	0.14330197826766683
-109	48	0.19068763809287398
-108	48	0.2166291809469223
-107	48	0.18157402049285856
-106	48	0.20813061473244435
-105	48	0.20192256052329546
-104	48	0.18214149259041676
-103	48	0.14181682544667898
-102	48	0.18269513143322338
-101	48	0.18523719542404535
-100	48	0.18087018000160313
-99	48	0.15400001328142104
-98	48	0.23203845401639994
-97	48	0.17668842169671647
-96	48	0.18217290034528888
-95	48	0.16563396758977844
-94	48	0.13248165129591594
-93	48	0.09484975485957375
-92	48	0.08011030500783463
-91	48	0.04061815100732564
-90	48	0.03887163104361946
-89	48	0.04201274604884738
-88	48	0.019194846584154122
-87	48	0.014948833325367597
-86	48	0.020507855352604423
-85	48	0.02438915330660151
-84	48	0.029524159419328785
-83	48	0.035127454408950105
-82	48	0.047241967943700246
-81	48	0.045991564239942155
-80	48	0.03767894446747908
-79	48	0.03402468118276105
-78	48	0.03693584708856753
-77	48	0.03014369936399764
-76	48	0.03009878103678701
-75	48	0.021397169018335563
-74	48	0.022355147630945222
-73	48	0.04699041595820729
-72	48	0.043090019881913195
-71	48	0.024093337711837495
-70	48	0.03200421226816087
-69	48	0.044700464204372264
-68	48	0.034126557164779504
-67	48	-1
-126	49	-1
-125	49	0.025334415426202204
-124	49	-1
-123	49	-1
-122	49	-1
-121	49	-1
-120	49	0.029294462853969746
-119	49	0.013928997897139509
-118	49	0.003987204473182613
-117	49	-1
-116	49	0.019152977371919164
-115	49	-1
-114	49	0.05462378176866814
-113	49	0.1119924591458344
-112	49	0.1294115853461779
-111	49	0.11827759236269653
-110	49	0.09755544221660556
-109	49	0.10382131737293117
-108	49	0.12289613171129145
-107	49	0.1149612869958894
-106	49	0.14124975553299793
-105	49	0.11034521686923796
-104	49	0.1079960795489779
-103	49	0.11976860023268675
-102	49	0.10058211907317753
-101	49	0.11174562112950628
-100	49	0.12024652562233978
-99	49	0.1292683891796824
-98	49	0.16926746509207624
-97	49	0.12253716857125674
-96	49	0.09388131478960125
-95	49	0.12972514847366073
-94	49	0.09676774171040572
-93	49	0.07626914032822132
-92	49	0.07698137991533
-91	49	0.045965183783534536
-90	49	0.0363801327898925
-89	49	0.03955444386527888
-88	49	0.022551190758899463
-87	49	0.034454146221150436
-86	49	0.03288210765302606
-85	49	0.028897615863329312
-84	49	0.03523358512226437
-83	49	0.043041633420245584
-82	49	0.04011571297801541
-81	49	0.03103003780434914
-80	49	0.027347872311669682
-79	49	0.030024791362437166
-78	49	0.032939497421673986
-77	49	0.034152067781638845
-76	49	0.03036595178638387
-75	49	0.020589266722454872
-74	49	0.02438964902161289
-73	49	0.026281752066359965
-72	49	0.02660791944949071
-71	49	0.02002366431226978
-70	49	0.02263626574327743
-69	49	0.021626694421718978
-68	49	0.018029915372094443
-67	49	-1
-126	50	-1
-125	50	-1
-124	50	-1
-123	50	-1
-122	50	0.016802924381855072
-121	50	0.028552523390499872
-120	50	0.02390338720196655
-119	50	-1
-118	50	-1
-117	50	-1
-116	50	-1
-115	50	-1
-114	50	0.06072095481819558
-113	50	0.11011615912152566
-112	50	0.11663275383624962
-111	50	0.12689258613305532
-110	50	0.11205425516621559
-109	50	0.1092060637730815
-108	50	0.11296931701788698
-107	50	0.12904848813001052
-106	50	0.10111844530303947
-105	50	0.11680834918764
-104	50	0.09387543168125861
-103	50	0.08405894631378368
-102	50	0.10769877213262304
-101	50	0.07090635503838658
-100	50	0.09776689740485708
-99	50	0.12551631290541654
-98	50	0.11526936919890676
-97	50	0.1332058254557515
-96	50	0.09971611430140613
-95	50	0.09150656864479091
-94	50	0.10114618663745004
-93	50	0.09031670296765872
-92	50	0.08244649761911821
-91	50	0.04721499356459031
-90	50	0.033151938428080216
-89	50	0.03154683847463066
-88	50	0.03572070929896825
-87	50	0.03524953779251745
-86	50	0.05193099235504568
-85	50	0.05742683503642617
-84	50	0.049058426748333064
-83	50	0.0451963204477672
-82	50	0.031751199326351356
-81	50	0.02197417942096184
-80	50	0.02293084111520164
-79	50	0.021616703425961267
-78	50	0.02263637704532715
-77	50	0.028579921465647837
-76	50	0.022212080537414934
-75	50	0.018340193686143372
-74	50	0.018121058656460798
-73	50	0.016568974955822907
-72	50	0.011724397044528396
-71	50	0.011476298228510963
-70	50	0.003827528775554927
-69	50	-1
-68	50	-1
-67	50	-1
-126	51	-1
-125	51	-1
-124	51	-1
-123	51	-1
-122	51	0.014316004477148333
-121	51	-1
-120	51	-1
-119	51	-1
-118	51	-1
-117	51	-1
-116	51	-1
-115	51	0.020926763531874056
-114	51	0.04785157581722595
-113	51	0.07214138690023511
-112	51	0.07359693711724137
-111	51	0.07767697096054699
-110	51	0.09538567890555853
-109	51	0.09802470662322955
-108	51	0.11826886590787351
-107	51	0.12036637641773323
-106	51	0.10213840232174204
-105	51	0.08795084228059957
-104	51	0.06457297846249219
-103	51	0.07455362967675547
-102	51	0.055646797255459804
-101	51	0.0655050629805922
-100	51	0.09563263851236112
-99	51	0.08129852453700452
-98	51	0.09122241170590781
-97	51	0.098170802254886
-96	51	0.09190411337769265
-95	51	0.08657697280311032
-94	51	0.08247317269859863
-93	51	0.0736267641959451
-92	51	0.054880552791450724
-91	51	0.04390881574899685
-90	51	0.038652059223540064
-89	51	0.033629143627999736
-88	51	0.03415095101989622
-87	51	0.04626716962722325
-86	51	0.047376718248775415
-85	51	0.039260133186464506
-84	51	0.02502911951567334
-83	51	0.02566386388152149
-82	51	0.021441249306583553
-81	51	0.02003410051622639
-80	51	0.02036580120125777
-79	51	0.018258728068235076
-78	51	0.01632309937486596
-77	51	0.018818057345247826
-76	51	0.0198770140409874
-75	51	0.019120185356260557
-74	51	0.01838224809002409
-73	51	0.012720827241728504
-72	51	0.0038181572364991783
-71	51	-1
-70	51	0.010873043457277362
-69	51	0.011425154469006448
-68	51	-1
-67	51	-1
-126	52	-1
-125	52	-1
-124	52	-1
-123	52	0.012356681541546483
-122	52	-1
-121	52	-1
-120	52	-1
-119	52	-1
-118	52	-1
-117	52	-1
-116	52	0.011971850495719687
-115	52	0.02368593666801133
-114	52	0.03616336783915114
-113	52	0.05998773619768067
-112	52	0.060996347889801995
-111	52	0.06119292227459862
-110	52	0.06514060956297858
-109	52	0.06704360337299459
-108	52	0.08629034664228373
-107	52	0.08212455410200897
-106	52	0.07984855812871137
-105	52	0.06275340507108973
-104	52	0.0481183079058033
-103	52	0.043963762484418877
-102	52	0.03939774180300155
-101	52	0.06560560894988199
-100	52	0.0947045758330327
-99	52	0.0952769021964571
-98	52	0.07601122822560122
-97	52	0.06986183674383702
-96	52	0.06926072149729877
-95	52	0.07873446202341328
-94	52	0.08360274820661065
-93	52	0.07319013280205156
-92	52	0.05479985412884306
-91	52	0.04366308420598661
-90	52	0.038773291473785984
-89	52	0.04194363402314727
-88	52	0.04123327160590245
-87	52	0.04485833914707275
-86	52	0.037891869965160585
-85	52	0.025433370430898872
-84	52	0.02701568807067437
-83	52	0.024487157099663127
-82	52	0.02285849104163473
-81	52	0.02282351320336933
-80	52	0.018607657188190345
-79	52	0.014818131983092939
-78	52	0.01261740799599537
-77	52	0.013420775902488928
-76	52	0.01710545457674496
-75	52	0.017465832842840475
-74	52	0.014623244899957696
-73	52	0.012083882088292081
-72	52	-1
-71	52	-1
-70	52	-1
-69	52	-1
-68	52	-1
-67	52	-1
-126	53	-1
-125	53	-1
-124	53	-1
-123	53	-1
-122	53	-1
-121	53	-1
-120	53	-1
-119	53	-1
-118	53	-1
-117	53	-1
-116	53	-1
-115	53	-1
-114	53	-1
-113	53	-1
-112	53	-1
-111	53	-1
-110	53	-1
-109	53	-1
-108	53	-1
-107	53	-1
-106	53	-1
-105	53	-1
-104	53	-1
-103	53	-1
-102	53	-1
-101	53	-1
-100	53	-1
-99	53	-1
-98	53	-1
-97	53	-1
-96	53	-1
-95	53	-1
-94	53	-1
-93	53	-1
-92	53	-1
-91	53	-1
-90	53	-1
-89	53	-1
-88	53	-1
-87	53	-1
-86	53	-1
-85	53	-1
-84	53	-1
-83	53	-1
-82	53	-1
-81	53	-1
-80	53	-1
-79	53	-1
-78	53	-1
-77	53	-1
-76	53	-1
-75	53	-1
-74	53	-1
-73	53	-1
-72	53	-1
-71	53	-1
-70	53	-1
-69	53	-1
-68	53	-1
-67	53	-1
