# Supplementary material for: The impacts of climate change on the abundance and distribution of the Spotted Wing Drosophila (Drosophila suzukii) in the United States and Canada
Source: PeerJ. 2017 Apr 6;5:e3192. doi: 10.7717/peerj.3192 (PMC5385127; doi:10.7717/peerj.3192)
Supplement: Supplemental Information 2 — Raw data used to create consensus maps (shown in Figs. 3 and 4A) coefficient of variance maps (shown in Fig. 4B) and in scatter plots shown in Fig. 5. [file peerj-05-3192-s002.zip › model_bcc-csm1_rcp60_year30_norm__mean.txt]

-126	24	-1
-125	24	-1
-124	24	-1
-123	24	-1
-122	24	-1
-121	24	-1
-120	24	-1
-119	24	-1
-118	24	-1
-117	24	-1
-116	24	-1
-115	24	-1
-114	24	-1
-113	24	-1
-112	24	-1
-111	24	-1
-110	24	-1
-109	24	-1
-108	24	-1
-107	24	-1
-106	24	-1
-105	24	-1
-104	24	-1
-103	24	-1
-102	24	-1
-101	24	-1
-100	24	-1
-99	24	-1
-98	24	-1
-97	24	-1
-96	24	-1
-95	24	-1
-94	24	-1
-93	24	-1
-92	24	-1
-91	24	-1
-90	24	-1
-89	24	-1
-88	24	-1
-87	24	-1
-86	24	-1
-85	24	-1
-84	24	-1
-83	24	-1
-82	24	-1
-81	24	-1
-80	24	-1
-79	24	-1
-78	24	-1
-77	24	-1
-76	24	-1
-75	24	-1
-74	24	-1
-73	24	-1
-72	24	-1
-71	24	-1
-70	24	-1
-69	24	-1
-68	24	-1
-67	24	-1
-126	25	-1
-125	25	-1
-124	25	-1
-123	25	-1
-122	25	-1
-121	25	-1
-120	25	-1
-119	25	-1
-118	25	-1
-117	25	-1
-116	25	-1
-115	25	-1
-114	25	-1
-113	25	0.01163689679784003
-112	25	0.07056302095088053
-111	25	0.009102053410580074
-110	25	0.010778255732266005
-109	25	0.011082515317827678
-108	25	0.00915728073940477
-107	25	0.09775204466074246
-106	25	0.2783421737402549
-105	25	0.21938045537877443
-104	25	0.1034659458284506
-103	25	0.11615359383562483
-102	25	0.3383340346609548
-101	25	0.3075635728781036
-100	25	0.032176313296376685
-99	25	0.023075555292005605
-98	25	0.0253015083672485
-97	25	-1
-96	25	-1
-95	25	-1
-94	25	-1
-93	25	-1
-92	25	-1
-91	25	-1
-90	25	-1
-89	25	-1
-88	25	-1
-87	25	-1
-86	25	-1
-85	25	-1
-84	25	-1
-83	25	-1
-82	25	0.014092054464675957
-81	25	0.014647534000204085
-80	25	-1
-79	25	-1
-78	25	-1
-77	25	-1
-76	25	-1
-75	25	-1
-74	25	-1
-73	25	-1
-72	25	-1
-71	25	-1
-70	25	-1
-69	25	-1
-68	25	-1
-67	25	-1
-126	26	-1
-125	26	-1
-124	26	-1
-123	26	-1
-122	26	-1
-121	26	-1
-120	26	-1
-119	26	-1
-118	26	-1
-117	26	-1
-116	26	-1
-115	26	-1
-114	26	0.010570035785947264
-113	26	0.056141848195789094
-112	26	0.06298691490079106
-111	26	-1
-110	26	0.010800323468074595
-109	26	0.009459109450787985
-108	26	0.20235348651800142
-107	26	0.13330310718845692
-106	26	0.43837079239670446
-105	26	0.18542216259508493
-104	26	0.08638322305856724
-103	26	0.1841048701006872
-102	26	0.24971337851573008
-101	26	0.09918000319315291
-100	26	0.04354329794707578
-99	26	0.05602052896158835
-98	26	0.0751282007874012
-97	26	-1
-96	26	-1
-95	26	-1
-94	26	-1
-93	26	-1
-92	26	-1
-91	26	-1
-90	26	-1
-89	26	-1
-88	26	-1
-87	26	-1
-86	26	-1
-85	26	-1
-84	26	-1
-83	26	0.020424714592082196
-82	26	0.014853094856376862
-81	26	0.014049346278167016
-80	26	-1
-79	26	-1
-78	26	-1
-77	26	-1
-76	26	-1
-75	26	-1
-74	26	-1
-73	26	-1
-72	26	-1
-71	26	-1
-70	26	-1
-69	26	-1
-68	26	-1
-67	26	-1
-126	27	-1
-125	27	-1
-124	27	-1
-123	27	-1
-122	27	-1
-121	27	-1
-120	27	-1
-119	27	-1
-118	27	-1
-117	27	-1
-116	27	-1
-115	27	0.040912346642844905
-114	27	0.04723692474494293
-113	27	0.09098694707550123
-112	27	0.011864884549376816
-111	27	0.010801074523082408
-110	27	0.010477707462110302
-109	27	0.15649457280917112
-108	27	0.16810779126507125
-107	27	0.41561394725049794
-106	27	0.2608407775542487
-105	27	0.268105172393313
-104	27	0.16854568532927683
-103	27	0.502564389872561
-102	27	0.1311954204911937
-101	27	0.04906524516801792
-100	27	0.0499603755349864
-99	27	0.06872259011654634
-98	27	0.07856894932829213
-97	27	0.13128600539468877
-96	27	-1
-95	27	-1
-94	27	-1
-93	27	-1
-92	27	-1
-91	27	-1
-90	27	-1
-89	27	-1
-88	27	-1
-87	27	-1
-86	27	-1
-85	27	-1
-84	27	-1
-83	27	0.05606039193099423
-82	27	0.05627406380712683
-81	27	0.022240362481781305
-80	27	-1
-79	27	-1
-78	27	-1
-77	27	-1
-76	27	-1
-75	27	-1
-74	27	-1
-73	27	-1
-72	27	-1
-71	27	-1
-70	27	-1
-69	27	-1
-68	27	-1
-67	27	-1
-126	28	-1
-125	28	-1
-124	28	-1
-123	28	-1
-122	28	-1
-121	28	-1
-120	28	-1
-119	28	-1
-118	28	-1
-117	28	-1
-116	28	0.048633271624608676
-115	28	0.04549966810477021
-114	28	0.03809720821723392
-113	28	0.05399500562449475
-112	28	0.03751761541999173
-111	28	0.074135826100181
-110	28	0.1014458416852739
-109	28	0.37024042271583174
-108	28	0.30798332190226985
-107	28	0.44266124323267164
-106	28	0.2216241176389711
-105	28	0.2623676826735538
-104	28	0.15471878134169853
-103	28	0.6097973676036398
-102	28	0.1698048388706415
-101	28	0.07173453581947817
-100	28	0.0774754300725231
-99	28	0.10685952661835285
-98	28	0.13414380243530755
-97	28	0.137728588922902
-96	28	0.14102364401601364
-95	28	-1
-94	28	-1
-93	28	-1
-92	28	-1
-91	28	-1
-90	28	-1
-89	28	-1
-88	28	-1
-87	28	-1
-86	28	-1
-85	28	-1
-84	28	-1
-83	28	0.06632684623210293
-82	28	0.06701231720859697
-81	28	0.06779735207747146
-80	28	-1
-79	28	-1
-78	28	-1
-77	28	-1
-76	28	-1
-75	28	-1
-74	28	-1
-73	28	-1
-72	28	-1
-71	28	-1
-70	28	-1
-69	28	-1
-68	28	-1
-67	28	-1
-126	29	-1
-125	29	-1
-124	29	-1
-123	29	-1
-122	29	-1
-121	29	-1
-120	29	-1
-119	29	-1
-118	29	-1
-117	29	-1
-116	29	0.07115632634771116
-115	29	0.05585219162621367
-114	29	0.05159537832735841
-113	29	0.06226318033728636
-112	29	0.08733300366726224
-111	29	0.09545520059762654
-110	29	0.13110288078699342
-109	29	0.4925281811645692
-108	29	0.5101582761912663
-107	29	0.5839400308297324
-106	29	0.2200046915216926
-105	29	0.10713751985549065
-104	29	0.1253801502802146
-103	29	0.2010955208220414
-102	29	0.1270560224369967
-101	29	0.14030047999242773
-100	29	0.15675674057839842
-99	29	0.15036492574984145
-98	29	0.14990373308010088
-97	29	0.14287374596962651
-96	29	0.17224500069072743
-95	29	0.17175041740606925
-94	29	0.17735859097965165
-93	29	0.22272562445360278
-92	29	0.19791121594496328
-91	29	0.19552711668673065
-90	29	0.18316250651093607
-89	29	-1
-88	29	-1
-87	29	-1
-86	29	0.18938003542398177
-85	29	0.22216923579545003
-84	29	0.21653477062003754
-83	29	0.21585732461485982
-82	29	0.2036640541238485
-81	29	0.13548879885166215
-80	29	-1
-79	29	-1
-78	29	-1
-77	29	-1
-76	29	-1
-75	29	-1
-74	29	-1
-73	29	-1
-72	29	-1
-71	29	-1
-70	29	-1
-69	29	-1
-68	29	-1
-67	29	-1
-126	30	-1
-125	30	-1
-124	30	-1
-123	30	-1
-122	30	-1
-121	30	-1
-120	30	-1
-119	30	-1
-118	30	-1
-117	30	0.03850078383767035
-116	30	0.04966519314600107
-115	30	0.06913342562362118
-114	30	0.07868297313402348
-113	30	0.08803039986336972
-112	30	0.12840283335735525
-111	30	0.20517517118769668
-110	30	0.23545965455023823
-109	30	0.5312799445771911
-108	30	0.35399724475984806
-107	30	0.2548287646024314
-106	30	0.2220938777606065
-105	30	0.3840196258249563
-104	30	0.4259579388618776
-103	30	0.2464575036147445
-102	30	0.20373766312648203
-101	30	0.2631710964103031
-100	30	0.26820616731204705
-99	30	0.23800211137182392
-98	30	0.19092839658547758
-97	30	0.1954150663879314
-96	30	0.2163888433444227
-95	30	0.25225510579446886
-94	30	0.2536442676124036
-93	30	0.2200576301436629
-92	30	0.20018704356221928
-91	30	0.23370119440193712
-90	30	0.23238180681013282
-89	30	0.2601104677520082
-88	30	0.2615953773920471
-87	30	0.2823892004462932
-86	30	0.20625634433374826
-85	30	0.20928135633613104
-84	30	0.2232343964113226
-83	30	0.23028250050249602
-82	30	0.22744392410996003
-81	30	-1
-80	30	-1
-79	30	-1
-78	30	-1
-77	30	-1
-76	30	-1
-75	30	-1
-74	30	-1
-73	30	-1
-72	30	-1
-71	30	-1
-70	30	-1
-69	30	-1
-68	30	-1
-67	30	-1
-126	31	-1
-125	31	-1
-124	31	-1
-123	31	-1
-122	31	-1
-121	31	-1
-120	31	-1
-119	31	-1
-118	31	-1
-117	31	0.045809261770916626
-116	31	0.11440735820656668
-115	31	0.15614510307926008
-114	31	0.14163689960377407
-113	31	0.14376441490149253
-112	31	0.1839078467664463
-111	31	0.34542867049140413
-110	31	0.33104188913436655
-109	31	0.47512759283502876
-108	31	0.22019036017623883
-107	31	0.19016326514196574
-106	31	0.32471091630862164
-105	31	0.2832467687097576
-104	31	0.13503751112903584
-103	31	0.15323381558297908
-102	31	0.22071598644434565
-101	31	0.20374390165313475
-100	31	0.20868580619207908
-99	31	0.20619123731121558
-98	31	0.19197871381034898
-97	31	0.18037439016531345
-96	31	0.2082845950387158
-95	31	0.2234152762717966
-94	31	0.31232412990090286
-93	31	0.25304742673869934
-92	31	0.2596600405158167
-91	31	0.3451350201423974
-90	31	0.28917685774110896
-89	31	0.3006179134382447
-88	31	0.30951884123903683
-87	31	0.3112797425499412
-86	31	0.30760867359102595
-85	31	0.29559307484258474
-84	31	0.30389289674995207
-83	31	0.30379488547439976
-82	31	0.29412052066537675
-81	31	-1
-80	31	-1
-79	31	-1
-78	31	-1
-77	31	-1
-76	31	-1
-75	31	-1
-74	31	-1
-73	31	-1
-72	31	-1
-71	31	-1
-70	31	-1
-69	31	-1
-68	31	-1
-67	31	-1
-126	32	-1
-125	32	-1
-124	32	-1
-123	32	-1
-122	32	-1
-121	32	-1
-120	32	-1
-119	32	-1
-118	32	0.04966228713366076
-117	32	0.0886935449581247
-116	32	0.14307654017484897
-115	32	0.10323552252617867
-114	32	0.09444930130839768
-113	32	0.12415080511132683
-112	32	0.13600452952576814
-111	32	0.24533378315573484
-110	32	0.2895944461960747
-109	32	0.6424932332562667
-108	32	0.5158515163314246
-107	32	0.31526559989419756
-106	32	0.8978549289083878
-105	32	0.40508903836619065
-104	32	0.2539199132180724
-103	32	0.24871947927102206
-102	32	0.2123804730561588
-101	32	0.17248663837599273
-100	32	0.17069180396959227
-99	32	0.1506855785372984
-98	32	0.15806545626778787
-97	32	0.15481473493229794
-96	32	0.22860112871502158
-95	32	0.23829292772746374
-94	32	0.26876964563017397
-93	32	0.27788126166391697
-92	32	0.2692488243370256
-91	32	0.3154727807096151
-90	32	0.3332118769201357
-89	32	0.35258374614078847
-88	32	0.34264051673332785
-87	32	0.3721598873585844
-86	32	0.3628753509638898
-85	32	0.3988841829218322
-84	32	0.2926663734153838
-83	32	0.30672755418796405
-82	32	0.3042940798439751
-81	32	0.3147002322471594
-80	32	0.35117564426817355
-79	32	-1
-78	32	-1
-77	32	-1
-76	32	-1
-75	32	-1
-74	32	-1
-73	32	-1
-72	32	-1
-71	32	-1
-70	32	-1
-69	32	-1
-68	32	-1
-67	32	-1
-126	33	-1
-125	33	-1
-124	33	-1
-123	33	-1
-122	33	-1
-121	33	-1
-120	33	-1
-119	33	0.045702570806108365
-118	33	0.07897393913947802
-117	33	0.1621383349793254
-116	33	0.08961839016643584
-115	33	0.08889757377431891
-114	33	0.14420153265728405
-113	33	0.12044201504597943
-112	33	0.1375667894138095
-111	33	0.3422718450615607
-110	33	0.35442912477212307
-109	33	0.13045056659758145
-108	33	0.5704602302343694
-107	33	0.6134550896697013
-106	33	0.5870407749914957
-105	33	0.39213837145646774
-104	33	0.5025441871475689
-103	33	0.4331284658546356
-102	33	0.29425805819825174
-101	33	0.16609564662141693
-100	33	0.13905191417545712
-99	33	0.11243508588543165
-98	33	0.1679308677715749
-97	33	0.19182640771138013
-96	33	0.22289066013993938
-95	33	0.2657347660931306
-94	33	0.3095726590536688
-93	33	0.32942211695189144
-92	33	0.25847002518886975
-91	33	0.2512002990751548
-90	33	0.41746767821211866
-89	33	0.394293123020472
-88	33	0.4411999782633644
-87	33	0.48215954409932177
-86	33	0.5906824097024709
-85	33	0.5250938888908114
-84	33	0.4687608349973302
-83	33	0.4541861589447518
-82	33	0.37966040154599484
-81	33	0.29951610732398354
-80	33	0.39503122396619333
-79	33	0.4850677076557197
-78	33	-1
-77	33	-1
-76	33	-1
-75	33	-1
-74	33	-1
-73	33	-1
-72	33	-1
-71	33	-1
-70	33	-1
-69	33	-1
-68	33	-1
-67	33	-1
-126	34	-1
-125	34	-1
-124	34	-1
-123	34	-1
-122	34	-1
-121	34	0.01918682208049345
-120	34	0.05066367354566335
-119	34	0.17720575175321773
-118	34	0.31475007498858687
-117	34	0.2749476669921238
-116	34	0.12886522322561383
-115	34	0.10905953789820763
-114	34	0.1711660816450106
-113	34	0.4722696554977086
-112	34	0.5776319170131917
-111	34	0.5224867085243434
-110	34	0.4482749912618538
-109	34	0.15740501422281192
-108	34	0.4700965531251698
-107	34	0.8166704655895684
-106	34	0.6791000097552973
-105	34	0.6038075402368601
-104	34	0.5784132761084912
-103	34	0.6033154729397125
-102	34	0.3642232936109724
-101	34	0.12491455229405214
-100	34	0.1082814056270388
-99	34	0.1252956636066709
-98	34	0.17882052937312534
-97	34	0.2010985512307902
-96	34	0.24296945637927697
-95	34	0.3757619583997833
-94	34	0.39896483481887274
-93	34	0.31260931568226236
-92	34	0.27816270619990763
-91	34	0.28698749965744225
-90	34	0.4252687172869012
-89	34	0.4331368555973754
-88	34	0.4899891288762692
-87	34	0.5817043561283984
-86	34	0.6554819018658244
-85	34	0.7138886345361655
-84	34	0.7245322905484823
-83	34	0.4476887942312241
-82	34	0.451290023492215
-81	34	0.45947207099536863
-80	34	0.4628625746109549
-79	34	0.5086277327108399
-78	34	0.5147726346981615
-77	34	0.45562067400967127
-76	34	-1
-75	34	-1
-74	34	-1
-73	34	-1
-72	34	-1
-71	34	-1
-70	34	-1
-69	34	-1
-68	34	-1
-67	34	-1
-126	35	-1
-125	35	-1
-124	35	-1
-123	35	-1
-122	35	0.029562113418285168
-121	35	0.06625465890270957
-120	35	0.2794865365205875
-119	35	0.48797138171767496
-118	35	0.19381226075320435
-117	35	0.13917990217952794
-116	35	0.18143183446261266
-115	35	0.12950060827973142
-114	35	0.5575573296748941
-113	35	0.43931620510143127
-112	35	0.48881877379373595
-111	35	0.5934565431435271
-110	35	0.47094525463710996
-109	35	0.32190982719468236
-108	35	0.41857576961859966
-107	35	0.5141323205532703
-106	35	0.17600339966966674
-105	35	0.823202025285768
-104	35	0.5354587285920094
-103	35	0.520354011601789
-102	35	0.38583933951306004
-101	35	0.2774495125952299
-100	35	0.19942127610699475
-99	35	0.18731421326239683
-98	35	0.2156136292446416
-97	35	0.18356698190088372
-96	35	0.2555717291671324
-95	35	0.3451720584715497
-94	35	0.41079714060357697
-93	35	0.4278072177415093
-92	35	0.31942149684047155
-91	35	0.2411445049476567
-90	35	0.3508352751176224
-89	35	0.46891076540548976
-88	35	0.6005843638203988
-87	35	0.6062966843119387
-86	35	0.7223214951288517
-85	35	0.710190694082388
-84	35	0.6186803935453415
-83	35	0.6608768712189454
-82	35	0.6757046425207315
-81	35	0.5339916927517205
-80	35	0.5496040032073697
-79	35	0.5348125219856622
-78	35	0.46606564183355814
-77	35	0.5482218936369553
-76	35	0.49912693362759475
-75	35	-1
-74	35	-1
-73	35	-1
-72	35	-1
-71	35	-1
-70	35	-1
-69	35	-1
-68	35	-1
-67	35	-1
-126	36	-1
-125	36	-1
-124	36	-1
-123	36	0.022674301114320578
-122	36	0.026951552836626265
-121	36	0.32393546838100507
-120	36	0.27756185284054524
-119	36	0.046833470714980986
-118	36	0.5233887227827906
-117	36	0.2021671912048559
-116	36	0.4952991719595156
-115	36	0.14606930264215165
-114	36	0.5277224878870166
-113	36	0.6233537701979315
-112	36	0.5536391234000213
-111	36	0.6081931215894456
-110	36	0.5878487904600488
-109	36	0.6404838103686183
-108	36	0.34146776725375844
-107	36	0.04102160223135356
-106	36	0.019481726214354466
-105	36	0.23103652980037553
-104	36	0.6954522450137851
-103	36	0.6334368941228496
-102	36	0.401456363937874
-101	36	0.3215101499519203
-100	36	0.2597269246298996
-99	36	0.1719808781207949
-98	36	0.18217757690200004
-97	36	0.2729910330766309
-96	36	0.28387515763503535
-95	36	0.4345668531085119
-94	36	0.4908733722192141
-93	36	0.45226764831956817
-92	36	0.47488413129264606
-91	36	0.3690457214790602
-90	36	0.37243463506536467
-89	36	0.49606958791211103
-88	36	0.5412253906725328
-87	36	0.5471467532490611
-86	36	0.6600081540442816
-85	36	0.7608312560847849
-84	36	0.8345982328040438
-83	36	0.7923212248238738
-82	36	0.5201014775393866
-81	36	0.6796463251102942
-80	36	0.6203290668482917
-79	36	0.5515544079493233
-78	36	0.557466698005832
-77	36	0.5121423521415402
-76	36	0.4961387074203019
-75	36	-1
-74	36	-1
-73	36	-1
-72	36	-1
-71	36	-1
-70	36	-1
-69	36	-1
-68	36	-1
-67	36	-1
-126	37	-1
-125	37	-1
-124	37	-1
-123	37	0.01988804828301623
-122	37	0.22439479042806115
-121	37	0.3258356001383138
-120	37	0.08847030484696108
-119	37	0.027288321973821195
-118	37	0.5727956091247852
-117	37	0.5110270868970644
-116	37	0.5575938068172411
-115	37	0.5686040113445783
-114	37	0.5410026930419476
-113	37	0.10597723807611321
-112	37	0.503035693257911
-111	37	0.39497801410393385
-110	37	0.5404983731662169
-109	37	0.10659930429671742
-108	37	-1
-107	37	-1
-106	37	0.023176890664068247
-105	37	0.39077401409532897
-104	37	0.7102982548867446
-103	37	0.6337377837816452
-102	37	0.4891770915689445
-101	37	0.41599288864080275
-100	37	0.3179606340550414
-99	37	0.3077709126964493
-98	37	0.26731638692595616
-97	37	0.4132242548304388
-96	37	0.31381878548512776
-95	37	0.35241549298343455
-94	37	0.5444057298295198
-93	37	0.6194451976298837
-92	37	0.632851295691479
-91	37	0.5256549821650156
-90	37	0.4496860954838772
-89	37	0.49756010006708984
-88	37	0.5196362536777611
-87	37	0.5726409086287803
-86	37	0.6179594555627501
-85	37	0.6377715945384178
-84	37	0.798522993740803
-83	37	0.8115610467892305
-82	37	0.5866318568726724
-81	37	0.6304461425749327
-80	37	0.5927740464571014
-79	37	0.5786453268524987
-78	37	0.5295693536633854
-77	37	0.5122883542420624
-76	37	0.48284166666121064
-75	37	-1
-74	37	-1
-73	37	-1
-72	37	-1
-71	37	-1
-70	37	-1
-69	37	-1
-68	37	-1
-67	37	-1
-126	38	-1
-125	38	-1
-124	38	0.029768357987049115
-123	38	0.15644599273805568
-122	38	0.2882764054526032
-121	38	0.30449636898107274
-120	38	0.018372309471701546
-119	38	0.2651523851327772
-118	38	0.336335900981207
-117	38	0.1440512000652473
-116	38	0.36557448178841256
-115	38	0.2064183309051092
-114	38	0.37916698740051447
-113	38	0.13092490039168034
-112	38	0.06202579831862821
-111	38	0.5617814762898107
-110	38	0.5573501582125902
-109	38	0.17695923174274597
-108	38	-1
-107	38	-1
-106	38	0.018656831182008126
-105	38	0.44555763121927094
-104	38	0.6435410625529677
-103	38	0.6589321718761794
-102	38	0.5952488802686439
-101	38	0.5159370037881045
-100	38	0.43532410923052217
-99	38	0.3617741153895473
-98	38	0.3604319623196731
-97	38	0.49063299720426085
-96	38	0.5330040975054592
-95	38	0.5590615909066038
-94	38	0.5787726227261762
-93	38	0.5670815115416952
-92	38	0.6064481112182458
-91	38	0.448728336669433
-90	38	0.4643526191102626
-89	38	0.5041521744071319
-88	38	0.5009268467745835
-87	38	0.6618053547883778
-86	38	0.5863578106493988
-85	38	0.7297799483652021
-84	38	0.7667753467269294
-83	38	0.7744327406857722
-82	38	0.716782394297893
-81	38	0.4734702211365959
-80	38	0.38731205269319624
-79	38	0.7487662074256798
-78	38	0.5299345927425264
-77	38	0.5036975195636735
-76	38	0.5824661672166453
-75	38	-1
-74	38	-1
-73	38	-1
-72	38	-1
-71	38	-1
-70	38	-1
-69	38	-1
-68	38	-1
-67	38	-1
-126	39	-1
-125	39	-1
-124	39	0.046239781840500045
-123	39	0.5215932991302445
-122	39	0.4377872235909464
-121	39	0.040596367606165085
-120	39	0.2699738215708423
-119	39	0.44374948733247055
-118	39	0.17602316279832808
-117	39	0.07617569337201906
-116	39	0.07675425826209613
-115	39	0.08678368596285672
-114	39	0.40588191114411304
-113	39	0.40315183086727585
-112	39	0.0567769900689577
-111	39	0.24435278185443618
-110	39	0.3562061227912272
-109	39	0.157789277534654
-108	39	-1
-107	39	-1
-106	39	-1
-105	39	0.28844229227226126
-104	39	0.3846697981513945
-103	39	0.5456620400244041
-102	39	0.6007968665573536
-101	39	0.5819819565347725
-100	39	0.5262753741783173
-99	39	0.5120629442085849
-98	39	0.4534894455259242
-97	39	0.5628644732929796
-96	39	0.6277517911913687
-95	39	0.6198438273239424
-94	39	0.6275438714799908
-93	39	0.6144639164834313
-92	39	0.6126380016811286
-91	39	0.6769959333598151
-90	39	0.6933743573358854
-89	39	0.6975911149911982
-88	39	0.7109704631484057
-87	39	0.6973392356467355
-86	39	0.795881955103746
-85	39	0.8094369547310245
-84	39	0.8068460487819112
-83	39	0.7441022774176465
-82	39	0.7625855260382728
-81	39	0.7116486574026573
-80	39	0.3224064120456129
-79	39	0.6526819538317228
-78	39	0.6762375829235344
-77	39	0.6551306924568169
-76	39	0.6435082331248555
-75	39	0.7228833366521298
-74	39	-1
-73	39	-1
-72	39	-1
-71	39	-1
-70	39	-1
-69	39	-1
-68	39	-1
-67	39	-1
-126	40	-1
-125	40	-1
-124	40	0.043158286386159934
-123	40	0.6000274794472347
-122	40	0.07016298828980846
-121	40	0.050163085562188056
-120	40	0.2246682754645294
-119	40	0.3781471239129461
-118	40	0.30157197777288713
-117	40	0.1724423139714844
-116	40	0.061242428303942886
-115	40	0.20292247381993403
-114	40	0.41200062441385205
-113	40	0.4277808232554316
-112	40	0.06626361918536813
-111	40	-1
-110	40	0.09364962881701727
-109	40	0.06777685005284977
-108	40	0.01824663262195735
-107	40	-1
-106	40	-1
-105	40	0.3108613123147674
-104	40	0.39406631001998105
-103	40	0.5491225984595235
-102	40	0.5223966380420866
-101	40	0.5663494433541312
-100	40	0.6156042480718791
-99	40	0.6526244321841754
-98	40	0.6618547392272476
-97	40	0.7033812533864116
-96	40	0.6782894689461201
-95	40	0.7361759814479124
-94	40	0.6212034894221431
-93	40	0.6432285750335286
-92	40	0.6604843210486112
-91	40	0.6845542778475157
-90	40	0.6914627680146341
-89	40	0.6599363221331982
-88	40	0.7660486098140161
-87	40	0.6781206452488475
-86	40	0.7241139257851026
-85	40	0.6715936685782248
-84	40	0.7267873261946006
-83	40	0.5823076319441373
-82	40	0.6550310817988693
-81	40	0.6503254369049724
-80	40	0.5678823251129131
-79	40	0.36585703934490044
-78	40	0.5766035421924091
-77	40	0.5801286371101424
-76	40	0.6085944636863968
-75	40	0.7070874245800007
-74	40	0.6907027340179376
-73	40	0.7479002026539084
-72	40	-1
-71	40	-1
-70	40	-1
-69	40	-1
-68	40	-1
-67	40	-1
-126	41	-1
-125	41	-1
-124	41	0.023619772743661935
-123	41	0.053739622603744035
-122	41	0.06009603589799756
-121	41	0.055027752090490996
-120	41	0.060929024179388225
-119	41	0.2848607326087975
-118	41	0.14833521595918
-117	41	0.08470619111572074
-116	41	0.02890570350050558
-115	41	0.08205730521650259
-114	41	0.37628866027593366
-113	41	0.44005061156735076
-112	41	0.0343984839725516
-111	41	0.02459092428121557
-110	41	0.056060148750045245
-109	41	0.04842566991908715
-108	41	0.03751854511946592
-107	41	-1
-106	41	0.02884440974231518
-105	41	0.20991290661374548
-104	41	0.3442795002107724
-103	41	0.3316451275376517
-102	41	0.39370911461838315
-101	41	0.4355922629923397
-100	41	0.43606599818717956
-99	41	0.5631042871211276
-98	41	0.6506620554570413
-97	41	0.6774965119901769
-96	41	0.6921395593018723
-95	41	0.6373202132846572
-94	41	0.670824749123777
-93	41	0.6944740964120802
-92	41	0.7225714103194958
-91	41	0.7082758311714391
-90	41	0.7016505532787479
-89	41	0.750967930325291
-88	41	0.7131336512207168
-87	41	0.6615134441184677
-86	41	0.6529531941209696
-85	41	0.6128168332097631
-84	41	0.6984959351836723
-83	41	0.6761853925506379
-82	41	0.5712408410805951
-81	41	0.4402263565685559
-80	41	0.26721029456040696
-79	41	0.13898508618005473
-78	41	0.1613699392992292
-77	41	0.29055941626096754
-76	41	0.2038914470173716
-75	41	0.43372809395613965
-74	41	0.5730138172609276
-73	41	0.5434354378430897
-72	41	0.5008421075669773
-71	41	0.46010948567509885
-70	41	-1
-69	41	-1
-68	41	-1
-67	41	-1
-126	42	-1
-125	42	-1
-124	42	0.06416782964837811
-123	42	0.03522067034325084
-122	42	0.030263838235284488
-121	42	0.03840441871008033
-120	42	0.06221433837899508
-119	42	0.09752578349394345
-118	42	0.14341394438844526
-117	42	0.09049535678713819
-116	42	0.2581289919672656
-115	42	0.24629378671740043
-114	42	0.19550417349950575
-113	42	0.09218158284047881
-112	42	0.02755655617241417
-111	42	-1
-110	42	-1
-109	42	0.042356018405804836
-108	42	0.06956349113189227
-107	42	0.07787948457236678
-106	42	0.0634905800585823
-105	42	0.25839169286395797
-104	42	0.29354115140754533
-103	42	0.34946776575726035
-102	42	0.37673695500226484
-101	42	0.38700601882201835
-100	42	0.4338559510166226
-99	42	0.539555859926651
-98	42	0.5966790648420488
-97	42	0.6054831505064664
-96	42	0.5220733009110774
-95	42	0.5859458060031462
-94	42	0.5198566130299906
-93	42	0.5207338415378688
-92	42	0.5235762527069079
-91	42	0.5347601445504973
-90	42	0.46654526948985403
-89	42	0.48950388935191996
-88	42	0.5113598706726301
-87	42	0.5482421898930817
-86	42	0.4834593462716198
-85	42	0.4698324212021239
-84	42	0.6066888603577361
-83	42	0.5479394296116017
-82	42	0.31165765509776944
-81	42	0.2946299473410361
-80	42	0.2722942074204422
-79	42	0.15663664660205598
-78	42	0.18850015063189166
-77	42	0.25232346770047254
-76	42	0.13223062308477465
-75	42	0.10852712126975624
-74	42	0.24111480881254088
-73	42	0.20029443601053423
-72	42	0.4179928835901215
-71	42	0.5633621524581806
-70	42	-1
-69	42	-1
-68	42	-1
-67	42	-1
-126	43	-1
-125	43	-1
-124	43	0.04435901102797544
-123	43	0.018184339015942103
-122	43	0.013077668160327703
-121	43	0.04041794761452115
-120	43	0.05269212066601276
-119	43	0.09264988387642031
-118	43	0.24177970293950585
-117	43	0.40285739485674166
-116	43	0.07043832524273433
-115	43	0.017541850272180276
-114	43	0.04663263131046379
-113	43	0.13248326003142458
-112	43	0.02843760449181401
-111	43	-1
-110	43	-1
-109	43	0.10162512216335269
-108	43	0.08703963391165816
-107	43	0.1503891970791723
-106	43	0.17981638341853862
-105	43	0.3278277478254713
-104	43	0.2905393538326767
-103	43	0.501957653404856
-102	43	0.36265546862044473
-101	43	0.40542781748746004
-100	43	0.47751132732183793
-99	43	0.5204983301418951
-98	43	0.5059805210189244
-97	43	0.399538442558836
-96	43	0.39092198034966985
-95	43	0.4038268450629638
-94	43	0.40430385384750145
-93	43	0.36518267986715214
-92	43	0.395188309506121
-91	43	0.3621646172280421
-90	43	0.3791557636644076
-89	43	0.3816155389633402
-88	43	0.3114103961913374
-87	43	0.2393404670776487
-86	43	0.24019346166864966
-85	43	0.3730691315737072
-84	43	0.3878634187294413
-83	43	0.30530136339399044
-82	43	0.16004823213529612
-81	43	0.11968272929835656
-80	43	0.25803202824041654
-79	43	0.4421764807171069
-78	43	0.5116467306612922
-77	43	0.42796461193417984
-76	43	0.12399812488782108
-75	43	0.04500528497673927
-74	43	0.17389794836651148
-73	43	0.06693788513198225
-72	43	0.12250069142890974
-71	43	0.18901531076607891
-70	43	0.2161504418364015
-69	43	-1
-68	43	-1
-67	43	-1
-126	44	-1
-125	44	-1
-124	44	0.043253323371644
-123	44	0.029311007576302468
-122	44	0.02587954106517184
-121	44	0.035289595306682506
-120	44	0.03640023917781643
-119	44	0.014271595894619219
-118	44	0.1651511037562384
-117	44	0.09586186461611501
-116	44	-1
-115	44	-1
-114	44	-1
-113	44	0.013745918184388587
-112	44	-1
-111	44	-1
-110	44	-1
-109	44	0.16234712453025155
-108	44	0.017448030126752456
-107	44	0.17809180024705312
-106	44	0.20397210826752563
-105	44	0.13700160882903975
-104	44	0.21717287743016098
-103	44	0.4232575640732697
-102	44	0.3612485732994613
-101	44	0.38215914191544464
-100	44	0.4933037787420006
-99	44	0.43102495064595875
-98	44	0.4060935721008599
-97	44	0.36046496945694045
-96	44	0.36115158151327204
-95	44	0.3967106222467357
-94	44	0.3483309883519131
-93	44	0.3846226584597461
-92	44	0.34166231201294245
-91	44	0.19933129915587214
-90	44	0.22181344336086548
-89	44	0.2612296145385543
-88	44	0.15525179656940893
-87	44	0.18370265816418774
-86	44	0.10591230876273554
-85	44	0.09339321321254473
-84	44	0.10604187744297477
-83	44	-1
-82	44	0.077225402644518
-81	44	0.06370963932804614
-80	44	0.11246260274512009
-79	44	0.09135272863522081
-78	44	0.1311731226687949
-77	44	0.186861962169088
-76	44	0.21134852534604884
-75	44	0.07453160309464593
-74	44	0.13423239512564364
-73	44	0.05829854520738518
-72	44	0.028995559796465026
-71	44	0.06657951123809314
-70	44	0.13969914027116734
-69	44	0.10915979392098134
-68	44	0.060463557136813686
-67	44	-1
-126	45	-1
-125	45	-1
-124	45	0.01838817235206578
-123	45	0.049496152456497036
-122	45	0.039085727551101436
-121	45	0.24174266461035349
-120	45	0.2233435753043012
-119	45	0.06976746382940595
-118	45	0.01663407168993082
-117	45	0.03841939865653749
-116	45	-1
-115	45	-1
-114	45	-1
-113	45	0.01626931336081964
-112	45	0.020026934160722216
-111	45	-1
-110	45	0.03503262412727268
-109	45	0.16080000733284092
-108	45	0.18244412192830892
-107	45	0.21067351115036093
-106	45	0.2512663507621431
-105	45	0.2163346046396867
-104	45	0.22422799635640112
-103	45	0.2513590307630447
-102	45	0.39058264939470855
-101	45	0.3921674409329843
-100	45	0.29403458425925255
-99	45	0.3791582890050317
-98	45	0.3249728502500134
-97	45	0.39560676780063503
-96	45	0.3398507074741758
-95	45	0.3591690020611456
-94	45	0.29304058213029693
-93	45	0.2444813029859721
-92	45	0.13591141928164907
-91	45	0.07267950892787411
-90	45	0.0694741969580495
-89	45	0.06790984197260155
-88	45	0.09608175631267345
-87	45	0.04773205238080228
-86	45	0.10354004119298213
-85	45	0.09176048696797971
-84	45	0.07767822427774557
-83	45	0.041164212892948845
-82	45	0.048683310781418014
-81	45	0.06360138639329636
-80	45	0.043619417325351885
-79	45	0.028559162230407026
-78	45	0.05218541574635928
-77	45	0.1108450753098663
-76	45	0.11404861018814068
-75	45	0.12547932134183132
-74	45	0.2221821524450862
-73	45	0.11824631555141232
-72	45	0.0363682085055904
-71	45	0.025442357837586367
-70	45	0.03966207855923144
-69	45	0.08224602298602449
-68	45	0.07627888627240736
-67	45	-1
-126	46	-1
-125	46	-1
-124	46	0.017250785123723453
-123	46	0.02376034349121981
-122	46	-1
-121	46	0.14448785951848114
-120	46	0.5262051322965158
-119	46	0.4807116821415487
-118	46	0.15693718084254155
-117	46	0.08688145405746009
-116	46	0.017680690693755028
-115	46	-1
-114	46	-1
-113	46	0.003968919604097673
-112	46	0.02203309281178627
-111	46	-1
-110	46	0.048070410611967665
-109	46	0.18860923599373602
-108	46	0.23841583699094626
-107	46	0.262793520574558
-106	46	0.27552074160462203
-105	46	0.1674309157998123
-104	46	0.16593360393137546
-103	46	0.1398699468284855
-102	46	0.1838691529362182
-101	46	0.23258678964389612
-100	46	0.16735411738550177
-99	46	0.21798365206717368
-98	46	0.2717811704430018
-97	46	0.3147042634390444
-96	46	0.15104657130294574
-95	46	0.1560199958341233
-94	46	0.10692148164166221
-93	46	0.0665580271365621
-92	46	0.06658984642842478
-91	46	0.05528079122101809
-90	46	0.05064210526611151
-89	46	0.038927020181306365
-88	46	0.040741132289781525
-87	46	0.0361841036916084
-86	46	0.041642022303995455
-85	46	0.03473920105892209
-84	46	0.028674990251717533
-83	46	0.0271325309047912
-82	46	0.03599334133149239
-81	46	0.056673357572238535
-80	46	0.04497733600321074
-79	46	0.03200495771130062
-78	46	0.037721049378172285
-77	46	0.03394033854716405
-76	46	0.03266399865988591
-75	46	0.024345755795633348
-74	46	0.03316436216863907
-73	46	0.07231017318505406
-72	46	0.05009892320411103
-71	46	0.03088934359569409
-70	46	0.028910810300434162
-69	46	0.03688564238165061
-68	46	0.045291371462921406
-67	46	-1
-126	47	-1
-125	47	-1
-124	47	-1
-123	47	0.05197522322841977
-122	47	-1
-121	47	0.03318055895515248
-120	47	0.37998201770413426
-119	47	0.24336453189023521
-118	47	0.1692398079356865
-117	47	0.04141111076920285
-116	47	0.012799788095862304
-115	47	0.03606887052831154
-114	47	-1
-113	47	0.01526366286440782
-112	47	0.06808322063611084
-111	47	0.06729754040241022
-110	47	0.09123789110862172
-109	47	0.18069572573005024
-108	47	0.17666109189929652
-107	47	0.18798139890215024
-106	47	0.13973566417908143
-105	47	0.1595160493346803
-104	47	0.14080900876919855
-103	47	0.1388134659018688
-102	47	0.11624193399189851
-101	47	0.15060681596916914
-100	47	0.1368520244860768
-99	47	0.14166369627372896
-98	47	0.1851543174860103
-97	47	0.20901571856182413
-96	47	0.09934459928315868
-95	47	0.08747463786381623
-94	47	0.0721575677864557
-93	47	0.038280605000529856
-92	47	0.033301273042914796
-91	47	-1
-90	47	0.011767540150811471
-89	47	0.03740367672759253
-88	47	0.037284899669619974
-87	47	-1
-86	47	-1
-85	47	-1
-84	47	0.012470137613293094
-83	47	0.02086627227081528
-82	47	0.021094321752900658
-81	47	0.022165096107449316
-80	47	0.02848599375941566
-79	47	0.020821978731581262
-78	47	0.01774274673068935
-77	47	0.02039521019579153
-76	47	0.019876701646999097
-75	47	0.012369364363347131
-74	47	0.0210249141688164
-73	47	0.02028891580299238
-72	47	-1
-71	47	-1
-70	47	0.026376273695294456
-69	47	0.026680930788176578
-68	47	0.02637867463950996
-67	47	-1
-126	48	-1
-125	48	-1
-124	48	0.004615427100103661
-123	48	0.0206478125359218
-122	48	-1
-121	48	-1
-120	48	0.05929250057077374
-119	48	0.032640995612735084
-118	48	0.029475170617156772
-117	48	0.015816517916309652
-116	48	0.004084551864744252
-115	48	-1
-114	48	-1
-113	48	0.031019497780833544
-112	48	0.0650219185536495
-111	48	0.10800041004049243
-110	48	0.07295133846326662
-109	48	0.11520857396166177
-108	48	0.1424322322505265
-107	48	0.11514710530025037
-106	48	0.10290330929053174
-105	48	0.10325083357285098
-104	48	0.0885357205222367
-103	48	0.08158194257992726
-102	48	0.09146124345714642
-101	48	0.09463003151905691
-100	48	0.09148839554541137
-99	48	0.0745584278239411
-98	48	0.14513022199521175
-97	48	0.10531037979532956
-96	48	0.0753662281708855
-95	48	0.06684091205201977
-94	48	0.0555015527571248
-93	48	0.039078356362413316
-92	48	0.025624050483616757
-91	48	0.014445817273647873
-90	48	0.014333615454411194
-89	48	0.015499912221030532
-88	48	-1
-87	48	-1
-86	48	-1
-85	48	-1
-84	48	0.012446789436256989
-83	48	0.01604279965995821
-82	48	0.018529241620569067
-81	48	0.0183109062820841
-80	48	0.01469066962399642
-79	48	0.016578864937955656
-78	48	0.014649144606335405
-77	48	0.012882760500342932
-76	48	0.013054272282413144
-75	48	0.004128021862341438
-74	48	-1
-73	48	0.023071272501369526
-72	48	0.02161916235947999
-71	48	-1
-70	48	0.013555206331085062
-69	48	0.0220872866215778
-68	48	0.015607017528763395
-67	48	-1
-126	49	-1
-125	49	-1
-124	49	-1
-123	49	-1
-122	49	-1
-121	49	-1
-120	49	0.014515497968644061
-119	49	-1
-118	49	-1
-117	49	-1
-116	49	-1
-115	49	-1
-114	49	0.02351363361254559
-113	49	0.04071714903634405
-112	49	0.06594584715684526
-111	49	0.04913537481245838
-110	49	0.03615559820783123
-109	49	0.03473658686372055
-108	49	0.04353766924341823
-107	49	0.04356041507994995
-106	49	0.05363702830261475
-105	49	0.061011799233175644
-104	49	0.06219136713242989
-103	49	0.046349595809880004
-102	49	0.04664630369166452
-101	49	0.054628364794245064
-100	49	0.05429398163628416
-99	49	0.061273405815597565
-98	49	0.08637295334002955
-97	49	0.055655823009912335
-96	49	0.04135098147363352
-95	49	0.055889978204439784
-94	49	0.041667298157707894
-93	49	0.031092892597169727
-92	49	0.025462141543097228
-91	49	0.019204414819185143
-90	49	0.013749856780450721
-89	49	0.014975801157298135
-88	49	-1
-87	49	0.012689224942097213
-86	49	0.0156270434799119
-85	49	0.013333951885900995
-84	49	0.01614892289078173
-83	49	0.0195711681673893
-82	49	0.019510937858195018
-81	49	0.01528033853032845
-80	49	0.012464117014183155
-79	49	0.013048680991209288
-78	49	0.015028891299705836
-77	49	0.017502235160280096
-76	49	0.014081512570537674
-75	49	0.01025484961269225
-74	49	-1
-73	49	0.0041783276764144495
-72	49	-1
-71	49	-1
-70	49	-1
-69	49	-1
-68	49	-1
-67	49	-1
-126	50	-1
-125	50	-1
-124	50	-1
-123	50	-1
-122	50	0.004047259598562501
-121	50	0.014774745695860882
-120	50	0.016555440065389487
-119	50	-1
-118	50	-1
-117	50	-1
-116	50	-1
-115	50	-1
-114	50	0.024486601524725843
-113	50	0.04047255015536924
-112	50	0.060038271069501395
-111	50	0.06885182208470235
-110	50	0.06103943768333856
-109	50	0.05755094149842675
-108	50	0.044034477633759575
-107	50	0.049087477518622746
-106	50	0.0577775861428761
-105	50	0.04450065457764286
-104	50	0.035938520863101564
-103	50	0.03212719729186212
-102	50	0.041256730149676936
-101	50	0.028043551276152826
-100	50	0.03272168679285201
-99	50	0.05791248609776604
-98	50	0.05113334948927792
-97	50	0.06092612471422731
-96	50	0.043731947438869684
-95	50	0.040056778075030115
-94	50	0.03280837331867264
-93	50	0.02959642437956356
-92	50	0.026996381373948046
-91	50	0.01986982617332236
-90	50	0.013028670940353605
-89	50	0.012593427548491918
-88	50	0.013658199074846137
-87	50	0.01645420757757449
-86	50	0.0215947469922024
-85	50	0.02126815217178826
-84	50	0.022862500721358873
-83	50	0.021806519250998937
-82	50	0.016083683989349798
-81	50	0.004061010452384843
-80	50	0.004064851916364086
-79	50	0.011491482072840738
-78	50	0.011793209770598992
-77	50	0.013663946563044147
-76	50	0.007371816843217594
-75	50	-1
-74	50	-1
-73	50	-1
-72	50	-1
-71	50	-1
-70	50	-1
-69	50	-1
-68	50	-1
-67	50	-1
-126	51	-1
-125	51	-1
-124	51	-1
-123	51	-1
-122	51	-1
-121	51	-1
-120	51	-1
-119	51	-1
-118	51	-1
-117	51	-1
-116	51	-1
-115	51	-1
-114	51	0.02040910985764842
-113	51	0.03021853455980086
-112	51	0.03150455024291438
-111	51	0.029306068197104147
-110	51	0.03968901833182171
-109	51	0.04040292932029895
-108	51	0.04527905808910094
-107	51	0.04548644841425912
-106	51	0.03846404106690217
-105	51	0.03422650266418759
-104	51	0.018926222360731437
-103	51	0.029568239707576778
-102	51	0.023343505155950538
-101	51	0.02797067555761158
-100	51	0.04184584348107168
-99	51	0.036772047883825355
-98	51	0.037339075708496004
-97	51	0.0402017541390099
-96	51	0.03694611213054851
-95	51	0.034130258191760715
-94	51	0.03269070647526331
-93	51	0.028513559255293884
-92	51	0.02290286501764418
-91	51	0.019407902090112197
-90	51	0.01751338126554546
-89	51	0.01590826728242577
-88	51	0.016140833382982774
-87	51	0.020207617605814344
-86	51	0.02051691851951064
-85	51	0.01694646754885856
-84	51	0.014082721928103177
-83	51	0.010587096332485222
-82	51	0.004129053978407589
-81	51	-1
-80	51	-1
-79	51	-1
-78	51	-1
-77	51	-1
-76	51	-1
-75	51	-1
-74	51	-1
-73	51	-1
-72	51	-1
-71	51	-1
-70	51	-1
-69	51	-1
-68	51	-1
-67	51	-1
-126	52	-1
-125	52	-1
-124	52	-1
-123	52	-1
-122	52	-1
-121	52	-1
-120	52	-1
-119	52	-1
-118	52	-1
-117	52	-1
-116	52	-1
-115	52	0.011748999474074432
-114	52	0.016605998319993764
-113	52	0.024347056813710393
-112	52	0.0279874307249963
-111	52	0.025321285525579967
-110	52	0.025960323905800307
-109	52	0.029392044821616014
-108	52	0.03673266940569476
-107	52	0.044594938637496424
-106	52	0.03312055873254838
-105	52	0.025808832463010543
-104	52	0.015310626717523907
-103	52	0.01950015184779641
-102	52	0.015162689457834621
-101	52	0.03443413149373804
-100	52	0.03815505628843954
-99	52	0.040102482063768215
-98	52	0.03378285830584998
-97	52	0.030938419381820934
-96	52	0.030255841323308417
-95	52	0.03248580594889814
-94	52	0.03365000668279954
-93	52	0.030820863840461326
-92	52	0.023004491271534255
-91	52	0.0194717539248236
-90	52	0.018305645155784055
-89	52	0.019337616248677584
-88	52	0.01905820695016764
-87	52	0.020155949136646836
-86	52	0.0173498084061481
-85	52	0.013225929973052743
-84	52	0.011369601184178985
-83	52	0.004065586650188975
-82	52	0.007263769302838567
-81	52	-1
-80	52	-1
-79	52	-1
-78	52	-1
-77	52	-1
-76	52	-1
-75	52	-1
-74	52	-1
-73	52	-1
-72	52	-1
-71	52	-1
-70	52	-1
-69	52	-1
-68	52	-1
-67	52	-1
-126	53	-1
-125	53	-1
-124	53	-1
-123	53	-1
-122	53	-1
-121	53	-1
-120	53	-1
-119	53	-1
-118	53	-1
-117	53	-1
-116	53	-1
-115	53	-1
-114	53	-1
-113	53	-1
-112	53	-1
-111	53	-1
-110	53	-1
-109	53	-1
-108	53	-1
-107	53	-1
-106	53	-1
-105	53	-1
-104	53	-1
-103	53	-1
-102	53	-1
-101	53	-1
-100	53	-1
-99	53	-1
-98	53	-1
-97	53	-1
-96	53	-1
-95	53	-1
-94	53	-1
-93	53	-1
-92	53	-1
-91	53	-1
-90	53	-1
-89	53	-1
-88	53	-1
-87	53	-1
-86	53	-1
-85	53	-1
-84	53	-1
-83	53	-1
-82	53	-1
-81	53	-1
-80	53	-1
-79	53	-1
-78	53	-1
-77	53	-1
-76	53	-1
-75	53	-1
-74	53	-1
-73	53	-1
-72	53	-1
-71	53	-1
-70	53	-1
-69	53	-1
-68	53	-1
-67	53	-1
