# Supplementary material for: The impacts of climate change on the abundance and distribution of the Spotted Wing Drosophila (Drosophila suzukii) in the United States and Canada
Source: PeerJ. 2017 Apr 6;5:e3192. doi: 10.7717/peerj.3192 (PMC5385127; doi:10.7717/peerj.3192)
Supplement: Supplemental Information 2 — Raw data used to create consensus maps (shown in Figs. 3 and 4A) coefficient of variance maps (shown in Fig. 4B) and in scatter plots shown in Fig. 5. [file peerj-05-3192-s002.zip › model_bcc-csm1_rcp60_year60_norm__mean.txt]

-126	24	-1
-125	24	-1
-124	24	-1
-123	24	-1
-122	24	-1
-121	24	-1
-120	24	-1
-119	24	-1
-118	24	-1
-117	24	-1
-116	24	-1
-115	24	-1
-114	24	-1
-113	24	-1
-112	24	-1
-111	24	-1
-110	24	-1
-109	24	-1
-108	24	-1
-107	24	-1
-106	24	-1
-105	24	-1
-104	24	-1
-103	24	-1
-102	24	-1
-101	24	-1
-100	24	-1
-99	24	-1
-98	24	-1
-97	24	-1
-96	24	-1
-95	24	-1
-94	24	-1
-93	24	-1
-92	24	-1
-91	24	-1
-90	24	-1
-89	24	-1
-88	24	-1
-87	24	-1
-86	24	-1
-85	24	-1
-84	24	-1
-83	24	-1
-82	24	-1
-81	24	-1
-80	24	-1
-79	24	-1
-78	24	-1
-77	24	-1
-76	24	-1
-75	24	-1
-74	24	-1
-73	24	-1
-72	24	-1
-71	24	-1
-70	24	-1
-69	24	-1
-68	24	-1
-67	24	-1
-126	25	-1
-125	25	-1
-124	25	-1
-123	25	-1
-122	25	-1
-121	25	-1
-120	25	-1
-119	25	-1
-118	25	-1
-117	25	-1
-116	25	-1
-115	25	-1
-114	25	-1
-113	25	0.012201678939977985
-112	25	0.05486903817351652
-111	25	0.009156097570556847
-110	25	0.010870906738516038
-109	25	0.010856184002677984
-108	25	0.011354474861496757
-107	25	0.10456618061965685
-106	25	0.29073242079994
-105	25	0.22056571932410285
-104	25	0.11456641725342644
-103	25	0.12537575431690612
-102	25	0.29824014623779893
-101	25	0.3186515111310935
-100	25	0.005707699959978028
-99	25	0.005775133756536774
-98	25	0.006490920418379728
-97	25	-1
-96	25	-1
-95	25	-1
-94	25	-1
-93	25	-1
-92	25	-1
-91	25	-1
-90	25	-1
-89	25	-1
-88	25	-1
-87	25	-1
-86	25	-1
-85	25	-1
-84	25	-1
-83	25	-1
-82	25	0.014730314665859555
-81	25	0.014843176814903849
-80	25	-1
-79	25	-1
-78	25	-1
-77	25	-1
-76	25	-1
-75	25	-1
-74	25	-1
-73	25	-1
-72	25	-1
-71	25	-1
-70	25	-1
-69	25	-1
-68	25	-1
-67	25	-1
-126	26	-1
-125	26	-1
-124	26	-1
-123	26	-1
-122	26	-1
-121	26	-1
-120	26	-1
-119	26	-1
-118	26	-1
-117	26	-1
-116	26	-1
-115	26	-1
-114	26	0.011394560435002081
-113	26	0.0757676170334038
-112	26	0.06402800060271463
-111	26	-1
-110	26	0.01076467594688816
-109	26	0.010919723443401084
-108	26	0.18459615173630728
-107	26	0.13302863072196588
-106	26	0.4172443352167074
-105	26	0.20014503872983969
-104	26	0.10092962464926994
-103	26	0.18929626894017157
-102	26	0.2144890950647642
-101	26	0.10630741233303406
-100	26	0.025846734084531756
-99	26	0.005999877287151899
-98	26	0.007744286253158663
-97	26	-1
-96	26	-1
-95	26	-1
-94	26	-1
-93	26	-1
-92	26	-1
-91	26	-1
-90	26	-1
-89	26	-1
-88	26	-1
-87	26	-1
-86	26	-1
-85	26	-1
-84	26	-1
-83	26	0.012173469014584963
-82	26	0.01358598088017848
-81	26	0.014763130064301718
-80	26	-1
-79	26	-1
-78	26	-1
-77	26	-1
-76	26	-1
-75	26	-1
-74	26	-1
-73	26	-1
-72	26	-1
-71	26	-1
-70	26	-1
-69	26	-1
-68	26	-1
-67	26	-1
-126	27	-1
-125	27	-1
-124	27	-1
-123	27	-1
-122	27	-1
-121	27	-1
-120	27	-1
-119	27	-1
-118	27	-1
-117	27	-1
-116	27	-1
-115	27	0.033565664982513885
-114	27	0.008095172325035281
-113	27	0.10916883838166071
-112	27	0.01246073960492636
-111	27	0.011036441881109395
-110	27	0.011195302641964595
-109	27	0.16417914691561908
-108	27	0.1706214592035431
-107	27	0.3810319327451285
-106	27	0.23514538058613527
-105	27	0.24074895242791391
-104	27	0.17646182381783426
-103	27	0.46068853692707384
-102	27	0.12296816003775665
-101	27	0.06981166664343977
-100	27	0.055353455559196
-99	27	0.10089851619402733
-98	27	0.08719435311388997
-97	27	0.11446436543287564
-96	27	-1
-95	27	-1
-94	27	-1
-93	27	-1
-92	27	-1
-91	27	-1
-90	27	-1
-89	27	-1
-88	27	-1
-87	27	-1
-86	27	-1
-85	27	-1
-84	27	-1
-83	27	0.011865920874344007
-82	27	0.012767408552505619
-81	27	0.013153436796850469
-80	27	-1
-79	27	-1
-78	27	-1
-77	27	-1
-76	27	-1
-75	27	-1
-74	27	-1
-73	27	-1
-72	27	-1
-71	27	-1
-70	27	-1
-69	27	-1
-68	27	-1
-67	27	-1
-126	28	-1
-125	28	-1
-124	28	-1
-123	28	-1
-122	28	-1
-121	28	-1
-120	28	-1
-119	28	-1
-118	28	-1
-117	28	-1
-116	28	0.04910018839976367
-115	28	0.04408801391967752
-114	28	0.04170377997661161
-113	28	0.05449391472411075
-112	28	0.010834498809208363
-111	28	0.06386414340866924
-110	28	0.12316005786584212
-109	28	0.28113140310637474
-108	28	0.29028916740174343
-107	28	0.4077947724887896
-106	28	0.2152273363071869
-105	28	0.2671260136553585
-104	28	0.14827497255562694
-103	28	0.4973020476677684
-102	28	0.174878547483933
-101	28	0.08177500954719052
-100	28	0.09115897889067773
-99	28	0.1050041869212235
-98	28	0.11646722243490162
-97	28	0.13109897118558286
-96	28	0.13428887857760094
-95	28	-1
-94	28	-1
-93	28	-1
-92	28	-1
-91	28	-1
-90	28	-1
-89	28	-1
-88	28	-1
-87	28	-1
-86	28	-1
-85	28	-1
-84	28	-1
-83	28	0.011712309080741405
-82	28	0.012305130921608095
-81	28	0.013243251003799516
-80	28	-1
-79	28	-1
-78	28	-1
-77	28	-1
-76	28	-1
-75	28	-1
-74	28	-1
-73	28	-1
-72	28	-1
-71	28	-1
-70	28	-1
-69	28	-1
-68	28	-1
-67	28	-1
-126	29	-1
-125	29	-1
-124	29	-1
-123	29	-1
-122	29	-1
-121	29	-1
-120	29	-1
-119	29	-1
-118	29	-1
-117	29	-1
-116	29	0.07129399482417409
-115	29	0.06297913030448966
-114	29	0.05620805607977158
-113	29	0.06815681093251756
-112	29	0.10246928741528301
-111	29	0.12102843655133123
-110	29	0.1397351029922761
-109	29	0.4289531050793298
-108	29	0.4531749190277588
-107	29	0.467605631958541
-106	29	0.20923491812798928
-105	29	0.12077137558203255
-104	29	0.14869916430866884
-103	29	0.2019010203030839
-102	29	0.13988719396963625
-101	29	0.15395677383806974
-100	29	0.1726683413104479
-99	29	0.16116830488007108
-98	29	0.15634899159875293
-97	29	0.14165471728484355
-96	29	0.14158549489240504
-95	29	0.16235399906861694
-94	29	0.181957095959296
-93	29	0.22043770326069176
-92	29	0.18187953994279824
-91	29	0.14255771362020017
-90	29	0.16014144526366283
-89	29	-1
-88	29	-1
-87	29	-1
-86	29	0.1947633320915516
-85	29	0.19701949011128053
-84	29	0.14866756013841484
-83	29	0.12869303240750918
-82	29	0.12794233281800796
-81	29	0.10572473207305118
-80	29	-1
-79	29	-1
-78	29	-1
-77	29	-1
-76	29	-1
-75	29	-1
-74	29	-1
-73	29	-1
-72	29	-1
-71	29	-1
-70	29	-1
-69	29	-1
-68	29	-1
-67	29	-1
-126	30	-1
-125	30	-1
-124	30	-1
-123	30	-1
-122	30	-1
-121	30	-1
-120	30	-1
-119	30	-1
-118	30	-1
-117	30	0.03695080739348651
-116	30	0.03919395336182229
-115	30	0.08035418744032129
-114	30	0.06613681902670192
-113	30	0.10655863695955724
-112	30	0.1308896672134185
-111	30	0.18568369435259946
-110	30	0.19254156546987658
-109	30	0.37375535079927497
-108	30	0.27086822239496383
-107	30	0.2549828103804968
-106	30	0.22183885577003387
-105	30	0.35291661409437497
-104	30	0.34595728975580614
-103	30	0.23920467857698363
-102	30	0.16725872498170763
-101	30	0.23955747801527308
-100	30	0.24278516263240385
-99	30	0.21129771923393886
-98	30	0.18126506845029294
-97	30	0.17914247289023455
-96	30	0.1977065324108295
-95	30	0.21804628986776287
-94	30	0.21553746684204378
-93	30	0.2050392049778766
-92	30	0.21063192720808535
-91	30	0.220310426093241
-90	30	0.2076669809001006
-89	30	0.2029081542032845
-88	30	0.19420872052494909
-87	30	0.20662644703186894
-86	30	0.2021485691560321
-85	30	0.19347088146640357
-84	30	0.18177851696472386
-83	30	0.14176301698516044
-82	30	0.1388641597766177
-81	30	-1
-80	30	-1
-79	30	-1
-78	30	-1
-77	30	-1
-76	30	-1
-75	30	-1
-74	30	-1
-73	30	-1
-72	30	-1
-71	30	-1
-70	30	-1
-69	30	-1
-68	30	-1
-67	30	-1
-126	31	-1
-125	31	-1
-124	31	-1
-123	31	-1
-122	31	-1
-121	31	-1
-120	31	-1
-119	31	-1
-118	31	-1
-117	31	0.037792829847131774
-116	31	0.1027376750049361
-115	31	0.15500093671430923
-114	31	0.15053768710786486
-113	31	0.15675816225163858
-112	31	0.18379583388010073
-111	31	0.26716452977643157
-110	31	0.3037165718557147
-109	31	0.3639179705764146
-108	31	0.20940854932556102
-107	31	0.18360417923296427
-106	31	0.2836008308183591
-105	31	0.23891886613702476
-104	31	0.13883615655503131
-103	31	0.14853618630728513
-102	31	0.1961577971247968
-101	31	0.19541813420913393
-100	31	0.189594895145519
-99	31	0.20508502588053248
-98	31	0.17545225810814388
-97	31	0.17923277720032696
-96	31	0.21857012969120604
-95	31	0.22374365473094038
-94	31	0.24207268921745959
-93	31	0.20454197476211994
-92	31	0.20236717012293826
-91	31	0.2514682190091368
-90	31	0.23300075844396742
-89	31	0.2360780169379272
-88	31	0.19816465725936755
-87	31	0.1954213516801512
-86	31	0.19555987128993557
-85	31	0.18322318015770658
-84	31	0.18867762595907991
-83	31	0.19433201326608196
-82	31	0.19008996479207513
-81	31	-1
-80	31	-1
-79	31	-1
-78	31	-1
-77	31	-1
-76	31	-1
-75	31	-1
-74	31	-1
-73	31	-1
-72	31	-1
-71	31	-1
-70	31	-1
-69	31	-1
-68	31	-1
-67	31	-1
-126	32	-1
-125	32	-1
-124	32	-1
-123	32	-1
-122	32	-1
-121	32	-1
-120	32	-1
-119	32	-1
-118	32	0.04532948072356059
-117	32	0.0719386581668066
-116	32	0.15633807651538909
-115	32	0.15598480942142853
-114	32	0.14390273809589504
-113	32	0.1295422764000278
-112	32	0.14380807523494787
-111	32	0.21369994482598392
-110	32	0.26980265024210065
-109	32	0.4897381848431488
-108	32	0.40327305657034235
-107	32	0.24114548702456604
-106	32	0.757786443541287
-105	32	0.3343620760432439
-104	32	0.20227136618215355
-103	32	0.21095705078375818
-102	32	0.15103554398222085
-101	32	0.15466154028755397
-100	32	0.16302125018016433
-99	32	0.1617683632247926
-98	32	0.16337937153999105
-97	32	0.1640778807565958
-96	32	0.21208936675400292
-95	32	0.21991880188113558
-94	32	0.23040544717843223
-93	32	0.22913038399113622
-92	32	0.20083383941471208
-91	32	0.22850561472075298
-90	32	0.2651112781992862
-89	32	0.24164805786808685
-88	32	0.22497161563904164
-87	32	0.23022336076632677
-86	32	0.24338970111845465
-85	32	0.23396744948172996
-84	32	0.20362872741445243
-83	32	0.2101595856271454
-82	32	0.1872529503694807
-81	32	0.2522416560173676
-80	32	0.2585809624671717
-79	32	-1
-78	32	-1
-77	32	-1
-76	32	-1
-75	32	-1
-74	32	-1
-73	32	-1
-72	32	-1
-71	32	-1
-70	32	-1
-69	32	-1
-68	32	-1
-67	32	-1
-126	33	-1
-125	33	-1
-124	33	-1
-123	33	-1
-122	33	-1
-121	33	-1
-120	33	-1
-119	33	0.031216665153021142
-118	33	0.060216817328176526
-117	33	0.14994672934250325
-116	33	0.14125328165675813
-115	33	0.13545610036713776
-114	33	0.15351233259446856
-113	33	0.1301525109321528
-112	33	0.15216434318181882
-111	33	0.2939764827186732
-110	33	0.48807641718140743
-109	33	0.16771306181930964
-108	33	0.6551378008230179
-107	33	0.4800839946997777
-106	33	0.6587856085888517
-105	33	0.28628255549880294
-104	33	0.44046372923410065
-103	33	0.2832695716002812
-102	33	0.22240521484709483
-101	33	0.12273588481902707
-100	33	0.12765397633119824
-99	33	0.14187936971613394
-98	33	0.1585303340642168
-97	33	0.17118305754587212
-96	33	0.18777788450719426
-95	33	0.2116833948659077
-94	33	0.22660802701029506
-93	33	0.22691846619789485
-92	33	0.2011188381338032
-91	33	0.1851759138249024
-90	33	0.24964765418771157
-89	33	0.216162479293376
-88	33	0.22491598332040577
-87	33	0.2520731783852916
-86	33	0.34171652265833813
-85	33	0.25983605675731114
-84	33	0.22817273741405306
-83	33	0.22186525025611162
-82	33	0.21695931779138947
-81	33	0.24469081272663176
-80	33	0.27312409046817665
-79	33	0.31153887991041956
-78	33	-1
-77	33	-1
-76	33	-1
-75	33	-1
-74	33	-1
-73	33	-1
-72	33	-1
-71	33	-1
-70	33	-1
-69	33	-1
-68	33	-1
-67	33	-1
-126	34	-1
-125	34	-1
-124	34	-1
-123	34	-1
-122	34	-1
-121	34	0.02083310210878101
-120	34	0.04953624457718175
-119	34	0.1272009582825888
-118	34	0.21899128168238566
-117	34	0.22760806189740812
-116	34	0.14148693178316077
-115	34	0.11764332968218963
-114	34	0.1593281920515933
-113	34	0.3432241042453127
-112	34	0.5978940342756065
-111	34	0.6172160701079452
-110	34	0.5740783886306546
-109	34	0.2094062858721128
-108	34	0.5639783355704422
-107	34	0.7573050387934408
-106	34	0.7100864068677292
-105	34	0.47053025699456213
-104	34	0.45307023898233634
-103	34	0.43563070428850537
-102	34	0.252009867160536
-101	34	0.13391244382169337
-100	34	0.08758232025864726
-99	34	0.09739471831555664
-98	34	0.14458015604173247
-97	34	0.16197209274135732
-96	34	0.19466848216833602
-95	34	0.20520638252718693
-94	34	0.27193906970379716
-93	34	0.20137513214780126
-92	34	0.1594152975968952
-91	34	0.14890215492927317
-90	34	0.17670295643497475
-89	34	0.17492599582832435
-88	34	0.26914543502125543
-87	34	0.2808555891446643
-86	34	0.30521479097615356
-85	34	0.35055226861169025
-84	34	0.3786466082290375
-83	34	0.21664187312183636
-82	34	0.19390280824424572
-81	34	0.21553113478425687
-80	34	0.2348855885077173
-79	34	0.2925539676982745
-78	34	0.3405300147489245
-77	34	0.33452029330989563
-76	34	-1
-75	34	-1
-74	34	-1
-73	34	-1
-72	34	-1
-71	34	-1
-70	34	-1
-69	34	-1
-68	34	-1
-67	34	-1
-126	35	-1
-125	35	-1
-124	35	-1
-123	35	-1
-122	35	0.028863612619482514
-121	35	0.05717308600459032
-120	35	0.2472336156134141
-119	35	0.3685661499414448
-118	35	0.18870797681213533
-117	35	0.1636902035583546
-116	35	0.1604305125870927
-115	35	0.1559157740912585
-114	35	0.3902772047696763
-113	35	0.5989557061801726
-112	35	0.5872196065201302
-111	35	0.5134530039254082
-110	35	0.5844303210353298
-109	35	0.4199947304558978
-108	35	0.5696375303777432
-107	35	0.690911308447255
-106	35	0.26368625654449035
-105	35	0.6986247275554974
-104	35	0.3725628662503845
-103	35	0.33035335968978335
-102	35	0.20904339442444073
-101	35	0.17529736119675704
-100	35	0.11485827180465612
-99	35	0.10821347396425259
-98	35	0.13708261614439035
-97	35	0.12969271187631218
-96	35	0.12838027364778065
-95	35	0.1620391358583684
-94	35	0.24850708877142832
-93	35	0.24194416808592367
-92	35	0.12741998013959896
-91	35	0.11595176300108485
-90	35	0.11869767809894602
-89	35	0.2119701239109819
-88	35	0.26759802787732867
-87	35	0.26572484243978955
-86	35	0.3375331462648295
-85	35	0.3684038360111141
-84	35	0.6722400622468404
-83	35	0.689021979535949
-82	35	0.2978527309267336
-81	35	0.26511478561681956
-80	35	0.2455585945899534
-79	35	0.25012393342940226
-78	35	0.29226328228622267
-77	35	0.33153316141687317
-76	35	0.36859935349409395
-75	35	-1
-74	35	-1
-73	35	-1
-72	35	-1
-71	35	-1
-70	35	-1
-69	35	-1
-68	35	-1
-67	35	-1
-126	36	-1
-125	36	-1
-124	36	-1
-123	36	0.025660739006327097
-122	36	0.029218344411004984
-121	36	0.23323612019012635
-120	36	0.23899060451697388
-119	36	0.062333150978798636
-118	36	0.3410932592392159
-117	36	0.18146803101155698
-116	36	0.3092574497782236
-115	36	0.1520783413039007
-114	36	0.3249664246610922
-113	36	0.6427692436333591
-112	36	0.361365992285365
-111	36	0.5160458740283401
-110	36	0.5544625715057212
-109	36	0.5787474628510703
-108	36	0.48000580267156717
-107	36	0.05786884447053755
-106	36	0.029928974327293682
-105	36	0.38926937873908246
-104	36	0.707210792146041
-103	36	0.41052479664694624
-102	36	0.219810464768365
-101	36	0.16951235766081252
-100	36	0.13683523564748376
-99	36	0.07496507313620275
-98	36	0.08407217161616282
-97	36	0.12854631011725343
-96	36	0.1388368954509917
-95	36	0.20500394374027453
-94	36	0.292155562478938
-93	36	0.20067391052830405
-92	36	0.2035735721046011
-91	36	0.13098398400916902
-90	36	0.11977713962524132
-89	36	0.18007777487935184
-88	36	0.19802115244012908
-87	36	0.19816810855822037
-86	36	0.32375518711979007
-85	36	0.4164413797825158
-84	36	0.43365906797908305
-83	36	0.5758825106786833
-82	36	0.5941934749500707
-81	36	0.4327657521161185
-80	36	0.23882810352437472
-79	36	0.23581759820090992
-78	36	0.2782810230846998
-77	36	0.29916144661612304
-76	36	0.317461018795362
-75	36	-1
-74	36	-1
-73	36	-1
-72	36	-1
-71	36	-1
-70	36	-1
-69	36	-1
-68	36	-1
-67	36	-1
-126	37	-1
-125	37	-1
-124	37	-1
-123	37	0.024571492252769386
-122	37	0.16943722410069115
-121	37	0.24371604059887236
-120	37	0.10920756027122906
-119	37	0.03794819254356704
-118	37	0.5524171391313969
-117	37	0.5564412226502103
-116	37	0.5533366437119439
-115	37	0.5334599682536624
-114	37	0.5951158789957787
-113	37	0.1634590507132357
-112	37	0.6185478599281475
-111	37	0.2284798094808208
-110	37	0.589640940522897
-109	37	0.17324119144822392
-108	37	-1
-107	37	-1
-106	37	0.03713958408762296
-105	37	0.73639297367931
-104	37	0.5155424894639515
-103	37	0.38350673849733063
-102	37	0.21320452911423116
-101	37	0.1839972905901038
-100	37	0.14253535967912087
-99	37	0.12521085892727082
-98	37	0.10841169449701153
-97	37	0.17683426479431053
-96	37	0.17421606646023097
-95	37	0.187249302655246
-94	37	0.23722286608015786
-93	37	0.2829582438669063
-92	37	0.28316332958491724
-91	37	0.28327313513649516
-90	37	0.13499742368490783
-89	37	0.14615455627099597
-88	37	0.16144149061690985
-87	37	0.23579762930375328
-86	37	0.2676367404137836
-85	37	0.2922173584993191
-84	37	0.3832750992903138
-83	37	0.37947407817350903
-82	37	0.5249223527906464
-81	37	0.5303614688391205
-80	37	0.3717830223594594
-79	37	0.26176928918302145
-78	37	0.24817031121643132
-77	37	0.2602602204510127
-76	37	0.293200202363962
-75	37	-1
-74	37	-1
-73	37	-1
-72	37	-1
-71	37	-1
-70	37	-1
-69	37	-1
-68	37	-1
-67	37	-1
-126	38	-1
-125	38	-1
-124	38	0.036364321351652094
-123	38	0.1313540773541763
-122	38	0.2363096748511709
-121	38	0.4015257359801272
-120	38	0.027499857598848147
-119	38	0.33372862708360473
-118	38	0.4009389777626922
-117	38	0.19739494279027878
-116	38	0.43295926803282603
-115	38	0.2715775625169116
-114	38	0.44073207941130005
-113	38	0.1990623410263003
-112	38	0.11067496088294139
-111	38	0.3879135514173848
-110	38	0.492108544377764
-109	38	0.27946886848933283
-108	38	0.023720691902177283
-107	38	-1
-106	38	0.0322312132662316
-105	38	0.6656504197162882
-104	38	0.4982078031715846
-103	38	0.41828058535899165
-102	38	0.34262094066693494
-101	38	0.24138540373696163
-100	38	0.17321171978783023
-99	38	0.14285035383295733
-98	38	0.14223803355653913
-97	38	0.21086210732940833
-96	38	0.21181589107064808
-95	38	0.2206292269642403
-94	38	0.23587114477525262
-93	38	0.22165156902686559
-92	38	0.23894208991765237
-91	38	0.2049018451541566
-90	38	0.20077991871583248
-89	38	0.2025962465768774
-88	38	0.19055245754458136
-87	38	0.30242074475662123
-86	38	0.2952278918821242
-85	38	0.32687460944905766
-84	38	0.41165727162011917
-83	38	0.38489537654091377
-82	38	0.42425975017646983
-81	38	0.642644286038037
-80	38	0.5431920698318413
-79	38	0.39321402626560015
-78	38	0.2611604295585695
-77	38	0.25471264569929347
-76	38	0.29602635782187314
-75	38	-1
-74	38	-1
-73	38	-1
-72	38	-1
-71	38	-1
-70	38	-1
-69	38	-1
-68	38	-1
-67	38	-1
-126	39	-1
-125	39	-1
-124	39	0.059805640432461775
-123	39	0.41335424440078206
-122	39	0.3148745368688975
-121	39	0.052560372710346144
-120	39	0.3431448740215123
-119	39	0.5353766082561615
-118	39	0.23877769959614192
-117	39	0.11665758635238584
-116	39	0.119980448251702
-115	39	0.14017375465866888
-114	39	0.5024329786289776
-113	39	0.5134636664747096
-112	39	0.09337996920393873
-111	39	0.3604368165855393
-110	39	0.45728905432260214
-109	39	0.26036341335140106
-108	39	0.01853801297033651
-107	39	-1
-106	39	-1
-105	39	0.50689357195121
-104	39	0.6143149213866139
-103	39	0.5145411451409594
-102	39	0.37645785809774324
-101	39	0.3317598247675494
-100	39	0.27187050202929824
-99	39	0.2250060538026626
-98	39	0.17913513069619805
-97	39	0.22769193126546597
-96	39	0.25448577658012195
-95	39	0.2736362014873882
-94	39	0.2582092884459961
-93	39	0.26452524952469814
-92	39	0.25256133608102865
-91	39	0.29262189000794736
-90	39	0.3021394031048782
-89	39	0.2987545955353661
-88	39	0.3192841463698649
-87	39	0.3524579748245987
-86	39	0.404488577837592
-85	39	0.3798849697992644
-84	39	0.43547843560199023
-83	39	0.46475396120721385
-82	39	0.4592532081412866
-81	39	0.6376834882099797
-80	39	0.4934278010259804
-79	39	0.4222996181965569
-78	39	0.34292596440186324
-77	39	0.306679292122705
-76	39	0.2910456846277933
-75	39	0.5072101748405551
-74	39	-1
-73	39	-1
-72	39	-1
-71	39	-1
-70	39	-1
-69	39	-1
-68	39	-1
-67	39	-1
-126	40	-1
-125	40	-1
-124	40	0.06378155541715026
-123	40	0.4326073290809715
-122	40	0.09786869669134547
-121	40	0.06872426432384893
-120	40	0.40028425982313076
-119	40	0.4510139569964422
-118	40	0.3735672783945792
-117	40	0.22373055101903574
-116	40	0.08548386508433188
-115	40	0.2737773680282711
-114	40	0.28835343769474936
-113	40	0.48637966887546674
-112	40	0.10911129802788667
-111	40	0.02023458450243354
-110	40	0.16039148204478137
-109	40	0.11202203369047573
-108	40	0.03207018351837377
-107	40	-1
-106	40	0.023614524711720673
-105	40	0.6507105045845688
-104	40	0.560047409061315
-103	40	0.5041123301439528
-102	40	0.4598365618254359
-101	40	0.43533187231466264
-100	40	0.39621182070792405
-99	40	0.3782733722379204
-98	40	0.3567120981680337
-97	40	0.3580880627429296
-96	40	0.3229686183403143
-95	40	0.47574789131719614
-94	40	0.4616061708849364
-93	40	0.34332072190696517
-92	40	0.3188711035280224
-91	40	0.34537466561450375
-90	40	0.3741623515298466
-89	40	0.4015676940469397
-88	40	0.4295728797871456
-87	40	0.6003694292739543
-86	40	0.5995763787868769
-85	40	0.5885902117610351
-84	40	0.5986869912315497
-83	40	0.5982407541901714
-82	40	0.6028524938253083
-81	40	0.6234775118885086
-80	40	0.6120854197401386
-79	40	0.48262327146279976
-78	40	0.5498036921789359
-77	40	0.5454373782400003
-76	40	0.5416457195897313
-75	40	0.5226065219072831
-74	40	0.49255281726532363
-73	40	0.5060927583799921
-72	40	-1
-71	40	-1
-70	40	-1
-69	40	-1
-68	40	-1
-67	40	-1
-126	41	-1
-125	41	-1
-124	41	0.0363752757180923
-123	41	0.07683635053860371
-122	41	0.07741873149895707
-121	41	0.07934848456647431
-120	41	0.09190472133006511
-119	41	0.3619215298101964
-118	41	0.21555937183367882
-117	41	0.12020164938413958
-116	41	0.04699916111925716
-115	41	0.1232984652382654
-114	41	0.41501513286986164
-113	41	0.5081994536472325
-112	41	0.060293330472527704
-111	41	0.04348315275121363
-110	41	0.10321216780196316
-109	41	0.08501287970483819
-108	41	0.07035738339917769
-107	41	0.021141213587043392
-106	41	0.05577906898547807
-105	41	0.3562782352957132
-104	41	0.5407774700707385
-103	41	0.537385189363602
-102	41	0.5117454995390318
-101	41	0.5339518484885415
-100	41	0.5732857122681141
-99	41	0.5149914975522435
-98	41	0.467707113239173
-97	41	0.47193481403719006
-96	41	0.5783352711425491
-95	41	0.5895563883775593
-94	41	0.5495893188192966
-93	41	0.5445230178718355
-92	41	0.5350724450076682
-91	41	0.5571121214759923
-90	41	0.6208529347310751
-89	41	0.6072387298958334
-88	41	0.5746059977588069
-87	41	0.6355740805398468
-86	41	0.6172805130594249
-85	41	0.5927959327425096
-84	41	0.572067656307127
-83	41	0.582935225854774
-82	41	0.5992418179197609
-81	41	0.5089596747061976
-80	41	0.4805560463342015
-79	41	0.3129735072127002
-78	41	0.3364306480201751
-77	41	0.4648083027961974
-76	41	0.36052595175645386
-75	41	0.4382296539151618
-74	41	0.4817460429549216
-73	41	0.4408392660911197
-72	41	0.5248364912094295
-71	41	0.4963965727573549
-70	41	-1
-69	41	-1
-68	41	-1
-67	41	-1
-126	42	-1
-125	42	-1
-124	42	0.09689844211736905
-123	42	0.04551065053055068
-122	42	0.04636241051057991
-121	42	0.0524231625364409
-120	42	0.09923420448543518
-119	42	0.14403844241853928
-118	42	0.1841786006937952
-117	42	0.13673787908987098
-116	42	0.3440973950924401
-115	42	0.35396081438306815
-114	42	0.28251183846948646
-113	42	0.15562003799795857
-112	42	0.046587801837830664
-111	42	-1
-110	42	0.0165802856758845
-109	42	0.0806152047765976
-108	42	0.14004553282676246
-107	42	0.14710386922401988
-106	42	0.1300035906602428
-105	42	0.41773024816522314
-104	42	0.47996829668674373
-103	42	0.5137002067131597
-102	42	0.47610330962724384
-101	42	0.5042597352114884
-100	42	0.5063458536291997
-99	42	0.4731217241304808
-98	42	0.49729091746279586
-97	42	0.5589184882712426
-96	42	0.5903065080740284
-95	42	0.6243897210405862
-94	42	0.6271898561369565
-93	42	0.6173699288237421
-92	42	0.6319061635801548
-91	42	0.6217091187337531
-90	42	0.5892251011001413
-89	42	0.552144215281734
-88	42	0.5718528152918166
-87	42	0.5536971127032396
-86	42	0.5700234398375477
-85	42	0.5267735209991894
-84	42	0.5651138035399103
-83	42	0.5050044301021724
-82	42	0.4782523744982873
-81	42	0.4507167150518812
-80	42	0.4498385512326608
-79	42	0.3244879380846339
-78	42	0.3610260627311446
-77	42	0.41570043549031405
-76	42	0.2621080215387237
-75	42	0.2093012504083803
-74	42	0.374857353328918
-73	42	0.2980358835937692
-72	42	0.5068029402821479
-71	42	0.5831996383712226
-70	42	-1
-69	42	-1
-68	42	-1
-67	42	-1
-126	43	-1
-125	43	-1
-124	43	0.06568269731070865
-123	43	0.02729756472050512
-122	43	0.01941723275606229
-121	43	0.056739175431391314
-120	43	0.08556981084356946
-119	43	0.14607228628533336
-118	43	0.32498536471577244
-117	43	0.5148130401481458
-116	43	0.09903532923473667
-115	43	0.031025014247130018
-114	43	0.07851612294368293
-113	43	0.2122110320534003
-112	43	0.04967435732653225
-111	43	-1
-110	43	-1
-109	43	0.18770559429355324
-108	43	0.1687224965854121
-107	43	0.26272372764220076
-106	43	0.2966056896672508
-105	43	0.46542953658970704
-104	43	0.4431733355456564
-103	43	0.40417870918991095
-102	43	0.4109342759525748
-101	43	0.42014821504715794
-100	43	0.4060706569729752
-99	43	0.40719368530159156
-98	43	0.4851735848996602
-97	43	0.6103574320353674
-96	43	0.60894380247272
-95	43	0.5759160883558695
-94	43	0.5542009649232993
-93	43	0.5785748979084286
-92	43	0.5435799434454643
-91	43	0.5811588825536094
-90	43	0.4801606902298406
-89	43	0.555581110339895
-88	43	0.5132599556643717
-87	43	0.4828825397668661
-86	43	0.4530472303233175
-85	43	0.6141444141289253
-84	43	0.5963798587436692
-83	43	0.4853136010075922
-82	43	0.31363757826568395
-81	43	0.25079735759580835
-80	43	0.4161195485027676
-79	43	0.5876815567920579
-78	43	0.4837137509567066
-77	43	0.545101414405871
-76	43	0.2336022758743828
-75	43	0.09991923586559838
-74	43	0.29234195132321766
-73	43	0.12055052051479162
-72	43	0.19797900731104817
-71	43	0.27844354278352584
-70	43	0.291635491960204
-69	43	-1
-68	43	-1
-67	43	-1
-126	44	-1
-125	44	0.0027263537006107673
-124	44	0.06218571785192282
-123	44	0.04456824017523245
-122	44	0.039689661826025166
-121	44	0.05657712338823642
-120	44	0.05419791580832365
-119	44	0.023473406807027593
-118	44	0.23284705873109862
-117	44	0.15580220858808486
-116	44	-1
-115	44	-1
-114	44	0.003974065500040359
-113	44	0.027948499325687288
-112	44	0.016609557179650954
-111	44	-1
-110	44	-1
-109	44	0.270096048057045
-108	44	0.039106925447361746
-107	44	0.2621549741681037
-106	44	0.3066031951919011
-105	44	0.23802003193714108
-104	44	0.3611949799595515
-103	44	0.3830711640052538
-102	44	0.39233364575849866
-101	44	0.39268092685986894
-100	44	0.45928463460238556
-99	44	0.5073138073372743
-98	44	0.5081322047617262
-97	44	0.4999781604801589
-96	44	0.5228815969730332
-95	44	0.5634513811602294
-94	44	0.5222075180886876
-93	44	0.47778022933272923
-92	44	0.5487284582599075
-91	44	0.396047018849423
-90	44	0.4229736970809026
-89	44	0.46167772220261705
-88	44	0.3345972507271344
-87	44	0.37066781323366405
-86	44	0.2322193712893276
-85	44	0.2051165178134254
-84	44	0.23883663356381588
-83	44	-1
-82	44	0.18798416742372323
-81	44	0.1526813271731234
-80	44	0.21252178924685644
-79	44	0.1737542284256643
-78	44	0.2261487143163524
-77	44	0.31198507953934423
-76	44	0.3381938034314141
-75	44	0.12880191200085825
-74	44	0.2302290848717412
-73	44	0.09934885494976582
-72	44	0.06045031312820771
-71	44	0.10496915951145695
-70	44	0.19946144772914354
-69	44	0.161629572374719
-68	44	0.11820247750880197
-67	44	-1
-126	45	-1
-125	45	-1
-124	45	0.025984068654845517
-123	45	0.07985180365906891
-122	45	0.06172503025030708
-121	45	0.3742595958500984
-120	45	0.3558716554552455
-119	45	0.12383187329673959
-118	45	0.027823747498860553
-117	45	0.06313991313015316
-116	45	-1
-115	45	-1
-114	45	-1
-113	45	0.03209893031247723
-112	45	0.04012308229608085
-111	45	0.02093437135433176
-110	45	0.05097636683359792
-109	45	0.2438505290167717
-108	45	0.27795217696988495
-107	45	0.3116533526655952
-106	45	0.3512992924276165
-105	45	0.33421798197785985
-104	45	0.3471239690647644
-103	45	0.4259299356402912
-102	45	0.3891611632167864
-101	45	0.40853866301171937
-100	45	0.40551180844599233
-99	45	0.4660031630358971
-98	45	0.45679885764813905
-97	45	0.5051159192141663
-96	45	0.47499365625082135
-95	45	0.5044986137282941
-94	45	0.4638628900914706
-93	45	0.4559513720409438
-92	45	0.3134234948525608
-91	45	0.17844019436892064
-90	45	0.16501314533325936
-89	45	0.15566266013582403
-88	45	0.21267073757810667
-87	45	0.12569506025603025
-86	45	0.2204296408769217
-85	45	0.1917222514403093
-84	45	0.19442073690000597
-83	45	0.1034605303757791
-82	45	0.10834301458515153
-81	45	0.14030381905391948
-80	45	0.09026588750243532
-79	45	0.06178829470949557
-78	45	0.10383395342916471
-77	45	0.17568383184336675
-76	45	0.1882111207209155
-75	45	0.20319748341389013
-74	45	0.32171670410873854
-73	45	0.18658613885426417
-72	45	0.07385684143302043
-71	45	0.042952672217240646
-70	45	0.07310040838499135
-69	45	0.12085821924015866
-68	45	0.13407915371533258
-67	45	-1
-126	46	-1
-125	46	-1
-124	46	0.022271555115044698
-123	46	0.03669222186669999
-122	46	-1
-121	46	0.22794376384436157
-120	46	0.5974312422234708
-119	46	0.5362129636583842
-118	46	0.23161656312925993
-117	46	0.1390914123734395
-116	46	0.030553553729474475
-115	46	0.018645319370007952
-114	46	0.014302228276388617
-113	46	0.02551715281500187
-112	46	0.04821519680774497
-111	46	0.022245494535116123
-110	46	0.07737155439485496
-109	46	0.2836405815504039
-108	46	0.4162809832404366
-107	46	0.40663839095770926
-106	46	0.4162682630061823
-105	46	0.34306696258670455
-104	46	0.2990291842392182
-103	46	0.3116665592617475
-102	46	0.3668566065763424
-101	46	0.3888009748188933
-100	46	0.32524366964915624
-99	46	0.4036113493297138
-98	46	0.47743912128621774
-97	46	0.47733221519980074
-96	46	0.33010214441637364
-95	46	0.3373108695243483
-94	46	0.2477024310705938
-93	46	0.16462896619943812
-92	46	0.1623324214359517
-91	46	0.14673296215814485
-90	46	0.12461837660442138
-89	46	0.09225042175526699
-88	46	0.10032361772441183
-87	46	0.09896304837420909
-86	46	0.08479961001258275
-85	46	0.07878664304319632
-84	46	0.059702129526217104
-83	46	0.07129121694948766
-82	46	0.07145313804905465
-81	46	0.1197585175764175
-80	46	0.08872621538330883
-79	46	0.06796817734101648
-78	46	0.0664439378590368
-77	46	0.05690596014993789
-76	46	0.05489753804542563
-75	46	0.04050375494768008
-74	46	0.06285577489749689
-73	46	0.10779053552840928
-72	46	0.08530249886195992
-71	46	0.056638526577853864
-70	46	0.05512431363346289
-69	46	0.06416775482347074
-68	46	0.08148313628973401
-67	46	-1
-126	47	-1
-125	47	-1
-124	47	-1
-123	47	0.07074252590368145
-122	47	-1
-121	47	0.0580258458324444
-120	47	0.5240303463635609
-119	47	0.3579036193462417
-118	47	0.2467513784384734
-117	47	0.06728753257104834
-116	47	0.021766142795666178
-115	47	0.06671778766692851
-114	47	-1
-113	47	0.02877384424278924
-112	47	0.13214874592987577
-111	47	0.1344144254190686
-110	47	0.15027186227128947
-109	47	0.2657107285916353
-108	47	0.3192028023424311
-107	47	0.3306437832146594
-106	47	0.30467304929362016
-105	47	0.32353588466937727
-104	47	0.30694218008166574
-103	47	0.3066841744479114
-102	47	0.27376991359687347
-101	47	0.2898752827796929
-100	47	0.27674425043073425
-99	47	0.2856474697443149
-98	47	0.36140130964164763
-97	47	0.41020819375760115
-96	47	0.22340254668442883
-95	47	0.19944099247008898
-94	47	0.175715884963065
-93	47	0.09443774086020772
-92	47	0.06739947998559995
-91	47	0.029675467541095474
-90	47	0.04120834742925469
-89	47	0.09288869692143206
-88	47	0.08553776707698464
-87	47	-1
-86	47	0.020741044370515358
-85	47	0.022806240808812356
-84	47	0.023433344616305824
-83	47	0.03869080449589197
-82	47	0.0489933664913675
-81	47	0.05051118038442605
-80	47	0.061117854186271185
-79	47	0.0439118732817746
-78	47	0.03455598198478117
-77	47	0.03312902984737496
-76	47	0.03166707181236307
-75	47	0.0192243313389066
-74	47	0.03277968451387239
-73	47	0.0384995800919729
-72	47	0.00395600744395591
-71	47	0.015298574295567925
-70	47	0.04069289080137195
-69	47	0.05076398568711759
-68	47	0.03939900727924758
-67	47	-1
-126	48	-1
-125	48	-1
-124	48	-1
-123	48	0.027205609585893707
-122	48	-1
-121	48	-1
-120	48	0.10004504459424182
-119	48	0.060337823233077625
-118	48	0.051191535207878086
-117	48	0.027257470729197715
-116	48	0.019724334752793
-115	48	0.004223806442181345
-114	48	-1
-113	48	0.0592485409376889
-112	48	0.12123170776533823
-111	48	0.1747352016676227
-110	48	0.12165237339461991
-109	48	0.19388945199827867
-108	48	0.23512033294839033
-107	48	0.19578828367282175
-106	48	0.24916081528096706
-105	48	0.25660036587509083
-104	48	0.23631124617422586
-103	48	0.16146989602237338
-102	48	0.22531637139978788
-101	48	0.22716870874750866
-100	48	0.19430894848838254
-99	48	0.16805137328490788
-98	48	0.3005617292859169
-97	48	0.2217118311366455
-96	48	0.16786202885678672
-95	48	0.15692284251966515
-94	48	0.12430113770336357
-93	48	0.09087965751143394
-92	48	0.05731611287973289
-91	48	0.025593478897084607
-90	48	0.02476755502226181
-89	48	0.037100036318139414
-88	48	0.01719893520415555
-87	48	-1
-86	48	0.01809765061949879
-85	48	0.021453507497034827
-84	48	0.0224899465722102
-83	48	0.0311266096357458
-82	48	0.04020931800183452
-81	48	0.038712207225336234
-80	48	0.031207492554687886
-79	48	0.02786236089231321
-78	48	0.02982002832683931
-77	48	0.020559738008069307
-76	48	0.020366934798604554
-75	48	0.0148533614201094
-74	48	0.01773438130604444
-73	48	0.03581248485380195
-72	48	0.03220954210243212
-71	48	0.01826814197689463
-70	48	0.02402094461394884
-69	48	0.031581041875104694
-68	48	0.018430522314330643
-67	48	-1
-126	49	-1
-125	49	-1
-124	49	-1
-123	49	-1
-122	49	-1
-121	49	-1
-120	49	0.021103457874091566
-119	49	-1
-118	49	-1
-117	49	-1
-116	49	0.004155327061073118
-115	49	-1
-114	49	0.0423423768898784
-113	49	0.08065013865522992
-112	49	0.09926607989597841
-111	49	0.07299976888456733
-110	49	0.05371319070521259
-109	49	0.06372379994176751
-108	49	0.09105500032876193
-107	49	0.06863668176976244
-106	49	0.0964354910623051
-105	49	0.11377036441694047
-104	49	0.11662298918583673
-103	49	0.08736080112035333
-102	49	0.10682274082326292
-101	49	0.12675021304054096
-100	49	0.12241471761033189
-99	49	0.13909109436758316
-98	49	0.1714672238378686
-97	49	0.12251976242717783
-96	49	0.0884690141173088
-95	49	0.12115004573204807
-94	49	0.08924045891238068
-93	49	0.06599400633785671
-92	49	0.05357121044346197
-91	49	0.033990078404343885
-90	49	0.02287015718000637
-89	49	0.03383657043030027
-88	49	0.019553704034007174
-87	49	0.02992726177222606
-86	49	0.025354759383207064
-85	49	0.021725293072794253
-84	49	0.02568999460980073
-83	49	0.035382532518203266
-82	49	0.032676630974874075
-81	49	0.021624474927903866
-80	49	0.017927537127885213
-79	49	0.02048836065829831
-78	49	0.02557906481398949
-77	49	0.026241178260333998
-76	49	0.020144037946703525
-75	49	0.020533353810416318
-74	49	0.0190300653025026
-73	49	0.022264617910819372
-72	49	0.020025381543894112
-71	49	0.01392673444369131
-70	49	0.015604354697372065
-69	49	0.014910644563264318
-68	49	0.003990603394600279
-67	49	-1
-126	50	-1
-125	50	-1
-124	50	-1
-123	50	-1
-122	50	0.004329637949397225
-121	50	0.0202572938618229
-120	50	0.02530777308261876
-119	50	-1
-118	50	-1
-117	50	-1
-116	50	-1
-115	50	-1
-114	50	0.0464434552383842
-113	50	0.06953412235574623
-112	50	0.09020227697805021
-111	50	0.10588183631920567
-110	50	0.09434808191494147
-109	50	0.09140095328802622
-108	50	0.06856141726605315
-107	50	0.08187720166444264
-106	50	0.09849011754712356
-105	50	0.07864360587962899
-104	50	0.062039650279606645
-103	50	0.05682456935693697
-102	50	0.07606529857429557
-101	50	0.056626713595601494
-100	50	0.07163813327943445
-99	50	0.12201469430237324
-98	50	0.10761896201579049
-97	50	0.12816077478198593
-96	50	0.09028428507653699
-95	50	0.081329165336576
-94	50	0.07242449629041492
-93	50	0.06400492647190179
-92	50	0.05827662150952329
-91	50	0.034764559220032645
-90	50	0.02815921094142173
-89	50	0.027360933934563937
-88	50	0.02232485196125903
-87	50	0.026195664139798364
-86	50	0.041938950919256715
-85	50	0.047551022870513535
-84	50	0.040457034275512976
-83	50	0.03444147368777455
-82	50	0.022853534826832247
-81	50	0.018478311112050578
-80	50	0.019075265158427245
-79	50	0.021269981640773664
-78	50	0.023013371117417393
-77	50	0.017303459052583858
-76	50	0.022347718452953885
-75	50	0.01825729423594744
-74	50	0.01490775632183951
-73	50	0.010360379107875723
-72	50	-1
-71	50	-1
-70	50	-1
-69	50	-1
-68	50	-1
-67	50	-1
-126	51	-1
-125	51	-1
-124	51	-1
-123	51	-1
-122	51	-1
-121	51	-1
-120	51	-1
-119	51	-1
-118	51	-1
-117	51	-1
-116	51	-1
-115	51	0.004333676343179574
-114	51	0.03616640666570205
-113	51	0.051811366034374376
-112	51	0.06087930302843524
-111	51	0.06774305725405497
-110	51	0.06153153303982639
-109	51	0.05631461890692595
-108	51	0.0695704217889382
-107	51	0.07190283574239917
-106	51	0.062233007193385995
-105	51	0.054284516285500795
-104	51	0.04464233553976397
-103	51	0.057936448774353985
-102	51	0.04064459506490453
-101	51	0.05357351130936386
-100	51	0.08610702561920651
-99	51	0.07548398386887234
-98	51	0.06781878941343539
-97	51	0.0739866439410952
-96	51	0.06669158959623264
-95	51	0.060006115065555504
-94	51	0.05653273351193415
-93	51	0.05824815063226579
-92	51	0.042865807982265004
-91	51	0.03204929146892237
-90	51	0.02854632414692357
-89	51	0.02450927066572749
-88	51	0.024824051568577914
-87	51	0.03574563721686138
-86	51	0.036530122122666646
-85	51	0.02788090624560696
-84	51	0.026558408743589723
-83	51	0.02174141035784357
-82	51	0.018063681046860312
-81	51	0.01584395714515667
-80	51	0.015892784138466485
-79	51	0.013673314641447928
-78	51	0.003981202767361787
-77	51	0.013528636941786314
-76	51	0.016364515896411275
-75	51	0.015652434376919433
-74	51	0.015146187759823645
-73	51	-1
-72	51	-1
-71	51	-1
-70	51	-1
-69	51	-1
-68	51	-1
-67	51	-1
-126	52	-1
-125	52	-1
-124	52	-1
-123	52	-1
-122	52	-1
-121	52	-1
-120	52	-1
-119	52	-1
-118	52	-1
-117	52	-1
-116	52	-1
-115	52	0.01911362040594944
-114	52	0.028301038747423568
-113	52	0.04484623341237026
-112	52	0.04670113351316876
-111	52	0.054434568284134864
-110	52	0.05782787783374785
-109	52	0.05974959657683531
-108	52	0.04638120091544533
-107	52	0.06849219487361465
-106	52	0.04460938452117718
-105	52	0.04220797826186791
-104	52	0.03361296274177915
-103	52	0.036806618861656884
-102	52	0.0327382707982611
-101	52	0.0607664577149951
-100	52	0.06831397129735259
-99	52	0.07723704727072878
-98	52	0.05565399915279499
-97	52	0.05575342274847411
-96	52	0.055774626256602476
-95	52	0.06393136423483535
-94	52	0.06718502244793986
-93	52	0.05855601771367445
-92	52	0.042952438389405094
-91	52	0.031997605228839356
-90	52	0.02889133711828892
-89	52	0.030436761402170127
-88	52	0.029459205787856234
-87	52	0.031165554129413606
-86	52	0.026304873898051247
-85	52	0.02577939821507054
-84	52	0.0217446334407289
-83	52	0.019327681371600413
-82	52	0.017846012585362357
-81	52	0.016036807120188536
-80	52	0.010856028740995172
-79	52	0.003907367419383411
-78	52	-1
-77	52	-1
-76	52	0.003956055986614572
-75	52	0.011841493348018968
-74	52	0.003883202809076673
-73	52	-1
-72	52	-1
-71	52	-1
-70	52	-1
-69	52	-1
-68	52	-1
-67	52	-1
-126	53	-1
-125	53	-1
-124	53	-1
-123	53	-1
-122	53	-1
-121	53	-1
-120	53	-1
-119	53	-1
-118	53	-1
-117	53	-1
-116	53	-1
-115	53	-1
-114	53	-1
-113	53	-1
-112	53	-1
-111	53	-1
-110	53	-1
-109	53	-1
-108	53	-1
-107	53	-1
-106	53	-1
-105	53	-1
-104	53	-1
-103	53	-1
-102	53	-1
-101	53	-1
-100	53	-1
-99	53	-1
-98	53	-1
-97	53	-1
-96	53	-1
-95	53	-1
-94	53	-1
-93	53	-1
-92	53	-1
-91	53	-1
-90	53	-1
-89	53	-1
-88	53	-1
-87	53	-1
-86	53	-1
-85	53	-1
-84	53	-1
-83	53	-1
-82	53	-1
-81	53	-1
-80	53	-1
-79	53	-1
-78	53	-1
-77	53	-1
-76	53	-1
-75	53	-1
-74	53	-1
-73	53	-1
-72	53	-1
-71	53	-1
-70	53	-1
-69	53	-1
-68	53	-1
-67	53	-1
