# Supplementary material for: The impacts of climate change on the abundance and distribution of the Spotted Wing Drosophila (Drosophila suzukii) in the United States and Canada
Source: PeerJ. 2017 Apr 6;5:e3192. doi: 10.7717/peerj.3192 (PMC5385127; doi:10.7717/peerj.3192)
Supplement: Supplemental Information 2 — Raw data used to create consensus maps (shown in Figs. 3 and 4A) coefficient of variance maps (shown in Fig. 4B) and in scatter plots shown in Fig. 5. [file peerj-05-3192-s002.zip › model_bcc-csm1_rcp60_year90_norm__mean.txt]

-126	24	-1
-125	24	-1
-124	24	-1
-123	24	-1
-122	24	-1
-121	24	-1
-120	24	-1
-119	24	-1
-118	24	-1
-117	24	-1
-116	24	-1
-115	24	-1
-114	24	-1
-113	24	-1
-112	24	-1
-111	24	-1
-110	24	-1
-109	24	-1
-108	24	-1
-107	24	-1
-106	24	-1
-105	24	-1
-104	24	-1
-103	24	-1
-102	24	-1
-101	24	-1
-100	24	-1
-99	24	-1
-98	24	-1
-97	24	-1
-96	24	-1
-95	24	-1
-94	24	-1
-93	24	-1
-92	24	-1
-91	24	-1
-90	24	-1
-89	24	-1
-88	24	-1
-87	24	-1
-86	24	-1
-85	24	-1
-84	24	-1
-83	24	-1
-82	24	-1
-81	24	-1
-80	24	-1
-79	24	-1
-78	24	-1
-77	24	-1
-76	24	-1
-75	24	-1
-74	24	-1
-73	24	-1
-72	24	-1
-71	24	-1
-70	24	-1
-69	24	-1
-68	24	-1
-67	24	-1
-126	25	-1
-125	25	-1
-124	25	-1
-123	25	-1
-122	25	-1
-121	25	-1
-120	25	-1
-119	25	-1
-118	25	-1
-117	25	-1
-116	25	-1
-115	25	-1
-114	25	-1
-113	25	0.01312656904323355
-112	25	0.0072692771642706945
-111	25	0.00948669645882708
-110	25	0.011571939425122106
-109	25	0.011476290746020225
-108	25	0.009552203794614232
-107	25	0.1241347364624673
-106	25	0.283031834163313
-105	25	0.18589189465738
-104	25	0.07008758348939782
-103	25	0.06862595374866706
-102	25	0.21905400366099567
-101	25	0.27903837273784426
-100	25	0.00579719915406701
-99	25	0.005623853974703756
-98	25	0.006760535136513834
-97	25	-1
-96	25	-1
-95	25	-1
-94	25	-1
-93	25	-1
-92	25	-1
-91	25	-1
-90	25	-1
-89	25	-1
-88	25	-1
-87	25	-1
-86	25	-1
-85	25	-1
-84	25	-1
-83	25	-1
-82	25	0.014070297252232983
-81	25	0.01466714654373932
-80	25	-1
-79	25	-1
-78	25	-1
-77	25	-1
-76	25	-1
-75	25	-1
-74	25	-1
-73	25	-1
-72	25	-1
-71	25	-1
-70	25	-1
-69	25	-1
-68	25	-1
-67	25	-1
-126	26	-1
-125	26	-1
-124	26	-1
-123	26	-1
-122	26	-1
-121	26	-1
-120	26	-1
-119	26	-1
-118	26	-1
-117	26	-1
-116	26	-1
-115	26	-1
-114	26	0.012451652119925246
-113	26	0.006671252186407176
-112	26	0.008117622416120577
-111	26	-1
-110	26	0.0114211934254721
-109	26	0.009844938473816942
-108	26	0.13504474108571127
-107	26	0.1646222600171143
-106	26	0.3494637906840558
-105	26	0.14027030684852734
-104	26	0.06268793327713358
-103	26	0.13220453725143985
-102	26	0.14190934644465242
-101	26	0.058457669726038886
-100	26	0.005578779544030109
-99	26	0.005540334974274729
-98	26	0.007309549800044465
-97	26	-1
-96	26	-1
-95	26	-1
-94	26	-1
-93	26	-1
-92	26	-1
-91	26	-1
-90	26	-1
-89	26	-1
-88	26	-1
-87	26	-1
-86	26	-1
-85	26	-1
-84	26	-1
-83	26	0.011990799903513281
-82	26	0.012818062208866807
-81	26	0.014411188306513124
-80	26	-1
-79	26	-1
-78	26	-1
-77	26	-1
-76	26	-1
-75	26	-1
-74	26	-1
-73	26	-1
-72	26	-1
-71	26	-1
-70	26	-1
-69	26	-1
-68	26	-1
-67	26	-1
-126	27	-1
-125	27	-1
-124	27	-1
-123	27	-1
-122	27	-1
-121	27	-1
-120	27	-1
-119	27	-1
-118	27	-1
-117	27	-1
-116	27	-1
-115	27	0.006697784256783369
-114	27	0.008450453331377908
-113	27	0.006485096328182792
-112	27	0.012978663584129899
-111	27	0.01187859714896526
-110	27	0.010984541454729014
-109	27	0.1275631856592079
-108	27	0.18706045394213622
-107	27	0.3292567071410179
-106	27	0.19838855208847073
-105	27	0.19976209420699018
-104	27	0.1345351928195774
-103	27	0.26814656927332015
-102	27	0.09596795698166424
-101	27	0.03352068586006601
-100	27	0.034266010215283416
-99	27	0.07173892242967324
-98	27	0.007405812043386847
-97	27	0.13321821833103603
-96	27	-1
-95	27	-1
-94	27	-1
-93	27	-1
-92	27	-1
-91	27	-1
-90	27	-1
-89	27	-1
-88	27	-1
-87	27	-1
-86	27	-1
-85	27	-1
-84	27	-1
-83	27	0.011087874651818663
-82	27	0.011470919252981795
-81	27	0.012974507995836366
-80	27	-1
-79	27	-1
-78	27	-1
-77	27	-1
-76	27	-1
-75	27	-1
-74	27	-1
-73	27	-1
-72	27	-1
-71	27	-1
-70	27	-1
-69	27	-1
-68	27	-1
-67	27	-1
-126	28	-1
-125	28	-1
-124	28	-1
-123	28	-1
-122	28	-1
-121	28	-1
-120	28	-1
-119	28	-1
-118	28	-1
-117	28	-1
-116	28	0.04714143693939191
-115	28	0.0039956038496292475
-114	28	0.04252893876675645
-113	28	0.008471321530390088
-112	28	0.010479914796877968
-111	28	0.008509929311974689
-110	28	0.09590198947269672
-109	28	0.26591754463562933
-108	28	0.3005293581603623
-107	28	0.34351889567415694
-106	28	0.1707522812009809
-105	28	0.1748805584033188
-104	28	0.11319260389461772
-103	28	0.46611877687091025
-102	28	0.11332464179680042
-101	28	0.07972317964328535
-100	28	0.09546799565678825
-99	28	0.10768970896571681
-98	28	0.13335935681257866
-97	28	0.13285347496690633
-96	28	0.13589887675654977
-95	28	-1
-94	28	-1
-93	28	-1
-92	28	-1
-91	28	-1
-90	28	-1
-89	28	-1
-88	28	-1
-87	28	-1
-86	28	-1
-85	28	-1
-84	28	-1
-83	28	0.009587143285114605
-82	28	0.009905104246528617
-81	28	0.010473742677330587
-80	28	-1
-79	28	-1
-78	28	-1
-77	28	-1
-76	28	-1
-75	28	-1
-74	28	-1
-73	28	-1
-72	28	-1
-71	28	-1
-70	28	-1
-69	28	-1
-68	28	-1
-67	28	-1
-126	29	-1
-125	29	-1
-124	29	-1
-123	29	-1
-122	29	-1
-121	29	-1
-120	29	-1
-119	29	-1
-118	29	-1
-117	29	-1
-116	29	0.05606177432115804
-115	29	0.05583540185230929
-114	29	0.05107689316134953
-113	29	0.008237025103849957
-112	29	0.04495839594853056
-111	29	0.09992337929484445
-110	29	0.11921753349607127
-109	29	0.3459406973325949
-108	29	0.44873627746272854
-107	29	0.3894761012519423
-106	29	0.141882914546121
-105	29	0.1025330195301426
-104	29	0.11635867020052233
-103	29	0.13814047197868012
-102	29	0.10606214563976091
-101	29	0.1274235623820397
-100	29	0.1562907965270393
-99	29	0.1190433317585808
-98	29	0.12672040466806408
-97	29	0.1356744020344144
-96	29	0.13933386377957255
-95	29	0.13761390104611768
-94	29	0.13726697536305746
-93	29	0.18998854898323705
-92	29	0.14670407039078337
-91	29	0.14639195699588098
-90	29	0.13641746013024958
-89	29	-1
-88	29	-1
-87	29	-1
-86	29	0.18173821439898716
-85	29	0.1837274626209837
-84	29	0.1524393527757749
-83	29	0.1561249658260618
-82	29	0.12185253002185728
-81	29	0.011199101876636735
-80	29	-1
-79	29	-1
-78	29	-1
-77	29	-1
-76	29	-1
-75	29	-1
-74	29	-1
-73	29	-1
-72	29	-1
-71	29	-1
-70	29	-1
-69	29	-1
-68	29	-1
-67	29	-1
-126	30	-1
-125	30	-1
-124	30	-1
-123	30	-1
-122	30	-1
-121	30	-1
-120	30	-1
-119	30	-1
-118	30	-1
-117	30	0.034575110972352475
-116	30	0.03543462842465417
-115	30	0.07100366483043226
-114	30	0.008822771314412671
-113	30	0.045084163523474954
-112	30	0.08337522436949961
-111	30	0.1403381262739525
-110	30	0.15764003925688766
-109	30	0.3268515540244717
-108	30	0.24743539968238695
-107	30	0.21722076537088322
-106	30	0.16984952804657327
-105	30	0.2774268687076345
-104	30	0.316384288378186
-103	30	0.18472724497403437
-102	30	0.15754544186773442
-101	30	0.19617141525793969
-100	30	0.22330605996636432
-99	30	0.161604655680562
-98	30	0.1600551721454555
-97	30	0.16279577467489278
-96	30	0.12635833629437315
-95	30	0.18230311439035427
-94	30	0.18300743189039423
-93	30	0.13494112729521895
-92	30	0.14157290560173863
-91	30	0.1360146589476045
-90	30	0.13513403525955403
-89	30	0.18895093328639317
-88	30	0.1308308922486727
-87	30	0.18780000462043803
-86	30	0.13291869422680008
-85	30	0.13365324098942097
-84	30	0.1445225221568242
-83	30	0.1507158171529927
-82	30	0.1494502193164801
-81	30	-1
-80	30	-1
-79	30	-1
-78	30	-1
-77	30	-1
-76	30	-1
-75	30	-1
-74	30	-1
-73	30	-1
-72	30	-1
-71	30	-1
-70	30	-1
-69	30	-1
-68	30	-1
-67	30	-1
-126	31	-1
-125	31	-1
-124	31	-1
-123	31	-1
-122	31	-1
-121	31	-1
-120	31	-1
-119	31	-1
-118	31	-1
-117	31	0.03344320840972099
-116	31	0.08779109110334657
-115	31	0.1031400646505906
-114	31	0.09901213351344935
-113	31	0.127397523314272
-112	31	0.13813397156485163
-111	31	0.2264093762343187
-110	31	0.24933011598702423
-109	31	0.30023671794760515
-108	31	0.17282384617420715
-107	31	0.15535198712038867
-106	31	0.22162552060598448
-105	31	0.22236394891067562
-104	31	0.12763177203993367
-103	31	0.14050571536025339
-102	31	0.18335135522404586
-101	31	0.15469933621889354
-100	31	0.17511814619047222
-99	31	0.17257173300190887
-98	31	0.1777113623586008
-97	31	0.1618930776391657
-96	31	0.1638507684564753
-95	31	0.20234313262144293
-94	31	0.21763906466246905
-93	31	0.17857864850691105
-92	31	0.18127735844132983
-91	31	0.19308138041104503
-90	31	0.19417626522137368
-89	31	0.2028640823328386
-88	31	0.19548565433492957
-87	31	0.19741178774755236
-86	31	0.18195025883338428
-85	31	0.17775465792063266
-84	31	0.17807105504148243
-83	31	0.1885168927049176
-82	31	0.13079987732456436
-81	31	-1
-80	31	-1
-79	31	-1
-78	31	-1
-77	31	-1
-76	31	-1
-75	31	-1
-74	31	-1
-73	31	-1
-72	31	-1
-71	31	-1
-70	31	-1
-69	31	-1
-68	31	-1
-67	31	-1
-126	32	-1
-125	32	-1
-124	32	-1
-123	32	-1
-122	32	-1
-121	32	-1
-120	32	-1
-119	32	-1
-118	32	0.045168970073497704
-117	32	0.059558989478402116
-116	32	0.1273535356218469
-115	32	0.10923031639618554
-114	32	0.09764265999926858
-113	32	0.11219287766024759
-112	32	0.11736403636228611
-111	32	0.17930523577000956
-110	32	0.23326995975448825
-109	32	0.3747519250344218
-108	32	0.32730379576466706
-107	32	0.20814626249119988
-106	32	0.6362139270290667
-105	32	0.2550942059613565
-104	32	0.19673981331372672
-103	32	0.19800300740008978
-102	32	0.1705896679710207
-101	32	0.1837473005745524
-100	32	0.20087967902359483
-99	32	0.2000233173117618
-98	32	0.19063835653825184
-97	32	0.18702062838518402
-96	32	0.21574372169923248
-95	32	0.1828815951024105
-94	32	0.2298079515867884
-93	32	0.19038242729567725
-92	32	0.19623278103510344
-91	32	0.218795614549591
-90	32	0.22295186691417498
-89	32	0.21233877687652217
-88	32	0.21755688820794064
-87	32	0.2067336898303691
-86	32	0.24858373753592414
-85	32	0.18510691590718603
-84	32	0.1700309316813989
-83	32	0.1726416942903077
-82	32	0.17841634392969377
-81	32	0.1632803127157354
-80	32	0.21552858138429257
-79	32	-1
-78	32	-1
-77	32	-1
-76	32	-1
-75	32	-1
-74	32	-1
-73	32	-1
-72	32	-1
-71	32	-1
-70	32	-1
-69	32	-1
-68	32	-1
-67	32	-1
-126	33	-1
-125	33	-1
-124	33	-1
-123	33	-1
-122	33	-1
-121	33	-1
-120	33	-1
-119	33	0.042112774790964924
-118	33	0.05562234447572853
-117	33	0.12395871086785948
-116	33	0.09735681014685604
-115	33	0.09817846245477886
-114	33	0.1277646143098707
-113	33	0.11699929299815641
-112	33	0.12411218610600612
-111	33	0.24629169161999384
-110	33	0.5239157707241376
-109	33	0.23225091934090103
-108	33	0.6650579935121194
-107	33	0.3715951183108052
-106	33	0.6854724729921835
-105	33	0.23583473310469957
-104	33	0.3314781464037232
-103	33	0.2541776101990838
-102	33	0.22021973830549832
-101	33	0.16371847802023023
-100	33	0.16207802610397837
-99	33	0.1826779404107532
-98	33	0.2004557304515019
-97	33	0.20263212511996534
-96	33	0.2114047001452632
-95	33	0.23169300612526045
-94	33	0.24750426665651543
-93	33	0.2553797097485724
-92	33	0.23107962894702552
-91	33	0.22413858059208389
-90	33	0.2866452785904334
-89	33	0.26164970027480383
-88	33	0.2729493275438808
-87	33	0.28527160552832603
-86	33	0.3285187090795442
-85	33	0.29307971555685586
-84	33	0.2508928341776233
-83	33	0.23940963335140666
-82	33	0.22391011209051717
-81	33	0.23350282421936341
-80	33	0.24336775871436594
-79	33	0.2881425249870763
-78	33	-1
-77	33	-1
-76	33	-1
-75	33	-1
-74	33	-1
-73	33	-1
-72	33	-1
-71	33	-1
-70	33	-1
-69	33	-1
-68	33	-1
-67	33	-1
-126	34	-1
-125	34	-1
-124	34	-1
-123	34	-1
-122	34	-1
-121	34	0.02324720980258664
-120	34	0.04658050640936127
-119	34	0.09538779270919197
-118	34	0.17808849859801507
-117	34	0.18842819713033385
-116	34	0.11949837007968946
-115	34	0.10931405482065544
-114	34	0.14733107505527457
-113	34	0.27655573842970765
-112	34	0.43557177967394484
-111	34	0.5204959918635396
-110	34	0.5535124822442833
-109	34	0.28682673834393957
-108	34	0.5670698201499172
-107	34	0.5838897110795204
-106	34	0.6054712720524201
-105	34	0.3635399083787715
-104	34	0.36080858413784916
-103	34	0.34381667074618294
-102	34	0.20523737874506845
-101	34	0.14621068430464323
-100	34	0.12731072642171298
-99	34	0.1478872766511589
-98	34	0.18138071969775973
-97	34	0.1976205772984785
-96	34	0.2229824328888391
-95	34	0.25495791239256665
-94	34	0.24982114508858191
-93	34	0.24335919126247108
-92	34	0.21606592710351755
-91	34	0.21146417659351563
-90	34	0.25941192112294975
-89	34	0.255686800521567
-88	34	0.27751428290567937
-87	34	0.2794010958294748
-86	34	0.3508249960459713
-85	34	0.38839005513379765
-84	34	0.4076426347458623
-83	34	0.2408256011924097
-82	34	0.2321153366087313
-81	34	0.2398644565509066
-80	34	0.24295045085280284
-79	34	0.2868025698988564
-78	34	0.3011034148497698
-77	34	0.28788961680013714
-76	34	-1
-75	34	-1
-74	34	-1
-73	34	-1
-72	34	-1
-71	34	-1
-70	34	-1
-69	34	-1
-68	34	-1
-67	34	-1
-126	35	-1
-125	35	-1
-124	35	-1
-123	35	-1
-122	35	0.02729997875907942
-121	35	0.05260301074850441
-120	35	0.148899405113927
-119	35	0.2737990859576377
-118	35	0.15706691787882235
-117	35	0.13293808323092454
-116	35	0.14669803763262595
-115	35	0.11965233167973406
-114	35	0.2749752586767196
-113	35	0.5226649788661726
-112	35	0.48155093700893226
-111	35	0.3191114785429757
-110	35	0.4802109164489184
-109	35	0.4272662149549362
-108	35	0.5012087496131319
-107	35	0.6282909046490305
-106	35	0.30406806185812507
-105	35	0.5326448444189084
-104	35	0.2868862334984189
-103	35	0.25277136959603996
-102	35	0.17117613624193959
-101	35	0.14008768730895682
-100	35	0.11732082497827505
-99	35	0.12480546693220779
-98	35	0.1355863518246568
-97	35	0.17069561068675515
-96	35	0.17286626254357731
-95	35	0.19372425730901388
-94	35	0.2551708453727389
-93	35	0.25382754186991374
-92	35	0.1873313949317536
-91	35	0.17233421068654936
-90	35	0.18990464220272554
-89	35	0.21163516085998882
-88	35	0.3169750403750523
-87	35	0.3109674607989972
-86	35	0.35466068915423254
-85	35	0.32692780995820375
-84	35	0.6169886023895147
-83	35	0.5790334810595243
-82	35	0.32021651148136765
-81	35	0.23848308587645267
-80	35	0.24869011049487602
-79	35	0.25140440271625636
-78	35	0.28364807339425513
-77	35	0.305903039827334
-76	35	0.3067944850676141
-75	35	-1
-74	35	-1
-73	35	-1
-72	35	-1
-71	35	-1
-70	35	-1
-69	35	-1
-68	35	-1
-67	35	-1
-126	36	-1
-125	36	-1
-124	36	-1
-123	36	0.025806257550885378
-122	36	0.029825264199733116
-121	36	0.18598599633152185
-120	36	0.1818516021930058
-119	36	0.11366710604475819
-118	36	0.2211310589118008
-117	36	0.1554420482495321
-116	36	0.19469021880392945
-115	36	0.11297714557382145
-114	36	0.22477043016932785
-113	36	0.44389081287628157
-112	36	0.23319190802297907
-111	36	0.34118515357859003
-110	36	0.3924023911421526
-109	36	0.36504008229991564
-108	36	0.432127402125046
-107	36	0.08781853313812761
-106	36	0.045112797144906014
-105	36	0.377614183510143
-104	36	0.46342441613423285
-103	36	0.2564425320860894
-102	36	0.17417773740142636
-101	36	0.12690246302082928
-100	36	0.11257111756704567
-99	36	0.08676006935146541
-98	36	0.09861159578425246
-97	36	0.130616331826765
-96	36	0.1378022633973295
-95	36	0.2009684774824262
-94	36	0.19299536918001348
-93	36	0.20126280125559934
-92	36	0.2043218305314991
-91	36	0.15784953029132048
-90	36	0.1521403992114577
-89	36	0.20642933951960724
-88	36	0.22493963734425076
-87	36	0.22562500543649716
-86	36	0.28164985553648664
-85	36	0.34863347739310396
-84	36	0.4055131927067788
-83	36	0.48435883518944306
-82	36	0.49225688475664175
-81	36	0.440555960285558
-80	36	0.25367012897101626
-79	36	0.25657470093186
-78	36	0.2905189266329624
-77	36	0.3013424430163903
-76	36	0.30735473656161033
-75	36	-1
-74	36	-1
-73	36	-1
-72	36	-1
-71	36	-1
-70	36	-1
-69	36	-1
-68	36	-1
-67	36	-1
-126	37	-1
-125	37	-1
-124	37	-1
-123	37	0.02601622185285738
-122	37	0.13437567547015997
-121	37	0.18713527884951467
-120	37	0.20923923926639043
-119	37	0.06978824644743031
-118	37	0.35569384341597404
-117	37	0.37873824068123585
-116	37	0.3311193890321838
-115	37	0.32835005373831316
-114	37	0.3575382212641724
-113	37	0.2324926973228677
-112	37	0.39127665041064374
-111	37	0.15189160639442434
-110	37	0.37019557453697177
-109	37	0.2365594871575673
-108	37	-1
-107	37	-1
-106	37	0.054866541827544114
-105	37	0.5435334584717555
-104	37	0.31335737769377847
-103	37	0.2480535750078075
-102	37	0.13941529198502717
-101	37	0.13104092576368404
-100	37	0.10085998136672744
-99	37	0.08830635412178146
-98	37	0.0853008153015439
-97	37	0.12845496761157119
-96	37	0.13330052572915235
-95	37	0.09923719748173032
-94	37	0.18377386341667176
-93	37	0.2216278027656595
-92	37	0.227075252438193
-91	37	0.23517869637614555
-90	37	0.13025722839002893
-89	37	0.15182859446929825
-88	37	0.17016802026482966
-87	37	0.1936301462817586
-86	37	0.21177125801339686
-85	37	0.2722506406181211
-84	37	0.3380262236982266
-83	37	0.3459570746341974
-82	37	0.4433521670742909
-81	37	0.4752373983866066
-80	37	0.3486211032240462
-79	37	0.21856231984149838
-78	37	0.23451743125718844
-77	37	0.24426374956776925
-76	37	0.28201078283034003
-75	37	-1
-74	37	-1
-73	37	-1
-72	37	-1
-71	37	-1
-70	37	-1
-69	37	-1
-68	37	-1
-67	37	-1
-126	38	-1
-125	38	-1
-124	38	0.03614235419922524
-123	38	0.11100937210024256
-122	38	0.17579924926299803
-121	38	0.3490315646065842
-120	38	0.05116156783247301
-119	38	0.39813725263704014
-118	38	0.4060025663072608
-117	38	0.2707865603616737
-116	38	0.39558441385955573
-115	38	0.31383299286441624
-114	38	0.39241520490754117
-113	38	0.2673593551290182
-112	38	0.1746775397233742
-111	38	0.2152359692308757
-110	38	0.3147934547286395
-109	38	0.3555216619509828
-108	38	0.03508625207370216
-107	38	-1
-106	38	0.04898559405411356
-105	38	0.47992293408664555
-104	38	0.27480850201751333
-103	38	0.21376551015107428
-102	38	0.16880743220840005
-101	38	0.13884152524213572
-100	38	0.1083975058239499
-99	38	0.085425221063174
-98	38	0.08779315814141289
-97	38	0.1414756612814869
-96	38	0.15356940529257146
-95	38	0.15556113208962488
-94	38	0.16037121384799527
-93	38	0.16308556218805612
-92	38	0.17706324771711546
-91	38	0.16587113448682786
-90	38	0.16838617733297281
-89	38	0.1911833343980294
-88	38	0.18869394714200188
-87	38	0.2528874043211571
-86	38	0.25473873153262827
-85	38	0.24884362314547637
-84	38	0.29264311222230255
-83	38	0.2967438819180654
-82	38	0.32325040894150164
-81	38	0.5070336815902762
-80	38	0.5117218361620733
-79	38	0.31532122285972003
-78	38	0.2410067709993998
-77	38	0.22578286728483887
-76	38	0.26573434520302663
-75	38	-1
-74	38	-1
-73	38	-1
-72	38	-1
-71	38	-1
-70	38	-1
-69	38	-1
-68	38	-1
-67	38	-1
-126	39	-1
-125	39	0.010758372977284
-124	39	0.07014197184394853
-123	39	0.3338598419118063
-122	39	0.22210773907469836
-121	39	0.10851465356956429
-120	39	0.41851497438135465
-119	39	0.40595196596364613
-118	39	0.2900390745019444
-117	39	0.2039481642971645
-116	39	0.20972663935994024
-115	39	0.2245126770696359
-114	39	0.33431170952746475
-113	39	0.2837680177207828
-112	39	0.1577165757840224
-111	39	0.3312281657412852
-110	39	0.3973505622670899
-109	39	0.34294022789983225
-108	39	0.029120749348999924
-107	39	-1
-106	39	0.01992526675313308
-105	39	0.36280296721911454
-104	39	0.3633513402590644
-103	39	0.3091109987282572
-102	39	0.16868355957423506
-101	39	0.14805775584950728
-100	39	0.12736358086566243
-99	39	0.1119618931711703
-98	39	0.09862959117447699
-97	39	0.12890970663305032
-96	39	0.1556473023235846
-95	39	0.16052404372131576
-94	39	0.16004696011187072
-93	39	0.16989474099685667
-92	39	0.17505480690637634
-91	39	0.20974601901095127
-90	39	0.1970146919640949
-89	39	0.19900635328935437
-88	39	0.21464274801206587
-87	39	0.27423991689945787
-86	39	0.30181275497171756
-85	39	0.2891525864117781
-84	39	0.3344543538602684
-83	39	0.35555204086337844
-82	39	0.348788823253935
-81	39	0.45146786359082675
-80	39	0.4707656748594017
-79	39	0.3686762922051059
-78	39	0.2415942400534549
-77	39	0.23655917850482439
-76	39	0.22837256668232064
-75	39	0.3071722947311948
-74	39	-1
-73	39	-1
-72	39	-1
-71	39	-1
-70	39	-1
-69	39	-1
-68	39	-1
-67	39	-1
-126	40	-1
-125	40	0.011759831408259938
-124	40	0.10149889254460523
-123	40	0.3051318288600977
-122	40	0.19457413731324522
-121	40	0.14564325897265215
-120	40	0.438022201859455
-119	40	0.43416104957645824
-118	40	0.3843458063024458
-117	40	0.294471898430426
-116	40	0.1703101408232816
-115	40	0.30463935002595954
-114	40	0.1323556274456638
-113	40	0.23263377968572976
-112	40	0.18707456779029047
-111	40	0.034241787522142325
-110	40	0.23336677383152257
-109	40	0.18294396166271046
-108	40	0.053599503611564445
-107	40	-1
-106	40	0.0365611922301442
-105	40	0.39592084534935607
-104	40	0.3137266105523509
-103	40	0.2898588400062965
-102	40	0.23012649992372536
-101	40	0.18448333448220744
-100	40	0.16254388597731664
-99	40	0.14853396026629062
-98	40	0.14781015087787855
-97	40	0.155671031172337
-96	40	0.16589775344762778
-95	40	0.18425509045536284
-94	40	0.18913788331747824
-93	40	0.19587683895070412
-92	40	0.1867680943227817
-91	40	0.2129359544623096
-90	40	0.2362765087109754
-89	40	0.258055205255477
-88	40	0.28864060633615446
-87	40	0.36869080823713735
-86	40	0.35397478793452103
-85	40	0.3494555038255637
-84	40	0.37107083889103126
-83	40	0.3949673889670861
-82	40	0.41061150000837104
-81	40	0.4209847575116491
-80	40	0.41062740030118894
-79	40	0.4455064696888509
-78	40	0.3658987542307639
-77	40	0.34832243960624515
-76	40	0.3446351897611093
-75	40	0.3343131686131587
-74	40	0.3002576034498772
-73	40	0.3981556782704821
-72	40	-1
-71	40	-1
-70	40	-1
-69	40	-1
-68	40	-1
-67	40	-1
-126	41	-1
-125	41	0.0045230635617946645
-124	41	0.06048019632559198
-123	41	0.1255653512790897
-122	41	0.16372686776297002
-121	41	0.15087268757131164
-120	41	0.16382536540042036
-119	41	0.3992811384085883
-118	41	0.2864919342958747
-117	41	0.2138257161421737
-116	41	0.08193363835083285
-115	41	0.21556832276322394
-114	41	0.30941606922875253
-113	41	0.26096622151146875
-112	41	0.10499271065105432
-111	41	0.07176187497001157
-110	41	0.15912919521042027
-109	41	0.14613180949915294
-108	41	0.12466113903898816
-107	41	0.03557455661331994
-106	41	0.10426536578576863
-105	41	0.3576979443820852
-104	41	0.29347196642756057
-103	41	0.3029411145749847
-102	41	0.27705854310106404
-101	41	0.2833773942918136
-100	41	0.28116125824441873
-99	41	0.24872329534129836
-98	41	0.18289309943191995
-97	41	0.18118858804183874
-96	41	0.2475420812940818
-95	41	0.2582615629969134
-94	41	0.2056470825254192
-93	41	0.21396955767349535
-92	41	0.22997961863054142
-91	41	0.2439069937625022
-90	41	0.3308504028432716
-89	41	0.32712300008221384
-88	41	0.31281073497981177
-87	41	0.3756181355746885
-86	41	0.38135168763369687
-85	41	0.3684437363929736
-84	41	0.33702892927334627
-83	41	0.3622687173804323
-82	41	0.377039341159208
-81	41	0.4609291925354298
-80	41	0.3854277744631383
-79	41	0.303228685400267
-78	41	0.32256325440459155
-77	41	0.37028283908520193
-76	41	0.3599169705415275
-75	41	0.4134443710017194
-74	41	0.42292216142594574
-73	41	0.41130278862141373
-72	41	0.4050126327826438
-71	41	0.4071890087448804
-70	41	-1
-69	41	-1
-68	41	-1
-67	41	-1
-126	42	-1
-125	42	0.014238567058128758
-124	42	0.15403620983036537
-123	42	0.09573805745374395
-122	42	0.08857738864253308
-121	42	0.10734599140056045
-120	42	0.1848073918029501
-119	42	0.23251277845738538
-118	42	0.30243137924658237
-117	42	0.22747368571686982
-116	42	0.407406842756486
-115	42	0.38382558613389706
-114	42	0.34451416982653804
-113	42	0.22957212218495837
-112	42	0.08272887746645108
-111	42	0.018511857923962368
-110	42	0.029524305327898175
-109	42	0.14433456198948952
-108	42	0.20666935911625048
-107	42	0.21177585039208718
-106	42	0.19675826700650892
-105	42	0.29180814108086633
-104	42	0.2436805922990018
-103	42	0.24461860669101154
-102	42	0.25914236439411886
-101	42	0.23929805070827853
-100	42	0.21458659191907833
-99	42	0.20547227283555627
-98	42	0.17120271779028579
-97	42	0.20955181096385048
-96	42	0.24357695044916924
-95	42	0.26160338365713653
-94	42	0.28332292175924206
-93	42	0.29868233338106537
-92	42	0.32959060393708084
-91	42	0.33487902262209485
-90	42	0.3737686509265615
-89	42	0.34334409533740745
-88	42	0.32914338481879324
-87	42	0.45735705145718236
-86	42	0.4018162998017046
-85	42	0.4683642629882243
-84	42	0.3463029527685543
-83	42	0.40205873250161084
-82	42	0.409356125124829
-81	42	0.391015137359356
-80	42	0.3940755696022691
-79	42	0.3159152484462842
-78	42	0.346496936340933
-77	42	0.37697461761432566
-76	42	0.2664659083224658
-75	42	0.21959428625783523
-74	42	0.37669449186732756
-73	42	0.3279050045423395
-72	42	0.38626889995320635
-71	42	0.4111773633704206
-70	42	-1
-69	42	-1
-68	42	-1
-67	42	-1
-126	43	-1
-125	43	0.017116165668705052
-124	43	0.08761966724054253
-123	43	0.052512756009913175
-122	43	0.03968237762129187
-121	43	0.10914586713509551
-120	43	0.16109446204960198
-119	43	0.24647290819255105
-118	43	0.42390087121445597
-117	43	0.41851085901144885
-116	43	0.20281178907569447
-115	43	0.058662007194976024
-114	43	0.14501327066497924
-113	43	0.2994224265399457
-112	43	0.0930342874849637
-111	43	-1
-110	43	-1
-109	43	0.2505302326764673
-108	43	0.21250867618183836
-107	43	0.27857834920728153
-106	43	0.2748283212648552
-105	43	0.19588064566786703
-104	43	0.2646929789077004
-103	43	0.1897870455076669
-102	43	0.178385497361627
-101	43	0.15772492811430852
-100	43	0.15943708099805579
-99	43	0.125600528338671
-98	43	0.16683616067040125
-97	43	0.2743858348219593
-96	43	0.3128092665410045
-95	43	0.25360898766857465
-94	43	0.2683389347570767
-93	43	0.390852860841479
-92	43	0.4026895064708112
-91	43	0.4148363013412271
-90	43	0.42515858437635357
-89	43	0.3901160225660697
-88	43	0.36569392104681536
-87	43	0.4109973159370412
-86	43	0.36842577841520285
-85	43	0.442382810399203
-84	43	0.4223761266643514
-83	43	0.40426765729855707
-82	43	0.29712734086215314
-81	43	0.24414798608294133
-80	43	0.3504471302637101
-79	43	0.4002951094347006
-78	43	0.3908265785927624
-77	43	0.3603372059275918
-76	43	0.25156569715722404
-75	43	0.16438787099475133
-74	43	0.33279079040075005
-73	43	0.22845062776694322
-72	43	0.23205348446966959
-71	43	0.29426453055274
-70	43	0.30153661365103734
-69	43	-1
-68	43	-1
-67	43	-1
-126	44	-1
-125	44	0.01946926870905616
-124	44	0.08573376156874908
-123	44	0.08056105960299588
-122	44	0.08136498776098343
-121	44	0.11909682221424298
-120	44	0.11838758497654285
-119	44	0.04869966937679363
-118	44	0.34199041923179696
-117	44	0.25606677075434825
-116	44	0.01809856815992552
-115	44	0.023003571860484844
-114	44	0.02852014478245453
-113	44	0.05059012066171033
-112	44	0.032365195680694805
-111	44	-1
-110	44	0.019429649949441744
-109	44	0.32355290733580583
-108	44	0.0639829560084728
-107	44	0.27369564052318696
-106	44	0.2703857794515278
-105	44	0.26998101411506403
-104	44	0.29862205256505864
-103	44	0.18853774079473593
-102	44	0.174553685795436
-101	44	0.15630041152763746
-100	44	0.20960191559245378
-99	44	0.21036299713785375
-98	44	0.2915197004160358
-97	44	0.3266772213433933
-96	44	0.3092895403103756
-95	44	0.2622228871246631
-94	44	0.37012046903619067
-93	44	0.37723865600623735
-92	44	0.39566082879621595
-91	44	0.3765855280959577
-90	44	0.38734198265614767
-89	44	0.3984355234240775
-88	44	0.2654975711367409
-87	44	0.33512130567218623
-86	44	0.23374874563057615
-85	44	0.2149851467882297
-84	44	0.22720281955215982
-83	44	-1
-82	44	0.2475010772448384
-81	44	0.21248654671548117
-80	44	0.22517947923173898
-79	44	0.19556620334772246
-78	44	0.24904393877564188
-77	44	0.30534910168489793
-76	44	0.3572719100656991
-75	44	0.2511784689084271
-74	44	0.26789136022047905
-73	44	0.20575172515838794
-72	44	0.10045338282003291
-71	44	0.2112916677695546
-70	44	0.3475849840253499
-69	44	0.2917770139193969
-68	44	0.1717327026092474
-67	44	-1
-126	45	-1
-125	45	0.018806960811483604
-124	45	0.04353514203217153
-123	45	0.1436070394150488
-122	45	0.1199664466409088
-121	45	0.49829581596888856
-120	45	0.5115591855196594
-119	45	0.25134989277123115
-118	45	0.057277250693463205
-117	45	0.12477156189605193
-116	45	0.020043873584441357
-115	45	0.02520833452195816
-114	45	0.018295874893503112
-113	45	0.06078763316378321
-112	45	0.07510483671007229
-111	45	0.03687366197866798
-110	45	0.13159930663499578
-109	45	0.3043503481743237
-108	45	0.31827382305798735
-107	45	0.3143496307905242
-106	45	0.3035188283317403
-105	45	0.2895356151126484
-104	45	0.29464062859656437
-103	45	0.21962361762152757
-102	45	0.20762808130137722
-101	45	0.2283321799385631
-100	45	0.25399624397671183
-99	45	0.28246237920570927
-98	45	0.2912202604898207
-97	45	0.2895028698625569
-96	45	0.3093086300148705
-95	45	0.3362074827339188
-94	45	0.3836635902094227
-93	45	0.380724467847597
-92	45	0.3034642248555809
-91	45	0.1845942717605094
-90	45	0.1758533289648058
-89	45	0.16535553475630976
-88	45	0.283720382314123
-87	45	0.17054942152396452
-86	45	0.21369035788472604
-85	45	0.2798549837176325
-84	45	0.25538506908256337
-83	45	0.13527767102238042
-82	45	0.17557681351958873
-81	45	0.20889879529093186
-80	45	0.154964188331673
-79	45	0.10008277505378742
-78	45	0.17909010480818308
-77	45	0.21511879342592105
-76	45	0.23279934849953146
-75	45	0.24821325136015313
-74	45	0.3006706275854928
-73	45	0.24045538625692797
-72	45	0.12391768811238925
-71	45	0.07600148228141516
-70	45	0.12138749322250018
-69	45	0.24735122166158618
-68	45	0.2300062656506816
-67	45	-1
-126	46	-1
-125	46	0.019026204337281874
-124	46	0.039338264419437746
-123	46	0.06834071184862697
-122	46	0.016193381980123323
-121	46	0.4189648591369677
-120	46	0.4997162733043343
-119	46	0.4461196598048173
-118	46	0.39762881739140354
-117	46	0.2758429750682473
-116	46	0.061023415800046145
-115	46	0.03943563687734336
-114	46	0.030982040432199886
-113	46	0.049123440239731524
-112	46	0.08537668775762565
-111	46	0.039738914385995694
-110	46	0.1829135453378611
-109	46	0.32346059210632766
-108	46	0.25740414438326364
-107	46	0.23491289024579698
-106	46	0.224967481562909
-105	46	0.26335886016225596
-104	46	0.2865863913883266
-103	46	0.28924916666097683
-102	46	0.22653036810954963
-101	46	0.25522387752584336
-100	46	0.2369904692709538
-99	46	0.27054782214156925
-98	46	0.3056683047397744
-97	46	0.3302426281799767
-96	46	0.27303333720864
-95	46	0.2840758941553049
-94	46	0.23664748124864438
-93	46	0.21721838968007395
-92	46	0.2274339630441653
-91	46	0.20583955089342343
-90	46	0.18379331789259015
-89	46	0.14985984827192345
-88	46	0.1554247917552679
-87	46	0.18570152138678236
-86	46	0.16432420435168565
-85	46	0.13315078238326122
-84	46	0.10747391393283734
-83	46	0.1286233236531727
-82	46	0.1339939281458285
-81	46	0.1936977412324616
-80	46	0.15833560224276433
-79	46	0.11202534469262723
-78	46	0.12862812180035835
-77	46	0.11488378709807216
-76	46	0.10876898342974367
-75	46	0.08545533808839385
-74	46	0.10629436473980994
-73	46	0.2321834740400128
-72	46	0.1692449989136359
-71	46	0.09824214780407134
-70	46	0.11074582007022879
-69	46	0.11438352647356664
-68	46	0.1429690822547401
-67	46	-1
-126	47	-1
-125	47	0.025020501556966026
-124	47	-1
-123	47	0.11247188103363501
-122	47	0.022933774251570876
-121	47	0.11919647028464422
-120	47	0.529193919690614
-119	47	0.5042851756799971
-118	47	0.41525326313759353
-117	47	0.146005635999086
-116	47	0.04586801428819019
-115	47	0.12913463030462996
-114	47	0.02023322175380791
-113	47	0.05451837218039873
-112	47	0.25261626691615785
-111	47	0.2501844480732446
-110	47	0.22277796447631404
-109	47	0.3165913850155827
-108	47	0.319087543925728
-107	47	0.24261686270948282
-106	47	0.3018927708570454
-105	47	0.298358659537973
-104	47	0.30117954919302736
-103	47	0.22252945225268334
-102	47	0.2865199842830282
-101	47	0.23740656122777196
-100	47	0.24260887515062018
-99	47	0.2483904273877119
-98	47	0.28984088202852565
-97	47	0.3212400694487378
-96	47	0.2852601386112703
-95	47	0.27179558359078554
-94	47	0.23946134671551858
-93	47	0.1828107733275768
-92	47	0.1470288666074864
-91	47	0.04683441537943663
-90	47	0.062473428973906404
-89	47	0.19360600589601565
-88	47	0.1461525079391565
-87	47	-1
-86	47	0.03166883487424318
-85	47	0.03470525393375583
-84	47	0.05086002345573784
-83	47	0.07459908580798787
-82	47	0.09353630649479261
-81	47	0.0975773846206943
-80	47	0.10323581247269475
-79	47	0.08750616720916284
-78	47	0.0704813308582501
-77	47	0.06744729310141477
-76	47	0.06518629952204655
-75	47	0.04752142026653193
-74	47	0.06855907898769757
-73	47	0.07138276522366521
-72	47	0.021599640541144955
-71	47	0.030386895277959097
-70	47	0.07801635803418881
-69	47	0.09998671857894033
-68	47	0.07585678961677207
-67	47	-1
-126	48	-1
-125	48	0.023594510919619623
-124	48	0.04607167833296092
-123	48	0.06871261969763816
-122	48	-1
-121	48	0.012987105704304872
-120	48	0.2113997149358091
-119	48	0.13317206071629697
-118	48	0.11918259026432554
-117	48	0.060470366203385126
-116	48	0.0435745841114734
-115	48	0.033868166182752166
-114	48	0.018132664934906537
-113	48	0.10689096243256521
-112	48	0.18763216300007474
-111	48	0.26026238102021326
-110	48	0.20461442397868912
-109	48	0.2697238315552909
-108	48	0.2808644746024155
-107	48	0.2491272095444407
-106	48	0.2910560759368055
-105	48	0.2979701686188641
-104	48	0.27887708764999003
-103	48	0.2214650305327711
-102	48	0.28381155646376366
-101	48	0.2172337942578805
-100	48	0.1947784093103884
-99	48	0.1719701500996995
-98	48	0.27654154040353257
-97	48	0.23521881187961383
-96	48	0.2496578677875687
-95	48	0.22600710817913866
-94	48	0.1946676778005817
-93	48	0.15678893399479799
-92	48	0.12729541537504066
-91	48	0.058405993774380646
-90	48	0.05530746630049851
-89	48	0.060676490116985934
-88	48	0.02787551043447363
-87	48	0.02352668962357179
-86	48	0.026728019973012523
-85	48	0.034791900241188736
-84	48	0.05178229655785784
-83	48	0.06032419574682132
-82	48	0.07801858407518332
-81	48	0.07615348908075449
-80	48	0.0625573731668716
-79	48	0.05599289051142544
-78	48	0.061022574019838134
-77	48	0.04886803477150858
-76	48	0.04881782725865764
-75	48	0.037638236911931175
-74	48	0.03211411135087298
-73	48	0.06864457579749088
-72	48	0.06080973457080012
-71	48	0.03366752880548489
-70	48	0.046348543584620004
-69	48	0.06238476145866293
-68	48	0.053146242382006034
-67	48	-1
-126	49	-1
-125	49	0.0420027092228339
-124	49	0.0220259442271976
-123	49	0.018535927226043334
-122	49	0.01734160759629942
-121	49	0.01415434994131389
-120	49	0.05132752012392501
-119	49	0.023737516282601328
-118	49	0.018342227988312722
-117	49	0.012898283862689933
-116	49	0.029860172824959196
-115	49	0.01131840457958363
-114	49	0.0773984913615112
-113	49	0.16158760495479313
-112	49	0.1960798015119682
-111	49	0.1755099668179595
-110	49	0.1342364824362092
-109	49	0.15352920561108238
-108	49	0.1820176760749323
-107	49	0.18345369699111277
-106	49	0.13946389076236948
-105	49	0.1749751932049257
-104	49	0.174312431587821
-103	49	0.19707091352887637
-102	49	0.16932432266857048
-101	49	0.1946158054335416
-100	49	0.18529521278660394
-99	49	0.209899784195614
-98	49	0.1808664481093476
-97	49	0.1819905520460076
-96	49	0.1718306110005521
-95	49	0.18501672383445475
-94	49	0.18216568909484027
-93	49	0.14027412291880365
-92	49	0.12154456005620098
-91	49	0.07627130089742187
-90	49	0.05138774482125124
-89	49	0.05517870198801361
-88	49	0.029386329134003644
-87	49	0.04892480816998199
-86	49	0.058107704281116425
-85	49	0.050973121303240373
-84	49	0.060122318146714246
-83	49	0.06980819663836009
-82	49	0.06481796456236268
-81	49	0.05198895359892372
-80	49	0.044834481225355126
-79	49	0.04732984979741624
-78	49	0.05225199120769925
-77	49	0.05456507227571632
-76	49	0.047959688455274395
-75	49	0.03546102571666595
-74	49	0.03308088376072229
-73	49	0.039611911264768214
-72	49	0.0357253016776586
-71	49	0.026418962240265208
-70	49	0.02962382526064555
-69	49	0.02822877191656611
-68	49	0.023252638723741482
-67	49	-1
-126	50	-1
-125	50	-1
-124	50	-1
-123	50	-1
-122	50	0.03233310421323153
-121	50	0.04983926206928094
-120	50	0.05700441102182109
-119	50	0.012550102056497106
-118	50	-1
-117	50	-1
-116	50	-1
-115	50	0.003857235012033248
-114	50	0.0910690767644625
-113	50	0.16718360077469968
-112	50	0.17752864928789602
-111	50	0.1873567512222415
-110	50	0.16558370395824695
-109	50	0.15796202953956398
-108	50	0.1797349458599706
-107	50	0.12694745149639058
-106	50	0.16296814320215247
-105	50	0.11783780896957965
-104	50	0.15203651418067615
-103	50	0.13976144135967333
-102	50	0.17777648808736032
-101	50	0.11588177365334575
-100	50	0.1598194082154194
-99	50	0.17935039260161242
-98	50	0.16701554403272767
-97	50	0.1922893774726709
-96	50	0.17404540955272757
-95	50	0.16337088826611704
-94	50	0.156118081934583
-93	50	0.1410290407624583
-92	50	0.1305626636619478
-91	50	0.0775448208210032
-90	50	0.04673702140937016
-89	50	0.04361157473974728
-88	50	0.04847077063200952
-87	50	0.06026940520839344
-86	50	0.08320772881433293
-85	50	0.09476701721824003
-84	50	0.08016829431105293
-83	50	0.0711362171538532
-82	50	0.05136668160982421
-81	50	0.029520841869997896
-80	50	0.03110535375018227
-79	50	0.036009622296026604
-78	50	0.03795335359155347
-77	50	0.043363200006883894
-76	50	0.037394046762012925
-75	50	0.030074883831993016
-74	50	0.027277935341365724
-73	50	0.021258355720789733
-72	50	0.016353182728877466
-71	50	0.016057032292652932
-70	50	0.011731898241493085
-69	50	0.010074568164415014
-68	50	0.003945771116033134
-67	50	-1
-126	51	-1
-125	51	-1
-124	51	-1
-123	51	0.014971028263518734
-122	51	0.029647064006254612
-121	51	0.018963647908779458
-120	51	-1
-119	51	-1
-118	51	-1
-117	51	-1
-116	51	-1
-115	51	0.033459134891256494
-114	51	0.06971412302355852
-113	51	0.10326852966344598
-112	51	0.11963401828365318
-111	51	0.12881801806217144
-110	51	0.15650601166688663
-109	51	0.15739111549626636
-108	51	0.11897537203645432
-107	51	0.11838799651353343
-106	51	0.16131566318203955
-105	51	0.14266411463849235
-104	51	0.10455730451501909
-103	51	0.12026198631882687
-102	51	0.09837268920810649
-101	51	0.1060963967411134
-100	51	0.18603552106709295
-99	51	0.16073629392420816
-98	51	0.13894477426120458
-97	51	0.14810029380935194
-96	51	0.13949990024904535
-95	51	0.13379551119768768
-94	51	0.12887609154341054
-93	51	0.1195984764526484
-92	51	0.08754609565036267
-91	51	0.0719242356659094
-90	51	0.06484680956415707
-89	51	0.055499083535181314
-88	51	0.05595030578601367
-87	51	0.07362178833960444
-86	51	0.07559164755747652
-85	51	0.06257944651454825
-84	51	0.04283506055720051
-83	51	0.03218105438957045
-82	51	0.028199494800931608
-81	51	0.02305301709459187
-80	51	0.023226358345647485
-79	51	0.020737770780817552
-78	51	0.0159251178515674
-77	51	0.023465319169851322
-76	51	0.028073429796980385
-75	51	0.026541972517372708
-74	51	0.026651919300963268
-73	51	0.012014559617539968
-72	51	0.009608667605033358
-71	51	0.0037922644514254
-70	51	0.010630096803788609
-69	51	0.011540978749071586
-68	51	-1
-67	51	-1
-126	52	-1
-125	52	-1
-124	52	-1
-123	52	0.023294495776928992
-122	52	0.015087480137494507
-121	52	-1
-120	52	-1
-119	52	-1
-118	52	-1
-117	52	-1
-116	52	0.023263877424829726
-115	52	0.03885848804863843
-114	52	0.05047860349037616
-113	52	0.08634470693749417
-112	52	0.08722415213325344
-111	52	0.10004310849976342
-110	52	0.10703630981514788
-109	52	0.10894953593124787
-108	52	0.13686810248804976
-107	52	0.11067027497311681
-106	52	0.1268658642880078
-105	52	0.09892301704876161
-104	52	0.08133222380466508
-103	52	0.06438127704978859
-102	52	0.0557161880039399
-101	52	0.13175979670820914
-100	52	0.14320064663684956
-99	52	0.14179357360671113
-98	52	0.11392628081769032
-97	52	0.10664198255326342
-96	52	0.10908911244284897
-95	52	0.12081586834258247
-94	52	0.12888649220553616
-93	52	0.11911397582425948
-92	52	0.08740320813661008
-91	52	0.06845221031373429
-90	52	0.06253301765951992
-89	52	0.06521732379926834
-88	52	0.06239306702338194
-87	52	0.06768001726958862
-86	52	0.05798544973557345
-85	52	0.041774898245140794
-84	52	0.03317505932446015
-83	52	0.028487870929279516
-82	52	0.027707656655062883
-81	52	0.024107059664539365
-80	52	0.01681107842613664
-79	52	0.017891345255497595
-78	52	0.015320525117458737
-77	52	0.016047825087800012
-76	52	0.016026072551913753
-75	52	0.016389081848814963
-74	52	0.01341964511107617
-73	52	0.012950737993384918
-72	52	0.0038081699819868388
-71	52	-1
-70	52	-1
-69	52	-1
-68	52	-1
-67	52	-1
-126	53	-1
-125	53	-1
-124	53	-1
-123	53	-1
-122	53	-1
-121	53	-1
-120	53	-1
-119	53	-1
-118	53	-1
-117	53	-1
-116	53	-1
-115	53	-1
-114	53	-1
-113	53	-1
-112	53	-1
-111	53	-1
-110	53	-1
-109	53	-1
-108	53	-1
-107	53	-1
-106	53	-1
-105	53	-1
-104	53	-1
-103	53	-1
-102	53	-1
-101	53	-1
-100	53	-1
-99	53	-1
-98	53	-1
-97	53	-1
-96	53	-1
-95	53	-1
-94	53	-1
-93	53	-1
-92	53	-1
-91	53	-1
-90	53	-1
-89	53	-1
-88	53	-1
-87	53	-1
-86	53	-1
-85	53	-1
-84	53	-1
-83	53	-1
-82	53	-1
-81	53	-1
-80	53	-1
-79	53	-1
-78	53	-1
-77	53	-1
-76	53	-1
-75	53	-1
-74	53	-1
-73	53	-1
-72	53	-1
-71	53	-1
-70	53	-1
-69	53	-1
-68	53	-1
-67	53	-1
