# Supplementary material for: The impacts of climate change on the abundance and distribution of the Spotted Wing Drosophila (Drosophila suzukii) in the United States and Canada
Source: PeerJ. 2017 Apr 6;5:e3192. doi: 10.7717/peerj.3192 (PMC5385127; doi:10.7717/peerj.3192)
Supplement: Supplemental Information 2 — Raw data used to create consensus maps (shown in Figs. 3 and 4A) coefficient of variance maps (shown in Fig. 4B) and in scatter plots shown in Fig. 5. [file peerj-05-3192-s002.zip › model_bcc-csm1_rcp85_year30_norm__mean.txt]

-126	24	-1
-125	24	-1
-124	24	-1
-123	24	-1
-122	24	-1
-121	24	-1
-120	24	-1
-119	24	-1
-118	24	-1
-117	24	-1
-116	24	-1
-115	24	-1
-114	24	-1
-113	24	-1
-112	24	-1
-111	24	-1
-110	24	-1
-109	24	-1
-108	24	-1
-107	24	-1
-106	24	-1
-105	24	-1
-104	24	-1
-103	24	-1
-102	24	-1
-101	24	-1
-100	24	-1
-99	24	-1
-98	24	-1
-97	24	-1
-96	24	-1
-95	24	-1
-94	24	-1
-93	24	-1
-92	24	-1
-91	24	-1
-90	24	-1
-89	24	-1
-88	24	-1
-87	24	-1
-86	24	-1
-85	24	-1
-84	24	-1
-83	24	-1
-82	24	-1
-81	24	-1
-80	24	-1
-79	24	-1
-78	24	-1
-77	24	-1
-76	24	-1
-75	24	-1
-74	24	-1
-73	24	-1
-72	24	-1
-71	24	-1
-70	24	-1
-69	24	-1
-68	24	-1
-67	24	-1
-126	25	-1
-125	25	-1
-124	25	-1
-123	25	-1
-122	25	-1
-121	25	-1
-120	25	-1
-119	25	-1
-118	25	-1
-117	25	-1
-116	25	-1
-115	25	-1
-114	25	-1
-113	25	0.011794632379150525
-112	25	0.08291224525509541
-111	25	0.06141372122315902
-110	25	0.009977481444124454
-109	25	0.010186291571900142
-108	25	0.07668193063600143
-107	25	0.09029218845737884
-106	25	0.2486864908399816
-105	25	0.27103123780880123
-104	25	0.10167090565355487
-103	25	0.16415458563977212
-102	25	0.39771985124434284
-101	25	0.3726938846632042
-100	25	0.027017686831012713
-99	25	0.024321847367103244
-98	25	0.01683913028391282
-97	25	-1
-96	25	-1
-95	25	-1
-94	25	-1
-93	25	-1
-92	25	-1
-91	25	-1
-90	25	-1
-89	25	-1
-88	25	-1
-87	25	-1
-86	25	-1
-85	25	-1
-84	25	-1
-83	25	-1
-82	25	0.014639371538120435
-81	25	0.015331674028658126
-80	25	-1
-79	25	-1
-78	25	-1
-77	25	-1
-76	25	-1
-75	25	-1
-74	25	-1
-73	25	-1
-72	25	-1
-71	25	-1
-70	25	-1
-69	25	-1
-68	25	-1
-67	25	-1
-126	26	-1
-125	26	-1
-124	26	-1
-123	26	-1
-122	26	-1
-121	26	-1
-120	26	-1
-119	26	-1
-118	26	-1
-117	26	-1
-116	26	-1
-115	26	-1
-114	26	0.011091894619967568
-113	26	0.06981928943087895
-112	26	0.059586908521967706
-111	26	-1
-110	26	0.010053830908990747
-109	26	0.022423096129335598
-108	26	0.19724146755213215
-107	26	0.10011812982252373
-106	26	0.39308022997809405
-105	26	0.2209178640444527
-104	26	0.1247580934127238
-103	26	0.245701061213602
-102	26	0.2808411385844269
-101	26	0.13624230437519005
-100	26	0.025577806820234188
-99	26	0.03602396810139373
-98	26	0.044983426750671344
-97	26	-1
-96	26	-1
-95	26	-1
-94	26	-1
-93	26	-1
-92	26	-1
-91	26	-1
-90	26	-1
-89	26	-1
-88	26	-1
-87	26	-1
-86	26	-1
-85	26	-1
-84	26	-1
-83	26	0.012907723960067069
-82	26	0.013899351333524823
-81	26	0.014694634408776138
-80	26	-1
-79	26	-1
-78	26	-1
-77	26	-1
-76	26	-1
-75	26	-1
-74	26	-1
-73	26	-1
-72	26	-1
-71	26	-1
-70	26	-1
-69	26	-1
-68	26	-1
-67	26	-1
-126	27	-1
-125	27	-1
-124	27	-1
-123	27	-1
-122	27	-1
-121	27	-1
-120	27	-1
-119	27	-1
-118	27	-1
-117	27	-1
-116	27	-1
-115	27	0.03975748779862971
-114	27	0.048642089739943224
-113	27	0.08007550207279023
-112	27	0.016086198106237713
-111	27	0.012006139009525863
-110	27	0.022294006328503604
-109	27	0.15915214775075862
-108	27	0.14334562924800873
-107	27	0.4036421023666464
-106	27	0.30055541593435686
-105	27	0.32539963281547324
-104	27	0.23707122405224199
-103	27	0.5000215776326653
-102	27	0.16279371698993986
-101	27	0.07249615984545664
-100	27	0.0524408586270359
-99	27	0.11342830235285986
-98	27	0.11834986387011069
-97	27	0.14190125600154213
-96	27	-1
-95	27	-1
-94	27	-1
-93	27	-1
-92	27	-1
-91	27	-1
-90	27	-1
-89	27	-1
-88	27	-1
-87	27	-1
-86	27	-1
-85	27	-1
-84	27	-1
-83	27	0.06301198124476284
-82	27	0.045754720960617126
-81	27	0.013669088904803731
-80	27	-1
-79	27	-1
-78	27	-1
-77	27	-1
-76	27	-1
-75	27	-1
-74	27	-1
-73	27	-1
-72	27	-1
-71	27	-1
-70	27	-1
-69	27	-1
-68	27	-1
-67	27	-1
-126	28	-1
-125	28	-1
-124	28	-1
-123	28	-1
-122	28	-1
-121	28	-1
-120	28	-1
-119	28	-1
-118	28	-1
-117	28	-1
-116	28	0.05590857032330065
-115	28	0.050447166740852444
-114	28	0.044982819733610235
-113	28	0.052103048488317066
-112	28	0.02724481409611465
-111	28	0.052272886063084695
-110	28	0.10526398835275493
-109	28	0.38032415459312224
-108	28	0.2510381441477523
-107	28	0.45380406555522373
-106	28	0.24828516744925724
-105	28	0.30159583756522745
-104	28	0.18608632717920293
-103	28	0.5369422259119215
-102	28	0.23146449085812662
-101	28	0.0889634009865851
-100	28	0.09848194292599245
-99	28	0.11618168123523201
-98	28	0.14106343216051215
-97	28	0.15874835513809077
-96	28	0.18775301457860435
-95	28	-1
-94	28	-1
-93	28	-1
-92	28	-1
-91	28	-1
-90	28	-1
-89	28	-1
-88	28	-1
-87	28	-1
-86	28	-1
-85	28	-1
-84	28	-1
-83	28	0.06565395519316189
-82	28	0.0638370474390848
-81	28	0.07201975901329143
-80	28	-1
-79	28	-1
-78	28	-1
-77	28	-1
-76	28	-1
-75	28	-1
-74	28	-1
-73	28	-1
-72	28	-1
-71	28	-1
-70	28	-1
-69	28	-1
-68	28	-1
-67	28	-1
-126	29	-1
-125	29	-1
-124	29	-1
-123	29	-1
-122	29	-1
-121	29	-1
-120	29	-1
-119	29	-1
-118	29	-1
-117	29	-1
-116	29	0.08527623531947008
-115	29	0.07437990494804952
-114	29	0.06452217609162758
-113	29	0.057485413585790075
-112	29	0.05696825188533045
-111	29	0.09257938010744296
-110	29	0.11870078333260223
-109	29	0.5190110915766141
-108	29	0.4243970071159422
-107	29	0.5408782031022967
-106	29	0.23420871304245838
-105	29	0.12473086649955147
-104	29	0.18337151118347095
-103	29	0.2571469431172636
-102	29	0.17926367053396083
-101	29	0.1950943574817939
-100	29	0.204757096370833
-99	29	0.1865559657103638
-98	29	0.18400515655849198
-97	29	0.1960253102731698
-96	29	0.19547503855119525
-95	29	0.21758037387574408
-94	29	0.22728807318100416
-93	29	0.2650530363620055
-92	29	0.2506312369483148
-91	29	0.23335847761991696
-90	29	0.22134686329779366
-89	29	-1
-88	29	-1
-87	29	-1
-86	29	0.23463294220795394
-85	29	0.23605094902768306
-84	29	0.24206330804469703
-83	29	0.20237959105756306
-82	29	0.13116994261023135
-81	29	0.13522848299889248
-80	29	-1
-79	29	-1
-78	29	-1
-77	29	-1
-76	29	-1
-75	29	-1
-74	29	-1
-73	29	-1
-72	29	-1
-71	29	-1
-70	29	-1
-69	29	-1
-68	29	-1
-67	29	-1
-126	30	-1
-125	30	-1
-124	30	-1
-123	30	-1
-122	30	-1
-121	30	-1
-120	30	-1
-119	30	-1
-118	30	-1
-117	30	0.04364512996946115
-116	30	0.04321824451975364
-115	30	0.10437427343845797
-114	30	0.06614284243174588
-113	30	0.0573314613388589
-112	30	0.08243589118849731
-111	30	0.22397547164711226
-110	30	0.2535942939273882
-109	30	0.55136519446479
-108	30	0.38832762310170377
-107	30	0.2901904078771173
-106	30	0.24069621022132554
-105	30	0.44216866151428585
-104	30	0.49485676034152704
-103	30	0.2586727726285251
-102	30	0.22818364314430348
-101	30	0.2801836521232923
-100	30	0.271812802672596
-99	30	0.23810394807076604
-98	30	0.22415319950836293
-97	30	0.21525896853678117
-96	30	0.23441336851725184
-95	30	0.26333243761683794
-94	30	0.26538254654787335
-93	30	0.2559172051176121
-92	30	0.26747399624023543
-91	30	0.274123002981679
-90	30	0.2667426201830647
-89	30	0.26504175650721823
-88	30	0.26364755336114887
-87	30	0.272190154033619
-86	30	0.266165037369897
-85	30	0.2642837521361342
-84	30	0.24754779604638283
-83	30	0.25689554078158544
-82	30	0.20069289734855134
-81	30	-1
-80	30	-1
-79	30	-1
-78	30	-1
-77	30	-1
-76	30	-1
-75	30	-1
-74	30	-1
-73	30	-1
-72	30	-1
-71	30	-1
-70	30	-1
-69	30	-1
-68	30	-1
-67	30	-1
-126	31	-1
-125	31	-1
-124	31	-1
-123	31	-1
-122	31	-1
-121	31	-1
-120	31	-1
-119	31	-1
-118	31	-1
-117	31	0.044747284019541644
-116	31	0.12602214798552175
-115	31	0.09841480627784714
-114	31	0.09109568637214897
-113	31	0.14087257252801655
-112	31	0.19086747040464466
-111	31	0.36796290218504624
-110	31	0.41277854156341215
-109	31	0.49823558191844886
-108	31	0.23544990860605217
-107	31	0.22011626481170732
-106	31	0.41052392680739797
-105	31	0.3538307499878176
-104	31	0.1567908794423898
-103	31	0.1781895309292028
-102	31	0.24356261212629285
-101	31	0.24588460671140133
-100	31	0.2445338955427457
-99	31	0.23782819022773616
-98	31	0.2214881233698108
-97	31	0.21461576427984252
-96	31	0.23520229428131004
-95	31	0.2757767643783308
-94	31	0.3105542215417728
-93	31	0.2600154588258644
-92	31	0.26337199193350086
-91	31	0.2975618210399596
-90	31	0.28449413732821016
-89	31	0.28657656126611974
-88	31	0.28254494849100137
-87	31	0.32568105864523705
-86	31	0.2851422800290358
-85	31	0.26941899488263105
-84	31	0.2830184592111191
-83	31	0.28133736801704734
-82	31	0.26746120118107375
-81	31	-1
-80	31	-1
-79	31	-1
-78	31	-1
-77	31	-1
-76	31	-1
-75	31	-1
-74	31	-1
-73	31	-1
-72	31	-1
-71	31	-1
-70	31	-1
-69	31	-1
-68	31	-1
-67	31	-1
-126	32	-1
-125	32	-1
-124	32	-1
-123	32	-1
-122	32	-1
-121	32	-1
-120	32	-1
-119	32	-1
-118	32	0.060339012013793596
-117	32	0.09507748446518008
-116	32	0.12785313217529942
-115	32	0.09066674323748855
-114	32	0.0852822400182872
-113	32	0.10746659044502768
-112	32	0.11609533329211727
-111	32	0.27227965397595705
-110	32	0.36606147034497183
-109	32	0.7159021727937197
-108	32	0.6274762484699475
-107	32	0.37973603082112756
-106	32	0.8743874061450142
-105	32	0.5166021972146989
-104	32	0.33514878511942103
-103	32	0.33053661524106664
-102	32	0.2822566948884393
-101	32	0.2163384113568496
-100	32	0.211270613911241
-99	32	0.19839499638361868
-98	32	0.1972728566007774
-97	32	0.1871363357513314
-96	32	0.2331884006054457
-95	32	0.2532304765214873
-94	32	0.2793906296955552
-93	32	0.28829474690802437
-92	32	0.269449270910779
-91	32	0.3119860335569133
-90	32	0.3485758996268762
-89	32	0.33764556133505214
-88	32	0.31029216600990667
-87	32	0.331177022917092
-86	32	0.3473537563553236
-85	32	0.3518662220445962
-84	32	0.3112696224812182
-83	32	0.31316487191332054
-82	32	0.27952725997642824
-81	32	0.3398630816432335
-80	32	0.33717200384936735
-79	32	-1
-78	32	-1
-77	32	-1
-76	32	-1
-75	32	-1
-74	32	-1
-73	32	-1
-72	32	-1
-71	32	-1
-70	32	-1
-69	32	-1
-68	32	-1
-67	32	-1
-126	33	-1
-125	33	-1
-124	33	-1
-123	33	-1
-122	33	-1
-121	33	-1
-120	33	-1
-119	33	0.05297898626654297
-118	33	0.08970875059520876
-117	33	0.20799017773440842
-116	33	0.07968384980134455
-115	33	0.07987506485215018
-114	33	0.11777890306124596
-113	33	0.11097213735570835
-112	33	0.13076503697706626
-111	33	0.42380550687000207
-110	33	0.38330078293977143
-109	33	0.11138481542612738
-108	33	0.5695981537702353
-107	33	0.7365888278743731
-106	33	0.5539867786259285
-105	33	0.47411895308356716
-104	33	0.6058785066108273
-103	33	0.5316607098246132
-102	33	0.37412405988349573
-101	33	0.22609555121966002
-100	33	0.1790104536942787
-99	33	0.15801005777698754
-98	33	0.21794933549402726
-97	33	0.22562928916244457
-96	33	0.2609621435540166
-95	33	0.2864111514552462
-94	33	0.3220436515415287
-93	33	0.33690307377913575
-92	33	0.31128698185973
-91	33	0.295413308002608
-90	33	0.40997498322752934
-89	33	0.3332935015409722
-88	33	0.3948888415205656
-87	33	0.4172195962317054
-86	33	0.5202754454490416
-85	33	0.44213615944514334
-84	33	0.36646007197969027
-83	33	0.34235310491097376
-82	33	0.3415288430844061
-81	33	0.3563930634691988
-80	33	0.36616499060432994
-79	33	0.4526646225125512
-78	33	-1
-77	33	-1
-76	33	-1
-75	33	-1
-74	33	-1
-73	33	-1
-72	33	-1
-71	33	-1
-70	33	-1
-69	33	-1
-68	33	-1
-67	33	-1
-126	34	-1
-125	34	-1
-124	34	-1
-123	34	-1
-122	34	-1
-121	34	0.018262358198616543
-120	34	0.04939490219776653
-119	34	0.16558989571933252
-118	34	0.3169969921322545
-117	34	0.30180998645014456
-116	34	0.10799493846914038
-115	34	0.06454874454561499
-114	34	0.17883717791501705
-113	34	0.5001984263012542
-112	34	0.7813219634392408
-111	34	0.6345556200192918
-110	34	0.5068410074537767
-109	34	0.13903459220939898
-108	34	0.4819457319264878
-107	34	0.9459113192033354
-106	34	0.7365316803513627
-105	34	0.746949458674531
-104	34	0.7036688616241474
-103	34	0.6731957633763318
-102	34	0.41224909922502906
-101	34	0.21877437362900895
-100	34	0.15851664110616653
-99	34	0.19457654106339475
-98	34	0.23464540055503244
-97	34	0.2554940983257272
-96	34	0.3070338686525446
-95	34	0.42922702971212895
-94	34	0.4633901837391072
-93	34	0.35871240177009545
-92	34	0.27848582820930806
-91	34	0.268534283884015
-90	34	0.42391349791757604
-89	34	0.4212675488959725
-88	34	0.45224517278801435
-87	34	0.5321647491069413
-86	34	0.5635319114667955
-85	34	0.6158442489622955
-84	34	0.6247454199440365
-83	34	0.4259625967123619
-82	34	0.4068280346854599
-81	34	0.3357205502960401
-80	34	0.3506512339048117
-79	34	0.37922428457333945
-78	34	0.4806281588386875
-77	34	0.4534330368988742
-76	34	-1
-75	34	-1
-74	34	-1
-73	34	-1
-72	34	-1
-71	34	-1
-70	34	-1
-69	34	-1
-68	34	-1
-67	34	-1
-126	35	-1
-125	35	-1
-124	35	-1
-123	35	-1
-122	35	0.029559629231360202
-121	35	0.06968532478733123
-120	35	0.3209530317509206
-119	35	0.4549344173716498
-118	35	0.1968453725518109
-117	35	0.1490856536615054
-116	35	0.19028211515422302
-115	35	0.14150982820481858
-114	35	0.5568136636266866
-113	35	0.658188599359106
-112	35	0.616587915010503
-111	35	0.7441266890436787
-110	35	0.5610913100503787
-109	35	0.3051974035383015
-108	35	0.45160460610906084
-107	35	0.6110476918059338
-106	35	0.14887401141098544
-105	35	0.9184938831105873
-104	35	0.6278474735416789
-103	35	0.5923200463315826
-102	35	0.34031355564499205
-101	35	0.2671223285286701
-100	35	0.2185999006512292
-99	35	0.20347024826062485
-98	35	0.2271202502668677
-97	35	0.2592649182392913
-96	35	0.2644935331170831
-95	35	0.383837698415779
-94	35	0.455111649517889
-93	35	0.4661538416931305
-92	35	0.34883787098072166
-91	35	0.2781370319035634
-90	35	0.356511558063146
-89	35	0.4455070402287697
-88	35	0.5454023040646666
-87	35	0.5345475482824082
-86	35	0.6107257576419379
-85	35	0.5480879570527478
-84	35	0.762213739779736
-83	35	0.6437042743821871
-82	35	0.5459363668410804
-81	35	0.42807293969383703
-80	35	0.4290248808717326
-79	35	0.4245140426241955
-78	35	0.4419655305969802
-77	35	0.4585421283402423
-76	35	0.45783714676914933
-75	35	-1
-74	35	-1
-73	35	-1
-72	35	-1
-71	35	-1
-70	35	-1
-69	35	-1
-68	35	-1
-67	35	-1
-126	36	-1
-125	36	-1
-124	36	-1
-123	36	0.026108103097872752
-122	36	0.028338141613058514
-121	36	0.3540432246654321
-120	36	0.32377140541846433
-119	36	0.04947395751834589
-118	36	0.4836551069355487
-117	36	0.21190514783203715
-116	36	0.45445562214244845
-115	36	0.14924535807319128
-114	36	0.48003002723533095
-113	36	0.7910691235300297
-112	36	0.5432592251862135
-111	36	0.7604192514385322
-110	36	0.8056196685499785
-109	36	0.8129839359341661
-108	36	0.3745862065708053
-107	36	0.035144938183870426
-106	36	-1
-105	36	0.22323507918860244
-104	36	0.8238806871956906
-103	36	0.772454837790357
-102	36	0.38765611632354924
-101	36	0.31709793093230804
-100	36	0.1752417849968017
-99	36	0.14265452769723447
-98	36	0.1585224213302615
-97	36	0.24245384729564545
-96	36	0.26147175729194444
-95	36	0.38657212789035755
-94	36	0.42953216568441827
-93	36	0.42344934966399406
-92	36	0.42592604474510753
-91	36	0.34750089953568336
-90	36	0.33999895432191934
-89	36	0.44045035428190676
-88	36	0.45656933224475565
-87	36	0.4504609073997811
-86	36	0.543973522458275
-85	36	0.7107981787991668
-84	36	0.6927980184868028
-83	36	0.786777447436204
-82	36	0.6678719712163547
-81	36	0.6887233346243747
-80	36	0.4617727498349877
-79	36	0.42550822246230624
-78	36	0.4424021994033275
-77	36	0.4395284365980968
-76	36	0.4525854109949776
-75	36	-1
-74	36	-1
-73	36	-1
-72	36	-1
-71	36	-1
-70	36	-1
-69	36	-1
-68	36	-1
-67	36	-1
-126	37	-1
-125	37	-1
-124	37	-1
-123	37	0.021117784037920515
-122	37	0.23913775705044704
-121	37	0.3608086776689834
-120	37	0.1033034635420783
-119	37	0.03035604122740159
-118	37	0.7312529701980811
-117	37	0.6950882218393889
-116	37	0.6663095336191582
-115	37	0.6800250326727635
-114	37	0.7502767352433825
-113	37	0.1227412628592449
-112	37	0.7493670514319289
-111	37	0.36012184113792967
-110	37	0.6971101778990232
-109	37	0.11794536042082276
-108	37	-1
-107	37	-1
-106	37	0.01163733732948222
-105	37	0.563390024736179
-104	37	0.8164597399441638
-103	37	0.6942414844812674
-102	37	0.4933421265070321
-101	37	0.3238033275945747
-100	37	0.2598787443669705
-99	37	0.21836556774754673
-98	37	0.20071881482584455
-97	37	0.32793376536611313
-96	37	0.33702794719643697
-95	37	0.38025395947688784
-94	37	0.508899440655758
-93	37	0.5841987379469934
-92	37	0.6133657674365183
-91	37	0.5877502086445776
-90	37	0.3694083323333296
-89	37	0.38274920178191774
-88	37	0.41083165359210533
-87	37	0.5795342467521547
-86	37	0.6124244701016973
-85	37	0.653327318657862
-84	37	0.6352804863095206
-83	37	0.622209323239578
-82	37	0.7993274550262556
-81	37	0.7773658770550076
-80	37	0.6201685674219648
-79	37	0.41469909116732184
-78	37	0.3929509418912575
-77	37	0.39729362986568834
-76	37	0.458665084369292
-75	37	-1
-74	37	-1
-73	37	-1
-72	37	-1
-71	37	-1
-70	37	-1
-69	37	-1
-68	37	-1
-67	37	-1
-126	38	-1
-125	38	-1
-124	38	0.02314963756217833
-123	38	0.15895589137181834
-122	38	0.35985528675850736
-121	38	0.43840745660131986
-120	38	0.022336229088425922
-119	38	0.2939783252820174
-118	38	0.36710390289522815
-117	38	0.16400808782423854
-116	38	0.3973161428096958
-115	38	0.2207141625872283
-114	38	0.4107739635885165
-113	38	0.16310908526831322
-112	38	0.07406231998179509
-111	38	0.6631660457290551
-110	38	0.7596198408343277
-109	38	0.18820177696060664
-108	38	-1
-107	38	-1
-106	38	0.015537810101306377
-105	38	0.6163016162086462
-104	38	0.7404101358941908
-103	38	0.7156642295882563
-102	38	0.5614997605135308
-101	38	0.46976255344485923
-100	38	0.27930700350844634
-99	38	0.2293988838181504
-98	38	0.24147752255105795
-97	38	0.3651874218956572
-96	38	0.40588609198581277
-95	38	0.4303036385388304
-94	38	0.4688357534358428
-93	38	0.4598062577379476
-92	38	0.49800998482270287
-91	38	0.4360240962390476
-90	38	0.44059047327408635
-89	38	0.4969483129181368
-88	38	0.45872185776776536
-87	38	0.5738798220326989
-86	38	0.5534866676512378
-85	38	0.6206753191071854
-84	38	0.6463839413776781
-83	38	0.5723092472268252
-82	38	0.6194748469994323
-81	38	0.5404816310931909
-80	38	0.4536950269589464
-79	38	0.6350027923720123
-78	38	0.45689145347101984
-77	38	0.35227225940448537
-76	38	0.4614438008359251
-75	38	-1
-74	38	-1
-73	38	-1
-72	38	-1
-71	38	-1
-70	38	-1
-69	38	-1
-68	38	-1
-67	38	-1
-126	39	-1
-125	39	-1
-124	39	0.049179465389131136
-123	39	0.5288835833872618
-122	39	0.4719714969480323
-121	39	0.0421532335536958
-120	39	0.30537369102008516
-119	39	0.6036785608027665
-118	39	0.21343206230445563
-117	39	0.10588022758369703
-116	39	0.1012341433160734
-115	39	0.11092052687584407
-114	39	0.6126493189483696
-113	39	0.636541940716787
-112	39	0.06411292687258918
-111	39	0.27179017749122747
-110	39	0.39050015493432383
-109	39	0.18979147888342904
-108	39	-1
-107	39	-1
-106	39	-1
-105	39	0.4013963450090431
-104	39	0.5711664838288878
-103	39	0.72739836509448
-102	39	0.6396727083726359
-101	39	0.5278735406687869
-100	39	0.44272999796943907
-99	39	0.38565559759987883
-98	39	0.27219881501664805
-97	39	0.4713973841399443
-96	39	0.41054778659973823
-95	39	0.4360338234770068
-94	39	0.4446442996935826
-93	39	0.45807873768884755
-92	39	0.4550208307865585
-91	39	0.519586308052086
-90	39	0.5308280021366252
-89	39	0.534535295703825
-88	39	0.5491705799313799
-87	39	0.7486015926294474
-86	39	0.8343125887201265
-85	39	0.8113746392387238
-84	39	0.8670558746578046
-83	39	0.8259277095992967
-82	39	0.8791320535218822
-81	39	0.7193331753904246
-80	39	0.37439446774564805
-79	39	0.7468383436870739
-78	39	0.5240288498654133
-77	39	0.4788890409289437
-76	39	0.46281898910240693
-75	39	0.7095634742962881
-74	39	-1
-73	39	-1
-72	39	-1
-71	39	-1
-70	39	-1
-69	39	-1
-68	39	-1
-67	39	-1
-126	40	-1
-125	40	-1
-124	40	0.048171433590042
-123	40	0.5960973947183156
-122	40	0.08853236275451808
-121	40	0.06652831229521942
-120	40	0.38819610897387274
-119	40	0.5106455734005685
-118	40	0.3488788937361919
-117	40	0.21052093381110284
-116	40	0.07626588544475037
-115	40	0.2581876359884234
-114	40	0.4768206934267347
-113	40	0.6596066248850618
-112	40	0.08066954636558121
-111	40	-1
-110	40	0.12173651400296699
-109	40	0.08874565115300037
-108	40	0.022802341495826592
-107	40	-1
-106	40	0.004227332846534957
-105	40	0.6187825295439131
-104	40	0.6418139166284047
-103	40	0.7282702623277074
-102	40	0.6327899392674285
-101	40	0.6189678147208091
-100	40	0.6061390843507728
-99	40	0.5842261425693208
-98	40	0.5522643092580765
-97	40	0.5414412605303196
-96	40	0.63495069553025
-95	40	0.6689978054789977
-94	40	0.6743851988102465
-93	40	0.6659513093750838
-92	40	0.6446344415120355
-91	40	0.6884200131560894
-90	40	0.7305137936443162
-89	40	0.749980896265835
-88	40	0.8113254418621225
-87	40	0.8026375218664099
-86	40	0.7622760315151287
-85	40	0.7633075863944748
-84	40	0.7478339826108785
-83	40	0.6776456006181285
-82	40	0.7418423781525487
-81	40	0.7043313426478495
-80	40	0.651903868326121
-79	40	0.39843402692593
-78	40	0.6299724073800929
-77	40	0.6580138832003772
-76	40	0.6633353370819988
-75	40	0.6644311478505563
-74	40	0.6508993439445652
-73	40	0.627766194986039
-72	40	-1
-71	40	-1
-70	40	-1
-69	40	-1
-68	40	-1
-67	40	-1
-126	41	-1
-125	41	-1
-124	41	0.02733245370419301
-123	41	0.05874033016677442
-122	41	0.07615920383305554
-121	41	0.07001249669484355
-120	41	0.0819217131312194
-119	41	0.3383689685395871
-118	41	0.18610264836212487
-117	41	0.11885882289009894
-116	41	0.03456523876113523
-115	41	0.10507479357444849
-114	41	0.4192546185907907
-113	41	0.6598831964489595
-112	41	0.04093592022991449
-111	41	0.02295440067260109
-110	41	0.07204103734632718
-109	41	0.06088789853967034
-108	41	0.04863720928535947
-107	41	0.004087464330732825
-106	41	0.03905769159361807
-105	41	0.30436039341813925
-104	41	0.54381040416019
-103	41	0.5954486627713443
-102	41	0.6301873419265375
-101	41	0.6614764057893152
-100	41	0.6996382309259386
-99	41	0.6645618108450659
-98	41	0.6557574445872457
-97	41	0.6444342848847981
-96	41	0.7438607800290826
-95	41	0.7201207075405829
-94	41	0.7324611118588404
-93	41	0.7174192477908179
-92	41	0.7597916575278953
-91	41	0.7616991314792407
-90	41	0.7680341822624377
-89	41	0.7513741360412217
-88	41	0.7106783654162271
-87	41	0.717182801083502
-86	41	0.7120000538739333
-85	41	0.670437343165825
-84	41	0.7077614099332122
-83	41	0.684623210293438
-82	41	0.6631597791430621
-81	41	0.4688317315970712
-80	41	0.33726199015360336
-79	41	0.21882097084007887
-78	41	0.2438064477932124
-77	41	0.35568683793402067
-76	41	0.2604042771039431
-75	41	0.43200122862497914
-74	41	0.5394388524777379
-73	41	0.5025963775204654
-72	41	0.4628586463033175
-71	41	0.5072443137045465
-70	41	-1
-69	41	-1
-68	41	-1
-67	41	-1
-126	42	-1
-125	42	-1
-124	42	0.07518360863131494
-123	42	0.04332794251052716
-122	42	0.038447285899517444
-121	42	0.044189888031073286
-120	42	0.08950376776144547
-119	42	0.147942095248927
-118	42	0.1875558790070024
-117	42	0.1334425995220372
-116	42	0.300018958760907
-115	42	0.3104317331683943
-114	42	0.24670577265742621
-113	42	0.13108080743931677
-112	42	0.036023395690852285
-111	42	-1
-110	42	-1
-109	42	0.05822713418640586
-108	42	0.10900080034591556
-107	42	0.12618104802945332
-106	42	0.10225840276695024
-105	42	0.3536716161160504
-104	42	0.4478222070410799
-103	42	0.5345237913743156
-102	42	0.5148889874291349
-101	42	0.6170058121182118
-100	42	0.5843748570727355
-99	42	0.6050051128794522
-98	42	0.6047296636891654
-97	42	0.6763554321526555
-96	42	0.6662195566680357
-95	42	0.6943244465973233
-94	42	0.6602290745833164
-93	42	0.6642128461832797
-92	42	0.664707719414454
-91	42	0.6738315880267801
-90	42	0.6660583089926351
-89	42	0.660555965897426
-88	42	0.550320732288921
-87	42	0.6515972732681378
-86	42	0.6385144188064173
-85	42	0.5422918326649442
-84	42	0.6369544130187107
-83	42	0.5754597499519951
-82	42	0.3940824909062016
-81	42	0.3672037941465784
-80	42	0.34654005419380973
-79	42	0.24110489451231323
-78	42	0.23874697461854963
-77	42	0.3116230018125399
-76	42	0.20779563297522444
-75	42	0.16663700482630003
-74	42	0.30325149764390397
-73	42	0.24751779125852408
-72	42	0.40531202594329185
-71	42	0.5179264110130292
-70	42	-1
-69	42	-1
-68	42	-1
-67	42	-1
-126	43	-1
-125	43	-1
-124	43	0.0508029414045215
-123	43	0.02234325327660608
-122	43	0.013468929471632335
-121	43	0.049134860391220156
-120	43	0.07768701620436252
-119	43	0.14394053402723456
-118	43	0.29728427675226604
-117	43	0.6011095411390615
-116	43	0.09728871012802821
-115	43	0.02341429138895324
-114	43	0.05712715192926203
-113	43	0.19125580232082545
-112	43	0.0295406087399046
-111	43	-1
-110	43	-1
-109	43	0.15444440775945512
-108	43	0.13964550951880383
-107	43	0.2548877079232188
-106	43	0.29451222905550295
-105	43	0.47488964962956526
-104	43	0.4141326666184669
-103	43	0.5628649409486507
-102	43	0.5741709844535354
-101	43	0.4805283611184715
-100	43	0.505815532098155
-99	43	0.5069193865442556
-98	43	0.6083322959171695
-97	43	0.600394495617926
-96	43	0.5914947276031983
-95	43	0.6195844654887418
-94	43	0.5768351252807453
-93	43	0.5502655489197293
-92	43	0.618026517385988
-91	43	0.5140213926280818
-90	43	0.5233237186445057
-89	43	0.5037006060911029
-88	43	0.4676004877461587
-87	43	0.37779320210104594
-86	43	0.3658591905609876
-85	43	0.4710742340712035
-84	43	0.452506994492045
-83	43	0.40443292681272924
-82	43	0.2655142383848595
-81	43	0.21218065314100462
-80	43	0.32103116766045053
-79	43	0.4403179235489603
-78	43	0.49229317483672036
-77	43	0.4857687235067217
-76	43	0.19859573290388827
-75	43	0.08518314378157786
-74	43	0.26791104852423303
-73	43	0.10965660324663402
-72	43	0.18866676699439663
-71	43	0.24303581671900823
-70	43	0.30769504024036753
-69	43	-1
-68	43	-1
-67	43	-1
-126	44	-1
-125	44	-1
-124	44	0.04940034851571234
-123	44	0.03661557590813821
-122	44	0.03330899964991296
-121	44	0.05463687612745936
-120	44	0.04705990959093504
-119	44	0.02013365599080477
-118	44	0.20873544316501128
-117	44	0.1482230534230197
-116	44	-1
-115	44	-1
-114	44	-1
-113	44	0.020435067553329345
-112	44	-1
-111	44	-1
-110	44	-1
-109	44	0.25303375248687593
-108	44	0.026863526009652226
-107	44	0.27176292251871487
-106	44	0.322321944078296
-105	44	0.24354516856976022
-104	44	0.38622017023227617
-103	44	0.5018821737795379
-102	44	0.5292470453748527
-101	44	0.47512235509151224
-100	44	0.5906833450138131
-99	44	0.5344325985184482
-98	44	0.5903467264617442
-97	44	0.5260685768405501
-96	44	0.5785285999969882
-95	44	0.6044812449966689
-94	44	0.6047731556665791
-93	44	0.5578433478833483
-92	44	0.4827157737545464
-91	44	0.34012984179115113
-90	44	0.3701060652415203
-89	44	0.40346618900939957
-88	44	0.3003998362456902
-87	44	0.35153658091514045
-86	44	0.20433788982724516
-85	44	0.17698894658408865
-84	44	0.1953340590725808
-83	44	-1
-82	44	0.13771859044465357
-81	44	0.11082137452045418
-80	44	0.19148441111909345
-79	44	0.1538713518531838
-78	44	0.2042682652509295
-77	44	0.2797429334188333
-76	44	0.26651895918179713
-75	44	0.11727383493644138
-74	44	0.20759926435892312
-73	44	0.09355625668572239
-72	44	0.052361590990781845
-71	44	0.10511476878121542
-70	44	0.2005875625851893
-69	44	0.15479318535897296
-68	44	0.10446894565251856
-67	44	-1
-126	45	-1
-125	45	-1
-124	45	0.013652805134335495
-123	45	0.06815759659404504
-122	45	0.055607102642095535
-121	45	0.3411746874446705
-120	45	0.32525775543797025
-119	45	0.11186308688097704
-118	45	0.023107913323201414
-117	45	0.046280617533701836
-116	45	-1
-115	45	-1
-114	45	-1
-113	45	0.023675700620681958
-112	45	0.029115587365702147
-111	45	0.012091111109656182
-110	45	0.046162048114847254
-109	45	0.23006317934585632
-108	45	0.27905744373611235
-107	45	0.3268972626897665
-106	45	0.3819992036759232
-105	45	0.3613153545292966
-104	45	0.3907913173551602
-103	45	0.44222680046731894
-102	45	0.4937403820765539
-101	45	0.49976556421206986
-100	45	0.4925518819539813
-99	45	0.5220652572335341
-98	45	0.4693522323590226
-97	45	0.5595221382115182
-96	45	0.5102723841750184
-95	45	0.524566653887196
-94	45	0.4809125870178598
-93	45	0.4236113923540355
-92	45	0.25384390981840277
-91	45	0.1539017027062392
-90	45	0.14260462883712646
-89	45	0.1365161728893086
-88	45	0.18157892152429186
-87	45	0.10963341687846012
-86	45	0.19829770529779986
-85	45	0.1622384600585112
-84	45	0.1530683683596519
-83	45	0.08629242303346348
-82	45	0.07527471730916165
-81	45	0.10807576807533596
-80	45	0.08212241223903527
-79	45	0.05057766231463181
-78	45	0.08340309664749808
-77	45	0.1684787638027402
-76	45	0.1807805584687906
-75	45	0.1965891159502665
-74	45	0.27870754376298384
-73	45	0.18495302913204886
-72	45	0.0644246380836144
-71	45	0.03476429078567743
-70	45	0.06658178404465476
-69	45	0.11793900965680901
-68	45	0.11748754422502768
-67	45	-1
-126	46	-1
-125	46	-1
-124	46	0.00434727801484283
-123	46	0.030089194095529143
-122	46	-1
-121	46	0.1948319465316177
-120	46	0.6820661626149135
-119	46	0.5815028900652819
-118	46	0.21440209240370992
-117	46	0.13689093343791361
-116	46	0.024515917923436725
-115	46	0.01192076098427302
-114	46	-1
-113	46	0.01942148000486736
-112	46	0.03578457235741576
-111	46	0.012837414735848901
-110	46	0.07110693255572795
-109	46	0.29282637712669923
-108	46	0.4237891950401936
-107	46	0.4390686281891428
-106	46	0.451987896697107
-105	46	0.3615393615957609
-104	46	0.3169252069867383
-103	46	0.3310127261267158
-102	46	0.36026228748907907
-101	46	0.4099717470502852
-100	46	0.3329271681475607
-99	46	0.39564548969020336
-98	46	0.40764254121472815
-97	46	0.4617821964795442
-96	46	0.2925865071798708
-95	46	0.2899430741457778
-94	46	0.21932858301173433
-93	46	0.13580782419738363
-92	46	0.1325010777124941
-91	46	0.11532764844864116
-90	46	0.09896219724088766
-89	46	0.07261449543647566
-88	46	0.08001762500693299
-87	46	0.08384119648019893
-86	46	0.07220149000708685
-85	46	0.05740649201473265
-84	46	0.04421366458070413
-83	46	0.052874843089830946
-82	46	0.06814120058621574
-81	46	0.09533925005053018
-80	46	0.08354589998322985
-79	46	0.057504774530574246
-78	46	0.06738160618584992
-77	46	0.059185884430872866
-76	46	0.05594062531362158
-75	46	0.032696587712983255
-74	46	0.05563378707468938
-73	46	0.1015972031197871
-72	46	0.08807677259971751
-71	46	0.05303229340118207
-70	46	0.04875359007567323
-69	46	0.060233105775201475
-68	46	0.07460906558000947
-67	46	-1
-126	47	-1
-125	47	-1
-124	47	-1
-123	47	0.061264539064073226
-122	47	-1
-121	47	0.053591731174310514
-120	47	0.5675975228092038
-119	47	0.3406179901337748
-118	47	0.23887739443211028
-117	47	0.05425888875472368
-116	47	0.018382619408626955
-115	47	0.053189407000449974
-114	47	-1
-113	47	0.02285686547052193
-112	47	0.09506580242651562
-111	47	0.09555113548199913
-110	47	0.140122817602971
-109	47	0.26612642771768974
-108	47	0.3409106022871916
-107	47	0.3543882516664676
-106	47	0.3160870090211714
-105	47	0.3191486665219428
-104	47	0.3181353595668835
-103	47	0.31419257330993683
-102	47	0.2702987767904735
-101	47	0.3094978809118574
-100	47	0.28018923593200545
-99	47	0.2810010394114946
-98	47	0.35154649521536807
-97	47	0.3927408803169059
-96	47	0.2053616722693375
-95	47	0.17790489698153517
-94	47	0.14544183967510277
-93	47	0.08156819350319648
-92	47	0.06076528857581732
-91	47	0.02298511255583458
-90	47	0.033237239757802996
-89	47	0.08959186473677018
-88	47	0.06486888291183371
-87	47	-1
-86	47	0.011530877386575496
-85	47	0.01811772707745977
-84	47	0.021893795958276507
-83	47	0.030613235010910875
-82	47	0.03769838865497272
-81	47	0.03887225115503936
-80	47	0.0463567294294872
-79	47	0.03456683907884179
-78	47	0.02792850049856771
-77	47	0.026924319376274538
-76	47	0.02597210041091033
-75	47	0.019317325604419233
-74	47	0.027216438620614052
-73	47	0.03237300459509109
-72	47	-1
-71	47	0.011470900546754951
-70	47	0.0354720521020795
-69	47	0.04452053368491063
-68	47	0.03458688280090579
-67	47	-1
-126	48	-1
-125	48	-1
-124	48	-1
-123	48	0.027875062420340702
-122	48	-1
-121	48	-1
-120	48	0.0911469788461569
-119	48	0.05497176435354507
-118	48	0.049155016350645224
-117	48	0.02338019274334954
-116	48	0.01672944725812077
-115	48	0.004159447481660181
-114	48	-1
-113	48	0.04742135130602666
-112	48	0.09595704189830041
-111	48	0.16413568299754566
-110	48	0.11825553772124674
-109	48	0.18170592745145336
-108	48	0.2273599237983143
-107	48	0.18631383231008714
-106	48	0.24979323539812975
-105	48	0.2515861430631652
-104	48	0.23800983704351075
-103	48	0.1433506425168031
-102	48	0.2188120853823277
-101	48	0.22288486120961756
-100	48	0.18986046744803198
-99	48	0.16350508673750028
-98	48	0.2880241052180365
-97	48	0.22988358086192118
-96	48	0.156204280227883
-95	48	0.13317786899973222
-94	48	0.10244553050719034
-93	48	0.07964892527582565
-92	48	0.04734739249695112
-91	48	0.02167122365941124
-90	48	0.02587952422956768
-89	48	0.030454757727705988
-88	48	0.009857049820387485
-87	48	-1
-86	48	0.012332952692794089
-85	48	0.01796209033480124
-84	48	0.0197824213283909
-83	48	0.025368155847561833
-82	48	0.032102181454702824
-81	48	0.03125755790021481
-80	48	0.025417659070972078
-79	48	0.020211399069570982
-78	48	0.0215176221542334
-77	48	0.01661968098961926
-76	48	0.01667592500187296
-75	48	0.017512112983365392
-74	48	0.011245300645074879
-73	48	0.030047839304532413
-72	48	0.027963869296974166
-71	48	0.016288369394106248
-70	48	0.01968269095059152
-69	48	0.032466959425352195
-68	48	0.024679542224957905
-67	48	-1
-126	49	-1
-125	49	-1
-124	49	-1
-123	49	-1
-122	49	-1
-121	49	-1
-120	49	0.019317392946835876
-119	49	-1
-118	49	-1
-117	49	-1
-116	49	-1
-115	49	-1
-114	49	0.035766092475915966
-113	49	0.06577054175197096
-112	49	0.10502651280296253
-111	49	0.05924306936633685
-110	49	0.05983350335734683
-109	49	0.05308481113304832
-108	49	0.07124479744757276
-107	49	0.07377285047448812
-106	49	0.0894278485397966
-105	49	0.10746895678272353
-104	49	0.10902966405393678
-103	49	0.07766686959805089
-102	49	0.09591423269816651
-101	49	0.11332486627152256
-100	49	0.10754277155385238
-99	49	0.127036605373532
-98	49	0.16651406750347722
-97	49	0.10513024818392934
-96	49	0.08092237037449959
-95	49	0.10370445957383286
-94	49	0.08272643630384785
-93	49	0.060796518621534394
-92	49	0.04628133585281267
-91	49	0.033369760280638296
-90	49	0.018733985014628734
-89	49	0.02852709975759536
-88	49	0.016542881639997353
-87	49	0.02294577149015767
-86	49	0.02329300676127216
-85	49	0.019274956000616184
-84	49	0.025751578314507233
-83	49	0.029598960943923686
-82	49	0.027493802393218542
-81	49	0.01983585660068388
-80	49	0.016915988558149287
-79	49	0.016905215642109474
-78	49	0.01971820846350139
-77	49	0.020339720979791007
-76	49	0.018285063629698266
-75	49	0.014207791760786268
-74	49	0.016015006883423822
-73	49	0.01619702314717863
-72	49	0.01722663351424437
-71	49	0.010147281512907249
-70	49	0.014724034985507818
-69	49	0.011847520494308303
-68	49	0.004027740679692623
-67	49	-1
-126	50	-1
-125	50	-1
-124	50	-1
-123	50	-1
-122	50	-1
-121	50	0.01893164903713906
-120	50	0.022255537908308996
-119	50	-1
-118	50	-1
-117	50	-1
-116	50	-1
-115	50	-1
-114	50	0.04160131755438157
-113	50	0.05839298359361021
-112	50	0.09334672823883586
-111	50	0.10976784917767893
-110	50	0.10088885442786209
-109	50	0.09391985897001456
-108	50	0.07340200888040706
-107	50	0.08353348840171847
-106	50	0.09987478051750215
-105	50	0.07717145388629812
-104	50	0.060645344249289655
-103	50	0.05544431170298029
-102	50	0.07046462619767786
-101	50	0.04584974204580837
-100	50	0.06414368926263514
-99	50	0.10947900632897126
-98	50	0.0974830865311706
-97	50	0.11196968431465107
-96	50	0.08461182755440308
-95	50	0.07730403426905932
-94	50	0.0638400217291531
-93	50	0.05573900024757691
-92	50	0.050792755864004606
-91	50	0.034116791579055276
-90	50	0.017897118932413185
-89	50	0.021339039418415924
-88	50	0.025573336032018324
-87	50	0.024557030468795815
-86	50	0.03564334502129564
-85	50	0.04020667200604735
-84	50	0.03443959090604264
-83	50	0.03154191031916845
-82	50	0.02085030276495804
-81	50	0.015856173246597546
-80	50	0.015495510645853992
-79	50	0.017695536890690255
-78	50	0.018170883626972768
-77	50	0.017761013361203115
-76	50	0.01754996596869681
-75	50	0.015386401901226072
-74	50	0.010679137983395792
-73	50	0.0039897951920694575
-72	50	-1
-71	50	-1
-70	50	-1
-69	50	-1
-68	50	-1
-67	50	-1
-126	51	-1
-125	51	-1
-124	51	-1
-123	51	-1
-122	51	-1
-121	51	-1
-120	51	-1
-119	51	-1
-118	51	-1
-117	51	-1
-116	51	-1
-115	51	0.004296266695424373
-114	51	0.033405272181680115
-113	51	0.030632715675546852
-112	51	0.03756298737320335
-111	51	0.048191206071816754
-110	51	0.06210862013798273
-109	51	0.06455508595651531
-108	51	0.07749838261286145
-107	51	0.07858610293830863
-106	51	0.06719676995839828
-105	51	0.05899678318370067
-104	51	0.04286947159679252
-103	51	0.04906983287015157
-102	51	0.03678383748329417
-101	51	0.04272555804649751
-100	51	0.078461641057998
-99	51	0.07022980693209742
-98	51	0.060732290791663424
-97	51	0.06483097474313311
-96	51	0.06007755414587508
-95	51	0.05475313532729864
-94	51	0.051402971689902766
-93	51	0.05330912685225551
-92	51	0.03990087757457307
-91	51	0.03237064293395196
-90	51	0.02962266453926984
-89	51	0.0257890337925182
-88	51	0.02430246771609223
-87	51	0.03293841713707371
-86	51	0.033233795006129566
-85	51	0.02589139613643461
-84	51	0.021971942156231227
-83	51	0.017848178766430963
-82	51	0.015925245989221282
-81	51	0.013564346193521341
-80	51	0.013659450521422043
-79	51	0.012445508059718132
-78	51	-1
-77	51	0.012432279951404963
-76	51	0.015061755334337795
-75	51	0.014477552387489762
-74	51	0.013628536610938635
-73	51	-1
-72	51	-1
-71	51	-1
-70	51	-1
-69	51	-1
-68	51	-1
-67	51	-1
-126	52	-1
-125	52	-1
-124	52	-1
-123	52	-1
-122	52	-1
-121	52	-1
-120	52	-1
-119	52	-1
-118	52	-1
-117	52	-1
-116	52	-1
-115	52	0.0175769637305903
-114	52	0.02479397289112312
-113	52	0.02729806324145053
-112	52	0.028468585744714066
-111	52	0.03742464079601729
-110	52	0.04077311058457239
-109	52	0.04500455449858099
-108	52	0.058346507973014765
-107	52	0.07377312171477736
-106	52	0.05305278607269034
-105	52	0.04201678098197777
-104	52	0.03282922608504767
-103	52	0.032427809163189096
-102	52	0.02730564861643602
-101	52	0.05837882297988884
-100	52	0.06521149680960625
-99	52	0.061485730843397354
-98	52	0.05746718436773
-97	52	0.05248199361986721
-96	52	0.052358663466280674
-95	52	0.049814055428607826
-94	52	0.05307820783497217
-93	52	0.05413176123708767
-92	52	0.04058629336769792
-91	52	0.0320268346435954
-90	52	0.029655578145402938
-89	52	0.030821069608956614
-88	52	0.029627695578979697
-87	52	0.03154369115196406
-86	52	0.0252329968114301
-85	52	0.02214826892109124
-84	52	0.020320276792297375
-83	52	0.018375654145061364
-82	52	0.017229843502770906
-81	52	0.015338955427457392
-80	52	0.012565208269985475
-79	52	0.010469564080378036
-78	52	-1
-77	52	-1
-76	52	-1
-75	52	0.003993817217903318
-74	52	-1
-73	52	-1
-72	52	-1
-71	52	-1
-70	52	-1
-69	52	-1
-68	52	-1
-67	52	-1
-126	53	-1
-125	53	-1
-124	53	-1
-123	53	-1
-122	53	-1
-121	53	-1
-120	53	-1
-119	53	-1
-118	53	-1
-117	53	-1
-116	53	-1
-115	53	-1
-114	53	-1
-113	53	-1
-112	53	-1
-111	53	-1
-110	53	-1
-109	53	-1
-108	53	-1
-107	53	-1
-106	53	-1
-105	53	-1
-104	53	-1
-103	53	-1
-102	53	-1
-101	53	-1
-100	53	-1
-99	53	-1
-98	53	-1
-97	53	-1
-96	53	-1
-95	53	-1
-94	53	-1
-93	53	-1
-92	53	-1
-91	53	-1
-90	53	-1
-89	53	-1
-88	53	-1
-87	53	-1
-86	53	-1
-85	53	-1
-84	53	-1
-83	53	-1
-82	53	-1
-81	53	-1
-80	53	-1
-79	53	-1
-78	53	-1
-77	53	-1
-76	53	-1
-75	53	-1
-74	53	-1
-73	53	-1
-72	53	-1
-71	53	-1
-70	53	-1
-69	53	-1
-68	53	-1
-67	53	-1
