# Supplementary material for: The impacts of climate change on the abundance and distribution of the Spotted Wing Drosophila (Drosophila suzukii) in the United States and Canada
Source: PeerJ. 2017 Apr 6;5:e3192. doi: 10.7717/peerj.3192 (PMC5385127; doi:10.7717/peerj.3192)
Supplement: Supplemental Information 2 — Raw data used to create consensus maps (shown in Figs. 3 and 4A) coefficient of variance maps (shown in Fig. 4B) and in scatter plots shown in Fig. 5. [file peerj-05-3192-s002.zip › model_bcc-csm1_rcp85_year60_norm__mean.txt]

-126	24	-1
-125	24	-1
-124	24	-1
-123	24	-1
-122	24	-1
-121	24	-1
-120	24	-1
-119	24	-1
-118	24	-1
-117	24	-1
-116	24	-1
-115	24	-1
-114	24	-1
-113	24	-1
-112	24	-1
-111	24	-1
-110	24	-1
-109	24	-1
-108	24	-1
-107	24	-1
-106	24	-1
-105	24	-1
-104	24	-1
-103	24	-1
-102	24	-1
-101	24	-1
-100	24	-1
-99	24	-1
-98	24	-1
-97	24	-1
-96	24	-1
-95	24	-1
-94	24	-1
-93	24	-1
-92	24	-1
-91	24	-1
-90	24	-1
-89	24	-1
-88	24	-1
-87	24	-1
-86	24	-1
-85	24	-1
-84	24	-1
-83	24	-1
-82	24	-1
-81	24	-1
-80	24	-1
-79	24	-1
-78	24	-1
-77	24	-1
-76	24	-1
-75	24	-1
-74	24	-1
-73	24	-1
-72	24	-1
-71	24	-1
-70	24	-1
-69	24	-1
-68	24	-1
-67	24	-1
-126	25	-1
-125	25	-1
-124	25	-1
-123	25	-1
-122	25	-1
-121	25	-1
-120	25	-1
-119	25	-1
-118	25	-1
-117	25	-1
-116	25	-1
-115	25	-1
-114	25	-1
-113	25	0.014058612407634497
-112	25	0.008399745894614542
-111	25	0.01051119441409619
-110	25	0.00980592289648713
-109	25	0.009494073259383253
-108	25	0.015304832463758791
-107	25	0.14470325236748344
-106	25	0.3423642444690597
-105	25	0.1678621598003746
-104	25	0.04236734970271597
-103	25	0.0459418748895748
-102	25	0.23872355442254017
-101	25	0.29755638688106123
-100	25	0.0259016125422258
-99	25	0.011166997314814667
-98	25	0.013290925693535698
-97	25	-1
-96	25	-1
-95	25	-1
-94	25	-1
-93	25	-1
-92	25	-1
-91	25	-1
-90	25	-1
-89	25	-1
-88	25	-1
-87	25	-1
-86	25	-1
-85	25	-1
-84	25	-1
-83	25	-1
-82	25	0.014142769851585732
-81	25	0.014280843317859853
-80	25	-1
-79	25	-1
-78	25	-1
-77	25	-1
-76	25	-1
-75	25	-1
-74	25	-1
-73	25	-1
-72	25	-1
-71	25	-1
-70	25	-1
-69	25	-1
-68	25	-1
-67	25	-1
-126	26	-1
-125	26	-1
-124	26	-1
-123	26	-1
-122	26	-1
-121	26	-1
-120	26	-1
-119	26	-1
-118	26	-1
-117	26	-1
-116	26	-1
-115	26	-1
-114	26	0.013945423834931765
-113	26	0.044400215233846074
-112	26	0.010013068170073646
-111	26	-1
-110	26	0.00957575399890026
-109	26	0.009829670451466368
-108	26	0.22787028578531593
-107	26	0.19975397570453965
-106	26	0.41285875386412185
-105	26	0.12372725872311108
-104	26	0.036013896668860595
-103	26	0.12351442862718648
-102	26	0.1465290362261983
-101	26	0.037998448692607774
-100	26	0.023629279248144366
-99	26	0.030172318955758556
-98	26	0.04386325860413948
-97	26	-1
-96	26	-1
-95	26	-1
-94	26	-1
-93	26	-1
-92	26	-1
-91	26	-1
-90	26	-1
-89	26	-1
-88	26	-1
-87	26	-1
-86	26	-1
-85	26	-1
-84	26	-1
-83	26	0.012354324556964062
-82	26	0.01319131597089947
-81	26	0.014339002847742442
-80	26	-1
-79	26	-1
-78	26	-1
-77	26	-1
-76	26	-1
-75	26	-1
-74	26	-1
-73	26	-1
-72	26	-1
-71	26	-1
-70	26	-1
-69	26	-1
-68	26	-1
-67	26	-1
-126	27	-1
-125	27	-1
-124	27	-1
-123	27	-1
-122	27	-1
-121	27	-1
-120	27	-1
-119	27	-1
-118	27	-1
-117	27	-1
-116	27	-1
-115	27	0.007750953900655157
-114	27	0.010421077166272262
-113	27	0.05274339256317116
-112	27	0.014090711357588513
-111	27	0.010477829052584792
-110	27	0.010421317541287214
-109	27	0.12933684461682024
-108	27	0.23170383703060346
-107	27	0.42363958263789037
-106	27	0.18811527936767714
-105	27	0.195701028477705
-104	27	0.10963737324543776
-103	27	0.36058096676960394
-102	27	0.08339539903515153
-101	27	0.02566496193703727
-100	27	0.026662904532677768
-99	27	0.039474076302886366
-98	27	0.04847577454769045
-97	27	0.10817980275593228
-96	27	-1
-95	27	-1
-94	27	-1
-93	27	-1
-92	27	-1
-91	27	-1
-90	27	-1
-89	27	-1
-88	27	-1
-87	27	-1
-86	27	-1
-85	27	-1
-84	27	-1
-83	27	0.01275963143869497
-82	27	0.013626388200785529
-81	27	0.013589776373605252
-80	27	-1
-79	27	-1
-78	27	-1
-77	27	-1
-76	27	-1
-75	27	-1
-74	27	-1
-73	27	-1
-72	27	-1
-71	27	-1
-70	27	-1
-69	27	-1
-68	27	-1
-67	27	-1
-126	28	-1
-125	28	-1
-124	28	-1
-123	28	-1
-122	28	-1
-121	28	-1
-120	28	-1
-119	28	-1
-118	28	-1
-117	28	-1
-116	28	0.06253119193177989
-115	28	0.020042105846004542
-114	28	0.05628009750059556
-113	28	0.011425530464166025
-112	28	0.011252225690252755
-111	28	0.010311469900698929
-110	28	0.10166264685440297
-109	28	0.32112601758366616
-108	28	0.37277167450753756
-107	28	0.4619317901756206
-106	28	0.15710833346505637
-105	28	0.16734866452037653
-104	28	0.11253447206865708
-103	28	0.37814026808080753
-102	28	0.12257315935170578
-101	28	0.05770728814239404
-100	28	0.06554784412138583
-99	28	0.07698600970647405
-98	28	0.09699654692405561
-97	28	0.11055702747579951
-96	28	0.130436536927448
-95	28	-1
-94	28	-1
-93	28	-1
-92	28	-1
-91	28	-1
-90	28	-1
-89	28	-1
-88	28	-1
-87	28	-1
-86	28	-1
-85	28	-1
-84	28	-1
-83	28	0.026464809331638674
-82	28	0.02747108835727247
-81	28	0.012781367138977071
-80	28	-1
-79	28	-1
-78	28	-1
-77	28	-1
-76	28	-1
-75	28	-1
-74	28	-1
-73	28	-1
-72	28	-1
-71	28	-1
-70	28	-1
-69	28	-1
-68	28	-1
-67	28	-1
-126	29	-1
-125	29	-1
-124	29	-1
-123	29	-1
-122	29	-1
-121	29	-1
-120	29	-1
-119	29	-1
-118	29	-1
-117	29	-1
-116	29	0.07843630347373697
-115	29	0.07989470639033704
-114	29	0.06915324487096304
-113	29	0.06146229194116106
-112	29	0.058722054183147236
-111	29	0.10706872770626957
-110	29	0.10377729226805237
-109	29	0.40698083649944017
-108	29	0.5052121627512819
-107	29	0.4777086125432546
-106	29	0.13460389143766424
-105	29	0.09138885035925776
-104	29	0.09727249182935395
-103	29	0.13660334390640452
-102	29	0.09803103868101645
-101	29	0.11867784949849074
-100	29	0.1546879347736317
-99	29	0.12378810072592318
-98	29	0.12703685790759442
-97	29	0.1370694656669186
-96	29	0.13801963910637735
-95	29	0.13610893833090137
-94	29	0.15580656713893967
-93	29	0.1665799975999911
-92	29	0.17086492074592577
-91	29	0.14095940683302924
-90	29	0.12817215752102087
-89	29	-1
-88	29	-1
-87	29	-1
-86	29	0.16362100922525635
-85	29	0.164038130024551
-84	29	0.14490802007963802
-83	29	0.13770065117310956
-82	29	0.09054606936811394
-81	29	0.09525898163113995
-80	29	-1
-79	29	-1
-78	29	-1
-77	29	-1
-76	29	-1
-75	29	-1
-74	29	-1
-73	29	-1
-72	29	-1
-71	29	-1
-70	29	-1
-69	29	-1
-68	29	-1
-67	29	-1
-126	30	-1
-125	30	-1
-124	30	-1
-123	30	-1
-122	30	-1
-121	30	-1
-120	30	-1
-119	30	-1
-118	30	-1
-117	30	0.03413868534695421
-116	30	0.04161617123380754
-115	30	0.0906977113960298
-114	30	0.06484954067327638
-113	30	0.06242254803688905
-112	30	0.11630256087310191
-111	30	0.18108571314730673
-110	30	0.20979564663077002
-109	30	0.34811000234108425
-108	30	0.25858725711250496
-107	30	0.22836715122964915
-106	30	0.17499959547784447
-105	30	0.2947666430937031
-104	30	0.3400561579636102
-103	30	0.18093903762261815
-102	30	0.15446754736206192
-101	30	0.19670461754791854
-100	30	0.24657873867092442
-99	30	0.1842496937089182
-98	30	0.14634970898255242
-97	30	0.14947637062160885
-96	30	0.15539346817841662
-95	30	0.1653746805794852
-94	30	0.1655275852777131
-93	30	0.15365102056029453
-92	30	0.16126925303323805
-91	30	0.17436524861931676
-90	30	0.16462369104346794
-89	30	0.15952691765247703
-88	30	0.15306700280509222
-87	30	0.18794168558255914
-86	30	0.16363563749464885
-85	30	0.15827944614977682
-84	30	0.13666957330254786
-83	30	0.14578559465271282
-82	30	0.14570293183628646
-81	30	-1
-80	30	-1
-79	30	-1
-78	30	-1
-77	30	-1
-76	30	-1
-75	30	-1
-74	30	-1
-73	30	-1
-72	30	-1
-71	30	-1
-70	30	-1
-69	30	-1
-68	30	-1
-67	30	-1
-126	31	-1
-125	31	-1
-124	31	-1
-123	31	-1
-122	31	-1
-121	31	-1
-120	31	-1
-119	31	-1
-118	31	-1
-117	31	0.03968781926268098
-116	31	0.09378629651034404
-115	31	0.16263053322006088
-114	31	0.13421499833467815
-113	31	0.14745159927483442
-112	31	0.17182355875303168
-111	31	0.24393660571959722
-110	31	0.2634485284606356
-109	31	0.29603265246720634
-108	31	0.17498246057405484
-107	31	0.15843525966627905
-106	31	0.23975538054217566
-105	31	0.22606226348899003
-104	31	0.11981920992941485
-103	31	0.12862353877478142
-102	31	0.18508734919390657
-101	31	0.19420558723195264
-100	31	0.20285018360629303
-99	31	0.20583813857329664
-98	31	0.1670929503994107
-97	31	0.17710233437810727
-96	31	0.18404398133230795
-95	31	0.1837599646901262
-94	31	0.1919071157271012
-93	31	0.16904080174140007
-92	31	0.16412856527823125
-91	31	0.23543819850804745
-90	31	0.2242371717606684
-89	31	0.2286561624343984
-88	31	0.21945360607885028
-87	31	0.22832685801702585
-86	31	0.2088221652326629
-85	31	0.1660574859186539
-84	31	0.17552314535477154
-83	31	0.18551102652571025
-82	31	0.16082972217418356
-81	31	-1
-80	31	-1
-79	31	-1
-78	31	-1
-77	31	-1
-76	31	-1
-75	31	-1
-74	31	-1
-73	31	-1
-72	31	-1
-71	31	-1
-70	31	-1
-69	31	-1
-68	31	-1
-67	31	-1
-126	32	-1
-125	32	-1
-124	32	-1
-123	32	-1
-122	32	-1
-121	32	-1
-120	32	-1
-119	32	-1
-118	32	0.0583022621346592
-117	32	0.06565868786855358
-116	32	0.1534687096734669
-115	32	0.10899950026314983
-114	32	0.09725670377389709
-113	32	0.12697035727116182
-112	32	0.12067088573142329
-111	32	0.19417267362581953
-110	32	0.22982829460848192
-109	32	0.34940627838962207
-108	32	0.30428491379282124
-107	32	0.20734567339470408
-106	32	0.6149238090704062
-105	32	0.27008041900451635
-104	32	0.2011918391840643
-103	32	0.19413042561249097
-102	32	0.17664044022486008
-101	32	0.1733915708058278
-100	32	0.1919060214128308
-99	32	0.19105167062038358
-98	32	0.18528427899701325
-97	32	0.17973120461460168
-96	32	0.20114152878696573
-95	32	0.2064640863359711
-94	32	0.21814024189208997
-93	32	0.2165069544607196
-92	32	0.19781860141585558
-91	32	0.21399795372584546
-90	32	0.24770189794312877
-89	32	0.23229034271397606
-88	32	0.2111950126954485
-87	32	0.22272987076709652
-86	32	0.23262829876126428
-85	32	0.23119967615780088
-84	32	0.2008190802017317
-83	32	0.20150109987937287
-82	32	0.20648173566099903
-81	32	0.23729236906599901
-80	32	0.22543918713213618
-79	32	-1
-78	32	-1
-77	32	-1
-76	32	-1
-75	32	-1
-74	32	-1
-73	32	-1
-72	32	-1
-71	32	-1
-70	32	-1
-69	32	-1
-68	32	-1
-67	32	-1
-126	33	-1
-125	33	-1
-124	33	-1
-123	33	-1
-122	33	-1
-121	33	-1
-120	33	-1
-119	33	0.05119364433495482
-118	33	0.0646729267678343
-117	33	0.14292295269934127
-116	33	0.09515789318127166
-115	33	0.08967373253855564
-114	33	0.12817240070196986
-113	33	0.12435516128649082
-112	33	0.1571581668533704
-111	33	0.22434004665520035
-110	33	0.623399226329164
-109	33	0.32629782165053084
-108	33	0.7328561873697987
-107	33	0.3533010738215989
-106	33	0.7883675702491305
-105	33	0.2321267848195602
-104	33	0.3424206624492231
-103	33	0.2833616717081507
-102	33	0.2088904242544189
-101	33	0.16349621063286252
-100	33	0.15680771504654994
-99	33	0.17719594033723773
-98	33	0.19374299159519873
-97	33	0.19350877092887733
-96	33	0.20004165876718294
-95	33	0.2122575076739957
-94	33	0.2187062736101811
-93	33	0.21852846157090963
-92	33	0.1888565323126218
-91	33	0.18164226080838772
-90	33	0.2423992812319397
-89	33	0.21052214036273428
-88	33	0.24240526722452999
-87	33	0.2652933646113917
-86	33	0.34678697638815864
-85	33	0.28225750860930704
-84	33	0.24859317482736723
-83	33	0.22984385818921665
-82	33	0.2221400821409127
-81	33	0.23427818796895927
-80	33	0.2508593032660043
-79	33	0.30875234424096537
-78	33	-1
-77	33	-1
-76	33	-1
-75	33	-1
-74	33	-1
-73	33	-1
-72	33	-1
-71	33	-1
-70	33	-1
-69	33	-1
-68	33	-1
-67	33	-1
-126	34	-1
-125	34	-1
-124	34	-1
-123	34	-1
-122	34	-1
-121	34	0.02187633276020572
-120	34	0.05564914769286283
-119	34	0.09542412955483763
-118	34	0.17909811107327256
-117	34	0.19030631165864653
-116	34	0.12071195525246063
-115	34	0.11374692551470417
-114	34	0.17155997866367764
-113	34	0.24061232214704084
-112	34	0.42418595411156784
-111	34	0.5887366815172284
-110	34	0.6393961368087383
-109	34	0.38241494956754474
-108	34	0.6498507663987904
-107	34	0.5587451750795271
-106	34	0.6952402099325015
-105	34	0.3078062674651856
-104	34	0.30971951228751243
-103	34	0.3510903812862158
-102	34	0.2233921647285301
-101	34	0.16622740393019697
-100	34	0.13575743897537765
-99	34	0.1630621981107272
-98	34	0.19394269927299185
-97	34	0.19876910221428415
-96	34	0.21797111889518778
-95	34	0.2665837201391332
-94	34	0.26722024627308827
-93	34	0.19857960813634817
-92	34	0.17698814221633433
-91	34	0.16057178201222322
-90	34	0.2275382034932569
-89	34	0.22252187623081124
-88	34	0.28214398987170053
-87	34	0.27935908164398177
-86	34	0.3929956591265295
-85	34	0.47026144851480506
-84	34	0.4852740373378158
-83	34	0.28230608868042256
-82	34	0.24052459929625303
-81	34	0.2545234415678736
-80	34	0.25247639110492726
-79	34	0.3289307511382505
-78	34	0.34473804594941443
-77	34	0.31995546608575104
-76	34	-1
-75	34	-1
-74	34	-1
-73	34	-1
-72	34	-1
-71	34	-1
-70	34	-1
-69	34	-1
-68	34	-1
-67	34	-1
-126	35	-1
-125	35	-1
-124	35	-1
-123	35	-1
-122	35	0.030604635758430403
-121	35	0.055325242827868944
-120	35	0.21200036252667626
-119	35	0.28680272890178454
-118	35	0.16664921999242957
-117	35	0.14945028478827402
-116	35	0.15361871490653387
-115	35	0.1320289699593897
-114	35	0.25032162083469617
-113	35	0.6137551375482889
-112	35	0.5735883790184599
-111	35	0.37059024786405287
-110	35	0.5629458453797537
-109	35	0.5061438263792779
-108	35	0.6373382647935623
-107	35	0.6711377042988873
-106	35	0.39826492263525465
-105	35	0.5310222663024066
-104	35	0.2893823082305434
-103	35	0.26408303432209146
-102	35	0.2405638730195133
-101	35	0.1863655176148588
-100	35	0.14553357501154873
-99	35	0.15303526769125034
-98	35	0.18494352636881178
-97	35	0.20796787991200966
-96	35	0.2044258652120954
-95	35	0.25314684098126505
-94	35	0.27910856785407867
-93	35	0.28287198010181236
-92	35	0.20113131518710856
-91	35	0.1640899649791374
-90	35	0.19532707229685434
-89	35	0.22446347033992112
-88	35	0.3616462863884047
-87	35	0.3602433567875123
-86	35	0.5014800834335129
-85	35	0.4976319319781732
-84	35	0.799869374417944
-83	35	0.8207390699282718
-82	35	0.42073543156715065
-81	35	0.31048521427094306
-80	35	0.33282047718275243
-79	35	0.3328619021220999
-78	35	0.3355127708813635
-77	35	0.34188672126328384
-76	35	0.3062729835225265
-75	35	-1
-74	35	-1
-73	35	-1
-72	35	-1
-71	35	-1
-70	35	-1
-69	35	-1
-68	35	-1
-67	35	-1
-126	36	-1
-125	36	-1
-124	36	-1
-123	36	0.02759617970211643
-122	36	0.03431868695007785
-121	36	0.19258404731104067
-120	36	0.1971613207232164
-119	36	0.12921294392331495
-118	36	0.2232606880131527
-117	36	0.15857351738888759
-116	36	0.19891006298667172
-115	36	0.15773612379107502
-114	36	0.21611286102667068
-113	36	0.5023197124254335
-112	36	0.22506469782382046
-111	36	0.3647502947867523
-110	36	0.42546705005702123
-109	36	0.45223968251043545
-108	36	0.5295291352756695
-107	36	0.11453245609859004
-106	36	0.05199992480096808
-105	36	0.49873223224117336
-104	36	0.5565694538352302
-103	36	0.26705579047978384
-102	36	0.17726211361470057
-101	36	0.1423094632837453
-100	36	0.13672689853471318
-99	36	0.1128420679097765
-98	36	0.12980668891647643
-97	36	0.16977892139334827
-96	36	0.1827111907289695
-95	36	0.30343129254322093
-94	36	0.33224943219586694
-93	36	0.3139927346885558
-92	36	0.28701680296179427
-91	36	0.2027575036053914
-90	36	0.1898304533070598
-89	36	0.2685311318847917
-88	36	0.3219697432392656
-87	36	0.29775276485047597
-86	36	0.43445408261997914
-85	36	0.5410222410490003
-84	36	0.5441471162433931
-83	36	0.7424946642826203
-82	36	0.7979922980852212
-81	36	0.596718160856154
-80	36	0.3792353586596315
-79	36	0.3576365692518079
-78	36	0.2981999465563099
-77	36	0.2930896392101969
-76	36	0.28219300953914683
-75	36	-1
-74	36	-1
-73	36	-1
-72	36	-1
-71	36	-1
-70	36	-1
-69	36	-1
-68	36	-1
-67	36	-1
-126	37	-1
-125	37	-1
-124	37	-1
-123	37	0.028652477307710044
-122	37	0.13386356445094838
-121	37	0.1882410506838669
-120	37	0.21124351794165658
-119	37	0.0692285748464663
-118	37	0.4324948859514085
-117	37	0.4317284918375847
-116	37	0.4025075884147473
-115	37	0.3801530674424014
-114	37	0.42671157532899345
-113	37	0.293815796230078
-112	37	0.4519238278701642
-111	37	0.1372995709633342
-110	37	0.42583069910688054
-109	37	0.2936779781038003
-108	37	-1
-107	37	0.004227416369837818
-106	37	0.06488584010646836
-105	37	0.6540106571244957
-104	37	0.3396008109897586
-103	37	0.27776161663701887
-102	37	0.1629620730315414
-101	37	0.15314653232852213
-100	37	0.12309537173341344
-99	37	0.12356201726827919
-98	37	0.1184205547013565
-97	37	0.17088300966728448
-96	37	0.17001608829039772
-95	37	0.18595008037598018
-94	37	0.24205664862794035
-93	37	0.29470651192751113
-92	37	0.3057085885992843
-91	37	0.32888022561954317
-90	37	0.2348663865658613
-89	37	0.25695203358665614
-88	37	0.27577381814760277
-87	37	0.32639501920521546
-86	37	0.36950126486829366
-85	37	0.41031264932830147
-84	37	0.47006222719890994
-83	37	0.48418561552886197
-82	37	0.8079455072647035
-81	37	0.7723061232869421
-80	37	0.501077993087488
-79	37	0.3937624367180037
-78	37	0.32266007783473927
-77	37	0.3143644087097314
-76	37	0.3331777099968041
-75	37	-1
-74	37	-1
-73	37	-1
-72	37	-1
-71	37	-1
-70	37	-1
-69	37	-1
-68	37	-1
-67	37	-1
-126	38	-1
-125	38	-1
-124	38	0.03749612851252667
-123	38	0.1228733381738813
-122	38	0.17413552680055147
-121	38	0.3982084204770705
-120	38	0.042761488967020644
-119	38	0.4907784381179777
-118	38	0.5302512891630058
-117	38	0.346553148552601
-116	38	0.5350812369342851
-115	38	0.4067076039970343
-114	38	0.4877667355959948
-113	38	0.33416897166352694
-112	38	0.19088426859635113
-111	38	0.2906147679862008
-110	38	0.363858933724493
-109	38	0.4324988142590459
-108	38	0.03869373108508181
-107	38	-1
-106	38	0.05475270508408121
-105	38	0.5798536555755265
-104	38	0.34623665790061703
-103	38	0.2610255670161333
-102	38	0.20999045327712984
-101	38	0.1781125828650775
-100	38	0.1261128638326047
-99	38	0.11588187653759338
-98	38	0.1222351752450773
-97	38	0.19478299233596533
-96	38	0.21320431399262244
-95	38	0.20781112173105176
-94	38	0.24000205955557558
-93	38	0.2236941954671632
-92	38	0.2670091465031468
-91	38	0.22755305623737154
-90	38	0.23131783403966485
-89	38	0.2550545207011056
-88	38	0.25081520333621815
-87	38	0.35091129722351894
-86	38	0.3524121071563758
-85	38	0.4300785090987555
-84	38	0.520219887955313
-83	38	0.43265454359752725
-82	38	0.6065746588428496
-81	38	0.6447495783382641
-80	38	0.5627958214404599
-79	38	0.5561023593509201
-78	38	0.3312890825690047
-77	38	0.3143155761045536
-76	38	0.32897968662767607
-75	38	-1
-74	38	-1
-73	38	-1
-72	38	-1
-71	38	-1
-70	38	-1
-69	38	-1
-68	38	-1
-67	38	-1
-126	39	-1
-125	39	-1
-124	39	0.06997312944044905
-123	39	0.3332851492106861
-122	39	0.21376713759280977
-121	39	0.10708790158878531
-120	39	0.5010711653146898
-119	39	0.5553594415517863
-118	39	0.36875182794910444
-117	39	0.21570344719283602
-116	39	0.2166314444003705
-115	39	0.22647970229414102
-114	39	0.4188540247429133
-113	39	0.3785896197089554
-112	39	0.17420764865815092
-111	39	0.48232191414833303
-110	39	0.456702427048755
-109	39	0.39778361141854274
-108	39	0.03100070082878873
-107	39	-1
-106	39	0.02098100971910075
-105	39	0.4640910125278407
-104	39	0.4782720160364741
-103	39	0.3924473796177139
-102	39	0.24733519042518035
-101	39	0.2208565169735158
-100	39	0.18733201223723947
-99	39	0.16940521774655998
-98	39	0.13296962192938455
-97	39	0.1760684692797457
-96	39	0.22604554012219094
-95	39	0.24005009714611253
-94	39	0.243256335074166
-93	39	0.26099150297704926
-92	39	0.25811979785677147
-91	39	0.30985031557872345
-90	39	0.32344732003838145
-89	39	0.333647395293532
-88	39	0.3544717843224422
-87	39	0.39191700196798857
-86	39	0.5600952034709029
-85	39	0.5456987042290196
-84	39	0.6293806358938635
-83	39	0.6790344444302069
-82	39	0.6943828100250785
-81	39	0.7358274844417972
-80	39	0.4664453782385038
-79	39	0.6855605793206216
-78	39	0.46034116229456934
-77	39	0.40690867722938706
-76	39	0.37341233471762525
-75	39	0.5139545178671122
-74	39	-1
-73	39	-1
-72	39	-1
-71	39	-1
-70	39	-1
-69	39	-1
-68	39	-1
-67	39	-1
-126	40	-1
-125	40	-1
-124	40	0.09395220203622891
-123	40	0.31042441903369805
-122	40	0.18068541859905884
-121	40	0.13179896754722176
-120	40	0.539511432637895
-119	40	0.5508332829044634
-118	40	0.48558521542137595
-117	40	0.3664110242529037
-116	40	0.18487425721080616
-115	40	0.38886382774109124
-114	40	0.1903968310903476
-113	40	0.32032005044695255
-112	40	0.20729150951487552
-111	40	0.034549722881278964
-110	40	0.2594320864354882
-109	40	0.20418332962794156
-108	40	0.05520315102649952
-107	40	-1
-106	40	0.03518194845368249
-105	40	0.5205164751819344
-104	40	0.42037830163734663
-103	40	0.3979190445008977
-102	40	0.26707841566115237
-101	40	0.28274663902884006
-100	40	0.2806319000840564
-99	40	0.2723744290742653
-98	40	0.2626136227909934
-97	40	0.27379660738258077
-96	40	0.2566675118763496
-95	40	0.36439091075661356
-94	40	0.3708493010465105
-93	40	0.29338885466168996
-92	40	0.288024647698615
-91	40	0.32652152941736556
-90	40	0.35767270968207177
-89	40	0.5008807359254116
-88	40	0.5555754984718415
-87	40	0.5739086296220397
-86	40	0.5587465780465405
-85	40	0.5833916577897825
-84	40	0.5824583106013705
-83	40	0.633798953143427
-82	40	0.6802111596298673
-81	40	0.6793380464918949
-80	40	0.6482048990298669
-79	40	0.47161128984391243
-78	40	0.5981342222282913
-77	40	0.5888391916403368
-76	40	0.5817719791384417
-75	40	0.5524894386981514
-74	40	0.4764675198639084
-73	40	0.5525406937597056
-72	40	-1
-71	40	-1
-70	40	-1
-69	40	-1
-68	40	-1
-67	40	-1
-126	41	-1
-125	41	-1
-124	41	0.055095973699793306
-123	41	0.13657453631706382
-122	41	0.1462112454914486
-121	41	0.15946507486652872
-120	41	0.1837073440740123
-119	41	0.49238305825670875
-118	41	0.3434943063389697
-117	41	0.21009766801628976
-116	41	0.07064755438999133
-115	41	0.21658122753440612
-114	41	0.43674250888101496
-113	41	0.35944883786162757
-112	41	0.10154351624874305
-111	41	0.07180613390272593
-110	41	0.17701664115293209
-109	41	0.14943909846462095
-108	41	0.11881206667610084
-107	41	0.03274319240654393
-106	41	0.08878217506091449
-105	41	0.3826278264290365
-104	41	0.44142729633198013
-103	41	0.40728450403292216
-102	41	0.3921110416590478
-101	41	0.39653366134078566
-100	41	0.42254036733604716
-99	41	0.3507414914493369
-98	41	0.33469345685179624
-97	41	0.34735381247400415
-96	41	0.43687176890851126
-95	41	0.4508807686613085
-94	41	0.4152068716950189
-93	41	0.426567163257753
-92	41	0.42601430072336044
-91	41	0.46470195789658575
-90	41	0.5187318076098241
-89	41	0.5405894724909501
-88	41	0.5161047051117664
-87	41	0.5758255502179416
-86	41	0.5864282395934688
-85	41	0.566227759348507
-84	41	0.5466743274901004
-83	41	0.5816989313226135
-82	41	0.5765558413139552
-81	41	0.4908709404097243
-80	41	0.3702062370862732
-79	41	0.2803816294751023
-78	41	0.30900933038535666
-77	41	0.370467376013024
-76	41	0.34315160826317637
-75	41	0.45586971936076703
-74	41	0.4932478471237352
-73	41	0.48025964616984856
-72	41	0.5352995386015618
-71	41	0.5126634140902969
-70	41	-1
-69	41	-1
-68	41	-1
-67	41	-1
-126	42	-1
-125	42	0.0035584522336965176
-124	42	0.14618401857827626
-123	42	0.08448421367486912
-122	42	0.07713897987649587
-121	42	0.09974911208556003
-120	42	0.1531143669714628
-119	42	0.26037160667875897
-118	42	0.3449235556010325
-117	42	0.2409397652948424
-116	42	0.48550692986203126
-115	42	0.46226837131523574
-114	42	0.4006684857225191
-113	42	0.2490668819628668
-112	42	0.07953212359540789
-111	42	0.012297062925970013
-110	42	0.026596792050452192
-109	42	0.14401230046652394
-108	42	0.21755963802328682
-107	42	0.24457734075459234
-106	42	0.21348619812494393
-105	42	0.4134145345699022
-104	42	0.4266231884071526
-103	42	0.3980045319575777
-102	42	0.40425830418513475
-101	42	0.37106382405596455
-100	42	0.37091286480532853
-99	42	0.31767297905173836
-98	42	0.3469536582224576
-97	42	0.4015836878708919
-96	42	0.45853825615128546
-95	42	0.4712511014460194
-94	42	0.4942111242750986
-93	42	0.4965659576414329
-92	42	0.5308509172645098
-91	42	0.535687038090648
-90	42	0.5137512747124455
-89	42	0.48917129263862275
-88	42	0.3992083711861628
-87	42	0.5160127640068252
-86	42	0.5227355013413767
-85	42	0.485659011486278
-84	42	0.5014967319754047
-83	42	0.4426492806006046
-82	42	0.42987330179027006
-81	42	0.41195563593829077
-80	42	0.4252005798556197
-79	42	0.30141573401316746
-78	42	0.3360077937623525
-77	42	0.39402861697288916
-76	42	0.30876923596380607
-75	42	0.2680154853887065
-74	42	0.373619188174073
-73	42	0.34146159419889976
-72	42	0.46571620951610077
-71	42	0.48152016526577285
-70	42	-1
-69	42	-1
-68	42	-1
-67	42	-1
-126	43	-1
-125	43	0.016191648848206168
-124	43	0.08394611035345696
-123	43	0.04364957737489346
-122	43	0.03237666072712787
-121	43	0.10962147295261983
-120	43	0.13012888496764805
-119	43	0.26306451768285594
-118	43	0.49419877816538116
-117	43	0.5683395052969954
-116	43	0.17650111624732137
-115	43	0.05100901855255519
-114	43	0.13545097486098234
-113	43	0.3398518298477865
-112	43	0.08468700788009159
-111	43	-1
-110	43	-1
-109	43	0.2605858678010372
-108	43	0.2587994511967168
-107	43	0.3187238948758687
-106	43	0.3274480114205256
-105	43	0.39331619032351206
-104	43	0.42367910889521304
-103	43	0.3022566350285134
-102	43	0.3001204119821988
-101	43	0.2885965999375025
-100	43	0.2481483313998889
-99	43	0.2826681196416598
-98	43	0.353071426827741
-97	43	0.4025824133221258
-96	43	0.4259812842329797
-95	43	0.4589691540866511
-94	43	0.46072482700715245
-93	43	0.4520861043880412
-92	43	0.48136322002254656
-91	43	0.4553422972948832
-90	43	0.4426514318166917
-89	43	0.45040216984748904
-88	43	0.45549082473602936
-87	43	0.4488447829315407
-86	43	0.43117544224092363
-85	43	0.4260138330676893
-84	43	0.4318275413087269
-83	43	0.45231291738853213
-82	43	0.3649994523752091
-81	43	0.2943290950946942
-80	43	0.3787061595021973
-79	43	0.5372391872630797
-78	43	0.46369687232822465
-77	43	0.502874258520242
-76	43	0.29788494304936003
-75	43	0.12568960739090504
-74	43	0.3355248925163588
-73	43	0.17159151736213768
-72	43	0.2848095336659238
-71	43	0.40359872262659363
-70	43	0.4152614938774052
-69	43	-1
-68	43	-1
-67	43	-1
-126	44	-1
-125	44	0.018282606940926763
-124	44	0.08199024339326466
-123	44	0.0748276104282351
-122	44	0.06650384455050667
-121	44	0.11368813184373155
-120	44	0.10543682453568573
-119	44	0.03861435214677803
-118	44	0.39395276322303424
-117	44	0.2638575120512528
-116	44	-1
-115	44	0.016109253530823698
-114	44	0.02229138932736804
-113	44	0.04473770923733123
-112	44	0.026489967336121995
-111	44	-1
-110	44	0.013163653202641654
-109	44	0.3445195011011888
-108	44	0.05190355967337806
-107	44	0.3173039051960941
-106	44	0.3446358538321623
-105	44	0.3036547945415604
-104	44	0.3870728000518536
-103	44	0.3456958421763124
-102	44	0.29230827076178395
-101	44	0.2866818305576878
-100	44	0.3603401053927527
-99	44	0.4021205565813323
-98	44	0.44475999770661656
-97	44	0.46747824255372916
-96	44	0.41506311434171805
-95	44	0.4543709764659766
-94	44	0.4461525827640639
-93	44	0.44325218229180646
-92	44	0.42484357151629026
-91	44	0.4008663976025351
-90	44	0.4172666143328793
-89	44	0.4345254468753913
-88	44	0.37992150306029193
-87	44	0.35893975725116484
-86	44	0.299749355266509
-85	44	0.25943796019071746
-84	44	0.2837764074635226
-83	44	-1
-82	44	0.20105347857720812
-81	44	0.16569541754496298
-80	44	0.2648306380310499
-79	44	0.22241316499350378
-78	44	0.2906604766514956
-77	44	0.36580372659839333
-76	44	0.3587332405068003
-75	44	0.18831727855825872
-74	44	0.30495330598420617
-73	44	0.15673185194358166
-72	44	0.10153998077186942
-71	44	0.17044608832687483
-70	44	0.30558939252183037
-69	44	0.25426080614297525
-68	44	0.1931866122901594
-67	44	-1
-126	45	-1
-125	45	0.016870379409981286
-124	45	0.04047368188209335
-123	45	0.13965356254946043
-122	45	0.1178977904859569
-121	45	0.6116246853729558
-120	45	0.6063238083408633
-119	45	0.21751681011692606
-118	45	0.04722203645899731
-117	45	0.11343045356894699
-116	45	0.003915087572733318
-115	45	0.017132098790951088
-114	45	-1
-113	45	0.049741503327790995
-112	45	0.0628079430754552
-111	45	0.031292587180604035
-110	45	0.10611196967496153
-109	45	0.34001560286381105
-108	45	0.36332879925571665
-107	45	0.3710607375285352
-106	45	0.37894008086888925
-105	45	0.3606116262754022
-104	45	0.3773964430296717
-103	45	0.427578047756436
-102	45	0.35133399247841324
-101	45	0.3758307318427775
-100	45	0.4274673068935158
-99	45	0.44469284235224443
-98	45	0.4294740173782718
-97	45	0.4786510977234802
-96	45	0.4800316172646128
-95	45	0.5006799245802346
-94	45	0.4815310148773428
-93	45	0.4506778996311787
-92	45	0.33803264928714777
-91	45	0.23151755107057137
-90	45	0.2154199543250059
-89	45	0.21539854504838224
-88	45	0.273173886444037
-87	45	0.19951219772257298
-86	45	0.2799177150493559
-85	45	0.24487086951312462
-84	45	0.2185242900823233
-83	45	0.1551829763608476
-82	45	0.13589043089512942
-81	45	0.16662538825942955
-80	45	0.1517265145894072
-79	45	0.09554757194578524
-78	45	0.12305674337497931
-77	45	0.23977445154044374
-76	45	0.251689700734977
-75	45	0.27452872233571185
-74	45	0.35341431196580275
-73	45	0.2824677478928137
-72	45	0.1271397889208069
-71	45	0.06615562813779419
-70	45	0.12404287953554682
-69	45	0.19625991441714155
-68	45	0.18825841941549212
-67	45	-1
-126	46	-1
-125	46	0.01633215608812391
-124	46	0.0374150753669203
-123	46	0.06641589722499672
-122	46	0.004044781678223529
-121	46	0.4389682692821214
-120	46	0.7103136875238913
-119	46	0.654900512335494
-118	46	0.44272962384490216
-117	46	0.2638782666099369
-116	46	0.051291304868753836
-115	46	0.030276926982207665
-114	46	0.022547680535432074
-113	46	0.039403916728482945
-112	46	0.06721889007164204
-111	46	0.03297926873056832
-110	46	0.1365482447152337
-109	46	0.3861753688189833
-108	46	0.4605660111412416
-107	46	0.44261037164876776
-106	46	0.4396190589140455
-105	46	0.3880039024930443
-104	46	0.3473992311927829
-103	46	0.36754490219308994
-102	46	0.42087551314687655
-101	46	0.39482989819977815
-100	46	0.37034419550925224
-99	46	0.4017277258175954
-98	46	0.45091060509312564
-97	46	0.4664364927807526
-96	46	0.3476170652043884
-95	46	0.3538138769712037
-94	46	0.3222960172478894
-93	46	0.20122711912789326
-92	46	0.1959592679392949
-91	46	0.1788685108449818
-90	46	0.15481426727662684
-89	46	0.111342726415727
-88	46	0.17667943335471764
-87	46	0.15635971961984832
-86	46	0.13688595758157293
-85	46	0.10817309657360849
-84	46	0.08138160824353487
-83	46	0.09756927547135717
-82	46	0.12713880684389756
-81	46	0.15030685226860233
-80	46	0.15332377382787485
-79	46	0.10764730194946007
-78	46	0.12811555247858908
-77	46	0.11384228050604459
-76	46	0.10914988897386711
-75	46	0.06237835457596865
-74	46	0.10894253044929457
-73	46	0.16964773462448698
-72	46	0.12816408578413743
-71	46	0.10211788159089351
-70	46	0.09283549641228599
-69	46	0.11364191811031192
-68	46	0.1444627277027154
-67	46	-1
-126	47	-1
-125	47	0.02037038890339141
-124	47	-1
-123	47	0.12298201199873508
-122	47	0.01276996195246991
-121	47	0.0897181224148579
-120	47	0.7102116450564538
-119	47	0.6048924078627135
-118	47	0.4455012319453344
-117	47	0.10404310775151433
-116	47	0.036448528367104466
-115	47	0.10820354095779809
-114	47	0.004083148523606369
-113	47	0.04578199370404523
-112	47	0.22028343300790423
-111	47	0.21674348534605628
-110	47	0.28139228949906314
-109	47	0.3802838426742721
-108	47	0.3989442392631168
-107	47	0.4258009562061976
-106	47	0.37848636133677316
-105	47	0.4181438428407575
-104	47	0.3872819356679764
-103	47	0.3829322702709326
-102	47	0.3507821587864971
-101	47	0.40918421490012696
-100	47	0.39468941443617517
-99	47	0.4024235039250808
-98	47	0.38606762095235836
-97	47	0.4266013021217444
-96	47	0.301731682184573
-95	47	0.2653345370166767
-94	47	0.22063221996053545
-93	47	0.11889530938555938
-92	47	0.11109306375914536
-91	47	0.03766813507429692
-90	47	0.05121084938709515
-89	47	0.16246339308320426
-88	47	0.11716195299368375
-87	47	-1
-86	47	0.026405804280302706
-85	47	0.029119061112027195
-84	47	0.040588188308477276
-83	47	0.0532637174865902
-82	47	0.06697203334908709
-81	47	0.06929336386314262
-80	47	0.08499066606046021
-79	47	0.06202262761317805
-78	47	0.04954973644329343
-77	47	0.04870861095322536
-76	47	0.0481436361369509
-75	47	0.03795837808408393
-74	47	0.05247083535555439
-73	47	0.06205171579592142
-72	47	0.01649254879542655
-71	47	0.025134082960432496
-70	47	0.06703067737024496
-69	47	0.0863928567653922
-68	47	0.06520824192613528
-67	47	-1
-126	48	-1
-125	48	0.013971979194560377
-124	48	0.04222377941168355
-123	48	0.06015482956897018
-122	48	-1
-121	48	-1
-120	48	0.18433262776563378
-119	48	0.09484204789411377
-118	48	0.08246704640930701
-117	48	0.04937622683619621
-116	48	0.03319864694119987
-115	48	0.02508421777153281
-114	48	-1
-113	48	0.08678059943542736
-112	48	0.217157949861139
-111	48	0.27411615650265386
-110	48	0.18975135402684737
-109	48	0.28407699782268875
-108	48	0.3274987988264087
-107	48	0.2720607162969677
-106	48	0.33705908371101984
-105	48	0.3486605920689152
-104	48	0.320285023037186
-103	48	0.23232958837789605
-102	48	0.31968609641918855
-101	48	0.3246925842063139
-100	48	0.28242760433000513
-99	48	0.24698651570991018
-98	48	0.3451848815900517
-97	48	0.33625480948783565
-96	48	0.23541421712523267
-95	48	0.20379320191398373
-94	48	0.157149786463744
-93	48	0.11135058303100173
-92	48	0.09865447045618034
-91	48	0.04406601352628557
-90	48	0.04298741809829318
-89	48	0.0465108350674785
-88	48	0.02276064718681263
-87	48	0.01299278585008624
-86	48	0.020299075154791686
-85	48	0.028225457173169245
-84	48	0.038261325427832456
-83	48	0.04307521296805435
-82	48	0.05534617883695344
-81	48	0.05344650538220235
-80	48	0.04351187896846757
-79	48	0.04013404975687984
-78	48	0.04425455265134109
-77	48	0.03582865545159778
-76	48	0.03619952884626446
-75	48	0.030289563973752546
-74	48	0.026000845334391107
-73	48	0.05780008038065675
-72	48	0.05256252392643327
-71	48	0.028133540386322865
-70	48	0.03660741718729993
-69	48	0.052778075778363756
-68	48	0.04299710231193063
-67	48	-1
-126	49	-1
-125	49	0.03811287842346165
-124	49	0.012924551146425142
-123	49	0.009672774779741192
-122	49	0.00899000011878454
-121	49	-1
-120	49	0.0410288565061239
-119	49	0.01427393136704077
-118	49	0.0038778411368073354
-117	49	-1
-116	49	0.02043138803850901
-115	49	-1
-114	49	0.06192761868703425
-113	49	0.12114139410213244
-112	49	0.1819273249992728
-111	49	0.13021734671439622
-110	49	0.09495923305218186
-109	49	0.11277075977304483
-108	49	0.14200892904325974
-107	49	0.1467857604834138
-106	49	0.14498327523023388
-105	49	0.17357159953298035
-104	49	0.17495467247407714
-103	49	0.12800857156726475
-102	49	0.15751964598091572
-101	49	0.18492993629500917
-100	49	0.1744535139506831
-99	49	0.19754390047464243
-98	49	0.24751882010100051
-97	49	0.16064615797015738
-96	49	0.10949133373246187
-95	49	0.15057976676515183
-94	49	0.11077804154596864
-93	49	0.125361200872421
-92	49	0.09177245895316025
-91	49	0.05544474194619771
-90	49	0.03853624803783372
-89	49	0.04293285671114415
-88	49	0.023804154409801236
-87	49	0.036657882846081326
-86	49	0.042750947072882364
-85	49	0.03750070124967884
-84	49	0.04231749012568433
-83	49	0.049297875805057546
-82	49	0.045622802778286224
-81	49	0.03786475248341529
-80	49	0.033107365230754866
-79	49	0.03486387899615278
-78	49	0.038780360556910566
-77	49	0.04068466567342838
-76	49	0.036019364498967275
-75	49	0.026868859154925623
-74	49	0.027477687914103252
-73	49	0.03298981904250868
-72	49	0.03004019687555505
-71	49	0.02267304873243333
-70	49	0.02541906016736274
-69	49	0.024133483145268725
-68	49	0.019047886724817466
-67	49	-1
-126	50	-1
-125	50	-1
-124	50	-1
-123	50	-1
-122	50	0.025090229017529324
-121	50	0.04076276510581598
-120	50	0.045922739354824105
-119	50	-1
-118	50	-1
-117	50	-1
-116	50	-1
-115	50	-1
-114	50	0.06101221077016623
-113	50	0.12598448299777013
-112	50	0.1551633535288876
-111	50	0.17593274625087463
-110	50	0.15124033040060225
-109	50	0.14667811550103646
-108	50	0.10529659330614508
-107	50	0.12918243406733138
-106	50	0.15688418610189078
-105	50	0.12218493031977266
-104	50	0.0890001774285616
-103	50	0.07999953608557425
-102	50	0.10716211854379132
-101	50	0.0907833765618647
-100	50	0.09202070928961513
-99	50	0.17009581422920944
-98	50	0.14170625293980046
-97	50	0.16729230265889372
-96	50	0.11352968074924424
-95	50	0.10315849963714596
-94	50	0.12627695485448565
-93	50	0.11079483038456167
-92	50	0.099968218120591
-91	50	0.055720331433185985
-90	50	0.034492798897679464
-89	50	0.03291478181945554
-88	50	0.03699079008274419
-87	50	0.044010079102086146
-86	50	0.059770781378736836
-85	50	0.06768671409879899
-84	50	0.057304870437399284
-83	50	0.05115534801204718
-82	50	0.037906637595943066
-81	50	0.020950131350448348
-80	50	0.02187051044710033
-79	50	0.028590202407921636
-78	50	0.02897326665062296
-77	50	0.033194021826612546
-76	50	0.029324426488129447
-75	50	0.02545402958782606
-74	50	0.022714008822043642
-73	50	0.016186393333774175
-72	50	0.012498859153990315
-71	50	0.01419097486285296
-70	50	0.01252534436526826
-69	50	0.0038756090162891015
-68	50	-1
-67	50	-1
-126	51	-1
-125	51	-1
-124	51	-1
-123	51	-1
-122	51	0.022759729646385906
-121	51	0.008573011104858036
-120	51	-1
-119	51	-1
-118	51	-1
-117	51	-1
-116	51	-1
-115	51	0.024602174206039922
-114	51	0.04345559193189213
-113	51	0.07043298461497019
-112	51	0.08203351089595624
-111	51	0.0914408162574321
-110	51	0.08573511777019531
-109	51	0.08976725431966529
-108	51	0.11724033208416267
-107	51	0.11992052285400528
-106	51	0.09762821879214455
-105	51	0.08231621810225889
-104	51	0.05804954662185652
-103	51	0.06846091806233046
-102	51	0.07343378140670265
-101	51	0.08628335986655725
-100	51	0.11541389350750825
-99	51	0.09495861574669598
-98	51	0.11622228310059825
-97	51	0.12353768982026776
-96	51	0.11701110598040877
-95	51	0.10540218995668293
-94	51	0.09905682268938114
-93	51	0.08525965224937233
-92	51	0.06373533233061722
-91	51	0.05124519401958186
-90	51	0.04704403361621201
-89	51	0.041941503383909666
-88	51	0.040848434012896256
-87	51	0.05197706579176397
-86	51	0.053310492406815166
-85	51	0.04540223578693869
-84	51	0.03343829054268354
-83	51	0.026408081763421038
-82	51	0.020260105407717645
-81	51	0.01505587409661785
-80	51	0.014388370451008064
-79	51	0.01962582589160658
-78	51	0.017365144706226656
-77	51	0.017192283269889606
-76	51	0.02396778338787913
-75	51	0.023271759293510705
-74	51	0.021660451678682767
-73	51	0.013293757816279972
-72	51	0.003841625320449357
-71	51	0.0038178108720029235
-70	51	0.012947273600173295
-69	51	0.01354924746252371
-68	51	-1
-67	51	-1
-126	52	-1
-125	52	-1
-124	52	-1
-123	52	0.016040495988122294
-122	52	-1
-121	52	-1
-120	52	-1
-119	52	-1
-118	52	-1
-117	52	-1
-116	52	0.013248961079543833
-115	52	0.0304428381199606
-114	52	0.03347350969127524
-113	52	0.06097128154583021
-112	52	0.06183250687664281
-111	52	0.07355462363211884
-110	52	0.07955809719138163
-109	52	0.08303897994196768
-108	52	0.07805353666004247
-107	52	0.11131218850040317
-106	52	0.07260539485711576
-105	52	0.056085215094017024
-104	52	0.059113893516861374
-103	52	0.04682324215014235
-102	52	0.04503919468945185
-101	52	0.07570511952951595
-100	52	0.08318591735383211
-99	52	0.12025439159072795
-98	52	0.08938896764730007
-97	52	0.08213557206962047
-96	52	0.08277801872437188
-95	52	0.09617711130401387
-94	52	0.10054986018498399
-93	52	0.08715853068948254
-92	52	0.06574565311715419
-91	52	0.05115281331830974
-90	52	0.04737988240704619
-89	52	0.04857364084998476
-88	52	0.0475821949269274
-87	52	0.050108556910936006
-86	52	0.043421855251777865
-85	52	0.03273504116819638
-84	52	0.027405270498119697
-83	52	0.024529146031749893
-82	52	0.020994562380449673
-81	52	0.016263666886246593
-80	52	0.019445256554498205
-79	52	0.015831790615216935
-78	52	0.013868155894327402
-77	52	0.01457565345293097
-76	52	0.017834891733503232
-75	52	0.016180216537670086
-74	52	0.015941180888558868
-73	52	0.013529270147565005
-72	52	0.003810856270986633
-71	52	-1
-70	52	-1
-69	52	-1
-68	52	-1
-67	52	-1
-126	53	-1
-125	53	-1
-124	53	-1
-123	53	-1
-122	53	-1
-121	53	-1
-120	53	-1
-119	53	-1
-118	53	-1
-117	53	-1
-116	53	-1
-115	53	-1
-114	53	-1
-113	53	-1
-112	53	-1
-111	53	-1
-110	53	-1
-109	53	-1
-108	53	-1
-107	53	-1
-106	53	-1
-105	53	-1
-104	53	-1
-103	53	-1
-102	53	-1
-101	53	-1
-100	53	-1
-99	53	-1
-98	53	-1
-97	53	-1
-96	53	-1
-95	53	-1
-94	53	-1
-93	53	-1
-92	53	-1
-91	53	-1
-90	53	-1
-89	53	-1
-88	53	-1
-87	53	-1
-86	53	-1
-85	53	-1
-84	53	-1
-83	53	-1
-82	53	-1
-81	53	-1
-80	53	-1
-79	53	-1
-78	53	-1
-77	53	-1
-76	53	-1
-75	53	-1
-74	53	-1
-73	53	-1
-72	53	-1
-71	53	-1
-70	53	-1
-69	53	-1
-68	53	-1
-67	53	-1
