# Supplementary material for: The impacts of climate change on the abundance and distribution of the Spotted Wing Drosophila (Drosophila suzukii) in the United States and Canada
Source: PeerJ. 2017 Apr 6;5:e3192. doi: 10.7717/peerj.3192 (PMC5385127; doi:10.7717/peerj.3192)
Supplement: Supplemental Information 2 — Raw data used to create consensus maps (shown in Figs. 3 and 4A) coefficient of variance maps (shown in Fig. 4B) and in scatter plots shown in Fig. 5. [file peerj-05-3192-s002.zip › model_bcc-csm1_rcp85_year90_norm__mean.txt]

-126	24	-1
-125	24	-1
-124	24	-1
-123	24	-1
-122	24	-1
-121	24	-1
-120	24	-1
-119	24	-1
-118	24	-1
-117	24	-1
-116	24	-1
-115	24	-1
-114	24	-1
-113	24	-1
-112	24	-1
-111	24	-1
-110	24	-1
-109	24	-1
-108	24	-1
-107	24	-1
-106	24	-1
-105	24	-1
-104	24	-1
-103	24	-1
-102	24	-1
-101	24	-1
-100	24	-1
-99	24	-1
-98	24	-1
-97	24	-1
-96	24	-1
-95	24	-1
-94	24	-1
-93	24	-1
-92	24	-1
-91	24	-1
-90	24	-1
-89	24	-1
-88	24	-1
-87	24	-1
-86	24	-1
-85	24	-1
-84	24	-1
-83	24	-1
-82	24	-1
-81	24	-1
-80	24	-1
-79	24	-1
-78	24	-1
-77	24	-1
-76	24	-1
-75	24	-1
-74	24	-1
-73	24	-1
-72	24	-1
-71	24	-1
-70	24	-1
-69	24	-1
-68	24	-1
-67	24	-1
-126	25	-1
-125	25	-1
-124	25	-1
-123	25	-1
-122	25	-1
-121	25	-1
-120	25	-1
-119	25	-1
-118	25	-1
-117	25	-1
-116	25	-1
-115	25	-1
-114	25	-1
-113	25	0.016131368032199403
-112	25	0.010538416650711814
-111	25	0.012193104940903756
-110	25	0.010244470743320919
-109	25	0.009590936907918693
-108	25	0.010766512898364299
-107	25	0.19746906621415056
-106	25	0.28899601529308866
-105	25	0.10684256007060479
-104	25	0.03794969933013937
-103	25	0.03921698727424741
-102	25	0.1569135174655831
-101	25	0.20110750216033538
-100	25	0.018227527952480945
-99	25	0.018972837342716875
-98	25	0.005747108555133845
-97	25	-1
-96	25	-1
-95	25	-1
-94	25	-1
-93	25	-1
-92	25	-1
-91	25	-1
-90	25	-1
-89	25	-1
-88	25	-1
-87	25	-1
-86	25	-1
-85	25	-1
-84	25	-1
-83	25	-1
-82	25	0.012152906194726022
-81	25	0.01241892370543791
-80	25	-1
-79	25	-1
-78	25	-1
-77	25	-1
-76	25	-1
-75	25	-1
-74	25	-1
-73	25	-1
-72	25	-1
-71	25	-1
-70	25	-1
-69	25	-1
-68	25	-1
-67	25	-1
-126	26	-1
-125	26	-1
-124	26	-1
-123	26	-1
-122	26	-1
-121	26	-1
-120	26	-1
-119	26	-1
-118	26	-1
-117	26	-1
-116	26	-1
-115	26	-1
-114	26	0.01584088651802013
-113	26	0.011110462420733533
-112	26	0.012261652038553159
-111	26	-1
-110	26	0.009750112868696223
-109	26	0.010692844971116182
-108	26	0.20596556539056216
-107	26	0.24743945893361224
-106	26	0.27370617212890047
-105	26	0.08683019899590586
-104	26	0.03734267946309762
-103	26	0.08174819417100876
-102	26	0.10022237962472877
-101	26	0.05879678555939147
-100	26	0.017442137665296405
-99	26	0.02091192294680688
-98	26	0.03272179528896771
-97	26	-1
-96	26	-1
-95	26	-1
-94	26	-1
-93	26	-1
-92	26	-1
-91	26	-1
-90	26	-1
-89	26	-1
-88	26	-1
-87	26	-1
-86	26	-1
-85	26	-1
-84	26	-1
-83	26	0.01081720583780186
-82	26	0.011685810775104668
-81	26	0.012787221252668093
-80	26	-1
-79	26	-1
-78	26	-1
-77	26	-1
-76	26	-1
-75	26	-1
-74	26	-1
-73	26	-1
-72	26	-1
-71	26	-1
-70	26	-1
-69	26	-1
-68	26	-1
-67	26	-1
-126	27	-1
-125	27	-1
-124	27	-1
-123	27	-1
-122	27	-1
-121	27	-1
-120	27	-1
-119	27	-1
-118	27	-1
-117	27	-1
-116	27	-1
-115	27	0.010518620786153501
-114	27	0.013391357554841745
-113	27	0.010944311843276986
-112	27	0.014894025951335564
-111	27	0.010842039289249428
-110	27	0.011072405537529507
-109	27	0.10011270501673879
-108	27	0.23923341134141696
-107	27	0.3133200868305637
-106	27	0.13282873598190434
-105	27	0.13180529025189522
-104	27	0.08256589946506739
-103	27	0.21777291706865567
-102	27	0.066017688421042
-101	27	0.04452269986597924
-100	27	0.03213054851240134
-99	27	0.04927911345953239
-98	27	0.035370634422618744
-97	27	0.0951076763153073
-96	27	-1
-95	27	-1
-94	27	-1
-93	27	-1
-92	27	-1
-91	27	-1
-90	27	-1
-89	27	-1
-88	27	-1
-87	27	-1
-86	27	-1
-85	27	-1
-84	27	-1
-83	27	0.01047020065327756
-82	27	0.010910190750201066
-81	27	0.01244742264203568
-80	27	-1
-79	27	-1
-78	27	-1
-77	27	-1
-76	27	-1
-75	27	-1
-74	27	-1
-73	27	-1
-72	27	-1
-71	27	-1
-70	27	-1
-69	27	-1
-68	27	-1
-67	27	-1
-126	28	-1
-125	28	-1
-124	28	-1
-123	28	-1
-122	28	-1
-121	28	-1
-120	28	-1
-119	28	-1
-118	28	-1
-117	28	-1
-116	28	0.04742183579730194
-115	28	0.006413155546859238
-114	28	0.037282328498740185
-113	28	0.014018789656616341
-112	28	0.012517096789852472
-111	28	0.010809443688972688
-110	28	0.07933282745460536
-109	28	0.23531567272221524
-108	28	0.3269883620144997
-107	28	0.3529392766881972
-106	28	0.09942513894283816
-105	28	0.13524768494074849
-104	28	0.07971824119939837
-103	28	0.23163526935610457
-102	28	0.09148950856590864
-101	28	0.05081522204244499
-100	28	0.061965657799322775
-99	28	0.0717168958475637
-98	28	0.09418496361685645
-97	28	0.09627707738027148
-96	28	0.09719497322530986
-95	28	-1
-94	28	-1
-93	28	-1
-92	28	-1
-91	28	-1
-90	28	-1
-89	28	-1
-88	28	-1
-87	28	-1
-86	28	-1
-85	28	-1
-84	28	-1
-83	28	0.020732300144776842
-82	28	0.02169601689247109
-81	28	0.010546265783495812
-80	28	-1
-79	28	-1
-78	28	-1
-77	28	-1
-76	28	-1
-75	28	-1
-74	28	-1
-73	28	-1
-72	28	-1
-71	28	-1
-70	28	-1
-69	28	-1
-68	28	-1
-67	28	-1
-126	29	-1
-125	29	-1
-124	29	-1
-123	29	-1
-122	29	-1
-121	29	-1
-120	29	-1
-119	29	-1
-118	29	-1
-117	29	-1
-116	29	0.08598205867077105
-115	29	0.07077318540947977
-114	29	0.04131378788279838
-113	29	0.01311178925340362
-112	29	0.01045522444806576
-111	29	0.07007205732111679
-110	29	0.09017331038578133
-109	29	0.25622737306492266
-108	29	0.37257009620705994
-107	29	0.33796895458474185
-106	29	0.12785297317237124
-105	29	0.07040859169516482
-104	29	0.08408074842117107
-103	29	0.09162679356472125
-102	29	0.08534858165179163
-101	29	0.10136971669512974
-100	29	0.10621487262883375
-99	29	0.10579001680473889
-98	29	0.10692167805704407
-97	29	0.10015615022858541
-96	29	0.10187182923609286
-95	29	0.11857322557174879
-94	29	0.11729400024897987
-93	29	0.1623822361180389
-92	29	0.1407377099855803
-91	29	0.12063207031072072
-90	29	0.12570190673505538
-89	29	-1
-88	29	-1
-87	29	-1
-86	29	0.15917119068968644
-85	29	0.16312725836769276
-84	29	0.18053127928985924
-83	29	0.12440470472828878
-82	29	0.11144467535203013
-81	29	0.02212367677996997
-80	29	-1
-79	29	-1
-78	29	-1
-77	29	-1
-76	29	-1
-75	29	-1
-74	29	-1
-73	29	-1
-72	29	-1
-71	29	-1
-70	29	-1
-69	29	-1
-68	29	-1
-67	29	-1
-126	30	-1
-125	30	-1
-124	30	-1
-123	30	-1
-122	30	-1
-121	30	-1
-120	30	-1
-119	30	-1
-118	30	-1
-117	30	0.04842921287845152
-116	30	0.03795625492733706
-115	30	0.09553635756279188
-114	30	0.013015602770279957
-113	30	0.011694351102970575
-112	30	0.0774616342302252
-111	30	0.1388967647300079
-110	30	0.1515222332391506
-109	30	0.22182592041417082
-108	30	0.20066887855328286
-107	30	0.16580249198742156
-106	30	0.15559095916832866
-105	30	0.18846672260452033
-104	30	0.21091784253229184
-103	30	0.12842903142805112
-102	30	0.12455929298693268
-101	30	0.14467986958392767
-100	30	0.15306256942933008
-99	30	0.14712980540753992
-98	30	0.10622814469678
-97	30	0.107904213268944
-96	30	0.11280481445901545
-95	30	0.16754070264516335
-94	30	0.13942644089622655
-93	30	0.13180701122476496
-92	30	0.13336397725060928
-91	30	0.1569351605700423
-90	30	0.15549653948833045
-89	30	0.150919050954546
-88	30	0.1497119942549436
-87	30	0.1527431231935046
-86	30	0.15644263497033706
-85	30	0.16137073431387008
-84	30	0.16964039243045048
-83	30	0.17872976676047525
-82	30	0.14012809275894117
-81	30	-1
-80	30	-1
-79	30	-1
-78	30	-1
-77	30	-1
-76	30	-1
-75	30	-1
-74	30	-1
-73	30	-1
-72	30	-1
-71	30	-1
-70	30	-1
-69	30	-1
-68	30	-1
-67	30	-1
-126	31	-1
-125	31	-1
-124	31	-1
-123	31	-1
-122	31	-1
-121	31	-1
-120	31	-1
-119	31	-1
-118	31	-1
-117	31	0.037087493793040105
-116	31	0.08098053738687293
-115	31	0.08083430145851515
-114	31	0.08381553153696814
-113	31	0.07718857943697437
-112	31	0.14266964232852491
-111	31	0.15922509268233917
-110	31	0.17846975020733513
-109	31	0.19617483849745224
-108	31	0.17107593633784643
-107	31	0.1492376417546179
-106	31	0.16305135785227076
-105	31	0.1662051528733653
-104	31	0.10508052703297635
-103	31	0.11332825209858144
-102	31	0.150879384400522
-101	31	0.12458781062975728
-100	31	0.12483831506654693
-99	31	0.1373007962211925
-98	31	0.13830589114266706
-97	31	0.14805275193382633
-96	31	0.15148670076125925
-95	31	0.15036492574984145
-94	31	0.15067588871179288
-93	31	0.15096749072896012
-92	31	0.1452311607952653
-91	31	0.14854054485813992
-90	31	0.14761074249971495
-89	31	0.14634315245004337
-88	31	0.13945469665187535
-87	31	0.1427312699928645
-86	31	0.1421052380521692
-85	31	0.14277337770949172
-84	31	0.14922463157384744
-83	31	0.16394292468302532
-82	31	0.16697284706995486
-81	31	-1
-80	31	-1
-79	31	-1
-78	31	-1
-77	31	-1
-76	31	-1
-75	31	-1
-74	31	-1
-73	31	-1
-72	31	-1
-71	31	-1
-70	31	-1
-69	31	-1
-68	31	-1
-67	31	-1
-126	32	-1
-125	32	-1
-124	32	-1
-123	32	-1
-122	32	-1
-121	32	-1
-120	32	-1
-119	32	-1
-118	32	0.06943023732496466
-117	32	0.054608335101851195
-116	32	0.07645649254318355
-115	32	0.0646123550700001
-114	32	0.06895659566125904
-113	32	0.06509404976436234
-112	32	0.1019816067283305
-111	32	0.13022013394219606
-110	32	0.15448567369587435
-109	32	0.2027002812574737
-108	32	0.18410866746473664
-107	32	0.15825789657645184
-106	32	0.2666927306760702
-105	32	0.1716222236335031
-104	32	0.1664482964098916
-103	32	0.15841358850247958
-102	32	0.14343131312007049
-101	32	0.14408307547579055
-100	32	0.15999511580417086
-99	32	0.16070865547404523
-98	32	0.11909173412054123
-97	32	0.11826240290649868
-96	32	0.1248037927249052
-95	32	0.13593349262932572
-94	32	0.12771277000217085
-93	32	0.12889827712844826
-92	32	0.11955294549650862
-91	32	0.12137373479265597
-90	32	0.155516396148126
-89	32	0.14541647403150149
-88	32	0.14076883714704974
-87	32	0.1453703257698758
-86	32	0.1661086287428471
-85	32	0.15383085287206522
-84	32	0.15385364640947535
-83	32	0.1460790579394511
-82	32	0.1645970253171009
-81	32	0.1927796583251548
-80	32	0.19664967735967592
-79	32	-1
-78	32	-1
-77	32	-1
-76	32	-1
-75	32	-1
-74	32	-1
-73	32	-1
-72	32	-1
-71	32	-1
-70	32	-1
-69	32	-1
-68	32	-1
-67	32	-1
-126	33	-1
-125	33	-1
-124	33	-1
-123	33	-1
-122	33	-1
-121	33	-1
-120	33	-1
-119	33	0.004300202298490211
-118	33	0.06593545304189904
-117	33	0.11397316797527635
-116	33	0.05964414957611222
-115	33	0.06780800527365947
-114	33	0.0690223667548447
-113	33	0.06879409466865988
-112	33	0.1309624624951843
-111	33	0.14865253903825862
-110	33	0.5258460662722334
-109	33	0.5364608211640753
-108	33	0.583691612137236
-107	33	0.19235500826955523
-106	33	0.6008139827549165
-105	33	0.1482557612606575
-104	33	0.1455196388725495
-103	33	0.12827404098553008
-102	33	0.1398683942116574
-101	33	0.14881835103300928
-100	33	0.14211912742560134
-99	33	0.1580026220518168
-98	33	0.15957703163419376
-97	33	0.1628850875549624
-96	33	0.16222228852540405
-95	33	0.17159127418118872
-94	33	0.17346598417621564
-93	33	0.16978611393757004
-92	33	0.15190861970773953
-91	33	0.1430346662860573
-90	33	0.16896006566633873
-89	33	0.1625754901475706
-88	33	0.16299181593222434
-87	33	0.17007752889246885
-86	33	0.175406016315384
-85	33	0.17403888107955878
-84	33	0.16725508662058639
-83	33	0.16221529239656415
-82	33	0.17407392719555217
-81	33	0.1851562442273753
-80	33	0.19373836180405468
-79	33	0.2179097905304777
-78	33	-1
-77	33	-1
-76	33	-1
-75	33	-1
-74	33	-1
-73	33	-1
-72	33	-1
-71	33	-1
-70	33	-1
-69	33	-1
-68	33	-1
-67	33	-1
-126	34	-1
-125	34	-1
-124	34	-1
-123	34	-1
-122	34	-1
-121	34	0.024912509574080727
-120	34	0.04441037365033404
-119	34	0.07317007972687412
-118	34	0.12798058705190518
-117	34	0.14940792453758442
-116	34	0.06974043333161548
-115	34	0.0705809508693111
-114	34	0.1373850677731275
-113	34	0.1351165449374543
-112	34	0.23527409813305308
-111	34	0.3461102786320548
-110	34	0.46728837435125636
-109	34	0.5635012332547702
-108	34	0.558269195137466
-107	34	0.2410513853504242
-106	34	0.4297388040192573
-105	34	0.1562388773944321
-104	34	0.13976666039696295
-103	34	0.10860478952361508
-102	34	0.11001308781161183
-101	34	0.13379104976258524
-100	34	0.12772206699691263
-99	34	0.13770361611006443
-98	34	0.1594780102223918
-97	34	0.16772826998173432
-96	34	0.1798751957957381
-95	34	0.17800439540212165
-94	34	0.16693361075914825
-93	34	0.16841387190181625
-92	34	0.14978006621443116
-91	34	0.14049027336999317
-90	34	0.15229202253314672
-89	34	0.15198237836018783
-88	34	0.15612980138570115
-87	34	0.15308786024802398
-86	34	0.1614987036117141
-85	34	0.17778216542720765
-84	34	0.20404721376830673
-83	34	0.16416854983811163
-82	34	0.1656003712063655
-81	34	0.17491968247676426
-80	34	0.18197392221034273
-79	34	0.2107404139706707
-78	34	0.22770416513782232
-77	34	0.23323267824438693
-76	34	-1
-75	34	-1
-74	34	-1
-73	34	-1
-72	34	-1
-71	34	-1
-70	34	-1
-69	34	-1
-68	34	-1
-67	34	-1
-126	35	-1
-125	35	-1
-124	35	-1
-123	35	-1
-122	35	0.029599387445895745
-121	35	0.05237460491279765
-120	35	0.16310089194095528
-119	35	0.1685205628666245
-118	35	0.11009828532177562
-117	35	0.1326805546059547
-116	35	0.09577620880339353
-115	35	0.13200164951508314
-114	35	0.15306519765420173
-113	35	0.3073497513521562
-112	35	0.3197548511559559
-111	35	0.19230929025114699
-110	35	0.33653269984072587
-109	35	0.5174769939130873
-108	35	0.45925517229510526
-107	35	0.48342380444061506
-106	35	0.6159620046602823
-105	35	0.1998828896668393
-104	35	0.10196456535567505
-103	35	0.1075864318873077
-102	35	0.0964355284747588
-101	35	0.09491026015030266
-100	35	0.09389926341425865
-99	35	0.10358913568533581
-98	35	0.12796006632105666
-97	35	0.1518356560699321
-96	35	0.1530656091911923
-95	35	0.15520049474228756
-94	35	0.1524798517568935
-93	35	0.1464361130443477
-92	35	0.13910688242304
-91	35	0.1284814275694429
-90	35	0.132291493146927
-89	35	0.13211796483360297
-88	35	0.1356000728420473
-87	35	0.13740688858674174
-86	35	0.15053395521560936
-85	35	0.1399284786122823
-84	35	0.34366058598939153
-83	35	0.33048521052969765
-82	35	0.16027792589472115
-81	35	0.16203738682615845
-80	35	0.16827841076012098
-79	35	0.17409084697773314
-78	35	0.19592488589435453
-77	35	0.22609858162840882
-76	35	0.22950711804667331
-75	35	-1
-74	35	-1
-73	35	-1
-72	35	-1
-71	35	-1
-70	35	-1
-69	35	-1
-68	35	-1
-67	35	-1
-126	36	-1
-125	36	-1
-124	36	-1
-123	36	0.028238668445878256
-122	36	0.032733235081994536
-121	36	0.1470677849124366
-120	36	0.12059274046877991
-119	36	0.273247504799784
-118	36	0.14807254312182794
-117	36	0.13074248662060506
-116	36	0.12254405246273554
-115	36	0.1326493058540108
-114	36	0.11624215846662066
-113	36	0.21974203739056739
-112	36	0.10446464322034428
-111	36	0.1655831427714416
-110	36	0.1939132837312787
-109	36	0.21267949209226997
-108	36	0.44551759989382345
-107	36	0.27353266252180325
-106	36	0.1460567039983718
-105	36	0.6144070495538237
-104	36	0.23147250647632955
-103	36	0.09740298646782196
-102	36	0.08057607135003868
-101	36	0.060367996376977984
-100	36	0.07336430648020174
-99	36	0.07249605696120899
-98	36	0.08471042807610105
-97	36	0.10703843297189473
-96	36	0.11250415862805539
-95	36	0.11696301227119127
-94	36	0.12835128834928491
-93	36	0.10817488301827215
-92	36	0.10807231677648313
-91	36	0.10286171599514274
-90	36	0.0959767863207349
-89	36	0.1074782163650116
-88	36	0.1078712154847901
-87	36	0.1146380153366742
-86	36	0.1258890064159552
-85	36	0.12737646010284495
-84	36	0.1328394546498863
-83	36	0.23852577348611206
-82	36	0.31339849398038294
-81	36	0.17182334363142296
-80	36	0.13424389010203966
-79	36	0.1444962305549941
-78	36	0.16776878766907974
-77	36	0.1825280100025936
-76	36	0.19934609578130624
-75	36	-1
-74	36	-1
-73	36	-1
-72	36	-1
-71	36	-1
-70	36	-1
-69	36	-1
-68	36	-1
-67	36	-1
-126	37	-1
-125	37	-1
-124	37	-1
-123	37	0.029764989930905743
-122	37	0.11573046833751308
-121	37	0.1414745669672165
-120	37	0.3816409794318488
-119	37	0.17994493260941483
-118	37	0.1618706114607253
-117	37	0.1793206497009295
-116	37	0.1552076779333959
-115	37	0.15495365672595945
-114	37	0.18671821416890058
-113	37	0.40274384805979485
-112	37	0.22097645194693005
-111	37	0.084891794298473
-110	37	0.22184075445205859
-109	37	0.4685243882900142
-108	37	0.033089673816716576
-107	37	0.037976847677158955
-106	37	0.1801557517859536
-105	37	0.4455596889042238
-104	37	0.12212743673156573
-103	37	0.0921378850945698
-102	37	0.05689238878236212
-101	37	0.05999403084301388
-100	37	0.06055359955973024
-99	37	0.05274129933638725
-98	37	0.05605334903658723
-97	37	0.06655660546332191
-96	37	0.07867652883887549
-95	37	0.0825329484464806
-94	37	0.10261204398544768
-93	37	0.09346522283278307
-92	37	0.08934104229412418
-91	37	0.08838007536177608
-90	37	0.08774293192233512
-89	37	0.08736674970048992
-88	37	0.09655407918738652
-87	37	0.09695864810846842
-86	37	0.10515824205240232
-85	37	0.10358512319967765
-84	37	0.13444635694829235
-83	37	0.14122595185933814
-82	37	0.21612662880962832
-81	37	0.23494925515078294
-80	37	0.1264890554075633
-79	37	0.12240882514887584
-78	37	0.12875358446380517
-77	37	0.13893968616750285
-76	37	0.16620639683745048
-75	37	-1
-74	37	-1
-73	37	-1
-72	37	-1
-71	37	-1
-70	37	-1
-69	37	-1
-68	37	-1
-67	37	-1
-126	38	-1
-125	38	-1
-124	38	0.03588083740669217
-123	38	0.09242611999090503
-122	38	0.14864000586627274
-121	38	0.18392522485118493
-120	38	0.11962435651748794
-119	38	0.33949397037513557
-118	38	0.2858416216727351
-117	38	0.3179471749248267
-116	38	0.25420726892174594
-115	38	0.31053123158898077
-114	38	0.23173268203239786
-113	38	0.3441684787544496
-112	38	0.35905975769637305
-111	38	0.1096214635995064
-110	38	0.1453187994680323
-109	38	0.4683771702847471
-108	38	0.09144457620902786
-107	38	0.02180191003670442
-106	38	0.14634445253280906
-105	38	0.3210731163741496
-104	38	0.11557673121219061
-103	38	0.0841340518145648
-102	38	0.06490655725269877
-101	38	0.0593177259176737
-100	38	0.04874934376217951
-99	38	0.05090999714075323
-98	38	0.05483130864928228
-97	38	0.06537382009305037
-96	38	0.07498316205756149
-95	38	0.08140112819124722
-94	38	0.0818105513781953
-93	38	0.07335817083779671
-92	38	0.0729488131226426
-91	38	0.06766152616435273
-90	38	0.06470056428268588
-89	38	0.06772085296279041
-88	38	0.06885680729415644
-87	38	0.07923427369847452
-86	38	0.08379115732338961
-85	38	0.10149341162013976
-84	38	0.12669925727861625
-83	38	0.12758735410429115
-82	38	0.14442273378972162
-81	38	0.416124318590613
-80	38	0.42517280110875544
-79	38	0.15276355974633232
-78	38	0.10392072226238346
-77	38	0.1084909247208119
-76	38	0.15714558691581737
-75	38	-1
-74	38	-1
-73	38	-1
-72	38	-1
-71	38	-1
-70	38	-1
-69	38	-1
-68	38	-1
-67	38	-1
-126	39	-1
-125	39	0.019295612725733883
-124	39	0.06078035457091797
-123	39	0.18993145757890728
-122	39	0.11581430964623063
-121	39	0.2866391429480284
-120	39	0.343250667087432
-119	39	0.20716892761036276
-118	39	0.30289971769497753
-117	39	0.2827973609629292
-116	39	0.2879883295591962
-115	39	0.2831122148200643
-114	39	0.13276925953365187
-113	39	0.12275307584149726
-112	39	0.2976334097700939
-111	39	0.3311747781698707
-110	39	0.28692626482386635
-109	39	0.41974444114071696
-108	39	0.07281650398017066
-107	39	0.01556962658723504
-106	39	0.05209227744289994
-105	39	0.38314028351344465
-104	39	0.2418681927455943
-103	39	0.152025458800611
-102	39	0.08289030285100668
-101	39	0.072592244379644
-100	39	0.05453845331491643
-99	39	0.051159285672797976
-98	39	0.05119521098145305
-97	39	0.05689932879252147
-96	39	0.06545753981129344
-95	39	0.06714387810199514
-94	39	0.06922495519157187
-93	39	0.0747013153376937
-92	39	0.07225344655214777
-91	39	0.07828586799745257
-90	39	0.07918157825745324
-89	39	0.07926680382695729
-88	39	0.08348990289317051
-87	39	0.09106764573810888
-86	39	0.10933556698152676
-85	39	0.10293183628646978
-84	39	0.13269208699480442
-83	39	0.15480447456687366
-82	39	0.1605099766387286
-81	39	0.2702849435357219
-80	39	0.42967735406407276
-79	39	0.18691593898664813
-78	39	0.11676513780362896
-77	39	0.11190936608619062
-76	39	0.11542292861507421
-75	39	0.15957174712511013
-74	39	-1
-73	39	-1
-72	39	-1
-71	39	-1
-70	39	-1
-69	39	-1
-68	39	-1
-67	39	-1
-126	40	-1
-125	40	0.020057532216565355
-124	40	0.15958520625532485
-123	40	0.1632592214449681
-122	40	0.40767275177108214
-121	40	0.3314602164852926
-120	40	0.29407264207776795
-119	40	0.2120432371986041
-118	40	0.24865145407710162
-117	40	0.3017225722520997
-116	40	0.3014075313326961
-115	40	0.2688272795150822
-114	40	0.09047085162997176
-113	40	0.10683772451096546
-112	40	0.3361427591890364
-111	40	0.08949344192422724
-110	40	0.3918852575010333
-109	40	0.363793555461671
-108	40	0.1435963113939534
-107	40	0.0333386695963112
-106	40	0.09804469422661304
-105	40	0.26427248163446027
-104	40	0.1803055512505253
-103	40	0.149283977078512
-102	40	0.10309699356328086
-101	40	0.08535320208982225
-100	40	0.07663470676633219
-99	40	0.06828751133948088
-98	40	0.055889183189798894
-97	40	0.05569360023502503
-96	40	0.05460825560038711
-95	40	0.07713427526044445
-94	40	0.06978552469142442
-93	40	0.07340427233385527
-92	40	0.07071530834362254
-91	40	0.07502537265843635
-90	40	0.08246106976983017
-89	40	0.08956733152026347
-88	40	0.10320208514569391
-87	40	0.16266247410239806
-86	40	0.18117168696588462
-85	40	0.1322163034681251
-84	40	0.19450555093251945
-83	40	0.2625073620694025
-82	40	0.2536794072595312
-81	40	0.2813380788536674
-80	40	0.2848126763120337
-79	40	0.3708714305128677
-78	40	0.24298353281497753
-77	40	0.14610534018816781
-76	40	0.14604403988279802
-75	40	0.21816459739944163
-74	40	0.2045006620601336
-73	40	0.2739744381280791
-72	40	-1
-71	40	-1
-70	40	-1
-69	40	-1
-68	40	-1
-67	40	-1
-126	41	-1
-125	41	0.018483386111393524
-124	41	0.12028471438444308
-123	41	0.30116003859842844
-122	41	0.36785495790303946
-121	41	0.32839538827907105
-120	41	0.3065546618863527
-119	41	0.2716950095621555
-118	41	0.32321160287391243
-117	41	0.3103244248981002
-116	41	0.18351414616316114
-115	41	0.2900553021537321
-114	41	0.18558796523672214
-113	41	0.11538725584048153
-112	41	0.23815120935288894
-111	41	0.1803658040071918
-110	41	0.2914759278452194
-109	41	0.2718903493359804
-108	41	0.2761070602257262
-107	41	0.08515575786547734
-106	41	0.23627391789855745
-105	41	0.3011054631816093
-104	41	0.19731432830569193
-103	41	0.17524706015277186
-102	41	0.1458984212599261
-101	41	0.1435039868113618
-100	41	0.140741114518866
-99	41	0.10326528413308844
-98	41	0.08455207051274796
-97	41	0.07869836835871659
-96	41	0.11531322594774397
-95	41	0.1304355735567655
-94	41	0.10533982339638297
-93	41	0.1141355754367413
-92	41	0.09685625022272101
-91	41	0.13147791257588765
-90	41	0.1622741421862173
-89	41	0.16926976595797813
-88	41	0.17109855216610156
-87	41	0.2234868369425907
-86	41	0.24141427679809632
-85	41	0.2375511510081674
-84	41	0.18177266191572153
-83	41	0.2330492636901755
-82	41	0.28445454559909356
-81	41	0.3597435451124511
-80	41	0.4102272741089827
-79	41	0.4480939149859979
-78	41	0.42378087076924775
-77	41	0.3659351378419767
-76	41	0.4200154008365612
-75	41	0.3525134949058735
-74	41	0.3243573499150316
-73	41	0.32605175058950336
-72	41	0.38885353931632666
-71	41	0.4041631830216299
-70	41	-1
-69	41	-1
-68	41	-1
-67	41	-1
-126	42	-1
-125	42	0.022337265413393113
-124	42	0.18424413795954533
-123	42	0.2159695152103604
-122	42	0.21835420371473863
-121	42	0.27057673261515763
-120	42	0.3676222524410925
-119	42	0.36168760844350445
-118	42	0.3407298066047384
-117	42	0.3178145103640447
-116	42	0.31640537029583987
-115	42	0.29424930368408847
-114	42	0.32706469277313915
-113	42	0.32338642191688877
-112	42	0.19405404808828441
-111	42	0.05503233511606793
-110	42	0.07078989942316544
-109	42	0.2625535009779148
-108	42	0.252794958148091
-107	42	0.26850071555994237
-106	42	0.28081690466754966
-105	42	0.21904167625750504
-104	42	0.1832313267194974
-103	42	0.14712151854904776
-102	42	0.14341695609096725
-101	42	0.12071203943048144
-100	42	0.09891287827381183
-99	42	0.08529579267963612
-98	42	0.08676587763490065
-97	42	0.1052968551933209
-96	42	0.1366767471405428
-95	42	0.1410290314093449
-94	42	0.16475032284609256
-93	42	0.18023718934452165
-92	42	0.21981565574631437
-91	42	0.22344661855487477
-90	42	0.25750373633498436
-89	42	0.23067192673294717
-88	42	0.24998374896542874
-87	42	0.3034334718186483
-86	42	0.29936535384184276
-85	42	0.3294478006013491
-84	42	0.26435509768531956
-83	42	0.24436241556126115
-82	42	0.374292986465016
-81	42	0.3681112332108107
-80	42	0.3857305347446184
-79	42	0.41635253455811727
-78	42	0.39793176473515207
-77	42	0.3650095537377052
-76	42	0.3910790191240304
-75	42	0.35653161113832343
-74	42	0.40332570524579653
-73	42	0.3879859445152735
-72	42	0.34008558285843676
-71	42	0.31731247264798895
-70	42	-1
-69	42	-1
-68	42	-1
-67	42	-1
-126	43	-1
-125	43	0.024451884264200387
-124	43	0.08009600409741194
-123	43	0.13272090393725855
-122	43	0.10451523421084556
-121	43	0.3021162447960446
-120	43	0.334161863297326
-119	43	0.3810201197628761
-118	43	0.3395205986890489
-117	43	0.203596758472775
-116	43	0.25446693940968945
-115	43	0.13356481665512648
-114	43	0.2601891554952301
-113	43	0.3367855051434173
-112	43	0.2111977438045678
-111	43	0.027181690868938842
-110	43	0.023473676176694155
-109	43	0.2767654913513163
-108	43	0.2323631379957419
-107	43	0.23675595865811627
-106	43	0.21564294190210714
-105	43	0.1289191719838337
-104	43	0.1709732485055829
-103	43	0.09285966485736923
-102	43	0.08402293682710779
-101	43	0.07632035797732188
-100	43	0.0685990916069182
-99	43	0.0699033365080918
-98	43	0.09696141663004143
-97	43	0.1308957935027101
-96	43	0.15704355380149343
-95	43	0.16297149161675767
-94	43	0.18979446252661078
-93	43	0.26528944565686774
-92	43	0.2455187503267744
-91	43	0.3088656478569632
-90	43	0.31087886810866106
-89	43	0.33740988158303686
-88	43	0.30389747042241555
-87	43	0.444164765568421
-86	43	0.4448739186281003
-85	43	0.3533822120805374
-84	43	0.4025102072865056
-83	43	0.3661205165500068
-82	43	0.38043835610800864
-81	43	0.3633704206104459
-80	43	0.3314355803845383
-79	43	0.2962851584702684
-78	43	0.264981288628943
-77	43	0.2737178728737918
-76	43	0.35368957409382124
-75	43	0.31705689882372434
-74	43	0.3888825339679359
-73	43	0.37662948772904253
-72	43	0.4450043010292072
-71	43	0.3901583921698727
-70	43	0.439666666261365
-69	43	-1
-68	43	-1
-67	43	-1
-126	44	-1
-125	44	0.025283153817468564
-124	44	0.07713952235707436
-123	44	0.14887374017069618
-122	44	0.2231297818376941
-121	44	0.33854501284042177
-120	44	0.3212381052949191
-119	44	0.12997894520637504
-118	44	0.33632955957030675
-117	44	0.3227532161381986
-116	44	0.050418939979855255
-115	44	0.06532941151052127
-114	44	0.08219355201972534
-113	44	0.12015113321854569
-112	44	0.06763281210614623
-111	44	0.026280688617363848
-110	44	0.05701951629999812
-109	44	0.23006956752232377
-108	44	0.1433172238425452
-107	44	0.21721158996661594
-106	44	0.18015172994718204
-105	44	0.2433095075239718
-104	44	0.19751492452926014
-103	44	0.0999830708647056
-102	44	0.08423513091131966
-101	44	0.07488229808241534
-100	44	0.11006936549507386
-99	44	0.11893967120252136
-98	44	0.1599911126716261
-97	44	0.20047888876033554
-96	44	0.15203337153456625
-95	44	0.17596623039692647
-94	44	0.2181341436621386
-93	44	0.260077441908514
-92	44	0.30699001190370745
-91	44	0.42380322471032705
-90	44	0.41966681029931174
-89	44	0.38471581546943223
-88	44	0.4193179391686598
-87	44	0.4135565148316528
-86	44	0.3655546531879572
-85	44	0.36177000937275494
-84	44	0.4637546745691745
-83	44	-1
-82	44	0.39714021074622224
-81	44	0.3595594945465269
-80	44	0.3217309863129344
-79	44	0.429603651530305
-78	44	0.34400002918171385
-77	44	0.3419770442796031
-76	44	0.36113932893468875
-75	44	0.39731960346166206
-74	44	0.34462584600080043
-73	44	0.3489981459323263
-72	44	0.24562336490040287
-71	44	0.3248432628635473
-70	44	0.42837053705670797
-69	44	0.3909027129360199
-68	44	0.27005372521880905
-67	44	-1
-126	45	-1
-125	45	0.027108031359492805
-124	45	0.05843207025460203
-123	45	0.136983342198526
-122	45	0.3207218882589151
-121	45	0.3409361643461748
-120	45	0.37881273822964456
-119	45	0.41857483430725745
-118	45	0.15285332157584622
-117	45	0.28157582564374906
-116	45	0.056773866129074646
-115	45	0.07004902995587108
-114	45	0.05267571530507003
-113	45	0.1451231884539182
-112	45	0.1583520637223876
-111	45	0.08416857415620653
-110	45	0.23369471269433548
-109	45	0.21967534969186633
-108	45	0.22720619602610528
-107	45	0.21119821146023893
-106	45	0.2018458462870057
-105	45	0.18369121930647225
-104	45	0.1888834038074841
-103	45	0.16423795929281856
-102	45	0.11313991780670986
-101	45	0.12859418870486222
-100	45	0.1669257073783064
-99	45	0.17197837148639772
-98	45	0.1904661750732606
-97	45	0.1756850196887714
-96	45	0.2167879313410391
-95	45	0.21818560449218813
-94	45	0.29736967067781167
-93	45	0.3465969211234174
-92	45	0.39355581708939147
-91	45	0.3859912995468323
-90	45	0.418894149599495
-89	45	0.40437259923115537
-88	45	0.4367326881119216
-87	45	0.3193274512850102
-86	45	0.4583007806014931
-85	45	0.4320811042136056
-84	45	0.3759681290789512
-83	45	0.29202638662946245
-82	45	0.29000376649877513
-81	45	0.33726737754693464
-80	45	0.28717297189660657
-79	45	0.19601550821030325
-78	45	0.3120318357533423
-77	45	0.31412729793136257
-76	45	0.3224909548378371
-75	45	0.32869300434816884
-74	45	0.3333165289062179
-73	45	0.32327932876820337
-72	45	0.23076821703562983
-71	45	0.16907165766258023
-70	45	0.21250088503835757
-69	45	0.33068933287702607
-68	45	0.3210718069382705
-67	45	-1
-126	46	-1
-125	46	0.02746234974340201
-124	46	0.0528057348053762
-123	46	0.11926975192830801
-122	46	0.04548145011044624
-121	46	0.5053525529837507
-120	46	0.24860096597084802
-119	46	0.23340896572617056
-118	46	0.39877644440832066
-117	46	0.40723212659775726
-116	46	0.16510775207552603
-115	46	0.08811690680941263
-114	46	0.09016376085697714
-113	46	0.11031075999939016
-112	46	0.18039091711673066
-111	46	0.09241929221810674
-110	46	0.22932942759787633
-109	46	0.23470623320473114
-108	46	0.18691267475006376
-107	46	0.15465804222313403
-106	46	0.147459231415387
-105	46	0.18565220241970656
-104	46	0.19969066447978404
-103	46	0.21345569762207378
-102	46	0.1944314555679879
-101	46	0.22107950455061703
-100	46	0.2515923815898179
-99	46	0.2521381825235766
-98	46	0.2207249373738908
-97	46	0.21634297567619967
-96	46	0.3166759091015801
-95	46	0.338777811833503
-94	46	0.3672721654056955
-93	46	0.3271673244867222
-92	46	0.33131112785734107
-91	46	0.3465739124643985
-90	46	0.33633889397750216
-89	46	0.2772136270747193
-88	46	0.3071504271520134
-87	46	0.2788157873446202
-86	46	0.27575880640056
-85	46	0.23191004512222507
-84	46	0.2039054392750514
-83	46	0.22592025516789913
-82	46	0.23599810393684703
-81	46	0.31854337978681824
-80	46	0.27151610320861364
-79	46	0.20425279520132902
-78	46	0.23916812660972928
-77	46	0.2228043215499381
-76	46	0.21521730976959821
-75	46	0.16782729139353628
-74	46	0.20245354612539326
-73	46	0.34062486467214015
-72	46	0.2790311334280554
-71	46	0.22796215206534984
-70	46	0.20881272794121977
-69	46	0.20472659586796282
-68	46	0.24341471134374587
-67	46	-1
-126	47	-1
-125	47	0.037003919983366426
-124	47	0.040850284058731194
-123	47	0.09844954374109759
-122	47	0.07444196285560653
-121	47	0.319854405695223
-120	47	0.26691981491685035
-119	47	0.37121630786408844
-118	47	0.4109912364133167
-117	47	0.35942256496602437
-116	47	0.11230459124696363
-115	47	0.28627131305646936
-114	47	0.05715321905637
-113	47	0.1357137318763552
-112	47	0.30607957984318007
-111	47	0.2947164823464193
-110	47	0.2868840916354452
-109	47	0.2448301834697376
-108	47	0.22061158699232586
-107	47	0.22041678969907946
-106	47	0.22878389790440687
-105	47	0.2521163336506221
-104	47	0.23785643663027153
-103	47	0.23508592284410967
-102	47	0.25627418539760133
-101	47	0.2563542667547231
-100	47	0.28854448438951336
-99	47	0.30492520923148553
-98	47	0.27820475779785436
-97	47	0.2906560058632797
-96	47	0.36309983503913856
-95	47	0.3628781662510299
-94	47	0.3707395516136131
-93	47	0.2749234891939272
-92	47	0.22082447320693097
-91	47	0.10004211706974064
-90	47	0.14738884923688414
-89	47	0.27453590552682017
-88	47	0.2621821823750492
-87	47	-1
-86	47	0.07159250879216045
-85	47	0.08750433399893207
-84	47	0.11048959152802469
-83	47	0.1544910985016593
-82	47	0.17276744690027065
-81	47	0.16906482053666855
-80	47	0.16611073319336708
-79	47	0.1677461250752575
-78	47	0.14456882942137805
-77	47	0.1334261661017542
-76	47	0.1304367520490567
-75	47	0.10570802741247894
-74	47	0.1329642345360533
-73	47	0.15207899602184025
-72	47	0.05008925208483236
-71	47	0.07557247367496078
-70	47	0.16483873782727362
-69	47	0.1911411050909277
-68	47	0.15494334024185466
-67	47	-1
-126	48	-1
-125	48	0.05710721109144566
-124	48	0.08573091822226869
-123	48	0.08557025979301372
-122	48	0.03472576531149094
-121	48	0.03800465728929751
-120	48	0.4093635140844326
-119	48	0.30868105481046054
-118	48	0.32461991051502265
-117	48	0.17902790660392473
-116	48	0.10482919952220555
-115	48	0.10467217010095843
-114	48	0.05119017900643186
-113	48	0.23214000076882593
-112	48	0.30491611800523905
-111	48	0.31421383293674576
-110	48	0.2852426015236035
-109	48	0.2647425129963849
-108	48	0.25411133403737335
-107	48	0.2582543610995782
-106	48	0.2696970910040165
-105	48	0.29815114201047227
-104	48	0.2808319538270462
-103	48	0.2870627548080381
-102	48	0.30581256716120003
-101	48	0.3262442657230747
-100	48	0.3197425424586922
-99	48	0.31663852470723114
-98	48	0.29172412206299375
-97	48	0.380455285243303
-96	48	0.3639953021181902
-95	48	0.3537213746794571
-94	48	0.3225431452107336
-93	48	0.27639096463054685
-92	48	0.20650773731631303
-91	48	0.11910481912621905
-90	48	0.12975264662712233
-89	48	0.14242507711875846
-88	48	0.07080256353873923
-87	48	0.05942487518503965
-86	48	0.06744596495930881
-85	48	0.08447563686986087
-84	48	0.11415135413908473
-83	48	0.12199867241908083
-82	48	0.1412153267224904
-81	48	0.13946092582541458
-80	48	0.12783754988833787
-79	48	0.11377654682491262
-78	48	0.1256012485284045
-77	48	0.10572617245251821
-76	48	0.10572190743279763
-75	48	0.09372810143863042
-74	48	0.0743235430865667
-73	48	0.14089198959148125
-72	48	0.12534320548219646
-71	48	0.07249431728211245
-70	48	0.10137347664672551
-69	48	0.13237138744178037
-68	48	0.09015092838536175
-67	48	-1
-126	49	-1
-125	49	0.11312658026696966
-124	49	0.07393060008546874
-123	49	0.06301031639057367
-122	49	0.05221987261620706
-121	49	0.04286550587670146
-120	49	0.14594657108782413
-119	49	0.06939106648595204
-118	49	0.05348574169300893
-117	49	0.04009325521737711
-116	49	0.09009205053636832
-115	49	0.034200931252091005
-114	49	0.21108741447863827
-113	49	0.25373329989907056
-112	49	0.32797337580145663
-111	49	0.23207672695652398
-110	49	0.19410257204071935
-109	49	0.21881722959470995
-108	49	0.2511531032648258
-107	49	0.25992739926299335
-106	49	0.2891132191573836
-105	49	0.30077419461041804
-104	49	0.2869315960985171
-103	49	0.2635793036925063
-102	49	0.2849095839202022
-101	49	0.3042670306399578
-100	49	0.28890471019986014
-99	49	0.3069720352197098
-98	49	0.34094249640396174
-97	49	0.2949817085837357
-96	49	0.242699011104671
-95	49	0.28785775074270736
-94	49	0.24355544764141135
-93	49	0.23685934797388647
-92	49	0.18997054423989912
-91	49	0.15233843268194822
-90	49	0.09821768941247201
-89	49	0.1050579018516078
-88	49	0.07239863493180224
-87	49	0.09681617213170643
-86	49	0.12125666187194895
-85	49	0.10577505182326319
-84	49	0.1183449628386774
-83	49	0.13573969611921552
-82	49	0.12484632133163642
-81	49	0.10764999564612569
-80	49	0.0888683452948742
-79	49	0.09399152252505628
-78	49	0.10864840309150327
-77	49	0.1125267557500837
-76	49	0.09851226571970757
-75	49	0.08380589783014315
-74	49	0.07923412404865975
-73	49	0.0819903556306257
-72	49	0.07327087823022632
-71	49	0.06049441305799389
-70	49	0.06849675919296473
-69	49	0.0681466815106812
-68	49	0.05589556201315291
-67	49	-1
-126	50	-1
-125	50	0.012803891306720671
-124	50	-1
-123	50	0.01785932954825304
-122	50	0.09562733529705067
-121	50	0.14618267172994345
-120	50	0.17082573120068628
-119	50	0.038836164037522075
-118	50	0.02165821909050886
-117	50	0.011691722503974373
-116	50	0.01461210160062636
-115	50	0.030576362231866112
-114	50	0.23484665149654022
-113	50	0.2770726569492183
-112	50	0.31932838659635243
-111	50	0.32408145177530046
-110	50	0.3013243728012584
-109	50	0.3050177395825724
-108	50	0.2560527036717611
-107	50	0.2819020061212386
-106	50	0.2963128436859984
-105	50	0.2836239984803061
-104	50	0.2518073816080565
-103	50	0.23749320847051622
-102	50	0.2554974841527861
-101	50	0.19355867914209876
-100	50	0.22018185819613798
-99	50	0.274765992117009
-98	50	0.27074800682814687
-97	50	0.28797638563335587
-96	50	0.24600040760868294
-95	50	0.23090277092532313
-94	50	0.23098150543411214
-93	50	0.21201521527079087
-92	50	0.20119763811438612
-91	50	0.15145619090527568
-90	50	0.08788190983467717
-89	50	0.08187969894572641
-88	50	0.0960405558480482
-87	50	0.11796258885574665
-86	50	0.16876049828524692
-85	50	0.18461143472363933
-84	50	0.15670124855646386
-83	50	0.13512531815784445
-82	50	0.09770844044596766
-81	50	0.06605981484389606
-80	50	0.07036636238806311
-79	50	0.08854174392728066
-78	50	0.09442696607354521
-77	50	0.08238471095185045
-76	50	0.09232530278132597
-75	50	0.0706857337989812
-74	50	0.061012930959899736
-73	50	0.04542276400027797
-72	50	0.03406219558538658
-71	50	0.03291929282605912
-70	50	0.023926669907208695
-69	50	0.024039761207531835
-68	50	0.02282006003389381
-67	50	-1
-126	51	-1
-125	51	-1
-124	51	-1
-123	51	0.047778340939129284
-122	51	0.09088302463226597
-121	51	0.05813426712323578
-120	51	0.034654336519596124
-119	51	0.018148742001568144
-118	51	0.010941061449300465
-117	51	-1
-116	51	0.010855649191652496
-115	51	0.08316040206041607
-114	51	0.19771513727517803
-113	51	0.19318140260598315
-112	51	0.19872630236726366
-111	51	0.20821437186314112
-110	51	0.24289158235692285
-109	51	0.24040566510597497
-108	51	0.2721167320932539
-107	51	0.280612688789087
-106	51	0.2569568691462955
-105	51	0.24133572935157577
-104	51	0.19652116558125346
-103	51	0.21837903623087487
-102	51	0.17321377747278313
-101	51	0.1869503023253617
-100	51	0.24495871395438693
-99	51	0.2401029048244949
-98	51	0.22049081023870362
-97	51	0.2250199899416618
-96	51	0.22315857072080797
-95	51	0.2093168046360016
-94	51	0.19950030991541326
-93	51	0.18158877970583895
-92	51	0.16975986910130703
-91	51	0.1353788436502695
-90	51	0.1262898060323279
-89	51	0.10715614190431447
-88	51	0.10857133343690346
-87	51	0.14418299478648103
-86	51	0.15053235583321414
-85	51	0.12304660460002953
-84	51	0.10338162751094851
-83	51	0.08052233771342751
-82	51	0.06306204846091246
-81	51	0.051999073667646646
-80	51	0.05264132390701621
-79	51	0.04715512428557412
-78	51	0.041741073645760365
-77	51	0.052876582768927496
-76	51	0.06726551534205225
-75	51	0.06216284013649185
-74	51	0.05852754683641694
-73	51	0.03377156161545853
-72	51	0.021410728226863882
-71	51	0.02804160769918367
-70	51	0.027687510984062573
-69	51	0.029345519629519434
-68	51	0.020625178936751157
-67	51	-1
-126	52	-1
-125	52	0.013816665134314917
-124	52	0.02979593096541808
-123	52	0.07879908268404799
-122	52	0.04947190918650641
-121	52	0.013731901608613917
-120	52	-1
-119	52	-1
-118	52	-1
-117	52	0.011144622609823556
-116	52	0.06865639813285666
-115	52	0.10647490788820073
-114	52	0.15581813694024305
-113	52	0.1734495788152729
-112	52	0.16470140606289388
-111	52	0.18491093076853504
-110	52	0.19511415802290896
-109	52	0.1971092893532481
-108	52	0.2313093788251311
-107	52	0.28261114047469105
-106	52	0.22199811123227547
-105	52	0.18869689337272988
-104	52	0.14819316087252202
-103	52	0.11265585677465179
-102	52	0.09274586552636001
-101	52	0.22264753530963996
-100	52	0.22361260825878043
-99	52	0.21491714965364953
-98	52	0.2088625800357607
-97	52	0.18498105105986207
-96	52	0.194954762263966
-95	52	0.19207765104413013
-94	52	0.20638846641395175
-93	52	0.17757982017142945
-92	52	0.1709942555983294
-91	52	0.13318635227360626
-90	52	0.12061975226034354
-89	52	0.12648491197831724
-88	52	0.12038964696392793
-87	52	0.13208445262821084
-86	52	0.11108299980910295
-85	52	0.1006858357479175
-84	52	0.0821515191280055
-83	52	0.06978990194850607
-82	52	0.06221406713870583
-81	52	0.05497297090517655
-80	52	0.042916439191153975
-79	52	0.033450250368816645
-78	52	0.037177196697939424
-77	52	0.031052939837875
-76	52	0.04007673107189392
-75	52	0.04117941918475083
-74	52	0.034185704383439486
-73	52	0.02465308320239754
-72	52	0.027305323128088924
-71	52	0.02189166344841622
-70	52	0.024787628674288766
-69	52	0.02229035206708951
-68	52	0.022943006709830037
-67	52	-1
-126	53	-1
-125	53	-1
-124	53	-1
-123	53	-1
-122	53	-1
-121	53	-1
-120	53	-1
-119	53	-1
-118	53	-1
-117	53	-1
-116	53	-1
-115	53	-1
-114	53	-1
-113	53	-1
-112	53	-1
-111	53	-1
-110	53	-1
-109	53	-1
-108	53	-1
-107	53	-1
-106	53	-1
-105	53	-1
-104	53	-1
-103	53	-1
-102	53	-1
-101	53	-1
-100	53	-1
-99	53	-1
-98	53	-1
-97	53	-1
-96	53	-1
-95	53	-1
-94	53	-1
-93	53	-1
-92	53	-1
-91	53	-1
-90	53	-1
-89	53	-1
-88	53	-1
-87	53	-1
-86	53	-1
-85	53	-1
-84	53	-1
-83	53	-1
-82	53	-1
-81	53	-1
-80	53	-1
-79	53	-1
-78	53	-1
-77	53	-1
-76	53	-1
-75	53	-1
-74	53	-1
-73	53	-1
-72	53	-1
-71	53	-1
-70	53	-1
-69	53	-1
-68	53	-1
-67	53	-1
