# Supplementary material for: The impacts of climate change on the abundance and distribution of the Spotted Wing Drosophila (Drosophila suzukii) in the United States and Canada
Source: PeerJ. 2017 Apr 6;5:e3192. doi: 10.7717/peerj.3192 (PMC5385127; doi:10.7717/peerj.3192)
Supplement: Supplemental Information 2 — Raw data used to create consensus maps (shown in Figs. 3 and 4A) coefficient of variance maps (shown in Fig. 4B) and in scatter plots shown in Fig. 5. [file peerj-05-3192-s002.zip › model_ccsm4_rcp26_year30_norm__mean.txt]

-126	24	-1
-125	24	-1
-124	24	-1
-123	24	-1
-122	24	-1
-121	24	-1
-120	24	-1
-119	24	-1
-118	24	-1
-117	24	-1
-116	24	-1
-115	24	-1
-114	24	-1
-113	24	-1
-112	24	-1
-111	24	-1
-110	24	-1
-109	24	-1
-108	24	-1
-107	24	-1
-106	24	-1
-105	24	-1
-104	24	-1
-103	24	-1
-102	24	-1
-101	24	-1
-100	24	-1
-99	24	-1
-98	24	-1
-97	24	-1
-96	24	-1
-95	24	-1
-94	24	-1
-93	24	-1
-92	24	-1
-91	24	-1
-90	24	-1
-89	24	-1
-88	24	-1
-87	24	-1
-86	24	-1
-85	24	-1
-84	24	-1
-83	24	-1
-82	24	-1
-81	24	-1
-80	24	-1
-79	24	-1
-78	24	-1
-77	24	-1
-76	24	-1
-75	24	-1
-74	24	-1
-73	24	-1
-72	24	-1
-71	24	-1
-70	24	-1
-69	24	-1
-68	24	-1
-67	24	-1
-126	25	-1
-125	25	-1
-124	25	-1
-123	25	-1
-122	25	-1
-121	25	-1
-120	25	-1
-119	25	-1
-118	25	-1
-117	25	-1
-116	25	-1
-115	25	-1
-114	25	-1
-113	25	0.011675386730195508
-112	25	0.07138638487855964
-111	25	0.017991975402808197
-110	25	0.009345187593992945
-109	25	0.009721999280371454
-108	25	0.05684321011198763
-107	25	0.09216915255274057
-106	25	0.30182176201994326
-105	25	0.2339753154501181
-104	25	0.08431389347944891
-103	25	0.09599504359813525
-102	25	0.31137537813468424
-101	25	0.2940924519719964
-100	25	0.015853355153523405
-99	25	0.014157885418187521
-98	25	0.00612482599701617
-97	25	-1
-96	25	-1
-95	25	-1
-94	25	-1
-93	25	-1
-92	25	-1
-91	25	-1
-90	25	-1
-89	25	-1
-88	25	-1
-87	25	-1
-86	25	-1
-85	25	-1
-84	25	-1
-83	25	-1
-82	25	0.014580519877844597
-81	25	0.015167920654171716
-80	25	-1
-79	25	-1
-78	25	-1
-77	25	-1
-76	25	-1
-75	25	-1
-74	25	-1
-73	25	-1
-72	25	-1
-71	25	-1
-70	25	-1
-69	25	-1
-68	25	-1
-67	25	-1
-126	26	-1
-125	26	-1
-124	26	-1
-123	26	-1
-122	26	-1
-121	26	-1
-120	26	-1
-119	26	-1
-118	26	-1
-117	26	-1
-116	26	-1
-115	26	-1
-114	26	0.01159189990447665
-113	26	0.056588717507634716
-112	26	0.06979163227448919
-111	26	-1
-110	26	0.00962398052232836
-109	26	0.019061672278690604
-108	26	0.21509576606067532
-107	26	0.1227379050915263
-106	26	0.48112336878194495
-105	26	0.2197856883709093
-104	26	0.07777062368524454
-103	26	0.2078239167902135
-102	26	0.2844819221620806
-101	26	0.07452259604642025
-100	26	0.014848821418854212
-99	26	0.018512910149222378
-98	26	0.008777758520756476
-97	26	-1
-96	26	-1
-95	26	-1
-94	26	-1
-93	26	-1
-92	26	-1
-91	26	-1
-90	26	-1
-89	26	-1
-88	26	-1
-87	26	-1
-86	26	-1
-85	26	-1
-84	26	-1
-83	26	0.012657683437703167
-82	26	0.01378069960727212
-81	26	0.015134197068416247
-80	26	-1
-79	26	-1
-78	26	-1
-77	26	-1
-76	26	-1
-75	26	-1
-74	26	-1
-73	26	-1
-72	26	-1
-71	26	-1
-70	26	-1
-69	26	-1
-68	26	-1
-67	26	-1
-126	27	-1
-125	27	-1
-124	27	-1
-123	27	-1
-122	27	-1
-121	27	-1
-120	27	-1
-119	27	-1
-118	27	-1
-117	27	-1
-116	27	-1
-115	27	0.044988784214039644
-114	27	0.013933284429020951
-113	27	0.12211356606436045
-112	27	0.01250219540954805
-111	27	0.00991145407523102
-110	27	0.018889167195974943
-109	27	0.18891734625609366
-108	27	0.19288079354059023
-107	27	0.41894923943755236
-106	27	0.28939399026920787
-105	27	0.3120937253048577
-104	27	0.2223535856610037
-103	27	0.480479360157252
-102	27	0.14299354999945282
-101	27	0.04399318270268875
-100	27	0.04691391684352624
-99	27	0.10743139467921954
-98	27	0.07134409009966397
-97	27	0.13555337274672977
-96	27	-1
-95	27	-1
-94	27	-1
-93	27	-1
-92	27	-1
-91	27	-1
-90	27	-1
-89	27	-1
-88	27	-1
-87	27	-1
-86	27	-1
-85	27	-1
-84	27	-1
-83	27	0.012328872864719278
-82	27	0.012788391327157223
-81	27	0.013608835212825887
-80	27	-1
-79	27	-1
-78	27	-1
-77	27	-1
-76	27	-1
-75	27	-1
-74	27	-1
-73	27	-1
-72	27	-1
-71	27	-1
-70	27	-1
-69	27	-1
-68	27	-1
-67	27	-1
-126	28	-1
-125	28	-1
-124	28	-1
-123	28	-1
-122	28	-1
-121	28	-1
-120	28	-1
-119	28	-1
-118	28	-1
-117	28	-1
-116	28	0.05062034898897988
-115	28	0.04164336728170558
-114	28	0.040745927631033144
-113	28	0.06078985920477772
-112	28	0.01933984041904941
-111	28	0.0611866276292654
-110	28	0.11180733297186667
-109	28	0.3896094298837773
-108	28	0.3432603382067107
-107	28	0.41088443321114737
-106	28	0.26362282372926027
-105	28	0.3188565594366507
-104	28	0.18702490275801803
-103	28	0.5793975042339206
-102	28	0.21457740716169763
-101	28	0.08577299787955565
-100	28	0.09806456023952201
-99	28	0.11564193176585753
-98	28	0.13916648046176694
-97	28	0.14234088974484427
-96	28	0.14967004554124455
-95	28	-1
-94	28	-1
-93	28	-1
-92	28	-1
-91	28	-1
-90	28	-1
-89	28	-1
-88	28	-1
-87	28	-1
-86	28	-1
-85	28	-1
-84	28	-1
-83	28	0.034513646052186445
-82	28	0.062397434927350164
-81	28	0.011782417213020991
-80	28	-1
-79	28	-1
-78	28	-1
-77	28	-1
-76	28	-1
-75	28	-1
-74	28	-1
-73	28	-1
-72	28	-1
-71	28	-1
-70	28	-1
-69	28	-1
-68	28	-1
-67	28	-1
-126	29	-1
-125	29	-1
-124	29	-1
-123	29	-1
-122	29	-1
-121	29	-1
-120	29	-1
-119	29	-1
-118	29	-1
-117	29	-1
-116	29	0.06360730410815865
-115	29	0.0708561755848759
-114	29	0.06032357563540142
-113	29	0.06905660850308376
-112	29	0.07428445642557488
-111	29	0.08533320513332536
-110	29	0.14061072276464565
-109	29	0.48085613162524277
-108	29	0.46790186376685233
-107	29	0.4602710700625826
-106	29	0.2524311033297364
-105	29	0.1362969265575763
-104	29	0.1931096455198072
-103	29	0.21629779078525654
-102	29	0.16816593957121773
-101	29	0.18231838802457287
-100	29	0.20540079634278302
-99	29	0.18617667825486242
-98	29	0.1831566888743874
-97	29	0.15507856755571436
-96	29	0.15399056663686453
-95	29	0.1872306338408551
-94	29	0.19605268683615693
-93	29	0.20946851213571144
-92	29	0.20966919253730043
-91	29	0.1823534247874528
-90	29	0.17089804012055412
-89	29	-1
-88	29	-1
-87	29	-1
-86	29	0.21483530991120434
-85	29	0.21365885659871972
-84	29	0.2286180859096562
-83	29	0.18608290393969038
-82	29	0.1832035199132929
-81	29	0.061743811302059075
-80	29	-1
-79	29	-1
-78	29	-1
-77	29	-1
-76	29	-1
-75	29	-1
-74	29	-1
-73	29	-1
-72	29	-1
-71	29	-1
-70	29	-1
-69	29	-1
-68	29	-1
-67	29	-1
-126	30	-1
-125	30	-1
-124	30	-1
-123	30	-1
-122	30	-1
-121	30	-1
-120	30	-1
-119	30	-1
-118	30	-1
-117	30	0.03650490145232339
-116	30	0.039753566038171734
-115	30	0.09497480598603
-114	30	0.08089043884527584
-113	30	0.07395241154596957
-112	30	0.1351213150252997
-111	30	0.22296581240628763
-110	30	0.2599841820145802
-109	30	0.485762064089965
-108	30	0.33614881065342067
-107	30	0.2857908623261922
-106	30	0.24535227426097075
-105	30	0.3998880245261081
-104	30	0.44262267099291813
-103	30	0.3237270810139561
-102	30	0.21909584013733363
-101	30	0.27540872871827643
-100	30	0.2937376509674346
-99	30	0.2595801181616231
-98	30	0.17651778349543992
-97	30	0.177852669196185
-96	30	0.18385285045952313
-95	30	0.21974558222055446
-94	30	0.21779272696288413
-93	30	0.20841901798482118
-92	30	0.22568314438953024
-91	30	0.2316646942509311
-90	30	0.2283228548844811
-89	30	0.22872703097479924
-88	30	0.2291434877030409
-87	30	0.23680528697830552
-86	30	0.2355008269555232
-85	30	0.2303676512470927
-84	30	0.23822269519877565
-83	30	0.21259077781145938
-82	30	0.19897661038867143
-81	30	-1
-80	30	-1
-79	30	-1
-78	30	-1
-77	30	-1
-76	30	-1
-75	30	-1
-74	30	-1
-73	30	-1
-72	30	-1
-71	30	-1
-70	30	-1
-69	30	-1
-68	30	-1
-67	30	-1
-126	31	-1
-125	31	-1
-124	31	-1
-123	31	-1
-122	31	-1
-121	31	-1
-120	31	-1
-119	31	-1
-118	31	-1
-117	31	0.03410665280410549
-116	31	0.1172536322114492
-115	31	0.1655477505902516
-114	31	0.15574082410469425
-113	31	0.13026527206757213
-112	31	0.1827747170753338
-111	31	0.315914846262407
-110	31	0.34838760274745834
-109	31	0.402087306263116
-108	31	0.2410288630533033
-107	31	0.21534548483593752
-106	31	0.29835385203767395
-105	31	0.3307670666026789
-104	31	0.2344397630033296
-103	31	0.1655700671188772
-102	31	0.2705810724597856
-101	31	0.270251945751568
-100	31	0.22428527482299931
-99	31	0.22310485579042366
-98	31	0.20806566671283985
-97	31	0.22351234288289332
-96	31	0.26097269386595695
-95	31	0.2784156143868468
-94	31	0.31404592584458846
-93	31	0.29039421221858935
-92	31	0.2947780445389649
-91	31	0.3423337065537359
-90	31	0.31860040571935405
-89	31	0.39885866762841615
-88	31	0.37601670915006663
-87	31	0.4171961012107886
-86	31	0.24848894373138902
-85	31	0.2396232023432916
-84	31	0.2429688390737911
-83	31	0.24876357920080824
-82	31	0.24314463084056334
-81	31	-1
-80	31	-1
-79	31	-1
-78	31	-1
-77	31	-1
-76	31	-1
-75	31	-1
-74	31	-1
-73	31	-1
-72	31	-1
-71	31	-1
-70	31	-1
-69	31	-1
-68	31	-1
-67	31	-1
-126	32	-1
-125	32	-1
-124	32	-1
-123	32	-1
-122	32	-1
-121	32	-1
-120	32	-1
-119	32	-1
-118	32	0.04204349815046859
-117	32	0.0797383784525966
-116	32	0.15781613967640284
-115	32	0.08711020315242946
-114	32	0.0772548836580251
-113	32	0.13141138388011478
-112	32	0.12993978372047585
-111	32	0.24154159137800071
-110	32	0.29477570626060934
-109	32	0.5763211716981896
-108	32	0.48259511859139864
-107	32	0.3038602076185411
-106	32	0.7109884211261766
-105	32	0.32674375939227956
-104	32	0.27604503037750944
-103	32	0.27444394571565206
-102	32	0.23352283988208716
-101	32	0.23130093296371074
-100	32	0.23396057494336453
-99	32	0.219624468754849
-98	32	0.1698566177065474
-97	32	0.16908200220602532
-96	32	0.2738151546064972
-95	32	0.2856159591051951
-94	32	0.30863283015765514
-93	32	0.3127525118487579
-92	32	0.31566655851349845
-91	32	0.36112587915758754
-90	32	0.42586302346686805
-89	32	0.4117101260640686
-88	32	0.3976670716253008
-87	32	0.4178513148653614
-86	32	0.42865505876701454
-85	32	0.4343541165437215
-84	32	0.3891520719905399
-83	32	0.37976168641124497
-82	32	0.244746164451865
-81	32	0.4020536724672493
-80	32	0.39190489903922016
-79	32	-1
-78	32	-1
-77	32	-1
-76	32	-1
-75	32	-1
-74	32	-1
-73	32	-1
-72	32	-1
-71	32	-1
-70	32	-1
-69	32	-1
-68	32	-1
-67	32	-1
-126	33	-1
-125	33	-1
-124	33	-1
-123	33	-1
-122	33	-1
-121	33	-1
-120	33	-1
-119	33	0.046065793353995604
-118	33	0.06591679919248959
-117	33	0.17520439124933931
-116	33	0.08457987731895249
-115	33	0.07172489275953978
-114	33	0.1359094177153767
-113	33	0.12881008662198934
-112	33	0.12671170627258133
-111	33	0.29017564866413686
-110	33	0.44346992277227776
-109	33	0.14325757903825115
-108	33	0.5915954606347565
-107	33	0.5422639603869457
-106	33	0.7057778016386094
-105	33	0.3174992262636921
-104	33	0.42175528570160553
-103	33	0.32944962445846643
-102	33	0.2456588786720674
-101	33	0.18077802377505314
-100	33	0.17158189300842613
-99	33	0.1918012852487278
-98	33	0.1981196126651257
-97	33	0.2065494147897228
-96	33	0.22633941494591983
-95	33	0.26792149595192577
-94	33	0.31437435106929934
-93	33	0.32892055624462024
-92	33	0.3075996946021405
-91	33	0.3148375733646525
-90	33	0.410445192298609
-89	33	0.408290047903841
-88	33	0.4154276893498061
-87	33	0.4645170468442268
-86	33	0.48532108349833003
-85	33	0.5133604081025274
-84	33	0.47487431052355267
-83	33	0.4573086023296548
-82	33	0.42167262288517915
-81	33	0.4324270571728699
-80	33	0.4383222965036098
-79	33	0.47945995497224136
-78	33	-1
-77	33	-1
-76	33	-1
-75	33	-1
-74	33	-1
-73	33	-1
-72	33	-1
-71	33	-1
-70	33	-1
-69	33	-1
-68	33	-1
-67	33	-1
-126	34	-1
-125	34	-1
-124	34	-1
-123	34	-1
-122	34	-1
-121	34	0.01723382110131601
-120	34	0.047211579678191166
-119	34	0.1277250693463212
-118	34	0.2547493192570223
-117	34	0.26294838942660453
-116	34	0.1299654673699335
-115	34	0.12249760490148037
-114	34	0.1900686864590394
-113	34	0.41436420294123616
-112	34	0.6090690406614446
-111	34	0.6235829214767781
-110	34	0.5018270839414806
-109	34	0.14800438698431959
-108	34	0.5130636338136375
-107	34	0.829093457899345
-106	34	0.8320431492793379
-105	34	0.45480721502910637
-104	34	0.4582741242282395
-103	34	0.42036019400976105
-102	34	0.28695784093478005
-101	34	0.15849468934896438
-100	34	0.1335122521576931
-99	34	0.1474277394824941
-98	34	0.17809178154082628
-97	34	0.18882449789915043
-96	34	0.2584851772326139
-95	34	0.31156837027704015
-94	34	0.307863948115661
-93	34	0.302917002248582
-92	34	0.26083504409572084
-91	34	0.26196822990551394
-90	34	0.3433687407912753
-89	34	0.3816645399245596
-88	34	0.41303703355906446
-87	34	0.4867978465765781
-86	34	0.4875209357752566
-85	34	0.5846606882189211
-84	34	0.5281478674854632
-83	34	0.44885256472190804
-82	34	0.4290172113187263
-81	34	0.44053869443818044
-80	34	0.44802085781705625
-79	34	0.4878004068043152
-78	34	0.48958956387086827
-77	34	0.45183799434828764
-76	34	-1
-75	34	-1
-74	34	-1
-73	34	-1
-72	34	-1
-71	34	-1
-70	34	-1
-69	34	-1
-68	34	-1
-67	34	-1
-126	35	-1
-125	35	-1
-124	35	-1
-123	35	-1
-122	35	0.02727261154920575
-121	35	0.05881786841235669
-120	35	0.3499695228799134
-119	35	0.4338588317755567
-118	35	0.23200613900952585
-117	35	0.16933367578199277
-116	35	0.1903398519233789
-115	35	0.16718815574093632
-114	35	0.4714883899335433
-113	35	0.6417505025194015
-112	35	0.6098697607015284
-111	35	0.5873971286128855
-110	35	0.5234244516760639
-109	35	0.3577995191938514
-108	35	0.48491300715971475
-107	35	0.6556649422954991
-106	35	0.2162999981200242
-105	35	0.8802785581651885
-104	35	0.4205986890489165
-103	35	0.33107323141744466
-102	35	0.2374677492957807
-101	35	0.19147227077787132
-100	35	0.11492747549086776
-99	35	0.1202864447104262
-98	35	0.1411772127852945
-97	35	0.15764306031252306
-96	35	0.16911648713521338
-95	35	0.23484226488634516
-94	35	0.2677699568082575
-93	35	0.28427345997012426
-92	35	0.24797335335398435
-91	35	0.20733311216337794
-90	35	0.27092881186371354
-89	35	0.33021945116491624
-88	35	0.41870134451940755
-87	35	0.42087221149783843
-86	35	0.8105221029502806
-85	35	0.8032155442759086
-84	35	0.5413202312426351
-83	35	0.7818736100688884
-82	35	0.4819379688423474
-81	35	0.4044547008607764
-80	35	0.4140416608248679
-79	35	0.4148407440701027
-78	35	0.43024099138512784
-77	35	0.44664617461869927
-76	35	0.40852771986901526
-75	35	-1
-74	35	-1
-73	35	-1
-72	35	-1
-71	35	-1
-70	35	-1
-69	35	-1
-68	35	-1
-67	35	-1
-126	36	-1
-125	36	-1
-124	36	-1
-123	36	0.022032873668338785
-122	36	0.02630867406803473
-121	36	0.3550129461119435
-120	36	0.35480681284522925
-119	36	0.05601039953975199
-118	36	0.4067540609114029
-117	36	0.23517072752350976
-116	36	0.34793983179547877
-115	36	0.16920621155227358
-114	36	0.34240059066781886
-113	36	0.7196680168509433
-112	36	0.4812311540610236
-111	36	0.7021664710151224
-110	36	0.7041917006644546
-109	36	0.7371499211485774
-108	36	0.4004237147442573
-107	36	0.04171359981039369
-106	36	0.021677838181223492
-105	36	0.2948082363890921
-104	36	0.7866355607055876
-103	36	0.39905742128864014
-102	36	0.20321069936315583
-101	36	0.15594384278463885
-100	36	0.10937976979556059
-99	36	0.07538470056989455
-98	36	0.08205482664144567
-97	36	0.12078333821409969
-96	36	0.1409727724321097
-95	36	0.3044412417305617
-94	36	0.471138583491549
-93	36	0.3461774433395403
-92	36	0.36834594959214345
-91	36	0.2089795126597664
-90	36	0.2149060662142441
-89	36	0.311534680362493
-88	36	0.3359655176896837
-87	36	0.3478746686542656
-86	36	0.5879945119671683
-85	36	0.7657178837234033
-84	36	0.9117172718427233
-83	36	0.8847855429299956
-82	36	0.43269373314276677
-81	36	0.7663514636266304
-80	36	0.5354982922617858
-79	36	0.5182982908027001
-78	36	0.39583786452707337
-77	36	0.39904689903604007
-76	36	0.39476514659555556
-75	36	-1
-74	36	-1
-73	36	-1
-72	36	-1
-71	36	-1
-70	36	-1
-69	36	-1
-68	36	-1
-67	36	-1
-126	37	-1
-125	37	-1
-124	37	-1
-123	37	0.01969839651158799
-122	37	0.20445683337063664
-121	37	0.38162410641523503
-120	37	0.09951026162809458
-119	37	0.0255266350013894
-118	37	0.47347545888011244
-117	37	0.6231580095340026
-116	37	0.518638276475601
-115	37	0.5348186015093866
-114	37	0.7052767553525763
-113	37	0.11807754797282022
-112	37	0.7057807011037702
-111	37	0.2898710364661992
-110	37	0.7260907998380415
-109	37	0.13736388297122598
-108	37	-1
-107	37	-1
-106	37	0.03086055284195754
-105	37	0.6742912935514866
-104	37	0.7326446199441863
-103	37	0.50279204465326
-102	37	0.2332544990580012
-101	37	0.18189575824147253
-100	37	0.1263573074518967
-99	37	0.1080960362721221
-98	37	0.10721825593055201
-97	37	0.20225425933770416
-96	37	0.23749099178263514
-95	37	0.2755946873193388
-94	37	0.38420266625463084
-93	37	0.4856277720874475
-92	37	0.5103752684226638
-91	37	0.5632932200122581
-90	37	0.35974305875055307
-89	37	0.403209838876721
-88	37	0.2884005493270575
-87	37	0.48664567142119713
-86	37	0.5323003692515648
-85	37	0.7743222804162546
-84	37	0.9181614734595585
-83	37	0.9167528945781591
-82	37	0.5850960756487296
-81	37	0.5407457630162369
-80	37	0.909046303242715
-79	37	0.4817913120238856
-78	37	0.49269021450149725
-77	37	0.5007371656343791
-76	37	0.6139132986962602
-75	37	-1
-74	37	-1
-73	37	-1
-72	37	-1
-71	37	-1
-70	37	-1
-69	37	-1
-68	37	-1
-67	37	-1
-126	38	-1
-125	38	-1
-124	38	0.028574156206534324
-123	38	0.14720730530535717
-122	38	0.3610223121326623
-121	38	0.337132019289487
-120	38	0.02204125153262455
-119	38	0.29211686864870984
-118	38	0.29144327612626214
-117	38	0.16292774710528155
-116	38	0.37005705492718743
-115	38	0.22628383874596447
-114	38	0.3923068958541108
-113	38	0.14911902557019618
-112	38	0.0904369091813622
-111	38	0.5680574153961787
-110	38	0.615861645753261
-109	38	0.24955994069003715
-108	38	0.01609134980111072
-107	38	-1
-106	38	0.02585770528657612
-105	38	0.7018845681765741
-104	38	0.7483552316219038
-103	38	0.558085967645523
-102	38	0.36347281849619334
-101	38	0.19537284643394312
-100	38	0.142474368026494
-99	38	0.12413107939511918
-98	38	0.144130392876594
-97	38	0.23129001788034692
-96	38	0.25848139857479124
-95	38	0.2972046724039288
-94	38	0.351963999492313
-93	38	0.3674532229753245
-92	38	0.41858845244040027
-91	38	0.39462297927153644
-90	38	0.4222553592638426
-89	38	0.503956413743203
-88	38	0.5110241874319035
-87	38	0.6441189914313322
-86	38	0.6703205227791803
-85	38	0.8386742261023509
-84	38	0.8561200273821749
-83	38	0.8592066483426704
-82	38	0.8536085293660169
-81	38	0.46428349960207177
-80	38	0.3601299502872668
-79	38	0.8396184229023328
-78	38	0.6543210869589821
-77	38	0.6232741752027076
-76	38	0.7226765393143626
-75	38	-1
-74	38	-1
-73	38	-1
-72	38	-1
-71	38	-1
-70	38	-1
-69	38	-1
-68	38	-1
-67	38	-1
-126	39	-1
-125	39	-1
-124	39	0.050421390495571906
-123	39	0.46861531925870586
-122	39	0.3783729361303008
-121	39	0.03509502435878094
-120	39	0.27816959944449987
-119	39	0.5207601237865855
-118	39	0.21310176645706025
-117	39	0.10340143740517696
-116	39	0.10774055249028049
-115	39	0.12265402637035504
-114	39	0.5643238395802622
-113	39	0.5747046731054123
-112	39	0.07674914210905412
-111	39	0.30197749135842467
-110	39	0.4291602204229534
-109	39	0.24314236738711517
-108	39	-1
-107	39	-1
-106	39	-1
-105	39	0.4548329267379043
-104	39	0.5817766556951528
-103	39	0.6387073735363197
-102	39	0.5139681734127088
-101	39	0.2937479206859723
-100	39	0.23305336035385446
-99	39	0.16458914999559937
-98	39	0.1671012559641297
-97	39	0.22557970830819293
-96	39	0.2721969911595307
-95	39	0.2968100926079819
-94	39	0.31916211629904406
-93	39	0.34927466137754337
-92	39	0.3530666941523493
-91	39	0.4311436416552878
-90	39	0.4691623641565497
-89	39	0.6382269976309499
-88	39	0.6994834368987994
-87	39	0.7728748861141526
-86	39	0.805469831672953
-85	39	0.8056299569747429
-84	39	0.783654629926764
-83	39	0.7320983981203234
-82	39	0.7638603553977332
-81	39	0.6246233618138753
-80	39	0.29712135486956287
-79	39	0.589569202142948
-78	39	0.7750331170363499
-77	39	0.7303411351705404
-76	39	0.685904586832294
-75	39	0.6432316615609578
-74	39	-1
-73	39	-1
-72	39	-1
-71	39	-1
-70	39	-1
-69	39	-1
-68	39	-1
-67	39	-1
-126	40	-1
-125	40	-1
-124	40	0.04069123436498486
-123	40	0.4954554624848023
-122	40	0.07717069628411091
-121	40	0.05513394734028787
-120	40	0.30867710779659635
-119	40	0.38791317729284797
-118	40	0.29518224868862336
-117	40	0.19277992021233065
-116	40	0.07360182879556124
-115	40	0.24430049795040548
-114	40	0.4147049836287779
-113	40	0.6010286367079585
-112	40	0.09082917875829376
-111	40	0.012625184174494677
-110	40	0.13502003951316296
-109	40	0.11135905695176233
-108	40	0.027830985873338078
-107	40	-1
-106	40	-1
-105	40	0.6255895384303998
-104	40	0.6062643225394975
-103	40	0.6057149206570711
-102	40	0.5336973502723206
-101	40	0.5289697255618813
-100	40	0.46245767833090323
-99	40	0.3778761548639884
-98	40	0.3516172982839749
-97	40	0.34223431101739704
-96	40	0.32555913145866383
-95	40	0.4458001574503113
-94	40	0.4819057006010404
-93	40	0.5098962019531732
-92	40	0.49421926148377604
-91	40	0.5569320740426129
-90	40	0.6122083196505078
-89	40	0.7122825178992869
-88	40	0.7516347137811672
-87	40	0.7128480071367996
-86	40	0.8450870012580873
-85	40	0.8601794656697245
-84	40	0.8443820570994479
-83	40	0.6359292182564916
-82	40	0.7598740584571458
-81	40	0.7258504248230881
-80	40	0.6528607853603572
-79	40	0.3283016046107856
-78	40	0.6387031646352794
-77	40	0.6889493993757918
-76	40	0.7396931262192368
-75	40	0.8164983683025979
-74	40	0.7887611492619411
-73	40	0.6332216789830023
-72	40	-1
-71	40	-1
-70	40	-1
-69	40	-1
-68	40	-1
-67	40	-1
-126	41	-1
-125	41	-1
-124	41	0.0236637838188706
-123	41	0.0551461625064174
-122	41	0.06445184629055989
-121	41	0.059188755836693516
-120	41	0.070493199959183
-119	41	0.30397787913850716
-118	41	0.17298220373756024
-117	41	0.10018448080914158
-116	41	0.03215767347663737
-115	41	0.10992470088977102
-114	41	0.4449283537482181
-113	41	0.42540737719338695
-112	41	0.04525517959053379
-111	41	0.03515151529322899
-110	41	0.08709853981999185
-109	41	0.06902245093286549
-108	41	0.05967223697571941
-107	41	-1
-106	41	0.047440861900625596
-105	41	0.3247592157863345
-104	41	0.5083649102236731
-103	41	0.553239838988023
-102	41	0.5171945298877336
-101	41	0.5463389248427765
-100	41	0.5735279579057518
-99	41	0.6094886213295694
-98	41	0.5404516075991054
-97	41	0.4328564773163149
-96	41	0.5546775060521659
-95	41	0.5660169401719681
-94	41	0.5477522738120213
-93	41	0.5477102783327551
-92	41	0.5973368693090396
-91	41	0.6315763728008842
-90	41	0.6808907568511322
-89	41	0.6583256224707428
-88	41	0.8443718622058176
-87	41	0.8260292844110629
-86	41	0.7617993968551279
-85	41	0.6936495259327696
-84	41	0.8245917108780544
-83	41	0.6986422178775971
-82	41	0.6117168135401656
-81	41	0.4086200350984934
-80	41	0.3099855241863563
-79	41	0.18490221366682544
-78	41	0.211813674382767
-77	41	0.31920658100025373
-76	41	0.22580198504867405
-75	41	0.48540301677190945
-74	41	0.5029537599843317
-73	41	0.4748578490439294
-72	41	0.4993095999327324
-71	41	0.4293054742744018
-70	41	-1
-69	41	-1
-68	41	-1
-67	41	-1
-126	42	-1
-125	42	-1
-124	42	0.06453468681614126
-123	42	0.04007590425666739
-122	42	0.035512821388176
-121	42	0.037982771003889304
-120	42	0.07203350809002222
-119	42	0.12000011784922912
-118	42	0.1618089370308186
-117	42	0.11328336650726778
-116	42	0.2760253701330957
-115	42	0.3145877984707098
-114	42	0.28989209967762625
-113	42	0.14573466695012835
-112	42	0.03880528473355832
-111	42	-1
-110	42	-1
-109	42	0.06298937476962112
-108	42	0.11822754385277376
-107	42	0.14379436357067077
-106	42	0.1188539779773462
-105	42	0.3769184054026576
-104	42	0.40962895544335765
-103	42	0.5156312505103292
-102	42	0.5448659965410316
-101	42	0.5098875970888247
-100	42	0.52696666279136
-99	42	0.5693830321615222
-98	42	0.608236894160262
-97	42	0.6356873467433909
-96	42	0.7442061905077684
-95	42	0.7437824009386036
-94	42	0.7737900882625254
-93	42	0.7091357564194859
-92	42	0.7563036944704487
-91	42	0.7380774694066675
-90	42	0.6766838199649127
-89	42	0.6534169214844475
-88	42	0.4794544366353222
-87	42	0.6150357658380712
-86	42	0.6116169222888154
-85	42	0.4942692071094511
-84	42	0.6091536863379166
-83	42	0.5258287630124021
-82	42	0.34937367343623194
-81	42	0.329309243579111
-80	42	0.31239835620902223
-79	42	0.20120516737069108
-78	42	0.23489552151417176
-77	42	0.2757584229229097
-76	42	0.16927613542821873
-75	42	0.14095462739207046
-74	42	0.27967386067620953
-73	42	0.2363332727563354
-72	42	0.4541144205648027
-71	42	0.5416849091349707
-70	42	-1
-69	42	-1
-68	42	-1
-67	42	-1
-126	43	-1
-125	43	-1
-124	43	0.03721125886640078
-123	43	0.01842842908754673
-122	43	0.014843962476431322
-121	43	0.04030782873364363
-120	43	0.05864345061794617
-119	43	0.10922672480063136
-118	43	0.2595567540842942
-117	43	0.4845342060661113
-116	43	0.08816655313545824
-115	43	0.024100129942804773
-114	43	0.059543584900595574
-113	43	0.2042860361664319
-112	43	0.03955920740594485
-111	43	-1
-110	43	-1
-109	43	0.17452680494746028
-108	43	0.1574630315853705
-107	43	0.2475088309758655
-106	43	0.29200305996458725
-105	43	0.46721579419109927
-104	43	0.4080775545199996
-103	43	0.43617935792185786
-102	43	0.4437191832449823
-101	43	0.4526416793253263
-100	43	0.4915759780994979
-99	43	0.5324214920703836
-98	43	0.6250658576098849
-97	43	0.6309626214981124
-96	43	0.5966136865792269
-95	43	0.6588099266837498
-94	43	0.6257930621784692
-93	43	0.5122171770489187
-92	43	0.6004667016535463
-91	43	0.4802812518618541
-90	43	0.4846794599175598
-89	43	0.4342974179701555
-88	43	0.43792371357511817
-87	43	0.35003559327312855
-86	43	0.3308145149470702
-85	43	0.4009643247000667
-84	43	0.3696054866111584
-83	43	0.376431762911295
-82	43	0.225820410682116
-81	43	0.16342092742292635
-80	43	0.3383748422948163
-79	43	0.49127480784729954
-78	43	0.5462982387993894
-77	43	0.4330742177967862
-76	43	0.16481462550087092
-75	43	0.05687811593127968
-74	43	0.21430001252381886
-73	43	0.08637613339859311
-72	43	0.1630290226174183
-71	43	0.23363403904756497
-70	43	0.2437029275338543
-69	43	-1
-68	43	-1
-67	43	-1
-126	44	-1
-125	44	-1
-124	44	0.03485778263682412
-123	44	0.02919336972754474
-122	44	0.02715397104668915
-121	44	0.03824779521395574
-120	44	0.03643102214471193
-119	44	0.01533145329518136
-118	44	0.17981657048080707
-117	44	0.12227179268412561
-116	44	-1
-115	44	-1
-114	44	-1
-113	44	0.021368063999988026
-112	44	0.010371694785087433
-111	44	-1
-110	44	-1
-109	44	0.24456799699428344
-108	44	0.028758054316709702
-107	44	0.25505439911063116
-106	44	0.31267224342936767
-105	44	0.22256661217231014
-104	44	0.3317195409080395
-103	44	0.5222537224689937
-102	44	0.42461077252320906
-101	44	0.4439376719745274
-100	44	0.4708485434443233
-99	44	0.5172851615567957
-98	44	0.46851961820216886
-97	44	0.4224761114468359
-96	44	0.5770759679513697
-95	44	0.6327384971436059
-94	44	0.557572762312041
-93	44	0.4946812117557038
-92	44	0.433811243134464
-91	44	0.3351884890858987
-90	44	0.270484230323411
-89	44	0.29173934893164527
-88	44	0.19362450635436496
-87	44	0.24432342243140356
-86	44	0.12735805317562984
-85	44	0.10870987175291467
-84	44	0.15944692047337605
-83	44	-1
-82	44	0.10592641325777638
-81	44	0.0874179392902502
-80	44	0.15662823815308932
-79	44	0.13269772692219808
-78	44	0.1861359922114754
-77	44	0.26625078671375274
-76	44	0.2376776518672041
-75	44	0.09320447673679601
-74	44	0.1793744394562212
-73	44	0.07682769890868807
-72	44	0.035019484873537024
-71	44	0.08229911125780949
-70	44	0.1673829904466364
-69	44	0.12743188665298555
-68	44	0.06243188244408452
-67	44	-1
-126	45	-1
-125	45	-1
-124	45	-1
-123	45	0.0594971373393404
-122	45	0.03743847124483486
-121	45	0.29468811435340947
-120	45	0.2782979148075405
-119	45	0.08559999334058323
-118	45	0.018863101004178318
-117	45	0.04150910520915105
-116	45	-1
-115	45	-1
-114	45	-1
-113	45	0.021287923718251674
-112	45	0.02688652625086902
-111	45	0.011908196011701493
-110	45	0.046587942134532004
-109	45	0.19737510483671006
-108	45	0.25343712420943976
-107	45	0.29761241203046085
-106	45	0.3530882624319011
-105	45	0.3304468534115528
-104	45	0.31422834896877716
-103	45	0.3756577927755991
-102	45	0.49786491803352284
-101	45	0.5085087611081083
-100	45	0.43615055033251715
-99	45	0.46967491477209217
-98	45	0.4664371474986922
-97	45	0.45972628861818693
-96	45	0.41124657640974566
-95	45	0.45459582531264886
-94	45	0.36346310996446096
-93	45	0.30932475478241056
-92	45	0.23389569239555402
-91	45	0.12745260379921597
-90	45	0.11510423998143593
-89	45	0.1177604680746906
-88	45	0.15127584417226675
-87	45	0.06619860569396968
-86	45	0.15374980814426092
-85	45	0.13277470304566366
-84	45	0.121147829044167
-83	45	0.04994308162826855
-82	45	0.06466143085612695
-81	45	0.08934392305305824
-80	45	0.059055791976281996
-79	45	0.0339402908462856
-78	45	0.06709160355107786
-77	45	0.14426005508796744
-76	45	0.15101659457442726
-75	45	0.16565817344731534
-74	45	0.2399078456440727
-73	45	0.15546988311507684
-72	45	0.04211394954201077
-71	45	0.024448530611851687
-70	45	0.04206846722206078
-69	45	0.09413805775304357
-68	45	0.08837069418901351
-67	45	-1
-126	46	-1
-125	46	-1
-124	46	-1
-123	46	0.019117509430510434
-122	46	-1
-121	46	0.1650572639692724
-120	46	0.5832204958141544
-119	46	0.4888395377055335
-118	46	0.19955373489928147
-117	46	0.10437440438204587
-116	46	0.020454878382869135
-115	46	0.011867492197398955
-114	46	-1
-113	46	0.013970442478025093
-112	46	0.030426123170963593
-111	46	0.013035320068685522
-110	46	0.0702864026214158
-109	46	0.2644157152134095
-108	46	0.3590508722386218
-107	46	0.3870442730559156
-106	46	0.3830995039389234
-105	46	0.29255225607851826
-104	46	0.23396175343565576
-103	46	0.2342392509577822
-102	46	0.29877239451020876
-101	46	0.354592617194745
-100	46	0.27249863842051353
-99	46	0.3398549912001232
-98	46	0.3983146811986613
-97	46	0.4565650298125814
-96	46	0.2512570537674014
-95	46	0.2613688075725051
-94	46	0.15887293860887589
-93	46	0.1285052031837624
-92	46	0.11855748428185907
-91	46	0.10073869019186696
-90	46	0.08186410730565141
-89	46	0.05740601500594811
-88	46	0.05962274965260198
-87	46	0.05049408289309008
-86	46	0.04337308437714859
-85	46	0.033781395478910736
-84	46	0.024651512814653935
-83	46	0.034720212368052124
-82	46	0.04717145482160947
-81	46	0.08135161280878953
-80	46	0.06023869893702801
-79	46	0.03771062907450849
-78	46	0.04720008470179515
-77	46	0.041366238272247995
-76	46	0.03711993039038866
-75	46	0.026821432322695134
-74	46	0.03612295771261006
-73	46	0.08463357354310995
-72	46	0.06258851903456789
-71	46	0.04184183660728156
-70	46	0.03829151727795966
-69	46	0.03789535867646711
-68	46	0.0506376999496896
-67	46	-1
-126	47	-1
-125	47	-1
-124	47	-1
-123	47	0.061083378610196554
-122	47	-1
-121	47	0.03429554547684838
-120	47	0.4332117085640941
-119	47	0.1893664266439523
-118	47	0.21266804388144103
-117	47	0.04770462905224808
-116	47	0.015295104290488247
-115	47	0.04349141622692224
-114	47	-1
-113	47	0.02006142563708966
-112	47	0.11094643500002384
-111	47	0.1193290787267457
-110	47	0.16689104473996333
-109	47	0.27200505591899155
-108	47	0.2808915518657731
-107	47	0.31516073278650664
-106	47	0.25559959209201744
-105	47	0.2722103661117246
-104	47	0.24151462635200424
-103	47	0.22569778201203614
-102	47	0.19698645491467295
-101	47	0.2432166498139151
-100	47	0.22124159400622562
-99	47	0.22264280263424827
-98	47	0.290715566489553
-97	47	0.3264243131564541
-96	47	0.14789125172436338
-95	47	0.1331003784550284
-94	47	0.10548060645961554
-93	47	0.06591057656612974
-92	47	0.055636555596262384
-91	47	0.019812106239770616
-90	47	0.026967032239340185
-89	47	0.07196581960818497
-88	47	0.05553774930606913
-87	47	-1
-86	47	-1
-85	47	0.004235264473779341
-84	47	0.020504897898140292
-83	47	0.0182169093628126
-82	47	0.02632750282066518
-81	47	0.026784480977497624
-80	47	0.030741237044651856
-79	47	0.02541077143824789
-78	47	0.026298951506632248
-77	47	0.025159685237803375
-76	47	0.024116560557153742
-75	47	0.01748265161139647
-74	47	0.02406948633729927
-73	47	0.02889542910541118
-72	47	-1
-71	47	0.004089078397516112
-70	47	0.030760101339113305
-69	47	0.035402089878369306
-68	47	0.02973252620952826
-67	47	-1
-126	48	-1
-125	48	-1
-124	48	-1
-123	48	0.018557806964272134
-122	48	-1
-121	48	-1
-120	48	0.07038687376579823
-119	48	0.04507660059596168
-118	48	0.03699179928368245
-117	48	0.020984167330192118
-116	48	0.01453903694919398
-115	48	0.011172990135177741
-114	48	-1
-113	48	0.043213799920255355
-112	48	0.1286101170570204
-111	48	0.1940222755619888
-110	48	0.1429650697690819
-109	48	0.17729033195789565
-108	48	0.19376149205354806
-107	48	0.18546752519518309
-106	48	0.20829097386206982
-105	48	0.2036224982409132
-104	48	0.19646282085972508
-103	48	0.13533754030139658
-102	48	0.16649711966195602
-101	48	0.17049432233279366
-100	48	0.13463593520424907
-99	48	0.14271593088685192
-98	48	0.2368807853098504
-97	48	0.16755421789405858
-96	48	0.10452750549565562
-95	48	0.12406522412351273
-94	48	0.09486148366380534
-93	48	0.0641136938278898
-92	48	0.047897583782150276
-91	48	0.022845021622995263
-90	48	0.023765858086893604
-89	48	0.02487920220187255
-88	48	-1
-87	48	-1
-86	48	-1
-85	48	0.006259102660427641
-84	48	0.02039015483798677
-83	48	0.0238167156411274
-82	48	0.020314574199043794
-81	48	0.018625374790946225
-80	48	0.024155480732726643
-79	48	0.022283863812308454
-78	48	0.023723614750121753
-77	48	0.018846270076574873
-76	48	0.018888610685726316
-75	48	0.0147478433357243
-74	48	0.01173039893741149
-73	48	0.027942275764016086
-72	48	0.0259898067899301
-71	48	0.012962933517976262
-70	48	0.01691967929670573
-69	48	0.025291161953180746
-68	48	0.019657843469473822
-67	48	-1
-126	49	-1
-125	49	0.014045079387823761
-124	49	-1
-123	49	-1
-122	49	-1
-121	49	-1
-120	49	0.018589005209403583
-119	49	0.003807428382976697
-118	49	-1
-117	49	-1
-116	49	0.003939937205067105
-115	49	-1
-114	49	0.028656718944647056
-113	49	0.06448721976552306
-112	49	0.1277844522634394
-111	49	0.09060213192996726
-110	49	0.06974272484440394
-109	49	0.08018354923904471
-108	49	0.09978167027338308
-107	49	0.08965450253735936
-106	49	0.11494477875069903
-105	49	0.13655263132542877
-104	49	0.1052256592939503
-103	49	0.09654284609816635
-102	49	0.08876662083329319
-101	49	0.10807610478741915
-100	49	0.10260353265223336
-99	49	0.11511420104723069
-98	49	0.11787769999832579
-97	49	0.08684678206600362
-96	49	0.05732405367302843
-95	49	0.08089497510528565
-94	49	0.05823610382217786
-93	49	0.0439035125336864
-92	49	0.04377318438063729
-91	49	0.030338082314319417
-90	49	0.021806847545280058
-89	49	0.02338470468526446
-88	49	0.007062834870688998
-87	49	0.020570081616203037
-86	49	0.022885360665874332
-85	49	0.020442193690445802
-84	49	0.02427329909657342
-83	49	0.028312862018100703
-82	49	0.027092526703372647
-81	49	0.021583382024082956
-80	49	0.019630277973595598
-79	49	0.020647197101058612
-78	49	0.022442468297855882
-77	49	0.022997274409217606
-76	49	0.020503204049299513
-75	49	0.015385099947837686
-74	49	0.014439561911391036
-73	49	0.01498888055110789
-72	49	0.015335018702017944
-71	49	0.004111095252387687
-70	49	0.013998459729281614
-69	49	0.004087618657104292
-68	49	-1
-67	49	-1
-126	50	-1
-125	50	-1
-124	50	-1
-123	50	-1
-122	50	0.013141564889983534
-121	50	0.01985116484142217
-120	50	0.021835760824802437
-119	50	-1
-118	50	-1
-117	50	-1
-116	50	-1
-115	50	-1
-114	50	0.03182802860593621
-113	50	0.07041843117048509
-112	50	0.1057557657033864
-111	50	0.1269903916401124
-110	50	0.1144175063346299
-109	50	0.10967766645806105
-108	50	0.08748114763075815
-107	50	0.10095902148475625
-106	50	0.11678880118058738
-105	50	0.08766132600772548
-104	50	0.06745485977017342
-103	50	0.060940687511825846
-102	50	0.06240874284147773
-101	50	0.05236268530505226
-100	50	0.05698691134660796
-99	50	0.0951738870052238
-98	50	0.07968503764674918
-97	50	0.09009565148503591
-96	50	0.05715195638605799
-95	50	0.05123816983140171
-94	50	0.05570271952061178
-93	50	0.04982097673254033
-92	50	0.04745226428119873
-91	50	0.030666531857125208
-90	50	0.02040722894653919
-89	50	0.019658535599867074
-88	50	0.021038107670609905
-87	50	0.025686528345966426
-86	50	0.03301578047943498
-85	50	0.02982830489690671
-84	50	0.02638796789300637
-83	50	0.024368097577665216
-82	50	0.02431902366216105
-81	50	0.011435235254653009
-80	50	0.01547147127373598
-79	50	0.01771394007665999
-78	50	0.01750851484063183
-77	50	0.019724046676899594
-76	50	0.01730549241944187
-75	50	0.014413852073215798
-74	50	0.011370476074408505
-73	50	-1
-72	50	-1
-71	50	-1
-70	50	-1
-69	50	-1
-68	50	-1
-67	50	-1
-126	51	-1
-125	51	-1
-124	51	-1
-123	51	-1
-122	51	0.01029755938923047
-121	51	-1
-120	51	-1
-119	51	-1
-118	51	-1
-117	51	-1
-116	51	-1
-115	51	0.00827534817666198
-114	51	0.026927509723262882
-113	51	0.04178465634837429
-112	51	0.05238475865272891
-111	51	0.06028373417815642
-110	51	0.0738917566054259
-109	51	0.06870654952702708
-108	51	0.08536044139961112
-107	51	0.08293574027601225
-106	51	0.07016469990956474
-105	51	0.060863673975906564
-104	51	0.04964181784493604
-103	51	0.05354737871046193
-102	51	0.0432959155795465
-101	51	0.04423410581008858
-100	51	0.06729117093216963
-99	51	0.05464968989284792
-98	51	0.05402152544229236
-97	51	0.0594999058609134
-96	51	0.05205134821856393
-95	51	0.04667155522728206
-94	51	0.04379193082586963
-93	51	0.03997657325681114
-92	51	0.033700630409197775
-91	51	0.02858671089068109
-90	51	0.026415986079574228
-89	51	0.024087752032501696
-88	51	0.02504995357582153
-87	51	0.031557725498654224
-86	51	0.03241358962485317
-85	51	0.027590846556843032
-84	51	0.021545917192958564
-83	51	0.01773690103480041
-82	51	0.01397790906847012
-81	51	0.011768288119291852
-80	51	0.011328848359562113
-79	51	0.0038856648291228264
-78	51	0.0039052234987247496
-77	51	0.011683114459567285
-76	51	0.014196686809219962
-75	51	0.013746401740352519
-74	51	0.008057588896432695
-73	51	-1
-72	51	-1
-71	51	-1
-70	51	-1
-69	51	-1
-68	51	-1
-67	51	-1
-126	52	-1
-125	52	-1
-124	52	-1
-123	52	-1
-122	52	-1
-121	52	-1
-120	52	-1
-119	52	-1
-118	52	-1
-117	52	-1
-116	52	-1
-115	52	0.007833747193013748
-114	52	0.019111488831400496
-113	52	0.03496660517618132
-112	52	0.037154716489828904
-111	52	0.044918666728646625
-110	52	0.04835808432149755
-109	52	0.04982114508858193
-108	52	0.0629573310030363
-107	52	0.07500774203963531
-106	52	0.05814523832528014
-105	52	0.04790955576733082
-104	52	0.04033643990760246
-103	52	0.03537368447290576
-102	52	0.027954116805608723
-101	52	0.05622373470380139
-100	52	0.06191420632238667
-99	52	0.06494989022718431
-98	52	0.05304697778925509
-97	52	0.04638165173551228
-96	52	0.04477814648790123
-95	52	0.046745768441042695
-94	52	0.046745706710494106
-93	52	0.04123797809257655
-92	52	0.03478552609439143
-91	52	0.028628651186578053
-90	52	0.026895261123494114
-89	52	0.028267744469574183
-88	52	0.027809717828727095
-87	52	0.030324742903956526
-86	52	0.026145691390094324
-85	52	0.020015284857954736
-84	52	0.017552813991733904
-83	52	0.0159289760108541
-82	52	0.012994967931447663
-81	52	0.011867298120295442
-80	52	0.009307803760830789
-79	52	0.003934065021160952
-78	52	-1
-77	52	-1
-76	52	0.003968289578377547
-75	52	0.003968005804916314
-74	52	-1
-73	52	-1
-72	52	-1
-71	52	-1
-70	52	-1
-69	52	-1
-68	52	-1
-67	52	-1
-126	53	-1
-125	53	-1
-124	53	-1
-123	53	-1
-122	53	-1
-121	53	-1
-120	53	-1
-119	53	-1
-118	53	-1
-117	53	-1
-116	53	-1
-115	53	-1
-114	53	-1
-113	53	-1
-112	53	-1
-111	53	-1
-110	53	-1
-109	53	-1
-108	53	-1
-107	53	-1
-106	53	-1
-105	53	-1
-104	53	-1
-103	53	-1
-102	53	-1
-101	53	-1
-100	53	-1
-99	53	-1
-98	53	-1
-97	53	-1
-96	53	-1
-95	53	-1
-94	53	-1
-93	53	-1
-92	53	-1
-91	53	-1
-90	53	-1
-89	53	-1
-88	53	-1
-87	53	-1
-86	53	-1
-85	53	-1
-84	53	-1
-83	53	-1
-82	53	-1
-81	53	-1
-80	53	-1
-79	53	-1
-78	53	-1
-77	53	-1
-76	53	-1
-75	53	-1
-74	53	-1
-73	53	-1
-72	53	-1
-71	53	-1
-70	53	-1
-69	53	-1
-68	53	-1
-67	53	-1
