# Supplementary material for: The impacts of climate change on the abundance and distribution of the Spotted Wing Drosophila (Drosophila suzukii) in the United States and Canada
Source: PeerJ. 2017 Apr 6;5:e3192. doi: 10.7717/peerj.3192 (PMC5385127; doi:10.7717/peerj.3192)
Supplement: Supplemental Information 2 — Raw data used to create consensus maps (shown in Figs. 3 and 4A) coefficient of variance maps (shown in Fig. 4B) and in scatter plots shown in Fig. 5. [file peerj-05-3192-s002.zip › model_ccsm4_rcp26_year60_norm__mean.txt]

-126	24	-1
-125	24	-1
-124	24	-1
-123	24	-1
-122	24	-1
-121	24	-1
-120	24	-1
-119	24	-1
-118	24	-1
-117	24	-1
-116	24	-1
-115	24	-1
-114	24	-1
-113	24	-1
-112	24	-1
-111	24	-1
-110	24	-1
-109	24	-1
-108	24	-1
-107	24	-1
-106	24	-1
-105	24	-1
-104	24	-1
-103	24	-1
-102	24	-1
-101	24	-1
-100	24	-1
-99	24	-1
-98	24	-1
-97	24	-1
-96	24	-1
-95	24	-1
-94	24	-1
-93	24	-1
-92	24	-1
-91	24	-1
-90	24	-1
-89	24	-1
-88	24	-1
-87	24	-1
-86	24	-1
-85	24	-1
-84	24	-1
-83	24	-1
-82	24	-1
-81	24	-1
-80	24	-1
-79	24	-1
-78	24	-1
-77	24	-1
-76	24	-1
-75	24	-1
-74	24	-1
-73	24	-1
-72	24	-1
-71	24	-1
-70	24	-1
-69	24	-1
-68	24	-1
-67	24	-1
-126	25	-1
-125	25	-1
-124	25	-1
-123	25	-1
-122	25	-1
-121	25	-1
-120	25	-1
-119	25	-1
-118	25	-1
-117	25	-1
-116	25	-1
-115	25	-1
-114	25	-1
-113	25	0.011196318390082258
-112	25	0.025581766928457195
-111	25	0.010906558936259187
-110	25	0.010461895088558552
-109	25	0.011022127876327895
-108	25	0.06732779772433138
-107	25	0.09496824010040754
-106	25	0.27334833136247644
-105	25	0.26303487766642064
-104	25	0.1050238191062969
-103	25	0.1174335954668078
-102	25	0.28231063429354575
-101	25	0.31380894600980747
-100	25	0.006665135250228988
-99	25	0.006561401739884864
-98	25	0.006977667664612692
-97	25	-1
-96	25	-1
-95	25	-1
-94	25	-1
-93	25	-1
-92	25	-1
-91	25	-1
-90	25	-1
-89	25	-1
-88	25	-1
-87	25	-1
-86	25	-1
-85	25	-1
-84	25	-1
-83	25	-1
-82	25	0.014873385500635215
-81	25	0.015027728707707442
-80	25	-1
-79	25	-1
-78	25	-1
-77	25	-1
-76	25	-1
-75	25	-1
-74	25	-1
-73	25	-1
-72	25	-1
-71	25	-1
-70	25	-1
-69	25	-1
-68	25	-1
-67	25	-1
-126	26	-1
-125	26	-1
-124	26	-1
-123	26	-1
-122	26	-1
-121	26	-1
-120	26	-1
-119	26	-1
-118	26	-1
-117	26	-1
-116	26	-1
-115	26	-1
-114	26	0.01019855069766276
-113	26	0.05126518817014473
-112	26	0.026431368209908556
-111	26	-1
-110	26	0.010716509283385961
-109	26	0.009065686634971459
-108	26	0.17226648479225845
-107	26	0.11110690636701037
-106	26	0.4276213994371483
-105	26	0.2339132481894477
-104	26	0.09580161185944852
-103	26	0.2550101775903705
-102	26	0.26609892021111475
-101	26	0.09430735845910075
-100	26	0.025146708728241266
-99	26	0.031786439987103926
-98	26	0.00850871060129576
-97	26	-1
-96	26	-1
-95	26	-1
-94	26	-1
-93	26	-1
-92	26	-1
-91	26	-1
-90	26	-1
-89	26	-1
-88	26	-1
-87	26	-1
-86	26	-1
-85	26	-1
-84	26	-1
-83	26	0.012724798573687615
-82	26	0.014128266913913102
-81	26	0.015136318354540426
-80	26	-1
-79	26	-1
-78	26	-1
-77	26	-1
-76	26	-1
-75	26	-1
-74	26	-1
-73	26	-1
-72	26	-1
-71	26	-1
-70	26	-1
-69	26	-1
-68	26	-1
-67	26	-1
-126	27	-1
-125	27	-1
-124	27	-1
-123	27	-1
-122	27	-1
-121	27	-1
-120	27	-1
-119	27	-1
-118	27	-1
-117	27	-1
-116	27	-1
-115	27	0.01532357516774575
-114	27	0.020417650185514325
-113	27	0.09747493996937977
-112	27	0.011707853257507018
-111	27	0.011066249318274945
-110	27	0.010246350719118802
-109	27	0.1758718574824954
-108	27	0.16204309222534607
-107	27	0.3640240348826235
-106	27	0.3207889874946067
-105	27	0.379848969665702
-104	27	0.24647681779396158
-103	27	0.4935538903480265
-102	27	0.18791103542987422
-101	27	0.0621232390542618
-100	27	0.029588023413087642
-99	27	0.08600075554450225
-98	27	0.04002324435747712
-97	27	0.09023877282662406
-96	27	-1
-95	27	-1
-94	27	-1
-93	27	-1
-92	27	-1
-91	27	-1
-90	27	-1
-89	27	-1
-88	27	-1
-87	27	-1
-86	27	-1
-85	27	-1
-84	27	-1
-83	27	0.012061502893806527
-82	27	0.01261683371483124
-81	27	0.013738340291893834
-80	27	-1
-79	27	-1
-78	27	-1
-77	27	-1
-76	27	-1
-75	27	-1
-74	27	-1
-73	27	-1
-72	27	-1
-71	27	-1
-70	27	-1
-69	27	-1
-68	27	-1
-67	27	-1
-126	28	-1
-125	28	-1
-124	28	-1
-123	28	-1
-122	28	-1
-121	28	-1
-120	28	-1
-119	28	-1
-118	28	-1
-117	28	-1
-116	28	0.04383863933898928
-115	28	0.04404285334682925
-114	28	0.024140110761439768
-113	28	0.02423770114688812
-112	28	0.036358827332827824
-111	28	0.058193687452807695
-110	28	0.14512597568171803
-109	28	0.2847492341436902
-108	28	0.2710363633149566
-107	28	0.38309112354929703
-106	28	0.302526406878953
-105	28	0.36270959508781964
-104	28	0.27134630678754507
-103	28	0.6025687203640755
-102	28	0.2272044469938953
-101	28	0.07917193519751484
-100	28	0.08085644027798576
-99	28	0.08799466161698308
-98	28	0.09552967008669494
-97	28	0.08751645563392738
-96	28	0.08306780623753521
-95	28	-1
-94	28	-1
-93	28	-1
-92	28	-1
-91	28	-1
-90	28	-1
-89	28	-1
-88	28	-1
-87	28	-1
-86	28	-1
-85	28	-1
-84	28	-1
-83	28	0.010425327221011357
-82	28	0.010769780876194053
-81	28	0.011086676517989263
-80	28	-1
-79	28	-1
-78	28	-1
-77	28	-1
-76	28	-1
-75	28	-1
-74	28	-1
-73	28	-1
-72	28	-1
-71	28	-1
-70	28	-1
-69	28	-1
-68	28	-1
-67	28	-1
-126	29	-1
-125	29	-1
-124	29	-1
-123	29	-1
-122	29	-1
-121	29	-1
-120	29	-1
-119	29	-1
-118	29	-1
-117	29	-1
-116	29	0.06185624694913131
-115	29	0.05564097400704308
-114	29	0.05127948440401073
-113	29	0.02738680651691272
-112	29	0.12415437800065415
-111	29	0.14462455527114818
-110	29	0.16377762710951288
-109	29	0.408860615881942
-108	29	0.3988465366403074
-107	29	0.44001793178905324
-106	29	0.30622056867490793
-105	29	0.2282649029937165
-104	29	0.26091820262715865
-103	29	0.32910785234090184
-102	29	0.2067659206592224
-101	29	0.214171846810593
-100	29	0.31072204445590923
-99	29	0.20156185770416418
-98	29	0.1871799867316733
-97	29	0.19217065840400155
-96	29	0.18902094134035916
-95	29	0.18131330245621177
-94	29	0.18226061384296327
-93	29	0.22518276217455024
-92	29	0.19183687384529968
-91	29	0.19500439923689816
-90	29	0.18448765562060854
-89	29	-1
-88	29	-1
-87	29	-1
-86	29	0.1807057429145255
-85	29	0.2041699266164074
-84	29	0.19132689533594838
-83	29	0.13984156948236223
-82	29	0.11356382896634909
-81	29	0.11179787697419673
-80	29	-1
-79	29	-1
-78	29	-1
-77	29	-1
-76	29	-1
-75	29	-1
-74	29	-1
-73	29	-1
-72	29	-1
-71	29	-1
-70	29	-1
-69	29	-1
-68	29	-1
-67	29	-1
-126	30	-1
-125	30	-1
-124	30	-1
-123	30	-1
-122	30	-1
-121	30	-1
-120	30	-1
-119	30	-1
-118	30	-1
-117	30	0.032829894832657365
-116	30	0.029910804033848166
-115	30	0.07338810080074809
-114	30	0.03471134468121643
-113	30	0.12149836502900821
-112	30	0.13678196031343032
-111	30	0.21928364130174013
-110	30	0.26980426833072274
-109	30	0.4364041880623033
-108	30	0.35559281108478624
-107	30	0.34495123146364903
-106	30	0.32804843453667054
-105	30	0.47974523428473514
-104	30	0.49018302827062704
-103	30	0.39955970218564485
-102	30	0.3458198364009519
-101	30	0.4001677574423425
-100	30	0.40088523477296767
-99	30	0.35790074794042104
-98	30	0.2610006316157494
-97	30	0.2296349002822489
-96	30	0.2471194328047546
-95	30	0.2657276951393834
-94	30	0.24229164560267583
-93	30	0.21904634346110277
-92	30	0.2209821386398908
-91	30	0.2622245426257388
-90	30	0.24952286494843112
-89	30	0.24488911743741154
-88	30	0.24534532489769798
-87	30	0.2513586846978481
-86	30	0.2224423654136082
-85	30	0.2271037700810176
-84	30	0.20383217633761444
-83	30	0.21383187049080554
-82	30	0.20345237446087483
-81	30	-1
-80	30	-1
-79	30	-1
-78	30	-1
-77	30	-1
-76	30	-1
-75	30	-1
-74	30	-1
-73	30	-1
-72	30	-1
-71	30	-1
-70	30	-1
-69	30	-1
-68	30	-1
-67	30	-1
-126	31	-1
-125	31	-1
-124	31	-1
-123	31	-1
-122	31	-1
-121	31	-1
-120	31	-1
-119	31	-1
-118	31	-1
-117	31	0.028410513198786302
-116	31	0.05689960751530146
-115	31	0.1670924640375127
-114	31	0.16010538901141985
-113	31	0.15496617119171852
-112	31	0.19660799988626615
-111	31	0.3193183787649906
-110	31	0.3622516666546635
-109	31	0.4339867075422664
-108	31	0.2744500065331497
-107	31	0.2734395896901379
-106	31	0.38151833205554214
-105	31	0.4432045001195795
-104	31	0.2956737735051924
-103	31	0.2950070929335638
-102	31	0.35677069542362444
-101	31	0.347315848186623
-100	31	0.3368336082057483
-99	31	0.34404162247710285
-98	31	0.3046780532093011
-97	31	0.3097304273708763
-96	31	0.3324573893196985
-95	31	0.3446766240535701
-94	31	0.3706775591778501
-93	31	0.33202636044074485
-92	31	0.3380355674585355
-91	31	0.3655616306105703
-90	31	0.3530315264458814
-89	31	0.35031881490066946
-88	31	0.3384112352591425
-87	31	0.3608609615730141
-86	31	0.27442156371523246
-85	31	0.26713445016366544
-84	31	0.2713994979435777
-83	31	0.2647655684209709
-82	31	0.2517872069424046
-81	31	-1
-80	31	-1
-79	31	-1
-78	31	-1
-77	31	-1
-76	31	-1
-75	31	-1
-74	31	-1
-73	31	-1
-72	31	-1
-71	31	-1
-70	31	-1
-69	31	-1
-68	31	-1
-67	31	-1
-126	32	-1
-125	32	-1
-124	32	-1
-123	32	-1
-122	32	-1
-121	32	-1
-120	32	-1
-119	32	-1
-118	32	0.041554582852544326
-117	32	0.054308563140109546
-116	32	0.16311508061401692
-115	32	0.1557746356097159
-114	32	0.14934545509303682
-113	32	0.14565532448896693
-112	32	0.14021726534230944
-111	32	0.28555068372662085
-110	32	0.3576151225627306
-109	32	0.5555263010952403
-108	32	0.5554630740485054
-107	32	0.4096729431357828
-106	32	0.667746358903093
-105	32	0.4550961794682886
-104	32	0.3949437255901277
-103	32	0.4045027945699939
-102	32	0.37465031281020184
-101	32	0.3216822565920042
-100	32	0.3030148264618659
-99	32	0.27759767526495266
-98	32	0.2768598268532937
-97	32	0.2747553669801612
-96	32	0.3567526439147194
-95	32	0.3493785370552115
-94	32	0.3543646163488494
-93	32	0.34940607262112683
-92	32	0.3499801760761014
-91	32	0.3827055882140295
-90	32	0.4146867263513776
-89	32	0.40182338010856533
-88	32	0.37866085302077973
-87	32	0.38113349820378134
-86	32	0.42619597559847533
-85	32	0.3986904238241757
-84	32	0.3462002088176102
-83	32	0.3441420562090316
-82	32	0.3355072806037846
-81	32	0.34944483192314885
-80	32	0.3502585434377761
-79	32	-1
-78	32	-1
-77	32	-1
-76	32	-1
-75	32	-1
-74	32	-1
-73	32	-1
-72	32	-1
-71	32	-1
-70	32	-1
-69	32	-1
-68	32	-1
-67	32	-1
-126	33	-1
-125	33	-1
-124	33	-1
-123	33	-1
-122	33	-1
-121	33	-1
-120	33	-1
-119	33	0.046092178486959935
-118	33	0.05499756678754318
-117	33	0.15339919733451232
-116	33	0.1499005062559702
-115	33	0.14774509062091298
-114	33	0.15352205983242775
-113	33	0.14720684700279948
-112	33	0.16945810024984972
-111	33	0.3826444656178148
-110	33	0.2798820422747632
-109	33	0.08508944429131318
-108	33	0.40594813118714296
-107	33	0.6671502849846894
-106	33	0.46221178497903076
-105	33	0.49252270024010375
-104	33	0.620365263397236
-103	33	0.44171169645181224
-102	33	0.4100435041364612
-101	33	0.3193836822029051
-100	33	0.23833922563890417
-99	33	0.24366335451096452
-98	33	0.2661304776158016
-97	33	0.33375814550956556
-96	33	0.380565979340656
-95	33	0.4096679018076481
-94	33	0.43277165393068795
-93	33	0.3702114280642226
-92	33	0.34892730545126577
-91	33	0.3502305495693031
-90	33	0.5153056686320987
-89	33	0.47762141346681847
-88	33	0.4808345820519178
-87	33	0.49834145916238937
-86	33	0.5442182934365368
-85	33	0.511170750719231
-84	33	0.45603714009102636
-83	33	0.4542799706723775
-82	33	0.40760136880944314
-81	33	0.40101112767963193
-80	33	0.42205617536040113
-79	33	0.4950365365346172
-78	33	-1
-77	33	-1
-76	33	-1
-75	33	-1
-74	33	-1
-73	33	-1
-72	33	-1
-71	33	-1
-70	33	-1
-69	33	-1
-68	33	-1
-67	33	-1
-126	34	-1
-125	34	-1
-124	34	-1
-123	34	-1
-122	34	-1
-121	34	0.01719919737192478
-120	34	0.03086795863716532
-119	34	0.14123129248710228
-118	34	0.22479114731555822
-117	34	0.28242211405242623
-116	34	0.1434081641643503
-115	34	0.13960132541099685
-114	34	0.21841635515342986
-113	34	0.4844663959937996
-112	34	0.5620337297588104
-111	34	0.47715506723158224
-110	34	0.34450313315269976
-109	34	0.08743699158229144
-108	34	0.3223256759705515
-107	34	0.754370499457192
-106	34	0.5996848749025756
-105	34	0.6832273516462929
-104	34	0.6765824322154149
-103	34	0.6207130121542774
-102	34	0.3271529206920518
-101	34	0.2772457924317786
-100	34	0.22595416020405498
-99	34	0.24813641553338886
-98	34	0.3158167695150607
-97	34	0.3548076172129836
-96	34	0.40724888737701004
-95	34	0.4552542844975792
-94	34	0.4481621927139808
-93	34	0.4409938730559904
-92	34	0.4108901292572215
-91	34	0.407765347593963
-90	34	0.5149264934139584
-89	34	0.5111721536862444
-88	34	0.5175274071944335
-87	34	0.5627577542688311
-86	34	0.5652452147834937
-85	34	0.5962204816909531
-84	34	0.5997510949456055
-83	34	0.4756041339638953
-82	34	0.4474982151921311
-81	34	0.45181130991569385
-80	34	0.4441701623148656
-79	34	0.48750802847873387
-78	34	0.5209537332344273
-77	34	0.47200711360394443
-76	34	-1
-75	34	-1
-74	34	-1
-73	34	-1
-72	34	-1
-71	34	-1
-70	34	-1
-69	34	-1
-68	34	-1
-67	34	-1
-126	35	-1
-125	35	-1
-124	35	-1
-123	35	-1
-122	35	0.02511752607905233
-121	35	0.04515610393067397
-120	35	0.339683165153442
-119	35	0.4381533044502955
-118	35	0.2420679939545216
-117	35	0.17243236225880307
-116	35	0.2257307143243961
-115	35	0.17571059110086798
-114	35	0.5623861550725628
-113	35	0.3472598604496771
-112	35	0.45549391126345873
-111	35	0.5662534804104183
-110	35	0.3820513940488197
-109	35	0.20844807810822433
-108	35	0.3120139713067057
-107	35	0.4401232852586421
-106	35	0.11742239043692788
-105	35	0.7906927542459159
-104	35	0.5776225638997694
-103	35	0.5140478619390669
-102	35	0.3887150945314497
-101	35	0.2427981821662877
-100	35	0.21933099611499726
-99	35	0.20999205265952506
-98	35	0.25640511027928675
-97	35	0.32709823303787156
-96	35	0.32390753063121264
-95	35	0.3835954340719144
-94	35	0.45426547334657297
-93	35	0.454685615201503
-92	35	0.38469081459725446
-91	35	0.3582253945073093
-90	35	0.41983014371900557
-89	35	0.4984446240034374
-88	35	0.5431765436635603
-87	35	0.5412978773015557
-86	35	0.6613319937180748
-85	35	0.63637966419891
-84	35	0.5921621657770141
-83	35	0.7066851471717073
-82	35	0.5521875201968793
-81	35	0.4808140052023887
-80	35	0.4853960954679769
-79	35	0.4771839683520572
-78	35	0.4844479703603577
-77	35	0.4868914712419354
-76	35	0.45957944473745665
-75	35	-1
-74	35	-1
-73	35	-1
-72	35	-1
-71	35	-1
-70	35	-1
-69	35	-1
-68	35	-1
-67	35	-1
-126	36	-1
-125	36	-1
-124	36	-1
-123	36	0.023219766271307445
-122	36	0.020772771066555167
-121	36	0.27036736317119925
-120	36	0.31641867977623983
-119	36	0.05069251854745774
-118	36	0.4106349014981537
-117	36	0.2416544460445543
-116	36	0.3729452495864287
-115	36	0.149178820024305
-114	36	0.5086197825644311
-113	36	0.5639318505967332
-112	36	0.6119714052875207
-111	36	0.5755674042874859
-110	36	0.5753444260634981
-109	36	0.6192284859918888
-108	36	0.22677897386431456
-107	36	0.02858492070477206
-106	36	-1
-105	36	0.18199403140420067
-104	36	0.6838163171984956
-103	36	0.4894742399823713
-102	36	0.30720969783177055
-101	36	0.2580193360655025
-100	36	0.20708679792140147
-99	36	0.150835443473664
-98	36	0.16280025481622207
-97	36	0.23269150710177225
-96	36	0.26716919698002933
-95	36	0.362488945789074
-94	36	0.36293473388100794
-93	36	0.38430867444215927
-92	36	0.3930964202174281
-91	36	0.3402427899888389
-90	36	0.35208868584734576
-89	36	0.4297588290350945
-88	36	0.43206923511267276
-87	36	0.4393226400434658
-86	36	0.6273498879076121
-85	36	0.715382794405379
-84	36	0.8063477148987708
-83	36	0.7946663309522488
-82	36	0.5180811115090341
-81	36	0.7583423926031089
-80	36	0.5208296174193133
-79	36	0.40606405367489906
-78	36	0.4463950996419908
-77	36	0.45263840573562847
-76	36	0.4608662460820977
-75	36	-1
-74	36	-1
-73	36	-1
-72	36	-1
-71	36	-1
-70	36	-1
-69	36	-1
-68	36	-1
-67	36	-1
-126	37	-1
-125	37	-1
-124	37	-1
-123	37	0.019684706733596298
-122	37	0.12390309725545044
-121	37	0.29567562542165005
-120	37	0.09314299872227118
-119	37	0.02986422085244837
-118	37	0.4916879348671629
-117	37	0.42100458611210434
-116	37	0.525541061243532
-115	37	0.559062058562275
-114	37	0.5077343233167412
-113	37	0.10226684862837059
-112	37	0.4886417193566517
-111	37	0.43330561382285404
-110	37	0.53386233919309
-109	37	0.08824954331085437
-108	37	-1
-107	37	-1
-106	37	0.020167177549310314
-105	37	0.485388987101776
-104	37	0.6549710348106981
-103	37	0.45935366057944216
-102	37	0.3387213190284322
-101	37	0.28819993439726244
-100	37	0.19697425845477026
-99	37	0.2087094508628107
-98	37	0.2077790499051267
-97	37	0.3278718009896903
-96	37	0.3386376460757563
-95	37	0.3228181360984628
-94	37	0.47199925698866974
-93	37	0.549747105842731
-92	37	0.5503644113286033
-91	37	0.5603879559210211
-90	37	0.34066248289432466
-89	37	0.37459315593407816
-88	37	0.38396469498982705
-87	37	0.5329919384580102
-86	37	0.6407613172438582
-85	37	0.6578634851365466
-84	37	0.7722770351041988
-83	37	0.7608540776815352
-82	37	0.6390147168433766
-81	37	0.5852306669508766
-80	37	0.7101700237017247
-79	37	0.4743091954105769
-78	37	0.4485164886504177
-77	37	0.4798440873404955
-76	37	0.5637814525329027
-75	37	-1
-74	37	-1
-73	37	-1
-72	37	-1
-71	37	-1
-70	37	-1
-69	37	-1
-68	37	-1
-67	37	-1
-126	38	-1
-125	38	-1
-124	38	0.025537243302632982
-123	38	0.11785777786673628
-122	38	0.2943552089873693
-121	38	0.2972249686600552
-120	38	0.02218198315373329
-119	38	0.24871342780663783
-118	38	0.30219423105575977
-117	38	0.11210697866657712
-116	38	0.2893927463051227
-115	38	0.16745792759137593
-114	38	0.3272433652988455
-113	38	0.11774368858921097
-112	38	0.07312546537584971
-111	38	0.5422885590752464
-110	38	0.5757289325562891
-109	38	0.1727429885086713
-108	38	-1
-107	38	-1
-106	38	0.017587914355785137
-105	38	0.5752784866138708
-104	38	0.592243911988325
-103	38	0.4925465506793306
-102	38	0.41420646268336897
-101	38	0.30329848768573764
-100	38	0.236893954493549
-99	38	0.21828575763071417
-98	38	0.24144395422698528
-97	38	0.36476904777916397
-96	38	0.39870924228838134
-95	38	0.3897865123802018
-94	38	0.4094463733162408
-93	38	0.426465681977121
-92	38	0.4436119030340284
-91	38	0.4128172821592074
-90	38	0.42614290603291716
-89	38	0.4555326331530271
-88	38	0.48120206587828024
-87	38	0.6903541434806881
-86	38	0.6897241177605615
-85	38	0.699420396914333
-84	38	0.7090529813656986
-83	38	0.7114326004826019
-82	38	0.7723469963925977
-81	38	0.5387095902242006
-80	38	0.4650216473133602
-79	38	0.7250594320209636
-78	38	0.4196765655966112
-77	38	0.4168045050580234
-76	38	0.5917903795184773
-75	38	-1
-74	38	-1
-73	38	-1
-72	38	-1
-71	38	-1
-70	38	-1
-69	38	-1
-68	38	-1
-67	38	-1
-126	39	-1
-125	39	-1
-124	39	0.045230971862374174
-123	39	0.41345657681473547
-122	39	0.25180020777006157
-121	39	0.04707910217967761
-120	39	0.25195525433126315
-119	39	0.3583878300281145
-118	39	0.14531152274578976
-117	39	0.07170464326898048
-116	39	0.07690171009519879
-115	39	0.08896836748981235
-114	39	0.49088955310543475
-113	39	0.40337237728177383
-112	39	0.06302939674195518
-111	39	0.2644272476022592
-110	39	0.3648831931753698
-109	39	0.18004397272744363
-108	39	-1
-107	39	-1
-106	39	-1
-105	39	0.3321453320434766
-104	39	0.4743597022230573
-103	39	0.47221634275120145
-102	39	0.47460447320131915
-101	39	0.38460984469435755
-100	39	0.31140781473203283
-99	39	0.26029149726229694
-98	39	0.2572269870619317
-97	39	0.32432599827884007
-96	39	0.39004050552829794
-95	39	0.4258238713340822
-94	39	0.432801200415989
-93	39	0.46393490906482243
-92	39	0.4723451351230266
-91	39	0.5150092684677459
-90	39	0.5259286542637523
-89	39	0.5336226188960763
-88	39	0.6509249714753423
-87	39	0.6877808213848089
-86	39	0.6822748305753652
-85	39	0.6756143849762061
-84	39	0.7013697728138102
-83	39	0.7009766614566707
-82	39	0.6908355482285343
-81	39	0.6071694233253742
-80	39	0.38981924827717984
-79	39	0.6009425880644732
-78	39	0.6883154453480279
-77	39	0.6367172180623211
-76	39	0.5524770925884339
-75	39	0.6207292865716322
-74	39	-1
-73	39	-1
-72	39	-1
-71	39	-1
-70	39	-1
-69	39	-1
-68	39	-1
-67	39	-1
-126	40	-1
-125	40	-1
-124	40	0.04688004921982407
-123	40	0.44809222207246846
-122	40	0.07152256620998844
-121	40	0.061113766875705626
-120	40	0.2889708647710961
-119	40	0.352155289368026
-118	40	0.27156422497717136
-117	40	0.1346836641420431
-116	40	0.06302499142553326
-115	40	0.19538495871582498
-114	40	0.463123432944303
-113	40	0.41276009722374335
-112	40	0.07398289334261286
-111	40	0.004124231139002511
-110	40	0.11054823554918256
-109	40	0.07928705331751658
-108	40	0.01998466744116681
-107	40	-1
-106	40	-1
-105	40	0.5362542108885766
-104	40	0.4643298910446464
-103	40	0.5447126054809057
-102	40	0.44034121280138183
-101	40	0.475572146315991
-100	40	0.42451976672961
-99	40	0.42851289144299554
-98	40	0.38493374301217204
-97	40	0.3921359209407511
-96	40	0.422297092855933
-95	40	0.49127387253595733
-94	40	0.5025518567005751
-93	40	0.5058047760177193
-92	40	0.502684296786635
-91	40	0.5337747940514572
-90	40	0.5630136554520654
-89	40	0.6127710029539938
-88	40	0.6381108319622447
-87	40	0.5967801719981439
-86	40	0.569366570681899
-85	40	0.6055686379631463
-84	40	0.5786901282657915
-83	40	0.5254554802557179
-82	40	0.5276512171627387
-81	40	0.519529721715881
-80	40	0.5400019099057608
-79	40	0.4300488597292068
-78	40	0.5111093007640465
-77	40	0.566320822827059
-76	40	0.6031862129122162
-75	40	0.5727008620858173
-74	40	0.5251751674464513
-73	40	0.535488752086095
-72	40	-1
-71	40	-1
-70	40	-1
-69	40	-1
-68	40	-1
-67	40	-1
-126	41	-1
-125	41	-1
-124	41	0.024093622046485533
-123	41	0.05943542549698001
-122	41	0.06697553141350704
-121	41	0.05932504005236995
-120	41	0.06680359312946477
-119	41	0.26962511879623186
-118	41	0.12270274673817184
-117	41	0.07704348458845411
-116	41	0.028594511387275295
-115	41	0.08713157501659943
-114	41	0.35663692719545864
-113	41	0.4369925176027933
-112	41	0.0443991171783303
-111	41	0.0319072438647551
-110	41	0.07255662772373185
-109	41	0.054310517940814804
-108	41	0.04596028275210125
-107	41	-1
-106	41	0.03823012250614429
-105	41	0.2584544803143619
-104	41	0.44923116004701624
-103	41	0.44229442347736225
-102	41	0.5028810862930403
-101	41	0.5296719573176281
-100	41	0.4771526354220924
-99	41	0.46560902283628114
-98	41	0.479443025836947
-97	41	0.4320260143755483
-96	41	0.5036609488901923
-95	41	0.49915040994228477
-94	41	0.507657908380081
-93	41	0.511857549837831
-92	41	0.5479353142416958
-91	41	0.5457557582208956
-90	41	0.5390657567833221
-89	41	0.5142050877756958
-88	41	0.5334627741876891
-87	41	0.5714517537882681
-86	41	0.530856435601429
-85	41	0.5115562860544985
-84	41	0.5294176461636756
-83	41	0.4753611400771837
-82	41	0.4628096359889846
-81	41	0.3054897538045426
-80	41	0.311554237722659
-79	41	0.2030321951934911
-78	41	0.17695285291939195
-77	41	0.3303478600590911
-76	41	0.24111531388066568
-75	41	0.4620360399778256
-74	41	0.5106838276344657
-73	41	0.5068093939304092
-72	41	0.49811913565634114
-71	41	0.4338508068042403
-70	41	-1
-69	41	-1
-68	41	-1
-67	41	-1
-126	42	-1
-125	42	-1
-124	42	0.07090528878345644
-123	42	0.03874994703799524
-122	42	0.03207388361004363
-121	42	0.040744434874130944
-120	42	0.07135397634055135
-119	42	0.10364095193369541
-118	42	0.12944708976472896
-117	42	0.09213420932099484
-116	42	0.25874109712207505
-115	42	0.27205660092706185
-114	42	0.22691170389689053
-113	42	0.10473195520195382
-112	42	0.0404881810785206
-111	42	-1
-110	42	-1
-109	42	0.05003825891045395
-108	42	0.09323255478328976
-107	42	0.1039376046321107
-106	42	0.09848767638452033
-105	42	0.3168910587696334
-104	42	0.4011033119655222
-103	42	0.4849061793869165
-102	42	0.41966746501725133
-101	42	0.5061758140271821
-100	42	0.45033660452239865
-99	42	0.43452058325641174
-98	42	0.45473172605067497
-97	42	0.5151255276675851
-96	42	0.5091391609527718
-95	42	0.5369724364682755
-94	42	0.5125180667077143
-93	42	0.4941346158073041
-92	42	0.45582379557386354
-91	42	0.45666192806763645
-90	42	0.40853941126079313
-89	42	0.3950275294863916
-88	42	0.4979779971747985
-87	42	0.39299135669435525
-86	42	0.42199302313857373
-85	42	0.379317759588882
-84	42	0.44848337862890275
-83	42	0.3780800620897082
-82	42	0.34317854522983265
-81	42	0.32544756752176257
-80	42	0.3087875306536601
-79	42	0.21782380735878645
-78	42	0.20752848934965648
-77	42	0.28707100425407656
-76	42	0.15287366459753973
-75	42	0.16382171768618561
-74	42	0.31548569735925125
-73	42	0.2662664905911888
-72	42	0.4771519807041528
-71	42	0.47511562084984815
-70	42	-1
-69	42	-1
-68	42	-1
-67	42	-1
-126	43	-1
-125	43	-1
-124	43	0.04985353492036339
-123	43	0.019952781742198826
-122	43	0.013927897971001045
-121	43	0.043593234219637476
-120	43	0.062152112115396466
-119	43	0.10222256163631596
-118	43	0.22639963029013263
-117	43	0.33878337693598926
-116	43	0.07850890234012092
-115	43	0.021216636158369537
-114	43	0.05584181902342834
-113	43	0.19063047186363682
-112	43	0.04121626203383264
-111	43	-1
-110	43	-1
-109	43	0.1317380507195023
-108	43	0.1222049459824964
-107	43	0.22981737017200468
-106	43	0.2616833714831241
-105	43	0.4444106589202934
-104	43	0.3894389506854289
-103	43	0.4286303665475797
-102	43	0.43735691490172635
-101	43	0.37986323316367093
-100	43	0.4128131293768479
-99	43	0.4477675848586936
-98	43	0.4620948710612519
-97	43	0.5023360803739225
-96	43	0.40836394685299066
-95	43	0.4440235335557441
-94	43	0.3935951001657652
-93	43	0.42640114549450703
-92	43	0.4978666951250731
-91	43	0.4101112019714118
-90	43	0.29670605792738564
-89	43	0.4434694551166066
-88	43	0.4280449551784775
-87	43	0.35001192989617014
-86	43	0.37387031926946196
-85	43	0.5002156360299513
-84	43	0.49175452903472966
-83	43	0.40485213335631703
-82	43	0.2496031894865019
-81	43	0.18621467060158384
-80	43	0.3410279838606416
-79	43	0.47875360784658877
-78	43	0.5282703932712953
-77	43	0.4389499371798137
-76	43	0.18809428162804406
-75	43	0.07102554176272703
-74	43	0.2259629801900122
-73	43	0.10342503531034145
-72	43	0.15028722943664233
-71	43	0.21767060336092905
-70	43	0.2529966299797028
-69	43	-1
-68	43	-1
-67	43	-1
-126	44	-1
-125	44	-1
-124	44	0.042656005489155206
-123	44	0.03184953328431678
-122	44	0.027965077719228328
-121	44	0.04308646382819004
-120	44	0.040516012202820015
-119	44	0.01616658250423439
-118	44	0.18729943534318957
-117	44	0.125643206595217
-116	44	-1
-115	44	-1
-114	44	0.0038041518844606154
-113	44	0.018285524738189986
-112	44	0.011821987429976748
-111	44	-1
-110	44	-1
-109	44	0.21859672059266563
-108	44	0.024404107999652435
-107	44	0.2556271276579327
-106	44	0.3007832671304377
-105	44	0.23597367360458796
-104	44	0.32144078726278047
-103	44	0.3988547299676653
-102	44	0.3583446186441035
-101	44	0.36377353979894733
-100	44	0.3843460868958485
-99	44	0.41779197871381035
-98	44	0.3759503581634488
-97	44	0.4000112424423336
-96	44	0.4119457216380631
-95	44	0.4347640447987944
-94	44	0.34906941665660424
-93	44	0.41883803091896116
-92	44	0.3609192501758619
-91	44	0.30507969460588175
-90	44	0.3374995218220763
-89	44	0.3615104604752859
-88	44	0.2249148328874548
-87	44	0.2867081221595179
-86	44	0.17871096700249645
-85	44	0.16291851558233372
-84	44	0.17742974011345514
-83	44	-1
-82	44	0.10881024001304945
-81	44	0.09153085868034866
-80	44	0.16843668414545324
-79	44	0.14386186499023956
-78	44	0.20041229459276869
-77	44	0.27403584131769654
-76	44	0.26309529877912874
-75	44	0.11176493530872335
-74	44	0.17381174072009806
-73	44	0.08845011147508232
-72	44	0.04000328855467929
-71	44	0.09571130754935614
-70	44	0.15536772841027843
-69	44	0.14162807961781682
-68	44	0.07048903782371009
-67	44	-1
-126	45	-1
-125	45	-1
-124	45	0.004637793667886094
-123	45	0.067260127948721
-122	45	0.04890086419962088
-121	45	0.2685390820312007
-120	45	0.25086183795974176
-119	45	0.09107791545664658
-118	45	0.01990795039894302
-117	45	0.04647253406801415
-116	45	-1
-115	45	0.00863956692465983
-114	45	-1
-113	45	0.0189906335116255
-112	45	0.023987805597782266
-111	45	0.012345513924120248
-110	45	0.04214948201990212
-109	45	0.22094550249461564
-108	45	0.24544701194682528
-107	45	0.24532683379246206
-106	45	0.31387106938915843
-105	45	0.29816065412682274
-104	45	0.3223434562391673
-103	45	0.4124347959389155
-102	45	0.31430617622556417
-101	45	0.31631230681728795
-100	45	0.3112549661524855
-99	45	0.3343602428330132
-98	45	0.32732221204499556
-97	45	0.36312022482639916
-96	45	0.3642114525693797
-95	45	0.36029137567182246
-94	45	0.31371077573132694
-93	45	0.3774279630219049
-92	45	0.2387903543586023
-91	45	0.13453109615589845
-90	45	0.1239971241046849
-89	45	0.12076060079537004
-88	45	0.15487443585527255
-87	45	0.0883051569232634
-86	45	0.1561187927712031
-85	45	0.13960555301826372
-84	45	0.13064704745124386
-83	45	0.07515665295843187
-82	45	0.0701024175272856
-81	45	0.09503889351919964
-80	45	0.06543789827310661
-79	45	0.051960146009583014
-78	45	0.07120418622909311
-77	45	0.15739977647929546
-76	45	0.1731311707750373
-75	45	0.18976660895483913
-74	45	0.26028517455762346
-73	45	0.14311185753113162
-72	45	0.052271922692402197
-71	45	0.037823456617033124
-70	45	0.0526539412570229
-69	45	0.08960610017539894
-68	45	0.09999097424554747
-67	45	-1
-126	46	-1
-125	46	-1
-124	46	-1
-123	46	0.025850934567769712
-122	46	-1
-121	46	0.18720018010355205
-120	46	0.4663690568329778
-119	46	0.4032303970200232
-118	46	0.20930096046186422
-117	46	0.12197194122091988
-116	46	0.022106819663648948
-115	46	0.012952343922959526
-114	46	0.003753606163028321
-113	46	0.013998208130530553
-112	46	0.03152268218859487
-111	46	0.01312595267305902
-110	46	0.06550068572351056
-109	46	0.21227771975210133
-108	46	0.3829871730467215
-107	46	0.4122086376563641
-106	46	0.3350183278934067
-105	46	0.31957783413132534
-104	46	0.2611870485193694
-103	46	0.27777234465811423
-102	46	0.3369184128851483
-101	46	0.26477916784788696
-100	46	0.30968940461540606
-99	46	0.24185970947172025
-98	46	0.2789168664413751
-97	46	0.31951355018277383
-96	46	0.2653631762499758
-95	46	0.27320399411614343
-94	46	0.1733612293058858
-93	46	0.11674386882370662
-92	46	0.11946384773804773
-91	46	0.10579779859510624
-90	46	0.08842346445494216
-89	46	0.06837639397633306
-88	46	0.08038206907143318
-87	46	0.07426023186181112
-86	46	0.0652770995471503
-85	46	0.05321573601473377
-84	46	0.042793021118301265
-83	46	0.05186493131494393
-82	46	0.05723706036508756
-81	46	0.09117265314250113
-80	46	0.06953986516738753
-79	46	0.060180447746633885
-78	46	0.05644218602089279
-77	46	0.05009760441511848
-76	46	0.04306560544994695
-75	46	0.03259352482087151
-74	46	0.039715032146183174
-73	46	0.09728012396990654
-72	46	0.06891464694755998
-71	46	0.053037185079501926
-70	46	0.04945690679257703
-69	46	0.0626906176206858
-68	46	0.054598715424696354
-67	46	-1
-126	47	-1
-125	47	-1
-124	47	-1
-123	47	0.06269588342354256
-122	47	-1
-121	47	0.045114836123632075
-120	47	0.25101926956486603
-119	47	0.28085766553584407
-118	47	0.22209038904929998
-117	47	0.05787589671805797
-116	47	0.017356973826340927
-115	47	0.050476143621546087
-114	47	-1
-113	47	0.019077009514080506
-112	47	0.11274609561295021
-111	47	0.11072484103682255
-110	47	0.153945905520273
-109	47	0.24926042593891462
-108	47	0.32049673075949997
-107	47	0.35440200074319833
-106	47	0.2945290366003228
-105	47	0.31947987897445357
-104	47	0.27815521435605634
-103	47	0.26952595708772853
-102	47	0.24352909992090072
-101	47	0.18628544561085042
-100	47	0.1672432829914474
-99	47	0.16357850867786541
-98	47	0.20461365702338846
-97	47	0.23269423821089155
-96	47	0.16710875716109438
-95	47	0.149642304206834
-94	47	0.13552447162625483
-93	47	0.08181576106237151
-92	47	0.058410829334019976
-91	47	0.019406038949918474
-90	47	0.028079570115942126
-89	47	0.0794593844323226
-88	47	0.05381510222906205
-87	47	-1
-86	47	0.004223094763781041
-85	47	0.0073799285178953586
-84	47	0.024238266074938827
-83	47	0.03225233820820723
-82	47	0.04062363754365916
-81	47	0.04185566612078779
-80	47	0.0504645738202427
-79	47	0.037935807150773215
-78	47	0.0307835533357084
-77	47	0.029212575410646105
-76	47	0.028241743749571512
-75	47	0.022174157403732846
-74	47	0.030314939905778604
-73	47	0.032315947797280996
-72	47	-1
-71	47	0.004094040878904586
-70	47	0.038753019535754475
-69	47	0.047518174736174396
-68	47	0.03879806506530765
-67	47	-1
-126	48	-1
-125	48	-1
-124	48	0.015496022261158194
-123	48	0.025054897631576558
-122	48	-1
-121	48	-1
-120	48	0.08537578985873712
-119	48	0.05381957301727791
-118	48	0.048897384841427784
-117	48	0.02292556595923146
-116	48	0.015790144007081428
-115	48	0.012772476069357825
-114	48	-1
-113	48	0.048499914933433426
-112	48	0.12236138615759791
-111	48	0.19416865178704792
-110	48	0.14968741427286977
-109	48	0.1740926053630565
-108	48	0.2250854430293911
-107	48	0.17955316810060806
-106	48	0.23721497205242942
-105	48	0.23364030563355792
-104	48	0.20071960984048545
-103	48	0.14518057915787747
-102	48	0.19494409971466456
-101	48	0.19388197886065422
-100	48	0.1576855047412335
-99	48	0.1468586773556541
-98	48	0.1840967235388964
-97	48	0.13236672959129606
-96	48	0.15284705498985326
-95	48	0.13115915847045542
-94	48	0.10086549035053317
-93	48	0.08652065770719461
-92	48	0.051839977208333214
-91	48	0.02671119185134311
-90	48	0.025400298757148932
-89	48	0.026677887285068962
-88	48	-1
-87	48	-1
-86	48	0.004052114893271155
-85	48	0.01133757472085399
-84	48	0.025022184182070698
-83	48	0.02619061345855032
-82	48	0.033832469090064585
-81	48	0.03272253792617344
-80	48	0.026887759926529423
-79	48	0.02546002119228439
-78	48	0.02734814355195893
-77	48	0.02300748987969745
-76	48	0.02418469798843525
-75	48	0.01926711809156829
-74	48	0.01592571925676045
-73	48	0.035462786907923365
-72	48	0.03245087487619985
-71	48	0.012166153009266037
-70	48	0.020031902534572148
-69	48	0.03331936289958488
-68	48	0.02590454474328369
-67	48	-1
-126	49	-1
-125	49	0.01597867003777816
-124	49	-1
-123	49	-1
-122	49	-1
-121	49	-1
-120	49	0.019132515565685185
-119	49	0.01019026991869432
-118	49	0.0035760428043365147
-117	49	-1
-116	49	0.012043297993841347
-115	49	-1
-114	49	0.03554243802182773
-113	49	0.0761692958424382
-112	49	0.13563625068476481
-111	49	0.09994047678618044
-110	49	0.08070563067716448
-109	49	0.08350035032086323
-108	49	0.10392631542420999
-107	49	0.10115908458085938
-106	49	0.12097427267150267
-105	49	0.11617573265509541
-104	49	0.11493570623067938
-103	49	0.09639748936247027
-102	49	0.09512456803814798
-101	49	0.11270220145165932
-100	49	0.10730241524512592
-99	49	0.12329717450861313
-98	49	0.09479377647574125
-97	49	0.10536529192423191
-96	49	0.06742309659699128
-95	49	0.09510443078494975
-94	49	0.07156031537576087
-93	49	0.06663021446595546
-92	49	0.049027140583935445
-91	49	0.03117576118209137
-90	49	0.02413118040874415
-89	49	0.025424412954174323
-88	49	0.014734453418548924
-87	49	0.02357777632908443
-86	49	0.025178927398047085
-85	49	0.024845987425487253
-84	49	0.026371634551036992
-83	49	0.030027353180203536
-82	49	0.028840263507135068
-81	49	0.026121948511671798
-80	49	0.02300687257421158
-79	49	0.02430227597726707
-78	49	0.026794655294278408
-77	49	0.027539023761304057
-76	49	0.024743904739662165
-75	49	0.018886244348030472
-74	49	0.01776041008538738
-73	49	0.02105303991618862
-72	49	0.01520694090805824
-71	49	0.010556164183430642
-70	49	0.01180335509272817
-69	49	0.010996468544965138
-68	49	-1
-67	49	-1
-126	50	-1
-125	50	-1
-124	50	-1
-123	50	-1
-122	50	0.016207264806376055
-121	50	0.019985762690748563
-120	50	0.02360800372104264
-119	50	-1
-118	50	-1
-117	50	-1
-116	50	-1
-115	50	-1
-114	50	0.04463405803438522
-113	50	0.08690937310102569
-112	50	0.10128234926265198
-111	50	0.1309383501687816
-110	50	0.10756988622966364
-109	50	0.10726260839440059
-108	50	0.10088773205425143
-107	50	0.08840861171082753
-106	50	0.10435694211928642
-105	50	0.0915952829256015
-104	50	0.07023350141189924
-103	50	0.06358767472901926
-102	50	0.08041744254639636
-101	50	0.054109659830070767
-100	50	0.07230885439606152
-99	50	0.09785554621387371
-98	50	0.08823515822241086
-97	50	0.10343423877394899
-96	50	0.08308485696330409
-95	50	0.07563656120813043
-94	50	0.06315774016433608
-93	50	0.05755428991303194
-92	50	0.053395269026874956
-91	50	0.031828029541247554
-90	50	0.0223838682363311
-89	50	0.02152181609029196
-88	50	0.02432957023285605
-87	50	0.026967615873617738
-86	50	0.036224580225254766
-85	50	0.04043792305885717
-84	50	0.036143311022728344
-83	50	0.034030721423409176
-82	50	0.027283821255642382
-81	50	0.016341943092477877
-80	50	0.01729829052210669
-79	50	0.020687038558303613
-78	50	0.02118665755922836
-77	50	0.023448284344375275
-76	50	0.020606971230851954
-75	50	0.01704943784514742
-74	50	0.015041018546569198
-73	50	-1
-72	50	-1
-71	50	-1
-70	50	-1
-69	50	-1
-68	50	-1
-67	50	-1
-126	51	-1
-125	51	-1
-124	51	-1
-123	51	-1
-122	51	0.013675870847346245
-121	51	0.0038332961858845243
-120	51	-1
-119	51	-1
-118	51	-1
-117	51	-1
-116	51	-1
-115	51	0.013413501986180399
-114	51	0.037237284839809696
-113	51	0.055506472494784936
-112	51	0.0633918018277293
-111	51	0.06969162878577788
-110	51	0.07977672621762806
-109	51	0.08105289307230788
-108	51	0.07882293312327487
-107	51	0.07770560084073266
-106	51	0.07837474128119135
-105	51	0.06742275988490806
-104	51	0.05131633380027193
-103	51	0.05576804166475318
-102	51	0.04811907486110393
-101	51	0.04933692505359568
-100	51	0.06730967139051895
-99	51	0.07055785803227142
-98	51	0.05856194758758419
-97	51	0.0642049334493244
-96	51	0.05906630487576867
-95	51	0.05146284096891895
-94	51	0.04758494474227355
-93	51	0.04437926051853473
-92	51	0.035572011631157724
-91	51	0.029419993795144556
-90	51	0.027413537715073672
-89	51	0.024830495863725887
-88	51	0.025983732878073654
-87	51	0.03297857472955239
-86	51	0.03366234156878088
-85	51	0.028853904087750157
-84	51	0.022700312122748017
-83	51	0.01880619572680566
-82	51	0.015704640650108726
-81	51	0.009591623519975024
-80	51	0.010232888689438942
-79	51	0.009553539512742073
-78	51	0.006649778934487707
-77	51	0.00705101870837806
-76	51	0.011630726548915333
-75	51	0.011223151537179513
-74	51	0.008444157096015413
-73	51	-1
-72	51	-1
-71	51	-1
-70	51	-1
-69	51	-1
-68	51	-1
-67	51	-1
-126	52	-1
-125	52	-1
-124	52	-1
-123	52	0.00409984411165859
-122	52	0.003921277743789603
-121	52	-1
-120	52	-1
-119	52	-1
-118	52	-1
-117	52	-1
-116	52	-1
-115	52	0.010109386532096564
-114	52	0.027132461691751875
-113	52	0.04757759506574631
-112	52	0.04772536490470534
-111	52	0.05516814232295983
-110	52	0.05876089766319008
-109	52	0.059925481874741796
-108	52	0.07602437870307298
-107	52	0.07147246158138514
-106	52	0.061436767294631586
-105	52	0.05271614881439466
-104	52	0.0431119304854163
-103	52	0.037033494528007756
-102	52	0.029340466142337363
-101	52	0.06196845438023604
-100	52	0.06762680740732911
-99	52	0.0661092647545598
-98	52	0.049748667812672474
-97	52	0.04752260811193656
-96	52	0.0467560250652216
-95	52	0.05121730303535654
-94	52	0.05029659190317807
-93	52	0.048306604785221176
-92	52	0.03685757742951564
-91	52	0.029942226753701753
-90	52	0.02796362143946847
-89	52	0.02948790955763795
-88	52	0.028817376438590683
-87	52	0.031568350635501966
-86	52	0.02744806005671541
-85	52	0.021112348008399468
-84	52	0.017900629155880577
-83	52	0.015881576302652533
-82	52	0.010637725203095843
-81	52	0.010625962727655949
-80	52	0.0070112865890289665
-79	52	0.0039297506357077365
-78	52	-1
-77	52	0.0038869368525482604
-76	52	0.004006570655710305
-75	52	0.004055591445530226
-74	52	-1
-73	52	-1
-72	52	-1
-71	52	-1
-70	52	-1
-69	52	-1
-68	52	-1
-67	52	-1
-126	53	-1
-125	53	-1
-124	53	-1
-123	53	-1
-122	53	-1
-121	53	-1
-120	53	-1
-119	53	-1
-118	53	-1
-117	53	-1
-116	53	-1
-115	53	-1
-114	53	-1
-113	53	-1
-112	53	-1
-111	53	-1
-110	53	-1
-109	53	-1
-108	53	-1
-107	53	-1
-106	53	-1
-105	53	-1
-104	53	-1
-103	53	-1
-102	53	-1
-101	53	-1
-100	53	-1
-99	53	-1
-98	53	-1
-97	53	-1
-96	53	-1
-95	53	-1
-94	53	-1
-93	53	-1
-92	53	-1
-91	53	-1
-90	53	-1
-89	53	-1
-88	53	-1
-87	53	-1
-86	53	-1
-85	53	-1
-84	53	-1
-83	53	-1
-82	53	-1
-81	53	-1
-80	53	-1
-79	53	-1
-78	53	-1
-77	53	-1
-76	53	-1
-75	53	-1
-74	53	-1
-73	53	-1
-72	53	-1
-71	53	-1
-70	53	-1
-69	53	-1
-68	53	-1
-67	53	-1
