# Supplementary material for: The impacts of climate change on the abundance and distribution of the Spotted Wing Drosophila (Drosophila suzukii) in the United States and Canada
Source: PeerJ. 2017 Apr 6;5:e3192. doi: 10.7717/peerj.3192 (PMC5385127; doi:10.7717/peerj.3192)
Supplement: Supplemental Information 2 — Raw data used to create consensus maps (shown in Figs. 3 and 4A) coefficient of variance maps (shown in Fig. 4B) and in scatter plots shown in Fig. 5. [file peerj-05-3192-s002.zip › model_ccsm4_rcp26_year90_norm__mean.txt]

-126	24	-1
-125	24	-1
-124	24	-1
-123	24	-1
-122	24	-1
-121	24	-1
-120	24	-1
-119	24	-1
-118	24	-1
-117	24	-1
-116	24	-1
-115	24	-1
-114	24	-1
-113	24	-1
-112	24	-1
-111	24	-1
-110	24	-1
-109	24	-1
-108	24	-1
-107	24	-1
-106	24	-1
-105	24	-1
-104	24	-1
-103	24	-1
-102	24	-1
-101	24	-1
-100	24	-1
-99	24	-1
-98	24	-1
-97	24	-1
-96	24	-1
-95	24	-1
-94	24	-1
-93	24	-1
-92	24	-1
-91	24	-1
-90	24	-1
-89	24	-1
-88	24	-1
-87	24	-1
-86	24	-1
-85	24	-1
-84	24	-1
-83	24	-1
-82	24	-1
-81	24	-1
-80	24	-1
-79	24	-1
-78	24	-1
-77	24	-1
-76	24	-1
-75	24	-1
-74	24	-1
-73	24	-1
-72	24	-1
-71	24	-1
-70	24	-1
-69	24	-1
-68	24	-1
-67	24	-1
-126	25	-1
-125	25	-1
-124	25	-1
-123	25	-1
-122	25	-1
-121	25	-1
-120	25	-1
-119	25	-1
-118	25	-1
-117	25	-1
-116	25	-1
-115	25	-1
-114	25	-1
-113	25	0.009455145601319612
-112	25	0.00607817528613746
-111	25	0.007587350363045774
-110	25	0.011700943177310618
-109	25	0.012045017096088368
-108	25	0.008668253204119448
-107	25	0.09430929455357917
-106	25	0.22776532514649078
-105	25	0.2684494043797076
-104	25	0.1622527048502534
-103	25	0.17371173723138678
-102	25	0.309856862758119
-101	25	0.26799747129225515
-100	25	0.0067355239759112435
-99	25	0.006581846710514686
-98	25	0.007213915150612717
-97	25	-1
-96	25	-1
-95	25	-1
-94	25	-1
-93	25	-1
-92	25	-1
-91	25	-1
-90	25	-1
-89	25	-1
-88	25	-1
-87	25	-1
-86	25	-1
-85	25	-1
-84	25	-1
-83	25	-1
-82	25	0.014643191349642107
-81	25	0.015638162461148335
-80	25	-1
-79	25	-1
-78	25	-1
-77	25	-1
-76	25	-1
-75	25	-1
-74	25	-1
-73	25	-1
-72	25	-1
-71	25	-1
-70	25	-1
-69	25	-1
-68	25	-1
-67	25	-1
-126	26	-1
-125	26	-1
-124	26	-1
-123	26	-1
-122	26	-1
-121	26	-1
-120	26	-1
-119	26	-1
-118	26	-1
-117	26	-1
-116	26	-1
-115	26	-1
-114	26	0.008487382135572069
-113	26	0.06276197907016397
-112	26	0.005979354124493868
-111	26	-1
-110	26	0.012031121175476847
-109	26	0.008801000072299567
-108	26	0.1523875645867556
-107	26	0.11357516493981691
-106	26	0.3487166172183149
-105	26	0.2498215566255725
-104	26	0.17159262102952152
-103	26	0.2985493040488599
-102	26	0.31352617333171084
-101	26	0.17127662609254887
-100	26	0.04036146229194115
-99	26	0.007176160372972233
-98	26	0.008343183876504484
-97	26	-1
-96	26	-1
-95	26	-1
-94	26	-1
-93	26	-1
-92	26	-1
-91	26	-1
-90	26	-1
-89	26	-1
-88	26	-1
-87	26	-1
-86	26	-1
-85	26	-1
-84	26	-1
-83	26	0.012255084282308015
-82	26	0.013348581090604824
-81	26	0.014689986846716595
-80	26	-1
-79	26	-1
-78	26	-1
-77	26	-1
-76	26	-1
-75	26	-1
-74	26	-1
-73	26	-1
-72	26	-1
-71	26	-1
-70	26	-1
-69	26	-1
-68	26	-1
-67	26	-1
-126	27	-1
-125	27	-1
-124	27	-1
-123	27	-1
-122	27	-1
-121	27	-1
-120	27	-1
-119	27	-1
-118	27	-1
-117	27	-1
-116	27	-1
-115	27	0.011823005984028436
-114	27	0.0062047082263532016
-113	27	0.07308564917201095
-112	27	0.010259232762235344
-111	27	0.011642448805967511
-110	27	0.009593404259239496
-109	27	0.1346421456715615
-108	27	0.15314854324790791
-107	27	0.30515095597704633
-106	27	0.2759702335294712
-105	27	0.33361545441119483
-104	27	0.27679675880948706
-103	27	0.5027924936027042
-102	27	0.23412287016746844
-101	27	0.08635187142237566
-100	27	0.08723273829137511
-99	27	0.10923469365326718
-98	27	0.1168125019699995
-97	27	0.158849331350598
-96	27	-1
-95	27	-1
-94	27	-1
-93	27	-1
-92	27	-1
-91	27	-1
-90	27	-1
-89	27	-1
-88	27	-1
-87	27	-1
-86	27	-1
-85	27	-1
-84	27	-1
-83	27	0.011101156072878336
-82	27	0.011618324320517353
-81	27	0.012528434633942992
-80	27	-1
-79	27	-1
-78	27	-1
-77	27	-1
-76	27	-1
-75	27	-1
-74	27	-1
-73	27	-1
-72	27	-1
-71	27	-1
-70	27	-1
-69	27	-1
-68	27	-1
-67	27	-1
-126	28	-1
-125	28	-1
-124	28	-1
-123	28	-1
-122	28	-1
-121	28	-1
-120	28	-1
-119	28	-1
-118	28	-1
-117	28	-1
-116	28	0.03599700588133125
-115	28	0.021270913210870525
-114	28	0.028790626534202887
-113	28	0.019794383960458028
-112	28	0.008257317618730994
-111	28	0.07194517728686195
-110	28	0.11474276085389062
-109	28	0.2659390474433872
-108	28	0.25621725299619974
-107	28	0.36370289573326864
-106	28	0.26838558808682716
-105	28	0.3736821720398588
-104	28	0.26706007420573125
-103	28	0.5692494697018518
-102	28	0.26334792637266524
-101	28	0.10719478896897544
-100	28	0.15076042215090368
-99	28	0.16985160443775302
-98	28	0.18531539680536926
-97	28	0.1800936003472624
-96	28	0.17259163642727154
-95	28	-1
-94	28	-1
-93	28	-1
-92	28	-1
-91	28	-1
-90	28	-1
-89	28	-1
-88	28	-1
-87	28	-1
-86	28	-1
-85	28	-1
-84	28	-1
-83	28	0.009313679760807218
-82	28	0.009707144665634144
-81	28	0.0100880258916627
-80	28	-1
-79	28	-1
-78	28	-1
-77	28	-1
-76	28	-1
-75	28	-1
-74	28	-1
-73	28	-1
-72	28	-1
-71	28	-1
-70	28	-1
-69	28	-1
-68	28	-1
-67	28	-1
-126	29	-1
-125	29	-1
-124	29	-1
-123	29	-1
-122	29	-1
-121	29	-1
-120	29	-1
-119	29	-1
-118	29	-1
-117	29	-1
-116	29	0.04789328509122138
-115	29	0.040817561256111905
-114	29	0.02270205367246725
-113	29	0.05584455293848167
-112	29	0.10340539377215459
-111	29	0.11627627862438522
-110	29	0.13032209223161265
-109	29	0.3603350921239583
-108	29	0.35515278451072035
-107	29	0.4053244468779167
-106	29	0.3160964182532742
-105	29	0.23488581298243943
-104	29	0.2468963236371789
-103	29	0.3282886505486957
-102	29	0.2407188541089209
-101	29	0.2385583690863888
-100	29	0.26398462086266195
-99	29	0.23403768201041805
-98	29	0.20948021288060273
-97	29	0.2133931065870517
-96	29	0.20337675453885548
-95	29	0.19998686822875505
-94	29	0.22478483396399818
-93	29	0.23350226303255808
-92	29	0.21770611713259358
-91	29	0.21173574424173233
-90	29	0.19749182233910703
-89	29	-1
-88	29	-1
-87	29	-1
-86	29	0.2238268974403989
-85	29	0.22250351606916327
-84	29	0.22708953464238885
-83	29	0.19758352961621276
-82	29	0.19549098560958028
-81	29	0.007544744125473139
-80	29	-1
-79	29	-1
-78	29	-1
-77	29	-1
-76	29	-1
-75	29	-1
-74	29	-1
-73	29	-1
-72	29	-1
-71	29	-1
-70	29	-1
-69	29	-1
-68	29	-1
-67	29	-1
-126	30	-1
-125	30	-1
-124	30	-1
-123	30	-1
-122	30	-1
-121	30	-1
-120	30	-1
-119	30	-1
-118	30	-1
-117	30	0.02661043730762399
-116	30	0.028188760232656828
-115	30	0.051308456608147666
-114	30	0.06768855666214318
-113	30	0.09326614181358926
-112	30	0.10650204127023884
-111	30	0.15887295731510273
-110	30	0.19950739022227393
-109	30	0.37317770251431326
-108	30	0.3094616750097997
-107	30	0.2974797100572251
-106	30	0.31504311738522117
-105	30	0.4145432308852525
-104	30	0.43922433882139733
-103	30	0.3887709980903748
-102	30	0.28923399591100585
-101	30	0.2979187639074951
-100	30	0.36129424455230247
-99	30	0.25983430772510113
-98	30	0.2514480536965983
-97	30	0.22278657869377597
-96	30	0.23220090824343198
-95	30	0.2438762313724562
-94	30	0.24536289004470507
-93	30	0.24654706902887652
-92	30	0.2579793982711892
-91	30	0.2586172057816832
-90	30	0.24118259082551233
-89	30	0.28228005896576824
-88	30	0.26897123328376493
-87	30	0.30155344925519756
-86	30	0.27868502146586294
-85	30	0.2426401519619044
-84	30	0.24395650914495987
-83	30	0.24565082564141077
-82	30	0.23425920114871196
-81	30	-1
-80	30	-1
-79	30	-1
-78	30	-1
-77	30	-1
-76	30	-1
-75	30	-1
-74	30	-1
-73	30	-1
-72	30	-1
-71	30	-1
-70	30	-1
-69	30	-1
-68	30	-1
-67	30	-1
-126	31	-1
-125	31	-1
-124	31	-1
-123	31	-1
-122	31	-1
-121	31	-1
-120	31	-1
-119	31	-1
-118	31	-1
-117	31	0.02748894158017297
-116	31	0.0692632936034899
-115	31	0.13144575657194177
-114	31	0.12183692902866888
-113	31	0.11646323800858373
-112	31	0.1423408149199369
-111	31	0.24720280645780104
-110	31	0.29863794350476314
-109	31	0.37073092804303776
-108	31	0.23934929641671934
-107	31	0.2526509389076143
-106	31	0.34664972880179973
-105	31	0.3915599936286591
-104	31	0.30467645382690584
-103	31	0.283935747103785
-102	31	0.3844369336865194
-101	31	0.3578228739180669
-100	31	0.24709078421834207
-99	31	0.3182562579109802
-98	31	0.21782580892505882
-97	31	0.23031378666689364
-96	31	0.24400250775677076
-95	31	0.2740118786411086
-94	31	0.2921867270528611
-93	31	0.2780809786948235
-92	31	0.2897381193713548
-91	31	0.3129677924603992
-90	31	0.3146067198191631
-89	31	0.3187643190320799
-88	31	0.3481523345324336
-87	31	0.3829345150181539
-86	31	0.3391805849568078
-85	31	0.30773173250432323
-84	31	0.32225779107333247
-83	31	0.30305816878946484
-82	31	0.24599579652376574
-81	31	-1
-80	31	-1
-79	31	-1
-78	31	-1
-77	31	-1
-76	31	-1
-75	31	-1
-74	31	-1
-73	31	-1
-72	31	-1
-71	31	-1
-70	31	-1
-69	31	-1
-68	31	-1
-67	31	-1
-126	32	-1
-125	32	-1
-124	32	-1
-123	32	-1
-122	32	-1
-121	32	-1
-120	32	-1
-119	32	-1
-118	32	0.03213808805713106
-117	32	0.04590247396397199
-116	32	0.1196023673478321
-115	32	0.14318671985096373
-114	32	0.15584721576987298
-113	32	0.1552459976390871
-112	32	0.13756750960354303
-111	32	0.2274129933638725
-110	32	0.29557073025461883
-109	32	0.5422482471563963
-108	32	0.44119795799086514
-107	32	0.325965655180451
-106	32	0.6187216407755339
-105	32	0.40241573148782683
-104	32	0.33989442392631164
-103	32	0.36002934819929655
-102	32	0.34639335996289433
-101	32	0.3356042536837471
-100	32	0.3159557287211759
-99	32	0.29391301249098944
-98	32	0.2760519049158748
-97	32	0.2788411155757678
-96	32	0.3285907093466691
-95	32	0.3242322707292351
-94	32	0.342527456298279
-93	32	0.33614157134363176
-92	32	0.3411253030058007
-91	32	0.38728849220048545
-90	32	0.4364942398383333
-89	32	0.4198669482203223
-88	32	0.40059686893304447
-87	32	0.41579992455778714
-86	32	0.4430512306499282
-85	32	0.4329965401898139
-84	32	0.3882256180467201
-83	32	0.3771702286284398
-82	32	0.3613790772910428
-81	32	0.36560470169788
-80	32	0.35224922268612624
-79	32	-1
-78	32	-1
-77	32	-1
-76	32	-1
-75	32	-1
-74	32	-1
-73	32	-1
-72	32	-1
-71	32	-1
-70	32	-1
-69	32	-1
-68	32	-1
-67	32	-1
-126	33	-1
-125	33	-1
-124	33	-1
-123	33	-1
-122	33	-1
-121	33	-1
-120	33	-1
-119	33	0.030589164773518567
-118	33	0.02597614656777682
-117	33	0.1002456688771503
-116	33	0.15906998064934366
-115	33	0.16128559292238684
-114	33	0.1397442409840897
-113	33	0.1509511227804711
-112	33	0.15147790883464227
-111	33	0.2572631649046492
-110	33	0.2602192070486559
-109	33	0.0896245351619543
-108	33	0.38983374560298445
-107	33	0.5344323179250454
-106	33	0.43810338688396067
-105	33	0.37808170823767046
-104	33	0.45832603400773336
-103	33	0.4544011870223306
-102	33	0.3485692869756867
-101	33	0.2586751389662209
-100	33	0.24671739857741015
-99	33	0.2623146318142225
-98	33	0.2829180067729635
-97	33	0.2938613178331044
-96	33	0.31658144265601484
-95	33	0.3286942857247077
-94	33	0.367456533977476
-93	33	0.38656775063327586
-92	33	0.3573079382586018
-91	33	0.37016214650960044
-90	33	0.48948050656836417
-89	33	0.46073240302902446
-88	33	0.4766168890852627
-87	33	0.4898277876697344
-86	33	0.5680962308168813
-85	33	0.5206166470266873
-84	33	0.46236723372410954
-83	33	0.469139823153202
-82	33	0.44199185025815063
-81	33	0.4393558623023418
-80	33	0.43706115074908614
-79	33	0.47354831963367217
-78	33	-1
-77	33	-1
-76	33	-1
-75	33	-1
-74	33	-1
-73	33	-1
-72	33	-1
-71	33	-1
-70	33	-1
-69	33	-1
-68	33	-1
-67	33	-1
-126	34	-1
-125	34	-1
-124	34	-1
-123	34	-1
-122	34	-1
-121	34	0.016747742041505937
-120	34	0.034572551025208786
-119	34	0.09511369972035125
-118	34	0.12367515252823541
-117	34	0.20578936208679932
-116	34	0.15771873635322295
-115	34	0.15959548532697596
-114	34	0.16146007525327996
-113	34	0.3555373284159651
-112	34	0.554324519551608
-111	34	0.4018700802038829
-110	34	0.2921193565768802
-109	34	0.09121154338811108
-108	34	0.2816425133424501
-107	34	0.5829384994444718
-106	34	0.5051864416893705
-105	34	0.5281257006066523
-104	34	0.5244532941525176
-103	34	0.4184047947052399
-102	34	0.3436294401216952
-101	34	0.20456549784237704
-100	34	0.17941369447325461
-99	34	0.19075672018861112
-98	34	0.24482690052692632
-97	34	0.27250518559990916
-96	34	0.3193182384682893
-95	34	0.41147840267903096
-94	34	0.4085511213587979
-93	34	0.38807241404886267
-92	34	0.3097215512662385
-91	34	0.33421293129661184
-90	34	0.4292422472276671
-89	34	0.46265166190328183
-88	34	0.4825588285113201
-87	34	0.5545532031747834
-86	34	0.5527690967894784
-85	34	0.5581923125451346
-84	34	0.5787056544340726
-83	34	0.4857556291479304
-82	34	0.48618549824081964
-81	34	0.5012602852680887
-80	34	0.4680623444869523
-79	34	0.5151302977554304
-78	34	0.5115529189336665
-77	34	0.46714929355466667
-76	34	-1
-75	34	-1
-74	34	-1
-73	34	-1
-72	34	-1
-71	34	-1
-70	34	-1
-69	34	-1
-68	34	-1
-67	34	-1
-126	35	-1
-125	35	-1
-124	35	-1
-123	35	-1
-122	35	0.024377951082655617
-121	35	0.03819928342056826
-120	35	0.2315631287922783
-119	35	0.33606822422817406
-118	35	0.196225130188324
-117	35	0.14782380642347512
-116	35	0.17956087506606805
-115	35	0.14693028479201528
-114	35	0.438556358167003
-113	35	0.4097996497633148
-112	35	0.3624413758542081
-111	35	0.518669328812163
-110	35	0.2958585255546233
-109	35	0.17487581637481367
-108	35	0.2739944444376894
-107	35	0.3994589410947464
-106	35	0.12709104984676325
-105	35	0.6007472015250812
-104	35	0.45594501192381665
-103	35	0.4083219233143842
-102	35	0.28338843096565186
-101	35	0.23510304839478594
-100	35	0.18869761356246342
-99	35	0.15487572658492482
-98	35	0.20374409806851662
-97	35	0.22105567281761698
-96	35	0.22711280518858354
-95	35	0.34303690168016526
-94	35	0.3706067093436761
-93	35	0.3776440105888467
-92	35	0.34066166917345697
-91	35	0.2726070035926244
-90	35	0.32586742878328995
-89	35	0.4483368153415752
-88	35	0.47728844262898434
-87	35	0.48581576966723583
-86	35	0.6152103884656657
-85	35	0.5972233225120929
-84	35	0.3154055224709953
-83	35	0.455605961562258
-82	35	0.5593645382503524
-81	35	0.45176772440714585
-80	35	0.45164183150048165
-79	35	0.46166509549949697
-78	35	0.4786529683461647
-77	35	0.4965368694586895
-76	35	0.45039287285274726
-75	35	-1
-74	35	-1
-73	35	-1
-72	35	-1
-71	35	-1
-70	35	-1
-69	35	-1
-68	35	-1
-67	35	-1
-126	36	-1
-125	36	-1
-124	36	-1
-123	36	0.020502979855170782
-122	36	0.02277045579685861
-121	36	0.21417859040537046
-120	36	0.23151828996653176
-119	36	0.04345029994031778
-118	36	0.2593472724029748
-117	36	0.20681754984531353
-116	36	0.24719060064478493
-115	36	0.15025880532495195
-114	36	0.2732993397543704
-113	36	0.5162615568238585
-112	36	0.4452529067839721
-111	36	0.5051247111407834
-110	36	0.49215044632589594
-109	36	0.5275148487690414
-108	36	0.19135702171428165
-107	36	0.027818973669769813
-106	36	0.014709626514280753
-105	36	0.1650779717623894
-104	36	0.4874667812485415
-103	36	0.37318536271420616
-102	36	0.23129373106637557
-101	36	0.16643022619475967
-100	36	0.13765912334951452
-99	36	0.12597536371218337
-98	36	0.14421867691418713
-97	36	0.21033679906715785
-96	36	0.1886787015671235
-95	36	0.3318230705205111
-94	36	0.3539391432192687
-93	36	0.34984745539663886
-92	36	0.2980101064131773
-91	36	0.26758207146583024
-90	36	0.2656745413958044
-89	36	0.4118597945850524
-88	36	0.4311258707397855
-87	36	0.4497308033660359
-86	36	0.5485150202116105
-85	36	0.5427665967022606
-84	36	0.5187918545979953
-83	36	0.48795155311721966
-82	36	0.4424726002880571
-81	36	0.5532831439031684
-80	36	0.5124655957414153
-79	36	0.5096053201257394
-78	36	0.41339561322144885
-77	36	0.40950756138424954
-76	36	0.4076874080998149
-75	36	-1
-74	36	-1
-73	36	-1
-72	36	-1
-71	36	-1
-70	36	-1
-69	36	-1
-68	36	-1
-67	36	-1
-126	37	-1
-125	37	-1
-124	37	-1
-123	37	0.019174797343753203
-122	37	0.0961427760246406
-121	37	0.22826561383033658
-120	37	0.07005383745617014
-119	37	0.025613702198926315
-118	37	0.46455820054328495
-117	37	0.4062422866042746
-116	37	0.5058468650281197
-115	37	0.5247068570573964
-114	37	0.46476986150003174
-113	37	0.09127517261872303
-112	37	0.4521456837205413
-111	37	0.226288590127583
-110	37	0.4612387805897082
-109	37	0.08958454124896052
-108	37	-1
-107	37	-1
-106	37	0.022411829368907087
-105	37	0.4117940141383533
-104	37	0.440970209679032
-103	37	0.4092295775002252
-102	37	0.21589209013745053
-101	37	0.15834888366382402
-100	37	0.12803176728855206
-99	37	0.11902377439841474
-98	37	0.12032853372082658
-97	37	0.19952318763084423
-96	37	0.21186640723624195
-95	37	0.2381917457464612
-94	37	0.275587560246911
-93	37	0.33437789215804103
-92	37	0.3376105993970796
-91	37	0.3485054052110123
-90	37	0.3006122360983974
-89	37	0.3249517683323595
-88	37	0.3663960966838817
-87	37	0.40709656257181437
-86	37	0.473151186437761
-85	37	0.5033040340819971
-84	37	0.46021844944646867
-83	37	0.4664409822751953
-82	37	0.4973725701429726
-81	37	0.4678024214649464
-80	37	0.49458740002807805
-79	37	0.48508295323059814
-78	37	0.47382470413530137
-77	37	0.5144239506297779
-76	37	0.4581418712044481
-75	37	-1
-74	37	-1
-73	37	-1
-72	37	-1
-71	37	-1
-70	37	-1
-69	37	-1
-68	37	-1
-67	37	-1
-126	38	-1
-125	38	-1
-124	38	0.02507824487330132
-123	38	0.11014497606397979
-122	38	0.21930562111828256
-121	38	0.2491339157267645
-120	38	0.019665108967980273
-119	38	0.19514979338504793
-118	38	0.18131740847300415
-117	38	0.10001868752061777
-116	38	0.18585743778753225
-115	38	0.146649158261881
-114	38	0.21436041493030014
-113	38	0.1139558647154451
-112	38	0.06636149951733258
-111	38	0.3950592365408932
-110	38	0.488355888210466
-109	38	0.15354463824822917
-108	38	-1
-107	38	-1
-106	38	0.019277164270695188
-105	38	0.44566790442651993
-104	38	0.3950072332302651
-103	38	0.35479838569003574
-102	38	0.29096892362593646
-101	38	0.17039236404337713
-100	38	0.14575833968020022
-99	38	0.1352073917281252
-98	38	0.13403047075996946
-97	38	0.1984386193046203
-96	38	0.22086567367155624
-95	38	0.2426461566607215
-94	38	0.24999120339682632
-93	38	0.25003122536916034
-92	38	0.2626993908410759
-91	38	0.2448989101471647
-90	38	0.24351846543093955
-89	38	0.2711775579151798
-88	38	0.29602553474789195
-87	38	0.3715494751173044
-86	38	0.39077143263602443
-85	38	0.3608699312087861
-84	38	0.45527972496608793
-83	38	0.4210516322726185
-82	38	0.4401066367167504
-81	38	0.3440706451880523
-80	38	0.3323339562818643
-79	38	0.4213369022319989
-78	38	0.43000686424994067
-77	38	0.431820058817989
-76	38	0.4253360129379747
-75	38	-1
-74	38	-1
-73	38	-1
-72	38	-1
-71	38	-1
-70	38	-1
-69	38	-1
-68	38	-1
-67	38	-1
-126	39	-1
-125	39	-1
-124	39	0.038819258285011246
-123	39	0.3787258945715184
-122	39	0.27251495960343547
-121	39	0.035941593360860793
-120	39	0.19183271170982677
-119	39	0.337074235754764
-118	39	0.12661589297868323
-117	39	0.06345326113602728
-116	39	0.0656098459102623
-115	39	0.07685183929443104
-114	39	0.3477690532975009
-113	39	0.3542959364369894
-112	39	0.05947468051401344
-111	39	0.19271687087475087
-110	39	0.2726017190835408
-109	39	0.14466195837172396
-108	39	-1
-107	39	-1
-106	39	-1
-105	39	0.28249896858541734
-104	39	0.36843915336739674
-103	39	0.2939705996103306
-102	39	0.28128494381631536
-101	39	0.24962096975511772
-100	39	0.19579733748661451
-99	39	0.15499381899499487
-98	39	0.17411855089969
-97	39	0.22160312925245146
-96	39	0.22859707881690972
-95	39	0.23911881699576687
-94	39	0.2152678820538726
-93	39	0.23023156344679813
-92	39	0.22012172702994595
-91	39	0.24841815936900902
-90	39	0.25670914258419225
-89	39	0.25669320487892067
-88	39	0.2969832467967691
-87	39	0.4959296653353133
-86	39	0.5299331897755132
-85	39	0.5291058133621758
-84	39	0.5608750660680549
-83	39	0.5434085008764334
-82	39	0.5721905562174961
-81	39	0.5803959490917519
-80	39	0.2777581559850526
-79	39	0.49864524828634593
-78	39	0.5893054443444388
-77	39	0.5471383354469811
-76	39	0.4812484573208549
-75	39	0.5064306863679401
-74	39	-1
-73	39	-1
-72	39	-1
-71	39	-1
-70	39	-1
-69	39	-1
-68	39	-1
-67	39	-1
-126	40	-1
-125	40	-1
-124	40	0.034736252022260036
-123	40	0.4047127158476442
-122	40	0.059727130398394924
-121	40	0.0426978887310603
-120	40	0.16293110487300017
-119	40	0.23689137303424446
-118	40	0.1458916215464681
-117	40	0.12243619235874952
-116	40	0.047834525091457074
-115	40	0.16049423534883886
-114	40	0.35454360688041214
-113	40	0.37645018854473694
-112	40	0.06839162084498458
-111	40	-1
-110	40	0.1037999455087612
-109	40	0.07472192024656303
-108	40	0.021850931574773417
-107	40	-1
-106	40	0.015419182693148573
-105	40	0.3741742954556869
-104	40	0.42215202606675295
-103	40	0.27258353663104784
-102	40	0.26927288054474774
-101	40	0.2837526224960897
-100	40	0.300079866235513
-99	40	0.30284816333379383
-98	40	0.2872430641285933
-97	40	0.2887088279454567
-96	40	0.29101726051610294
-95	40	0.30495177207360485
-94	40	0.307541967186098
-93	40	0.3070714214029352
-92	40	0.2954856449818162
-91	40	0.31760735760796743
-90	40	0.2714744537945441
-89	40	0.42813764453249253
-88	40	0.4599314023955381
-87	40	0.4708787540006773
-86	40	0.44544183967510276
-85	40	0.4709751846000613
-84	40	0.4537312235078908
-83	40	0.44702962420967357
-82	40	0.5143017054373483
-81	40	0.5036601071099842
-80	40	0.47126718880110574
-79	40	0.29232001827224235
-78	40	0.44978701557770395
-77	40	0.48532473121256475
-76	40	0.5174431356424986
-75	40	0.5326000430056155
-74	40	0.5308969345825476
-73	40	0.5197777662838405
-72	40	-1
-71	40	-1
-70	40	-1
-69	40	-1
-68	40	-1
-67	40	-1
-126	41	-1
-125	41	-1
-124	41	0.020245233022064837
-123	41	0.039308369063006034
-122	41	0.04873208726791534
-121	41	0.04387214406189067
-120	41	0.054000555761999545
-119	41	0.14036881383909108
-118	41	0.11371273053203221
-117	41	0.06454670556688892
-116	41	0.026334677593971432
-115	41	0.07252128230810895
-114	41	0.23876094817000257
-113	41	0.3969249020752408
-112	41	0.04251241649189595
-111	41	0.031025817679572992
-110	41	0.06308716157045134
-109	41	0.0502437748716823
-108	41	0.048982301758188906
-107	41	0.014334200024000088
-106	41	0.039553469270860266
-105	41	0.20077666383236153
-104	41	0.34069856720590797
-103	41	0.37867847428646734
-102	41	0.4062203067877321
-101	41	0.2541922478215897
-100	41	0.3015967635234562
-99	41	0.33196082317499476
-98	41	0.3494781477131591
-97	41	0.3377120806777116
-96	41	0.3911512251596506
-95	41	0.3826791750217249
-94	41	0.3816914862443293
-93	41	0.3847817549190595
-92	41	0.3452722209631892
-91	41	0.3999582102892291
-90	41	0.4149284295084368
-89	41	0.40778657916143163
-88	41	0.3978726530583231
-87	41	0.42857321902456935
-86	41	0.4490029440795119
-85	41	0.4484928252734593
-84	41	0.418745715689483
-83	41	0.45918773634733046
-82	41	0.42252661825931637
-81	41	0.34477268988153065
-80	41	0.19768080199580476
-79	41	0.161360632951374
-78	41	0.18288081879399645
-77	41	0.2035334098355657
-76	41	0.2248127717137906
-75	41	0.32860302739704633
-74	41	0.4258798029523477
-73	41	0.36596104596615653
-72	41	0.4301891564305414
-71	41	0.372830907774841
-70	41	-1
-69	41	-1
-68	41	-1
-67	41	-1
-126	42	-1
-125	42	-1
-124	42	0.05940414868569583
-123	42	0.03044132572152021
-122	42	0.024303779022594035
-121	42	0.0333844044503236
-120	42	0.05606694846350326
-119	42	0.0807621234822352
-118	42	0.11254225385902444
-117	42	0.07504825972698075
-116	42	0.13794300904810838
-115	42	0.1703183902693201
-114	42	0.13377012684785952
-113	42	0.10846684045374946
-112	42	0.03979516775136282
-111	42	-1
-110	42	-1
-109	42	0.05118514703141065
-108	42	0.08558876960447648
-107	42	0.10256742028130984
-106	42	0.08394438938058726
-105	42	0.25426616547696623
-104	42	0.28981181255200916
-103	42	0.3540883908501484
-102	42	0.34774866351024025
-101	42	0.24377552640023822
-100	42	0.28777789386030767
-99	42	0.31541073215517146
-98	42	0.33855801366807875
-97	42	0.3927468663094962
-96	42	0.37944094009265383
-95	42	0.3829668767905951
-94	42	0.37033596476944064
-93	42	0.36336490227352675
-92	42	0.3771436283738668
-91	42	0.37426361768887
-90	42	0.3546709027540897
-89	42	0.38102386100824504
-88	42	0.49805487976712987
-87	42	0.4542026204243751
-86	42	0.40563985256874374
-85	42	0.4237058587996009
-84	42	0.4065300819042789
-83	42	0.3941063413454285
-82	42	0.34989698013221
-81	42	0.32170781865098735
-80	42	0.3011518546241839
-79	42	0.19366158209597098
-78	42	0.207653390826298
-77	42	0.26773736120798075
-76	42	0.16487355946854487
-75	42	0.1386499267136798
-74	42	0.2569741069343328
-73	42	0.2216545994356144
-72	42	0.40436577145835706
-71	42	0.367652650059715
-70	42	-1
-69	42	-1
-68	42	-1
-67	42	-1
-126	43	-1
-125	43	-1
-124	43	0.04183240773364053
-123	43	0.015013868328926924
-122	43	0.011099143282869857
-121	43	0.035656309371810295
-120	43	0.04889817985606868
-119	43	0.08016768635868048
-118	43	0.1661711543060752
-117	43	0.32432023676097194
-116	43	0.065188834215784
-115	43	0.020603965140198025
-114	43	0.047859077014190635
-113	43	0.1605036819933954
-112	43	0.040821622377959874
-111	43	-1
-110	43	-1
-109	43	0.12400101499986858
-108	43	0.112381230658346
-107	43	0.16090823220825043
-106	43	0.18870345925835236
-105	43	0.31789642493139725
-104	43	0.2902379497526429
-103	43	0.37146451143497616
-102	43	0.36871095484344896
-101	43	0.2400571306874061
-100	43	0.26059818585141437
-99	43	0.29283635689872084
-98	43	0.3357423524034274
-97	43	0.3262524029317521
-96	43	0.3116319901545387
-95	43	0.34910748382823303
-94	43	0.32374305613168136
-93	43	0.38704520836725786
-92	43	0.3195054223272099
-91	43	0.3887210056991326
-90	43	0.3909088859908786
-89	43	0.3529286047857823
-88	43	0.3817709877084189
-87	43	0.33977457313091824
-86	43	0.3571437724118135
-85	43	0.3608265608218469
-84	43	0.34948086011605156
-83	43	0.3532031186647271
-82	43	0.2285034073859853
-81	43	0.17359400023962676
-80	43	0.29278353051411166
-79	43	0.4310717162130703
-78	43	0.3513168762808504
-77	43	0.3807232519428521
-76	43	0.1573307130897851
-75	43	0.06016706344132656
-74	43	0.2138601543057946
-73	43	0.08648234735461685
-72	43	0.161730277346937
-71	43	0.20844453327823725
-70	43	0.22109830430859587
-69	43	-1
-68	43	-1
-67	43	-1
-126	44	-1
-125	44	-1
-124	44	0.041966147902466104
-123	44	0.029986424891178864
-122	44	0.02015260165735299
-121	44	0.03540038574110376
-120	44	0.033599461522554046
-119	44	0.012243431238295162
-118	44	0.14436563303227842
-117	44	0.10131826521819363
-116	44	-1
-115	44	-1
-114	44	-1
-113	44	0.019455244744321885
-112	44	0.012029336601435871
-111	44	-1
-110	44	-1
-109	44	0.157827859127521
-108	44	0.023898592796026272
-107	44	0.17723217429863575
-106	44	0.20161928582057717
-105	44	0.16720090403453094
-104	44	0.24745462968358323
-103	44	0.34849953145578305
-102	44	0.2949436414121069
-101	44	0.30544568193409666
-100	44	0.33192572094032086
-99	44	0.2609030225240742
-98	44	0.4055895328185317
-97	44	0.3997812493832791
-96	44	0.30767939248161197
-95	44	0.33477991703227206
-94	44	0.2996139315372674
-93	44	0.3714153140583748
-92	44	0.43494250220289205
-91	44	0.32525124567102837
-90	44	0.3496398630442308
-89	44	0.37783828410774145
-88	44	0.23602301127789063
-87	44	0.28378288917112426
-86	44	0.18110520503567887
-85	44	0.16261886053450983
-84	44	0.16882787811434125
-83	44	-1
-82	44	0.10902238733169423
-81	44	0.0938026363994928
-80	44	0.15965123923608632
-79	44	0.14007383534797838
-78	44	0.1786650432155929
-77	44	0.24985964250342815
-76	44	0.25627801082099105
-75	44	0.09850035920632097
-74	44	0.17583721355037918
-73	44	0.07317934866227563
-72	44	0.04292327538175434
-71	44	0.08103630064909671
-70	44	0.156357895762731
-69	44	0.12134434731028307
-68	44	0.060309296237139584
-67	44	-1
-126	45	-1
-125	45	-1
-124	45	0.011885006837593566
-123	45	0.05425158397314085
-122	45	0.039188547262264194
-121	45	0.21961239388542078
-120	45	0.2013140282578133
-119	45	0.0703604886328339
-118	45	0.017138963040891717
-117	45	0.03734788353540579
-116	45	-1
-115	45	-1
-114	45	-1
-113	45	0.019919237736221063
-112	45	0.025149129313994958
-111	45	0.013204595521336463
-110	45	0.04132693274840209
-109	45	0.14053456036204778
-108	45	0.16941639471709963
-107	45	0.19195203873086852
-106	45	0.24458133453402364
-105	45	0.23869168836511037
-104	45	0.2533902183456269
-103	45	0.32389429597572006
-102	45	0.34371176622603833
-101	45	0.3510098135671961
-100	45	0.306227480625727
-99	45	0.3656143260515916
-98	45	0.37560326412434697
-97	45	0.41497931044545416
-96	45	0.38470281464177525
-95	45	0.3386146935354179
-94	45	0.40118515170796737
-93	45	0.350184214245409
-92	45	0.24253955922704748
-91	45	0.12992063789730038
-90	45	0.12879483169399755
-89	45	0.12633600105952067
-88	45	0.15805182878153157
-87	45	0.07972329188064642
-86	45	0.1546067871615798
-85	45	0.13637907495276444
-84	45	0.113958764180606
-83	45	0.06990675974760437
-82	45	0.06368708897158495
-81	45	0.09172770430543452
-80	45	0.06506502705341292
-79	45	0.03974301104967466
-78	45	0.06727981625247495
-77	45	0.14439358013518427
-76	45	0.156035316233909
-75	45	0.16668990603581663
-74	45	0.2393676285190271
-73	45	0.15101244179206774
-72	45	0.044544495426187235
-71	45	0.027855838966323834
-70	45	0.044879949515634995
-69	45	0.09773011160976716
-68	45	0.08331651487654779
-67	45	-1
-126	46	-1
-125	46	-1
-124	46	0.004300655924491193
-123	46	0.018153976003839264
-122	46	-1
-121	46	0.1373586078152558
-120	46	0.45796332026921627
-119	46	0.39819898318562735
-118	46	0.1590927367743001
-117	46	0.08788188177533691
-116	46	0.018871160582014317
-115	46	0.009047484915064845
-114	46	-1
-113	46	0.012997422188409677
-112	46	0.029354023480242998
-111	46	0.00396112509349606
-110	46	0.05550530335560715
-109	46	0.18285096365595244
-108	46	0.2687907836665084
-107	46	0.28325860039823686
-106	46	0.2862566193152829
-105	46	0.2547492537852284
-104	46	0.2152101826971704
-103	46	0.22933402932968014
-102	46	0.27405181643542187
-101	46	0.30520362335872736
-100	46	0.27121834684281443
-99	46	0.3125785158797627
-98	46	0.2999676662868991
-97	46	0.3418092494248069
-96	46	0.2532126027217373
-95	46	0.2643033001431868
-94	46	0.1743302492688905
-93	46	0.10980902158296393
-92	46	0.10986942398944519
-91	46	0.09941632830999435
-90	46	0.08436917037977475
-89	46	0.0640490825203685
-88	46	0.06796350078430533
-87	46	0.05765087016223068
-86	46	0.0495317784655226
-85	46	0.039439601662123076
-84	46	0.03197069819214606
-83	46	0.03838331153902021
-82	46	0.055052060832275575
-81	46	0.08820497572539708
-80	46	0.06813349362075576
-79	46	0.044387784946107824
-78	46	0.054270888799244486
-77	46	0.04571946814081711
-76	46	0.04576228014688503
-75	46	0.029262533195368673
-74	46	0.04037507387790464
-73	46	0.08702068450386456
-72	46	0.06634329835861277
-71	46	0.033619799867690855
-70	46	0.039905226772314444
-69	46	0.04118390400263683
-68	46	0.0481374724352056
-67	46	-1
-126	47	-1
-125	47	-1
-124	47	-1
-123	47	0.05159853593844978
-122	47	-1
-121	47	0.038754053054787636
-120	47	0.31490785265890775
-119	47	0.179497554488199
-118	47	0.1677870075340264
-117	47	0.0444405888832448
-116	47	0.014771408504991803
-115	47	0.042450049931596
-114	47	-1
-113	47	0.019051310899641374
-112	47	0.0954071349477493
-111	47	0.09723962498878795
-110	47	0.13309356003534353
-109	47	0.20359649658559917
-108	47	0.2476854364635055
-107	47	0.2565225292651904
-106	47	0.2310980265211272
-105	47	0.2530570510924109
-104	47	0.23394799500581157
-103	47	0.22903782558070906
-102	47	0.20487625503583318
-101	47	0.24624662831952518
-100	47	0.23662213431126994
-99	47	0.23614947472447365
-98	47	0.22801068537089816
-97	47	0.2702974392952541
-96	47	0.1605247826172761
-95	47	0.14786427734525343
-94	47	0.121762936548385
-93	47	0.06871624870564602
-92	47	0.05454761001295687
-91	47	0.01725184576678554
-90	47	0.026389061271965435
-89	47	0.07394974590864421
-88	47	0.05485918092728076
-87	47	-1
-86	47	-1
-85	47	0.007093412817338278
-84	47	0.022136411979205784
-83	47	0.0240200223969654
-82	47	0.030076636605448355
-81	47	0.030467488250385092
-80	47	0.03557652170244996
-79	47	0.026952146759328586
-78	47	0.02202891384070918
-77	47	0.025506830719029015
-76	47	0.0243446783169671
-75	47	0.019553884549096224
-74	47	0.027119805058668806
-73	47	0.027015790954922014
-72	47	-1
-71	47	0.003938530309746122
-70	47	0.02885633963848533
-69	47	0.03980003791752181
-68	47	0.02931374429728983
-67	47	-1
-126	48	-1
-125	48	-1
-124	48	-1
-123	48	0.01302910866606177
-122	48	-1
-121	48	-1
-120	48	0.0708052759416317
-119	48	0.04352403988653925
-118	48	0.03874911648152334
-117	48	0.02026822016892284
-116	48	0.011470384254894038
-115	48	0.010073928037332392
-114	48	-1
-113	48	0.041895400952539776
-112	48	0.1050956416642668
-111	48	0.1203553771563486
-110	48	0.12278593332894984
-109	48	0.14374789730318874
-108	48	0.18664985226289693
-107	48	0.15606530231554092
-106	48	0.19848120403003208
-105	48	0.19899720594442735
-104	48	0.17767343548367334
-103	48	0.11734807059767423
-102	48	0.17486818423426106
-101	48	0.1819341153596174
-100	48	0.15487960812699508
-99	48	0.1297379622390493
-98	48	0.22243463974192143
-97	48	0.20490669006690937
-96	48	0.13595167508181868
-95	48	0.11680168041776991
-94	48	0.09855922770220098
-93	48	0.07414106384369751
-92	48	0.0516308696515507
-91	48	0.02661427208412714
-90	48	0.025420801717081973
-89	48	0.02683129237486493
-88	48	-1
-87	48	-1
-86	48	-1
-85	48	0.006917288921508392
-84	48	0.022463365023864
-83	48	0.02464359072758524
-82	48	0.024756823259921058
-81	48	0.02460664031769907
-80	48	0.024378875170261737
-79	48	0.024606397136750092
-78	48	0.023641529956104905
-77	48	0.022085413192959313
-76	48	0.02146965845329247
-75	48	0.01709980623154923
-74	48	0.010674088237459087
-73	48	0.028383782000625347
-72	48	0.02517605225098107
-71	48	0.011116468054861996
-70	48	0.01865266530528983
-69	48	0.025696247166123547
-68	48	0.022329765151739768
-67	48	-1
-126	49	-1
-125	49	0.011443463188530614
-124	49	-1
-123	49	-1
-122	49	-1
-121	49	-1
-120	49	0.017611351387398756
-119	49	-1
-118	49	-1
-117	49	-1
-116	49	0.004135092348433031
-115	49	-1
-114	49	0.03177184351829707
-113	49	0.06398119762314941
-112	49	0.1161701020808152
-111	49	0.08325067831116817
-110	49	0.06752965661821161
-109	49	0.08070629474821746
-108	49	0.09354925120376907
-107	49	0.09159324394687544
-106	49	0.08656336402308086
-105	49	0.09936524160448171
-104	49	0.09997989080614204
-103	49	0.07193522557418061
-102	49	0.08367694645538981
-101	49	0.10131449591348445
-100	49	0.09909086802223833
-99	49	0.10858823451285758
-98	49	0.1499403785784895
-97	49	0.10130723789746873
-96	49	0.07796270857559845
-95	49	0.10003021055635405
-94	49	0.07400725820307798
-93	49	0.055909619742626634
-92	49	0.048704953885877235
-91	49	0.03098652431477454
-90	49	0.02420954453424161
-89	49	0.025367467458413954
-88	49	0.012961634370521904
-87	49	0.02269406704891594
-86	49	0.02688557036267726
-85	49	0.02368620323174387
-84	49	0.02007090969409988
-83	49	0.0225379561034069
-82	49	0.021538522621486887
-81	49	0.024304574972546275
-80	49	0.021462987812799678
-79	49	0.022632230810147043
-78	49	0.024968756392268452
-77	49	0.025960687741912434
-76	49	0.023014581410294242
-75	49	0.016427313635239985
-74	49	0.016246795740255435
-73	49	0.019487382042040934
-72	49	0.017164300625152746
-71	49	0.003944465514930515
-70	49	0.01385224344246203
-69	49	0.009971458039080488
-68	49	-1
-67	49	-1
-126	50	-1
-125	50	-1
-124	50	-1
-123	50	-1
-122	50	0.010673137961135382
-121	50	0.019701747919189473
-120	50	0.021317963112630095
-119	50	-1
-118	50	-1
-117	50	-1
-116	50	-1
-115	50	-1
-114	50	0.03690553177734315
-113	50	0.06779680024377954
-112	50	0.10732324462871741
-111	50	0.08738962741592088
-110	50	0.07904916623073363
-109	50	0.07461928853298005
-108	50	0.09239963197369305
-107	50	0.07802249367659383
-106	50	0.08871042732785196
-105	50	0.06823428277099453
-104	50	0.06569786806067963
-103	50	0.05964800305884221
-102	50	0.0631896623404464
-101	50	0.04054419126293875
-100	50	0.057594452182067324
-99	50	0.08674396329015219
-98	50	0.08404233518434566
-97	50	0.09594073942160533
-96	50	0.07117224534675591
-95	50	0.06412036259775991
-94	50	0.052823952799700175
-93	50	0.04813557375318087
-92	50	0.0450485421910061
-91	50	0.03464064730279124
-90	50	0.021430341705710457
-89	50	0.021262678729813526
-88	50	0.023176063848841712
-87	50	0.028703033691691637
-86	50	0.027331546452191043
-85	50	0.03090224621566016
-84	50	0.027097235060669436
-83	50	0.02547978338563438
-82	50	0.023066465001070464
-81	50	0.013921289996368186
-80	50	0.014832750899372003
-79	50	0.018513992304445337
-78	50	0.019171993186818056
-77	50	0.022683637392138724
-76	50	0.019738738547463355
-75	50	0.01579852533201916
-74	50	0.014759357953658502
-73	50	0.003864876131574736
-72	50	0.0037821162204779496
-71	50	-1
-70	50	-1
-69	50	-1
-68	50	-1
-67	50	-1
-126	51	-1
-125	51	-1
-124	51	-1
-123	51	-1
-122	51	0.010489913275126415
-121	51	-1
-120	51	-1
-119	51	-1
-118	51	-1
-117	51	-1
-116	51	-1
-115	51	0.007522860645998967
-114	51	0.02842496937089182
-113	51	0.04540846776641198
-112	51	0.05460860166558373
-111	51	0.0581079848745191
-110	51	0.07215751166777516
-109	51	0.07387244242620884
-108	51	0.06715814159996415
-107	51	0.06707812571463632
-106	51	0.05734439669472195
-105	51	0.061244925585226644
-104	51	0.04796573991965863
-103	51	0.052530985227973254
-102	51	0.03841096963072131
-101	51	0.041305117546655896
-100	51	0.06858015155223803
-99	51	0.05689518536327539
-98	51	0.04887452583222366
-97	51	0.05565499993593117
-96	51	0.04456840853127405
-95	51	0.051467844884599885
-94	51	0.04886903555464477
-93	51	0.035105065861351134
-92	51	0.034195434427332715
-91	51	0.03184745128126897
-90	51	0.029976803343401335
-89	51	0.027288242472357106
-88	51	0.028196455039069354
-87	51	0.02565133538609231
-86	51	0.027058533747950614
-85	51	0.023118804088470352
-84	51	0.020547751993218618
-83	51	0.019615428035415
-82	51	0.014344688605391863
-81	51	0.012843131358772616
-80	51	0.013629922742347821
-79	51	0.012797725734352686
-78	51	0.009034602123699227
-77	51	0.012551745398525405
-76	51	0.014612988275778793
-75	51	0.01459956936395181
-74	51	0.012662584469136455
-73	51	0.0038314665298368527
-72	51	-1
-71	51	-1
-70	51	-1
-69	51	-1
-68	51	-1
-67	51	-1
-126	52	-1
-125	52	-1
-124	52	-1
-123	52	-1
-122	52	-1
-121	52	-1
-120	52	-1
-119	52	-1
-118	52	-1
-117	52	-1
-116	52	-1
-115	52	0.010477060226661481
-114	52	0.02066208912824961
-113	52	0.03785725502769597
-112	52	0.04130459844886096
-111	52	0.049514372321443685
-110	52	0.0486954230632999
-109	52	0.05075892565275612
-108	52	0.051577566258156966
-107	52	0.06151526797558501
-106	52	0.05762123014579539
-105	52	0.04648617090738388
-104	52	0.040010600818752844
-103	52	0.03347802630974687
-102	52	0.02771841834736659
-101	52	0.04671324579505065
-100	52	0.05816357978070129
-99	52	0.05827661215640987
-98	52	0.04578007631579366
-97	52	0.044049380884686684
-96	52	0.04361395510711326
-95	52	0.04918889332746082
-94	52	0.05159077285430926
-93	52	0.04588242369472859
-92	52	0.03541171142614683
-91	52	0.028924994296939087
-90	52	0.027369353607266698
-89	52	0.029038372737844296
-88	52	0.028143752115557343
-87	52	0.03124919995806064
-86	52	0.025972140629298045
-85	52	0.022803876341739193
-84	52	0.01685714625098687
-83	52	0.015575678986930613
-82	52	0.014637324141592295
-81	52	0.01391081825058057
-80	52	0.013208516346483094
-79	52	0.01103609403882122
-78	52	0.008421419864348054
-77	52	0.0038105062026574624
-76	52	0.011360608633279107
-75	52	0.01155161791558946
-74	52	0.003919890957662478
-73	52	-1
-72	52	-1
-71	52	-1
-70	52	-1
-69	52	-1
-68	52	-1
-67	52	-1
-126	53	-1
-125	53	-1
-124	53	-1
-123	53	-1
-122	53	-1
-121	53	-1
-120	53	-1
-119	53	-1
-118	53	-1
-117	53	-1
-116	53	-1
-115	53	-1
-114	53	-1
-113	53	-1
-112	53	-1
-111	53	-1
-110	53	-1
-109	53	-1
-108	53	-1
-107	53	-1
-106	53	-1
-105	53	-1
-104	53	-1
-103	53	-1
-102	53	-1
-101	53	-1
-100	53	-1
-99	53	-1
-98	53	-1
-97	53	-1
-96	53	-1
-95	53	-1
-94	53	-1
-93	53	-1
-92	53	-1
-91	53	-1
-90	53	-1
-89	53	-1
-88	53	-1
-87	53	-1
-86	53	-1
-85	53	-1
-84	53	-1
-83	53	-1
-82	53	-1
-81	53	-1
-80	53	-1
-79	53	-1
-78	53	-1
-77	53	-1
-76	53	-1
-75	53	-1
-74	53	-1
-73	53	-1
-72	53	-1
-71	53	-1
-70	53	-1
-69	53	-1
-68	53	-1
-67	53	-1
