# Supplementary material for: The impacts of climate change on the abundance and distribution of the Spotted Wing Drosophila (Drosophila suzukii) in the United States and Canada
Source: PeerJ. 2017 Apr 6;5:e3192. doi: 10.7717/peerj.3192 (PMC5385127; doi:10.7717/peerj.3192)
Supplement: Supplemental Information 2 — Raw data used to create consensus maps (shown in Figs. 3 and 4A) coefficient of variance maps (shown in Fig. 4B) and in scatter plots shown in Fig. 5. [file peerj-05-3192-s002.zip › model_ccsm4_rcp45_year30_norm__mean.txt]

-126	24	-1
-125	24	-1
-124	24	-1
-123	24	-1
-122	24	-1
-121	24	-1
-120	24	-1
-119	24	-1
-118	24	-1
-117	24	-1
-116	24	-1
-115	24	-1
-114	24	-1
-113	24	-1
-112	24	-1
-111	24	-1
-110	24	-1
-109	24	-1
-108	24	-1
-107	24	-1
-106	24	-1
-105	24	-1
-104	24	-1
-103	24	-1
-102	24	-1
-101	24	-1
-100	24	-1
-99	24	-1
-98	24	-1
-97	24	-1
-96	24	-1
-95	24	-1
-94	24	-1
-93	24	-1
-92	24	-1
-91	24	-1
-90	24	-1
-89	24	-1
-88	24	-1
-87	24	-1
-86	24	-1
-85	24	-1
-84	24	-1
-83	24	-1
-82	24	-1
-81	24	-1
-80	24	-1
-79	24	-1
-78	24	-1
-77	24	-1
-76	24	-1
-75	24	-1
-74	24	-1
-73	24	-1
-72	24	-1
-71	24	-1
-70	24	-1
-69	24	-1
-68	24	-1
-67	24	-1
-126	25	-1
-125	25	-1
-124	25	-1
-123	25	-1
-122	25	-1
-121	25	-1
-120	25	-1
-119	25	-1
-118	25	-1
-117	25	-1
-116	25	-1
-115	25	-1
-114	25	-1
-113	25	0.011446517915374339
-112	25	0.0338056331370333
-111	25	0.00964509985243593
-110	25	0.009403850321377654
-109	25	0.00962023647102541
-108	25	0.10056053208739886
-107	25	0.09777669011461024
-106	25	0.3193892285991645
-105	25	0.2522302545721058
-104	25	0.11622930728877841
-103	25	0.12663118531912868
-102	25	0.26643314436614746
-101	25	0.3462447296375004
-100	25	0.04057842646399841
-99	25	0.029670281239702806
-98	25	0.010538858117665346
-97	25	-1
-96	25	-1
-95	25	-1
-94	25	-1
-93	25	-1
-92	25	-1
-91	25	-1
-90	25	-1
-89	25	-1
-88	25	-1
-87	25	-1
-86	25	-1
-85	25	-1
-84	25	-1
-83	25	-1
-82	25	0.014790517851024918
-81	25	0.014768159233388893
-80	25	-1
-79	25	-1
-78	25	-1
-77	25	-1
-76	25	-1
-75	25	-1
-74	25	-1
-73	25	-1
-72	25	-1
-71	25	-1
-70	25	-1
-69	25	-1
-68	25	-1
-67	25	-1
-126	26	-1
-125	26	-1
-124	26	-1
-123	26	-1
-122	26	-1
-121	26	-1
-120	26	-1
-119	26	-1
-118	26	-1
-117	26	-1
-116	26	-1
-115	26	-1
-114	26	0.011011805780355039
-113	26	0.07019773510617233
-112	26	0.03434203980367066
-111	26	-1
-110	26	0.009636715721564174
-109	26	0.02821680367263093
-108	26	0.22113827016224938
-107	26	0.11319312766896937
-106	26	0.4836671350394098
-105	26	0.20984794924102756
-104	26	0.10346758262329953
-103	26	0.2257082013803886
-102	26	0.24156675125310675
-101	26	0.09883284368225714
-100	26	0.045568546302634766
-99	26	0.058271683065636314
-98	26	0.07855842707569204
-97	26	-1
-96	26	-1
-95	26	-1
-94	26	-1
-93	26	-1
-92	26	-1
-91	26	-1
-90	26	-1
-89	26	-1
-88	26	-1
-87	26	-1
-86	26	-1
-85	26	-1
-84	26	-1
-83	26	0.01508529992675577
-82	26	0.01517829138633437
-81	26	0.015148994629161678
-80	26	-1
-79	26	-1
-78	26	-1
-77	26	-1
-76	26	-1
-75	26	-1
-74	26	-1
-73	26	-1
-72	26	-1
-71	26	-1
-70	26	-1
-69	26	-1
-68	26	-1
-67	26	-1
-126	27	-1
-125	27	-1
-124	27	-1
-123	27	-1
-122	27	-1
-121	27	-1
-120	27	-1
-119	27	-1
-118	27	-1
-117	27	-1
-116	27	-1
-115	27	0.0062520902571704005
-114	27	0.007780796505527175
-113	27	0.12394221197578255
-112	27	0.011504522183574119
-111	27	0.009755162614632927
-110	27	0.009568330432776976
-109	27	0.20231195869440635
-108	27	0.15959440036581898
-107	27	0.40932897303656407
-106	27	0.36078080539098495
-105	27	0.3977158106993444
-104	27	0.2777029352034073
-103	27	0.5850752182057978
-102	27	0.11707624106228172
-101	27	0.05503872329253536
-100	27	0.05721967292723549
-99	27	0.07784498093695189
-98	27	0.0875270807707751
-97	27	0.10429341577292212
-96	27	-1
-95	27	-1
-94	27	-1
-93	27	-1
-92	27	-1
-91	27	-1
-90	27	-1
-89	27	-1
-88	27	-1
-87	27	-1
-86	27	-1
-85	27	-1
-84	27	-1
-83	27	0.05583611362424072
-82	27	0.01663333747052717
-81	27	0.01705743195118947
-80	27	-1
-79	27	-1
-78	27	-1
-77	27	-1
-76	27	-1
-75	27	-1
-74	27	-1
-73	27	-1
-72	27	-1
-71	27	-1
-70	27	-1
-69	27	-1
-68	27	-1
-67	27	-1
-126	28	-1
-125	28	-1
-124	28	-1
-123	28	-1
-122	28	-1
-121	28	-1
-120	28	-1
-119	28	-1
-118	28	-1
-117	28	-1
-116	28	0.03254342954538163
-115	28	0.05098653927975602
-114	28	0.046624746635848785
-113	28	0.052888605260920526
-112	28	0.024130895138784768
-111	28	0.0547349622279191
-110	28	0.1605311894999704
-109	28	0.3900199473849958
-108	28	0.2613264286155886
-107	28	0.4082042050288511
-106	28	0.32140099911828196
-105	28	0.40060495002304136
-104	28	0.2522166083796227
-103	28	0.650055599582739
-102	28	0.17201497957233264
-101	28	0.07180194370791275
-100	28	0.07340706891476853
-99	28	0.081952400696358
-98	28	0.10008030583184392
-97	28	0.12071032781072515
-96	28	0.14446313923970597
-95	28	-1
-94	28	-1
-93	28	-1
-92	28	-1
-91	28	-1
-90	28	-1
-89	28	-1
-88	28	-1
-87	28	-1
-86	28	-1
-85	28	-1
-84	28	-1
-83	28	0.1248691616346137
-82	28	0.12637077593522483
-81	28	0.05898158437438942
-80	28	-1
-79	28	-1
-78	28	-1
-77	28	-1
-76	28	-1
-75	28	-1
-74	28	-1
-73	28	-1
-72	28	-1
-71	28	-1
-70	28	-1
-69	28	-1
-68	28	-1
-67	28	-1
-126	29	-1
-125	29	-1
-124	29	-1
-123	29	-1
-122	29	-1
-121	29	-1
-120	29	-1
-119	29	-1
-118	29	-1
-117	29	-1
-116	29	0.0767609176788528
-115	29	0.059537462352549336
-114	29	0.05703538946878711
-113	29	0.05984892664138021
-112	29	0.08998278746536892
-111	29	0.14624787228361033
-110	29	0.15898712141753543
-109	29	0.5502400149200866
-108	29	0.410044720041206
-107	29	0.5089897636720772
-106	29	0.3188076426534521
-105	29	0.18479550399579034
-104	29	0.2521547375343341
-103	29	0.29263582614694655
-102	29	0.13049515288926558
-101	29	0.14086842909877045
-100	29	0.24601597118941765
-99	29	0.14696323581060208
-98	29	0.13623451323170926
-97	29	0.1487067777429946
-96	29	0.14711879679304188
-95	29	0.1570803489496968
-94	29	0.16064948767853574
-93	29	0.24103128550967967
-92	29	0.18116011716458122
-91	29	0.1789262195547974
-90	29	0.16858007672733066
-89	29	-1
-88	29	-1
-87	29	-1
-86	29	0.22986797986873278
-85	29	0.24217245887833533
-84	29	0.22239516025016584
-83	29	0.17424275089282482
-82	29	0.17208866339987358
-81	29	0.16928084939738358
-80	29	-1
-79	29	-1
-78	29	-1
-77	29	-1
-76	29	-1
-75	29	-1
-74	29	-1
-73	29	-1
-72	29	-1
-71	29	-1
-70	29	-1
-69	29	-1
-68	29	-1
-67	29	-1
-126	30	-1
-125	30	-1
-124	30	-1
-123	30	-1
-122	30	-1
-121	30	-1
-120	30	-1
-119	30	-1
-118	30	-1
-117	30	0.03912904930185088
-116	30	0.04099649192774869
-115	30	0.09726896570559374
-114	30	0.0667475492738383
-113	30	0.09527655613126046
-112	30	0.15111219274671667
-111	30	0.25214978038422026
-110	30	0.2922338386851692
-109	30	0.5677155591005933
-108	30	0.4357946643667984
-107	30	0.3567491832627532
-106	30	0.32167064937824713
-105	30	0.46688987560078554
-104	30	0.5050267840432517
-103	30	0.37354428844178716
-102	30	0.2821021814547028
-101	30	0.3579479998694305
-100	30	0.3664772723552739
-99	30	0.3158739918629784
-98	30	0.21212426322018155
-97	30	0.20011171358671603
-96	30	0.22124950674018087
-95	30	0.2566520511798625
-94	30	0.25954461374307203
-93	30	0.1767818405935785
-92	30	0.26410463066098355
-91	30	0.28096884599509503
-90	30	0.27326188988822747
-89	30	0.2748587750021582
-88	30	0.26504938864777083
-87	30	0.34295030120298803
-86	30	0.2860639638850102
-85	30	0.21531037324815017
-84	30	0.22013588764366732
-83	30	0.22813790641966838
-82	30	0.21791834862925913
-81	30	-1
-80	30	-1
-79	30	-1
-78	30	-1
-77	30	-1
-76	30	-1
-75	30	-1
-74	30	-1
-73	30	-1
-72	30	-1
-71	30	-1
-70	30	-1
-69	30	-1
-68	30	-1
-67	30	-1
-126	31	-1
-125	31	-1
-124	31	-1
-123	31	-1
-122	31	-1
-121	31	-1
-120	31	-1
-119	31	-1
-118	31	-1
-117	31	0.03708873027463453
-116	31	0.11588116570097329
-115	31	0.1719710667048149
-114	31	0.16356930521425786
-113	31	0.16873378579331283
-112	31	0.22312376778576357
-111	31	0.393441035681473
-110	31	0.45041768666265664
-109	31	0.5013673784167741
-108	31	0.2871930623842377
-107	31	0.2656572755484268
-106	31	0.3716546321715114
-105	31	0.3798870181311039
-104	31	0.2608276925485709
-103	31	0.23621954825023356
-102	31	0.3251637660011895
-101	31	0.32411162491920076
-100	31	0.29374709761199114
-99	31	0.3146901402377767
-98	31	0.24864588897461537
-97	31	0.2555688109957446
-96	31	0.27712740072207903
-95	31	0.3242219448920169
-94	31	0.3616370268061166
-93	31	0.2608295257588017
-92	31	0.2748024973186962
-91	31	0.40583416350009216
-90	31	0.36537982479186754
-89	31	0.3732115981973557
-88	31	0.3736054765097959
-87	31	0.4387002651701187
-86	31	0.38180848434012893
-85	31	0.31511714727795875
-84	31	0.32521549807152833
-83	31	0.3268522742142052
-82	31	0.22179699123435562
-81	31	-1
-80	31	-1
-79	31	-1
-78	31	-1
-77	31	-1
-76	31	-1
-75	31	-1
-74	31	-1
-73	31	-1
-72	31	-1
-71	31	-1
-70	31	-1
-69	31	-1
-68	31	-1
-67	31	-1
-126	32	-1
-125	32	-1
-124	32	-1
-123	32	-1
-122	32	-1
-121	32	-1
-120	32	-1
-119	32	-1
-118	32	0.04901285370318287
-117	32	0.07932746812061439
-116	32	0.1622360750145885
-115	32	0.10006006569439806
-114	32	0.08516010706321872
-113	32	0.13427039682547848
-112	32	0.12811145581491012
-111	32	0.3091094928769962
-110	32	0.409728294861016
-109	32	0.7781601434468298
-108	32	0.7244980581533569
-107	32	0.3974078968523687
-106	32	0.8942894285406702
-105	32	0.4343129721977768
-104	32	0.33729378138612576
-103	32	0.3238972047939944
-102	32	0.2843659996743246
-101	32	0.29526181562450693
-100	32	0.2888022000767516
-99	32	0.26800787195438075
-98	32	0.22452477999840434
-97	32	0.22698202995671285
-96	32	0.3290372831001306
-95	32	0.31765303821392193
-94	32	0.3612422599479013
-93	32	0.3468588363585823
-92	32	0.34093569669050366
-91	32	0.40305710253453475
-90	32	0.5088060030526691
-89	32	0.4804206132518465
-88	32	0.46013240080298345
-87	32	0.48960864422224976
-86	32	0.5260320061670688
-85	32	0.4646346435392854
-84	32	0.4216879339318515
-83	32	0.41341206534795877
-82	32	0.3255437829995379
-81	32	0.4160040656113424
-80	32	0.3752260811193656
-79	32	-1
-78	32	-1
-77	32	-1
-76	32	-1
-75	32	-1
-74	32	-1
-73	32	-1
-72	32	-1
-71	32	-1
-70	32	-1
-69	32	-1
-68	32	-1
-67	32	-1
-126	33	-1
-125	33	-1
-124	33	-1
-123	33	-1
-122	33	-1
-121	33	-1
-120	33	-1
-119	33	0.03460943035143295
-118	33	0.07454571694280018
-117	33	0.13570166636004044
-116	33	0.08938057790456026
-115	33	0.07955537543537573
-114	33	0.1366108918689363
-113	33	0.13332998803643262
-112	33	0.14464350467894174
-111	33	0.5353024380667226
-110	33	0.3180854794130023
-109	33	0.09682494535209656
-108	33	0.4792185511148116
-107	33	0.8422991187403002
-106	33	0.48414109470897176
-105	33	0.4587118967019706
-104	33	0.708410796598123
-103	33	0.44415781620514816
-102	33	0.33423984020392783
-101	33	0.24027533882354857
-100	33	0.1928967218927484
-99	33	0.20954845319613188
-98	33	0.23522809016812873
-97	33	0.26555239908762246
-96	33	0.3051696996163446
-95	33	0.3508171861962637
-94	33	0.3892385602303559
-93	33	0.40863858232240985
-92	33	0.3962560889937518
-91	33	0.40051692787262405
-90	33	0.5390529430179335
-89	33	0.510934678136452
-88	33	0.5339687776238359
-87	33	0.5567223772396849
-86	33	0.5988021280577783
-85	33	0.5968134690819273
-84	33	0.5347555615249203
-83	33	0.5074779544778358
-82	33	0.4459854239209804
-81	33	0.43532855195939774
-80	33	0.44025623041282674
-79	33	0.4939850595236815
-78	33	-1
-77	33	-1
-76	33	-1
-75	33	-1
-74	33	-1
-73	33	-1
-72	33	-1
-71	33	-1
-70	33	-1
-69	33	-1
-68	33	-1
-67	33	-1
-126	34	-1
-125	34	-1
-124	34	-1
-123	34	-1
-122	34	-1
-121	34	0.018158529099453244
-120	34	0.047317932060293534
-119	34	0.1622087265109417
-118	34	0.25240368000118224
-117	34	0.20896059131131303
-116	34	0.13811292705965145
-115	34	0.11815864881930505
-114	34	0.17614278911899936
-113	34	0.5912868078918204
-112	34	0.7018292912762482
-111	34	0.5436760934514456
-110	34	0.39603055736979975
-109	34	0.11544263562505501
-108	34	0.349571519844454
-107	34	0.9175705437535372
-106	34	0.6409862596216647
-105	34	0.904875188780903
-104	34	0.9033897273071722
-103	34	0.8573103045962976
-102	34	0.4233211465383145
-101	34	0.20042490258966197
-100	34	0.14716260677631196
-99	34	0.16572269122370245
-98	34	0.22397773510056046
-97	34	0.2659970741590592
-96	34	0.34166171341368345
-95	34	0.40750866074920117
-94	34	0.40468923953295416
-93	34	0.4057948991299453
-92	34	0.36238179652170804
-91	34	0.3789735650149411
-90	34	0.5048049281928747
-89	34	0.5200707993273614
-88	34	0.5775398823771163
-87	34	0.5989190419755571
-86	34	0.6098809844376352
-85	34	0.5977876893759949
-84	34	0.6277178393896458
-83	34	0.5431777595683052
-82	34	0.4775197451239179
-81	34	0.49679529598254785
-80	34	0.44099318092559714
-79	34	0.520515072214921
-78	34	0.5622434265617384
-77	34	0.5001592367560148
-76	34	-1
-75	34	-1
-74	34	-1
-73	34	-1
-72	34	-1
-71	34	-1
-70	34	-1
-69	34	-1
-68	34	-1
-67	34	-1
-126	35	-1
-125	35	-1
-124	35	-1
-123	35	-1
-122	35	0.02845291086192962
-121	35	0.0639999786749014
-120	35	0.28650520636382093
-119	35	0.43053090984187903
-118	35	0.19555999288041004
-117	35	0.1491628542596931
-116	35	0.18600299093861017
-115	35	0.1280431874400407
-114	35	0.6372762536515724
-113	35	0.6079612579077066
-112	35	0.5510352166232511
-111	35	0.7043402281056007
-110	35	0.4616331078515926
-109	35	0.24944574852826423
-108	35	0.3542482355585357
-107	35	0.5254565090981943
-106	35	0.11861007683863269
-105	35	0.8835195990282863
-104	35	0.8309394818955056
-103	35	0.7032858516295041
-102	35	0.35713106153067253
-101	35	0.24305436394292468
-100	35	0.1593183151638193
-99	35	0.14095889241179102
-98	35	0.17958698895874314
-97	35	0.2334279712526447
-96	35	0.2434277028182895
-95	35	0.31007233978514215
-94	35	0.37472054533888993
-93	35	0.3870324413674364
-92	35	0.3204230188726187
-91	35	0.29075962900688546
-90	35	0.38167538018301606
-89	35	0.471064787426647
-88	35	0.5738548492198614
-87	35	0.5687569347490331
-86	35	0.6667617566531266
-85	35	0.6127603404046924
-84	35	0.5519914789395477
-83	35	0.7651941093717541
-82	35	0.6722934685244818
-81	35	0.5638021229135659
-80	35	0.5663061384389859
-79	35	0.5554666282316059
-78	35	0.5429921937980066
-77	35	0.5605415340434154
-76	35	0.534477867587412
-75	35	-1
-74	35	-1
-73	35	-1
-72	35	-1
-71	35	-1
-70	35	-1
-69	35	-1
-68	35	-1
-67	35	-1
-126	36	-1
-125	36	-1
-124	36	-1
-123	36	0.022256040170499775
-122	36	0.028993143887268046
-121	36	0.30460099290781467
-120	36	0.28289305266635284
-119	36	0.052256078518264804
-118	36	0.4512980110510776
-117	36	0.20957056395626222
-116	36	0.42806113606469803
-115	36	0.12452154382116025
-114	36	0.5481742862896358
-113	36	0.6808954334078433
-112	36	0.6602195344076257
-111	36	0.7580885491048275
-110	36	0.7347784392403514
-109	36	0.8124449160076385
-108	36	0.31281551442077055
-107	36	0.030657253568610276
-106	36	-1
-105	36	0.1846338447833992
-104	36	0.7595297703520708
-103	36	0.707942860333605
-102	36	0.43273488684182493
-101	36	0.3110974503693404
-100	36	0.1478479561623315
-99	36	0.1026706693003787
-98	36	0.11357206905927412
-97	36	0.18256036242192136
-96	36	0.20967469216799275
-95	36	0.31391095106479117
-94	36	0.34576859069251104
-93	36	0.33824845367314066
-92	36	0.3560713444268117
-91	36	0.2887783028719576
-90	36	0.29752051769108667
-89	36	0.40206185644149384
-88	36	0.4558926344886517
-87	36	0.4620799996109105
-86	36	0.6005586427584875
-85	36	0.8523939340569961
-84	36	0.79241438183356
-83	36	0.9127680941357194
-82	36	0.5570449661216201
-81	36	0.8398187665918385
-80	36	0.5591641010297123
-79	36	0.5734961573201159
-78	36	0.5793794527250156
-77	36	0.5665366926848457
-76	36	0.5419127509779381
-75	36	-1
-74	36	-1
-73	36	-1
-72	36	-1
-71	36	-1
-70	36	-1
-69	36	-1
-68	36	-1
-67	36	-1
-126	37	-1
-125	37	-1
-124	37	-1
-123	37	0.022164261809732046
-122	37	0.210834216345183
-121	37	0.32013238957924733
-120	37	0.0985385292621974
-119	37	0.029706194389310436
-118	37	0.5728692181274188
-117	37	0.5401851373977038
-116	37	0.6299188140401831
-115	37	0.6649039477340539
-114	37	0.6501748517788734
-113	37	0.13059699894132107
-112	37	0.6287803530744198
-111	37	0.46887241764045823
-110	37	0.6792244996949481
-109	37	0.11702289090332088
-108	37	-1
-107	37	-1
-106	37	-1
-105	37	0.4247877334291591
-104	37	0.7456774352490972
-103	37	0.6263729552106523
-102	37	0.4510315408496761
-101	37	0.3392530061140367
-100	37	0.232570309458046
-99	37	0.12568981315940034
-98	37	0.1216133709116489
-97	37	0.2038863215112162
-96	37	0.21862558430068688
-95	37	0.2481105541747762
-94	37	0.32034599598358604
-93	37	0.39602516997646847
-92	37	0.4096317707304978
-91	37	0.43690836764133273
-90	37	0.38918782894315335
-89	37	0.42474147293017234
-88	37	0.4044447304418682
-87	37	0.5148859009017056
-86	37	0.5423122224522049
-85	37	0.5673517229884656
-84	37	0.7808194206550603
-83	37	0.7960158916879536
-82	37	0.5769845880332338
-81	37	0.7015725483128059
-80	37	0.7739265501873568
-79	37	0.7371752680859517
-78	37	0.5177019362908938
-77	37	0.5209637410657891
-76	37	0.6779348924162806
-75	37	-1
-74	37	-1
-73	37	-1
-72	37	-1
-71	37	-1
-70	37	-1
-69	37	-1
-68	37	-1
-67	37	-1
-126	38	-1
-125	38	-1
-124	38	0.030913182811184863
-123	38	0.14899393703128624
-122	38	0.3033650163815105
-121	38	0.35119462173530747
-120	38	0.015877791097650525
-119	38	0.2280823489259399
-118	38	0.3119307379503606
-117	38	0.1677818539685307
-116	38	0.3196629942290355
-115	38	0.15260957008694748
-114	38	0.3681293782508499
-113	38	0.1649143764555198
-112	38	0.07569840399407872
-111	38	0.6819841358101998
-110	38	0.7432559141840619
-109	38	0.19435851998952075
-108	38	-1
-107	38	-1
-106	38	-1
-105	38	0.5498496159658395
-104	38	0.6724152460612403
-103	38	0.6241434535641769
-102	38	0.48591781213467317
-101	38	0.3576815016086887
-100	38	0.2695484513255092
-99	38	0.22126791366739598
-98	38	0.23526377229583487
-97	38	0.3592523476548518
-96	38	0.22137915024532748
-95	38	0.2506656096401418
-94	38	0.274362751338033
-93	38	0.31108658205154366
-92	38	0.31801968026007643
-91	38	0.3084552612993326
-90	38	0.3244610385304313
-89	38	0.632496625630505
-88	38	0.6477865342664871
-87	38	0.769714001433084
-86	38	0.7758201815308372
-85	38	0.7452672076943949
-84	38	0.9200505217774618
-83	38	0.7508320295872649
-82	38	0.8693792815630399
-81	38	0.4425709015101256
-80	38	0.3344819736042045
-79	38	0.8947347302707062
-78	38	0.7277535963422592
-77	38	0.6381304735004316
-76	38	0.6708004310288789
-75	38	-1
-74	38	-1
-73	38	-1
-72	38	-1
-71	38	-1
-70	38	-1
-69	38	-1
-68	38	-1
-67	38	-1
-126	39	-1
-125	39	-1
-124	39	0.04790115667147759
-123	39	0.43933739925644616
-122	39	0.37258422876144104
-121	39	0.037992463635328835
-120	39	0.2126296587039559
-119	39	0.40945928996587705
-118	39	0.23637820511321614
-117	39	0.10066090970064706
-116	39	0.09919884971669886
-115	39	0.11127503793388975
-114	39	0.49229944142271326
-113	39	0.5159634730990895
-112	39	0.06409698916731757
-111	39	0.26850838511294867
-110	39	0.39599099370002333
-109	39	0.1964106117806018
-108	39	-1
-107	39	-1
-106	39	-1
-105	39	0.3098098633631719
-104	39	0.43003698127516043
-103	39	0.6571404894690022
-102	39	0.640032522645992
-101	39	0.4513430930577731
-100	39	0.3385880465152778
-99	39	0.2981244014591979
-98	39	0.2996014264246218
-97	39	0.3958094217091561
-96	39	0.45485200708928586
-95	39	0.5087290269292036
-94	39	0.49849494375364944
-93	39	0.5760422618559364
-92	39	0.5727168559097694
-91	39	0.6991200684423428
-90	39	0.7419864160992522
-89	39	0.7526585055763729
-88	39	0.8402591111717608
-87	39	0.8245945168120811
-86	39	0.8286429184257924
-85	39	0.8065808880163888
-84	39	0.8018586881117346
-83	39	0.7592427233011402
-82	39	0.7818712717905328
-81	39	0.8288918983050942
-80	39	0.27939958062510034
-79	39	0.588071955746305
-78	39	0.8400676529400062
-77	39	0.8142879470075041
-76	39	0.8002458372331919
-75	39	0.7300577358338446
-74	39	-1
-73	39	-1
-72	39	-1
-71	39	-1
-70	39	-1
-69	39	-1
-68	39	-1
-67	39	-1
-126	40	-1
-125	40	-1
-124	40	0.04896942252100639
-123	40	0.42832383696139037
-122	40	0.07538525240358647
-121	40	0.058670172462993705
-120	40	0.281291182342968
-119	40	0.44994620556815157
-118	40	0.2696050376617142
-117	40	0.23406175692436706
-116	40	0.07049387338334942
-115	40	0.25500891492005845
-114	40	0.5021885817752527
-113	40	0.5536964579853001
-112	40	0.07899337490916958
-111	40	-1
-110	40	0.13310471829965634
-109	40	0.09197705830927322
-108	40	0.02224315345082652
-107	40	-1
-106	40	-1
-105	40	0.4735111877733857
-104	40	0.5503917224197964
-103	40	0.6729784905515316
-102	40	0.600378969449645
-101	40	0.6342954164038831
-100	40	0.6554045516178221
-99	40	0.5603590548005463
-98	40	0.4786965538547126
-97	40	0.4915414651109695
-96	40	0.5645018293286886
-95	40	0.6017677197305892
-94	40	0.6198731025689542
-93	40	0.6369731192455553
-92	40	0.6369749898682399
-91	40	0.6873195258308207
-90	40	0.7621868963442139
-89	40	0.7813062502086914
-88	40	0.8013190134672673
-87	40	0.7407906205482103
-86	40	0.8711698415966063
-85	40	0.7076670370187811
-84	40	0.8452509613363803
-83	40	0.6285404457151376
-82	40	0.7240177757791213
-81	40	0.7056480739554418
-80	40	0.6429691196671937
-79	40	0.3060819181215356
-78	40	0.6286365957211189
-77	40	0.6901237762970969
-76	40	0.7424293795509327
-75	40	0.6364332575388199
-74	40	0.6158748336431863
-73	40	0.6634586111169049
-72	40	-1
-71	40	-1
-70	40	-1
-69	40	-1
-68	40	-1
-67	40	-1
-126	41	-1
-125	41	-1
-124	41	0.02088894234712827
-123	41	0.06331496600096505
-122	41	0.07312939368348709
-121	41	0.06684571955231884
-120	41	0.07367909486554292
-119	41	0.2526415764410786
-118	41	0.19114833504760312
-117	41	0.10548311309401273
-116	41	0.031443665215780535
-115	41	0.10548355269034357
-114	41	0.41470311300609347
-113	41	0.600173949203428
-112	41	0.04358262685370524
-111	41	0.030502437093998882
-110	41	0.08136313584452581
-109	41	0.06144560598681566
-108	41	0.05022363761848407
-107	41	-1
-106	41	0.03837675313588848
-105	41	0.20696677876996644
-104	41	0.36398276894620435
-103	41	0.48669870357430167
-102	41	0.5605469588492004
-101	41	0.5869681948313386
-100	41	0.6041083363645215
-99	41	0.6849654407135602
-98	41	0.6115297512717195
-97	41	0.5748187810891644
-96	41	0.6649255534260594
-95	41	0.6423541524596771
-94	41	0.6143483120015316
-93	41	0.6424072781439157
-92	41	0.6826981524888587
-91	41	0.6744148481797952
-90	41	0.6912789793358859
-89	41	0.9019777813049408
-88	41	0.8627187424327466
-87	41	0.8004165315531491
-86	41	0.7137635834097092
-85	41	0.6643285441963136
-84	41	0.8120146727902123
-83	41	0.6794591693107139
-82	41	0.588428777023366
-81	41	0.3693475277429712
-80	41	0.20913075250380506
-79	41	0.13352598252819706
-78	41	0.15854947988739226
-77	41	0.23541762165851837
-76	41	0.1638046295479631
-75	41	0.3699317232073285
-74	41	0.5023776081975175
-73	41	0.4384589922562768
-72	41	0.3851662614118506
-71	41	0.3865290100374807
-70	41	-1
-69	41	-1
-68	41	-1
-67	41	-1
-126	42	-1
-125	42	-1
-124	42	0.07324906676972551
-123	42	0.03904877246465856
-122	42	0.03385413464199602
-121	42	0.044700446433456754
-120	42	0.08661189732862921
-119	42	0.12711422686182375
-118	42	0.18800864452154945
-117	42	0.11334269330570548
-116	42	0.23782391585490215
-115	42	0.2666036422707227
-114	42	0.25015999903475866
-113	42	0.14456120663393887
-112	42	0.03603787992229807
-111	42	-1
-110	42	-1
-109	42	0.05624283376140975
-108	42	0.10397888927475678
-107	42	0.11940051780706529
-106	42	0.09720854459288562
-105	42	0.2652506676486189
-104	42	0.3256149976051353
-103	42	0.3825176467529217
-102	42	0.4390271003655477
-101	42	0.5503136239227201
-100	42	0.5604829835533918
-99	42	0.630977960604125
-98	42	0.6783968426882082
-97	42	0.5997336046235058
-96	42	0.7341155840921124
-95	42	0.6106609405659214
-94	42	0.7706115261970886
-93	42	0.7581865697334933
-92	42	0.6976298368807665
-91	42	0.6929897573119601
-90	42	0.6386527513539333
-89	42	0.6131637401865964
-88	42	0.43845487688637097
-87	42	0.5389169487487732
-86	42	0.5541168804336327
-85	42	0.4475879115498511
-84	42	0.5698159877818408
-83	42	0.47760953501277215
-82	42	0.2535500630540141
-81	42	0.24001677200298888
-80	42	0.25198844853079894
-79	42	0.150320554579766
-78	42	0.1863604856398376
-77	42	0.2571645550298378
-76	42	0.13346584200889164
-75	42	0.10750443314193434
-74	42	0.19821233007848102
-73	42	0.22839519186368923
-72	42	0.3538308996376323
-71	42	0.4052849019143672
-70	42	-1
-69	42	-1
-68	42	-1
-67	42	-1
-126	43	-1
-125	43	-1
-124	43	0.048165774956421506
-123	43	0.020026147563883403
-122	43	-1
-121	43	0.04715421703357216
-120	43	0.0736592101464071
-119	43	0.11919598392274627
-118	43	0.2891201217550893
-117	43	0.4490962881514665
-116	43	0.09283314878081698
-115	43	0.01963126005050494
-114	43	0.06095467976950561
-113	43	0.22046106733802068
-112	43	0.03870356775446805
-111	43	-1
-110	43	-1
-109	43	0.15423010922472322
-108	43	0.12730325328408856
-107	43	0.18959189279611044
-106	43	0.22426105961234896
-105	43	0.35139740658741647
-104	43	0.2874362994518982
-103	43	0.4842925216152789
-102	43	0.49095128365402196
-101	43	0.4886936291361455
-100	43	0.5271635458288996
-99	43	0.4567359111948069
-98	43	0.6459576264678893
-97	43	0.6091482615321316
-96	43	0.5886205158485234
-95	43	0.6519945935263174
-94	43	0.5826999015210688
-93	43	0.4710646003643786
-92	43	0.5398839671455055
-91	43	0.43678721676317367
-90	43	0.43826014506491856
-89	43	0.39836668450928936
-88	43	0.32737613274387517
-87	43	0.24938579507122724
-86	43	0.21563033390521386
-85	43	0.366911789945534
-84	43	0.3436702945211239
-83	43	0.26963728719679425
-82	43	0.14689278816030524
-81	43	0.11817199571215868
-80	43	0.2389689333531744
-79	43	0.3820046284817082
-78	43	0.42549585764636194
-77	43	0.35625157892245957
-76	43	0.13586632792184014
-75	43	0.06475256759331391
-74	43	0.19578410283112196
-73	43	0.09365969276705968
-72	43	0.13313914711016386
-71	43	0.18961004718926316
-70	43	0.22610325818511998
-69	43	-1
-68	43	-1
-67	43	-1
-126	44	-1
-125	44	-1
-124	44	0.04524958642870725
-123	44	0.03253993989876377
-122	44	0.025972303373471596
-121	44	0.04392226739672082
-120	44	0.04354003932235945
-119	44	0.01636210279314832
-118	44	0.2145035923905688
-117	44	0.13685066828463058
-116	44	-1
-115	44	-1
-114	44	-1
-113	44	0.019511304500241168
-112	44	-1
-111	44	-1
-110	44	-1
-109	44	0.1575775511061132
-108	44	0.023621059732068843
-107	44	0.2148702250836098
-106	44	0.2561746121521074
-105	44	0.19191970501776764
-104	44	0.2367161611605044
-103	44	0.4361300670141224
-102	44	0.4309116844424146
-101	44	0.44287188470005545
-100	44	0.4653921241360178
-99	44	0.5039668892302359
-98	44	0.4546991772159653
-97	44	0.4226433451148267
-96	44	0.5682971356931924
-95	44	0.6072728687598248
-94	44	0.529770445601965
-93	44	0.48374003320542325
-92	44	0.4055844821372837
-91	44	0.2556609391629543
-90	44	0.2561288473681321
-89	44	0.27232375390574326
-88	44	0.24495146529148462
-87	44	0.18904720488284898
-86	44	0.15665852353435075
-85	44	0.13711807379737434
-84	44	0.15429779770656046
-83	44	-1
-82	44	0.09283978949134683
-81	44	0.07777636649688582
-80	44	0.15048079211891696
-79	44	0.12824451320645586
-78	44	0.14750232120892356
-77	44	0.21662346619462125
-76	44	0.2387523245994272
-75	44	0.09938183402769288
-74	44	0.15499844878613891
-73	44	0.07948646169568019
-72	44	0.042503425343963085
-71	44	0.09058464160786753
-70	44	0.1419726483162946
-69	44	0.13297554245018087
-68	44	0.07894828354936063
-67	44	-1
-126	45	-1
-125	45	-1
-124	45	-1
-123	45	0.06515865171877021
-122	45	0.04893902490238389
-121	45	0.32342324512443243
-120	45	0.3082451810187542
-119	45	0.103135201031611
-118	45	0.0196901874709995
-117	45	0.04792750439198823
-116	45	-1
-115	45	-1
-114	45	-1
-113	45	0.021358470511550768
-112	45	0.026039628019196705
-111	45	-1
-110	45	0.04709925813910268
-109	45	0.18319209976180426
-108	45	0.22752259314695505
-107	45	0.26228690918603875
-106	45	0.2583450208279806
-105	45	0.2388944545109926
-104	45	0.2543063932177956
-103	45	0.3046703555969545
-102	45	0.4057341319520406
-101	45	0.40901436236037786
-100	45	0.34880547179582677
-99	45	0.43119152959601004
-98	45	0.3854302062726281
-97	45	0.4503610161484309
-96	45	0.40888136108751266
-95	45	0.4305878796557343
-94	45	0.34454325800928143
-93	45	0.32611874694094733
-92	45	0.18521068870060656
-91	45	0.12560692586825187
-90	45	0.11594987367217356
-89	45	0.10910802443818887
-88	45	0.14791032272263147
-87	45	0.08651943244933628
-86	45	0.14004224988395125
-85	45	0.11981517873752984
-84	45	0.10028151936089802
-83	45	0.06280956116407727
-82	45	0.056888198587548934
-81	45	0.07665637793013168
-80	45	0.06297245498744017
-79	45	0.03981203235017458
-78	45	0.07215296605465192
-77	45	0.1173432350380349
-76	45	0.12645240990917472
-75	45	0.13987144332663307
-74	45	0.24118891353018582
-73	45	0.1333108235070303
-72	45	0.05087634463865976
-71	45	0.024746658296253693
-70	45	0.05100771846978949
-69	45	0.07926713118592708
-68	45	0.09880191293616958
-67	45	-1
-126	46	-1
-125	46	-1
-124	46	0.005108068584884227
-123	46	0.02897863066117065
-122	46	-1
-121	46	0.19954393283641486
-120	46	0.42510583281665176
-119	46	0.449342181503339
-118	46	0.22978264206186766
-117	46	0.12545316068358914
-116	46	0.02227717072434345
-115	46	-1
-114	46	-1
-113	46	0.004105289587824192
-112	46	0.03158946622436417
-111	46	-1
-110	46	0.07701974638658832
-109	46	0.23266610404571728
-108	46	0.32182963360019945
-107	46	0.34489820866365806
-106	46	0.3626050553390985
-105	46	0.2623232740910247
-104	46	0.2056256264832284
-103	46	0.22576583526529687
-102	46	0.24079134073794378
-101	46	0.2928298377786655
-100	46	0.2549158982070736
-99	46	0.2799808672711833
-98	46	0.33406502116095144
-97	46	0.37023775707850637
-96	46	0.21492070383675
-95	46	0.2180402664627189
-94	46	0.2054980780754884
-93	46	0.12397785669103495
-92	46	0.13372363252103725
-91	46	0.11323305611016919
-90	46	0.09111752589199006
-89	46	0.06560025896900443
-88	46	0.07000818490955586
-87	46	0.06624625980685633
-86	46	0.0523106258757437
-85	46	0.0469428273171146
-84	46	0.03765438599756613
-83	46	0.04152142419483957
-82	46	0.05221352185219331
-81	46	0.07178317200927417
-80	46	0.06339366309730035
-79	46	0.044649618809185915
-78	46	0.050831215866397134
-77	46	0.04589995049397066
-76	46	0.04428432922323235
-75	46	0.023626611740196323
-74	46	0.0433041435134241
-73	46	0.08661507738719279
-72	46	0.0678403857523275
-71	46	0.041864397252167514
-70	46	0.038461675664517664
-69	46	0.04731091161335875
-68	46	0.060680399718396456
-67	46	-1
-126	47	-1
-125	47	-1
-124	47	-1
-123	47	0.06606192864752951
-122	47	-1
-121	47	0.04794575231627515
-120	47	0.40773279875925333
-119	47	0.28805483954874217
-118	47	0.23831688105093826
-117	47	0.060139453050503916
-116	47	0.01775289392344121
-115	47	0.052701586016796136
-114	47	-1
-113	47	0.020610018475204942
-112	47	0.12292230172264708
-111	47	0.1284866279005057
-110	47	0.15784216939105714
-109	47	0.2939608349599177
-108	47	0.32351471857370256
-107	47	0.3049617050800594
-106	47	0.2450880207474503
-105	47	0.26193794452425245
-104	47	0.2310197316086691
-103	47	0.23112117547684743
-102	47	0.19831924551801142
-101	47	0.2374114809654321
-100	47	0.2152565554335182
-99	47	0.21718103334506525
-98	47	0.25995323256226577
-97	47	0.2884622331100776
-96	47	0.18769666207023497
-95	47	0.16989886571987595
-94	47	0.1389857034855406
-93	47	0.08189313936971426
-92	47	0.057905798621669086
-91	47	0.018205477052276514
-90	47	0.02540871375329498
-89	47	0.06797160993364246
-88	47	0.05121205593872663
-87	47	-1
-86	47	-1
-85	47	-1
-84	47	0.018781854249124104
-83	47	0.026617837490963723
-82	47	0.02960088207342063
-81	47	0.03204455598759665
-80	47	0.03751958892692384
-79	47	0.02773349182495798
-78	47	0.025687759215692805
-77	47	0.024258923361243336
-76	47	0.023459496856745938
-75	47	0.016159276787340224
-74	47	0.024437357382557395
-73	47	0.02497516608089676
-72	47	-1
-71	47	0.004016912860877021
-70	47	0.028397801382334043
-69	47	0.03741394738144157
-68	47	0.028944734978128214
-67	47	-1
-126	48	-1
-125	48	-1
-124	48	0.011064740661079927
-123	48	0.03083401525324443
-122	48	-1
-121	48	-1
-120	48	0.09437843276799686
-119	48	0.05768533638519189
-118	48	0.05236014125820139
-117	48	0.023576644602360333
-116	48	0.01688084891102168
-115	48	-1
-114	48	-1
-113	48	0.05365394808479569
-112	48	0.13853276026183856
-111	48	0.20273010833617747
-110	48	0.14512423600262148
-109	48	0.19364122036805062
-108	48	0.2616428725020055
-107	48	0.21607476579570162
-106	48	0.19236357572145005
-105	48	0.20353751585235813
-104	48	0.17336955357683168
-103	48	0.15456488521344786
-102	48	0.19856727137974417
-101	48	0.2014699540116766
-100	48	0.16048129063986238
-99	48	0.14940267744095448
-98	48	0.2132996876901897
-97	48	0.1590552962612706
-96	48	0.1334059914361023
-95	48	0.11157189640080037
-94	48	0.08078812513754922
-93	48	0.07307995312593676
-92	48	0.04705989088470819
-91	48	0.0222310626811055
-90	48	0.019289300870671974
-89	48	0.023648226785315276
-88	48	-1
-87	48	-1
-86	48	-1
-85	48	-1
-84	48	0.019471526644167438
-83	48	0.022355822925734313
-82	48	0.026702386830367353
-81	48	0.02695889970721949
-80	48	0.02189626705084268
-79	48	0.01976307254265417
-78	48	0.021636459072131863
-77	48	0.018121665673521907
-76	48	0.018043168733813852
-75	48	0.01117336397912123
-74	48	0.004075208151200935
-73	48	0.023419898580449915
-72	48	0.023889955195780774
-71	48	0.011032500479113234
-70	48	0.016106567316648814
-69	48	0.023370816247143673
-68	48	0.019810429226533997
-67	48	-1
-126	49	-1
-125	49	0.01973040492340408
-124	49	-1
-123	49	-1
-122	49	-1
-121	49	-1
-120	49	0.020213546544412746
-119	49	-1
-118	49	-1
-117	49	-1
-116	49	-1
-115	49	-1
-114	49	0.035770136762159774
-113	49	0.07683325465806093
-112	49	0.13250777454170445
-111	49	0.09901834398076177
-110	49	0.0733211418617578
-109	49	0.08797626404288139
-108	49	0.10723908531414347
-107	49	0.09280060929922078
-106	49	0.1192436660949732
-105	49	0.13898775181738007
-104	49	0.1350955284915944
-103	49	0.09358077119600226
-102	49	0.09867909720382126
-101	49	0.11047779725199915
-100	49	0.1039438899243305
-99	49	0.11473742957923991
-98	49	0.14875439444342753
-97	49	0.08207600209023379
-96	49	0.06358670200522334
-95	49	0.09196458125596788
-94	49	0.0703888753320706
-93	49	0.05126377865595198
-92	49	0.04308285165578635
-91	49	0.028363122843698158
-90	49	0.019595349706831338
-89	49	0.018820549949974872
-88	49	0.004080745615237045
-87	49	0.013241039927786483
-86	49	0.021822513074951082
-85	49	0.019136268034790214
-84	49	0.022427592170957703
-83	49	0.026046802792502956
-82	49	0.024154507073619384
-81	49	0.01957316692772765
-80	49	0.017224514098742875
-79	49	0.0180945856042303
-78	49	0.019583222459967974
-77	49	0.02004206188637146
-76	49	0.017936690084680282
-75	49	0.008179760479859613
-74	49	-1
-73	49	0.012038800081596562
-72	49	0.011342659073310358
-71	49	-1
-70	49	0.003926441878303461
-69	49	0.003933720284106432
-68	49	-1
-67	49	-1
-126	50	-1
-125	50	-1
-124	50	-1
-123	50	-1
-122	50	0.013620493868706793
-121	50	0.02005166940447885
-120	50	0.023559186080846253
-119	50	-1
-118	50	-1
-117	50	-1
-116	50	-1
-115	50	-1
-114	50	0.043637056361955015
-113	50	0.08377150643208933
-112	50	0.12135619770498914
-111	50	0.14763622973379076
-110	50	0.13454983044208332
-109	50	0.128696240525413
-108	50	0.09907125454339175
-107	50	0.11533520576428638
-106	50	0.12478632110903233
-105	50	0.09089920551848656
-104	50	0.06420378301637346
-103	50	0.059988512506094716
-102	50	0.07178617435868273
-101	50	0.03805817393367726
-100	50	0.05591454883340019
-99	50	0.08982802149757001
-98	50	0.07255355054941591
-97	50	0.08910642879703902
-96	50	0.06977619963734238
-95	50	0.0681508717054944
-94	50	0.05204329518790732
-93	50	0.04537867997078461
-92	50	0.0432732034142231
-91	50	0.029186925432396774
-90	50	0.018330087647090567
-89	50	0.01739699486336364
-88	50	0.019356709694417884
-87	50	0.023278147469978142
-86	50	0.031113050427217487
-85	50	0.03306211486801775
-84	50	0.030206577539601782
-83	50	0.027647868748133467
-82	50	0.021277949558098124
-81	50	0.007969489395767361
-80	50	0.008396722220107379
-79	50	0.014655988279426508
-78	50	0.014108544003639483
-77	50	0.016588375183683456
-76	50	0.013962391317991173
-75	50	-1
-74	50	-1
-73	50	-1
-72	50	-1
-71	50	-1
-70	50	-1
-69	50	-1
-68	50	-1
-67	50	-1
-126	51	-1
-125	51	-1
-124	51	-1
-123	51	-1
-122	51	0.004016554917226349
-121	51	-1
-120	51	-1
-119	51	-1
-118	51	-1
-117	51	-1
-116	51	-1
-115	51	0.004259954074342474
-114	51	0.03433536542193251
-113	51	0.05806808449265953
-112	51	0.07032840745379539
-111	51	0.07504507031530373
-110	51	0.07867102920818318
-109	51	0.0803852210706565
-108	51	0.10183019852825019
-107	51	0.09636736298413702
-106	51	0.07814892906383658
-105	51	0.062094244402652654
-104	51	0.04502510141814711
-103	51	0.045664357725910196
-102	51	0.033445191269766514
-101	51	0.036946080329962876
-100	51	0.06457953499500123
-99	51	0.0566286871025336
-98	51	0.04206159736025209
-97	51	0.05464284341382279
-96	51	0.05128424326811999
-95	51	0.04602693771490532
-94	51	0.041859139867112836
-93	51	0.04108394166762458
-92	51	0.030724847584001947
-91	51	0.027322528180229257
-90	51	0.024908200594727068
-89	51	0.02167837785586796
-88	51	0.021948462100295867
-87	51	0.027750220803625117
-86	51	0.02857983448169301
-85	51	0.02498273836152346
-84	51	0.01819282041919345
-83	51	0.013421932882619267
-82	51	0.006212813166789301
-81	51	0.004003936575789634
-80	51	0.004016991941451006
-79	51	-1
-78	51	-1
-77	51	-1
-76	51	0.004011571952519481
-75	51	-1
-74	51	-1
-73	51	-1
-72	51	-1
-71	51	-1
-70	51	-1
-69	51	-1
-68	51	-1
-67	51	-1
-126	52	-1
-125	52	-1
-124	52	-1
-123	52	0.004170733135377806
-122	52	-1
-121	52	-1
-120	52	-1
-119	52	-1
-118	52	-1
-117	52	-1
-116	52	-1
-115	52	0.012226170067474295
-114	52	0.024673035263950004
-113	52	0.04888202702918835
-112	52	0.051570345654594944
-111	52	0.06130446750527305
-110	52	0.06049980045132513
-109	52	0.05338055657946166
-108	52	0.07615444309832357
-107	52	0.08681008044893447
-106	52	0.05528172653236032
-105	52	0.04093375685477991
-104	52	0.03582261521094965
-103	52	0.029793289646187618
-102	52	0.026312875486584033
-101	52	0.051333674472556885
-100	52	0.06243971100001899
-99	52	0.06229888117121931
-98	52	0.049877151531754704
-97	52	0.04419899515761259
-96	52	0.04338058744473596
-95	52	0.04634950976123653
-94	52	0.04667723350244074
-93	52	0.04033788309300352
-92	52	0.032035593834315396
-91	52	0.026365043412008293
-90	52	0.02441891865475666
-89	52	0.025422367428268866
-88	52	0.02453876757952742
-87	52	0.025586392043044522
-86	52	0.022417436560403764
-85	52	0.01660045660029105
-84	52	0.006757480409670109
-83	52	0.006407195742986544
-82	52	0.003867786427640994
-81	52	0.003865623501455859
-80	52	-1
-79	52	-1
-78	52	-1
-77	52	-1
-76	52	-1
-75	52	-1
-74	52	-1
-73	52	-1
-72	52	-1
-71	52	-1
-70	52	-1
-69	52	-1
-68	52	-1
-67	52	-1
-126	53	-1
-125	53	-1
-124	53	-1
-123	53	-1
-122	53	-1
-121	53	-1
-120	53	-1
-119	53	-1
-118	53	-1
-117	53	-1
-116	53	-1
-115	53	-1
-114	53	-1
-113	53	-1
-112	53	-1
-111	53	-1
-110	53	-1
-109	53	-1
-108	53	-1
-107	53	-1
-106	53	-1
-105	53	-1
-104	53	-1
-103	53	-1
-102	53	-1
-101	53	-1
-100	53	-1
-99	53	-1
-98	53	-1
-97	53	-1
-96	53	-1
-95	53	-1
-94	53	-1
-93	53	-1
-92	53	-1
-91	53	-1
-90	53	-1
-89	53	-1
-88	53	-1
-87	53	-1
-86	53	-1
-85	53	-1
-84	53	-1
-83	53	-1
-82	53	-1
-81	53	-1
-80	53	-1
-79	53	-1
-78	53	-1
-77	53	-1
-76	53	-1
-75	53	-1
-74	53	-1
-73	53	-1
-72	53	-1
-71	53	-1
-70	53	-1
-69	53	-1
-68	53	-1
-67	53	-1
