# Supplementary material for: The impacts of climate change on the abundance and distribution of the Spotted Wing Drosophila (Drosophila suzukii) in the United States and Canada
Source: PeerJ. 2017 Apr 6;5:e3192. doi: 10.7717/peerj.3192 (PMC5385127; doi:10.7717/peerj.3192)
Supplement: Supplemental Information 2 — Raw data used to create consensus maps (shown in Figs. 3 and 4A) coefficient of variance maps (shown in Fig. 4B) and in scatter plots shown in Fig. 5. [file peerj-05-3192-s002.zip › model_ccsm4_rcp45_year60_norm__mean.txt]

-126	24	-1
-125	24	-1
-124	24	-1
-123	24	-1
-122	24	-1
-121	24	-1
-120	24	-1
-119	24	-1
-118	24	-1
-117	24	-1
-116	24	-1
-115	24	-1
-114	24	-1
-113	24	-1
-112	24	-1
-111	24	-1
-110	24	-1
-109	24	-1
-108	24	-1
-107	24	-1
-106	24	-1
-105	24	-1
-104	24	-1
-103	24	-1
-102	24	-1
-101	24	-1
-100	24	-1
-99	24	-1
-98	24	-1
-97	24	-1
-96	24	-1
-95	24	-1
-94	24	-1
-93	24	-1
-92	24	-1
-91	24	-1
-90	24	-1
-89	24	-1
-88	24	-1
-87	24	-1
-86	24	-1
-85	24	-1
-84	24	-1
-83	24	-1
-82	24	-1
-81	24	-1
-80	24	-1
-79	24	-1
-78	24	-1
-77	24	-1
-76	24	-1
-75	24	-1
-74	24	-1
-73	24	-1
-72	24	-1
-71	24	-1
-70	24	-1
-69	24	-1
-68	24	-1
-67	24	-1
-126	25	-1
-125	25	-1
-124	25	-1
-123	25	-1
-122	25	-1
-121	25	-1
-120	25	-1
-119	25	-1
-118	25	-1
-117	25	-1
-116	25	-1
-115	25	-1
-114	25	-1
-113	25	0.01088829698230213
-112	25	0.011246623175312793
-111	25	0.0121606197073654
-110	25	0.01016982915696554
-109	25	0.010347595365981248
-108	25	0.01653444419637909
-107	25	0.10842218869027136
-106	25	0.2777033654466247
-105	25	0.23990930472976654
-104	25	0.117450365599174
-103	25	0.13952141240991667
-102	25	0.32702682201689226
-101	25	0.30516359203327986
-100	25	0.007146638205766063
-99	25	0.006881963802141619
-98	25	0.007112637767853292
-97	25	-1
-96	25	-1
-95	25	-1
-94	25	-1
-93	25	-1
-92	25	-1
-91	25	-1
-90	25	-1
-89	25	-1
-88	25	-1
-87	25	-1
-86	25	-1
-85	25	-1
-84	25	-1
-83	25	-1
-82	25	0.014685228917918666
-81	25	0.014871695393039805
-80	25	-1
-79	25	-1
-78	25	-1
-77	25	-1
-76	25	-1
-75	25	-1
-74	25	-1
-73	25	-1
-72	25	-1
-71	25	-1
-70	25	-1
-69	25	-1
-68	25	-1
-67	25	-1
-126	26	-1
-125	26	-1
-124	26	-1
-123	26	-1
-122	26	-1
-121	26	-1
-120	26	-1
-119	26	-1
-118	26	-1
-117	26	-1
-116	26	-1
-115	26	-1
-114	26	0.011403111051292755
-113	26	0.08214403663726765
-112	26	0.011624841569950018
-111	26	-1
-110	26	0.010328981734959514
-109	26	0.015381660808032304
-108	26	0.19618604352733218
-107	26	0.13510452618670665
-106	26	0.3850907724334191
-105	26	0.20786278832959662
-104	26	0.11044102081002263
-103	26	0.2402735617319983
-102	26	0.2815800906634696
-101	26	0.10355639043524431
-100	26	0.01678823625253668
-99	26	0.007593977043905478
-98	26	0.00898447074519154
-97	26	-1
-96	26	-1
-95	26	-1
-94	26	-1
-93	26	-1
-92	26	-1
-91	26	-1
-90	26	-1
-89	26	-1
-88	26	-1
-87	26	-1
-86	26	-1
-85	26	-1
-84	26	-1
-83	26	0.013033665502921118
-82	26	0.014117083396194049
-81	26	0.015278293939734336
-80	26	-1
-79	26	-1
-78	26	-1
-77	26	-1
-76	26	-1
-75	26	-1
-74	26	-1
-73	26	-1
-72	26	-1
-71	26	-1
-70	26	-1
-69	26	-1
-68	26	-1
-67	26	-1
-126	27	-1
-125	27	-1
-124	27	-1
-123	27	-1
-122	27	-1
-121	27	-1
-120	27	-1
-119	27	-1
-118	27	-1
-117	27	-1
-116	27	-1
-115	27	0.016201705315757833
-114	27	0.019809024388897967
-113	27	0.10237599010889549
-112	27	0.01290272191500882
-111	27	0.011657869284066867
-110	27	0.012202155013451179
-109	27	0.1718179936505454
-108	27	0.1909232804324356
-107	27	0.33236679506308997
-106	27	0.27482083877411734
-105	27	0.2961023144559757
-104	27	0.231869424550632
-103	27	0.4499375632913494
-102	27	0.18228996391288246
-101	27	0.06394454277164739
-100	27	0.06670329969423737
-99	27	0.09498416845256571
-98	27	0.09446850325025367
-97	27	0.10530981860852422
-96	27	-1
-95	27	-1
-94	27	-1
-93	27	-1
-92	27	-1
-91	27	-1
-90	27	-1
-89	27	-1
-88	27	-1
-87	27	-1
-86	27	-1
-85	27	-1
-84	27	-1
-83	27	0.01285503226029116
-82	27	0.013034118193610755
-81	27	0.014148248905428519
-80	27	-1
-79	27	-1
-78	27	-1
-77	27	-1
-76	27	-1
-75	27	-1
-74	27	-1
-73	27	-1
-72	27	-1
-71	27	-1
-70	27	-1
-69	27	-1
-68	27	-1
-67	27	-1
-126	28	-1
-125	28	-1
-124	28	-1
-123	28	-1
-122	28	-1
-121	28	-1
-120	28	-1
-119	28	-1
-118	28	-1
-117	28	-1
-116	28	0.03985790469495428
-115	28	0.030644527722487887
-114	28	0.0318184295056309
-113	28	0.022079802260217267
-112	28	0.022321220147317147
-111	28	0.06764884334255207
-110	28	0.12997979633969647
-109	28	0.3068118070336722
-108	28	0.28178656064226704
-107	28	0.37102372725872307
-106	28	0.24261846209187807
-105	28	0.3114009776061211
-104	28	0.21270203309561772
-103	28	0.48422929456854413
-102	28	0.24088312283995691
-101	28	0.08801026261017149
-100	28	0.0926011167430364
-99	28	0.10403466189009399
-98	28	0.11732032926326366
-97	28	0.1562708276298827
-96	28	0.16013478584690616
-95	28	-1
-94	28	-1
-93	28	-1
-92	28	-1
-91	28	-1
-90	28	-1
-89	28	-1
-88	28	-1
-87	28	-1
-86	28	-1
-85	28	-1
-84	28	-1
-83	28	0.011320590402190423
-82	28	0.01168367358868767
-81	28	0.011982872204576533
-80	28	-1
-79	28	-1
-78	28	-1
-77	28	-1
-76	28	-1
-75	28	-1
-74	28	-1
-73	28	-1
-72	28	-1
-71	28	-1
-70	28	-1
-69	28	-1
-68	28	-1
-67	28	-1
-126	29	-1
-125	29	-1
-124	29	-1
-123	29	-1
-122	29	-1
-121	29	-1
-120	29	-1
-119	29	-1
-118	29	-1
-117	29	-1
-116	29	0.06741576375606818
-115	29	0.06309645856519311
-114	29	0.04843063081044634
-113	29	0.06558454573845496
-112	29	0.11661670389361693
-111	29	0.12224143247795681
-110	29	0.13314036301490875
-109	29	0.43270580801219494
-108	29	0.4275012680483522
-107	29	0.4169220175750613
-106	29	0.25682402687635847
-105	29	0.15695300631045211
-104	29	0.21561065495457332
-103	29	0.24804924451629298
-102	29	0.1928898847668367
-101	29	0.20266172772394697
-100	29	0.25240850620770816
-99	29	0.21361278316200144
-98	29	0.19428235758692292
-97	29	0.18816556170543547
-96	29	0.18273763198061435
-95	29	0.17958360313168426
-94	29	0.17958339736318896
-93	29	0.20062587293776707
-92	29	0.19396962688653466
-91	29	0.19468309173150167
-90	29	0.18309666059244303
-89	29	-1
-88	29	-1
-87	29	-1
-86	29	0.18764505159037068
-85	29	0.1943002875053535
-84	29	0.1874298832160905
-83	29	0.14963390511098076
-82	29	0.011490311998351606
-81	29	0.0119997302562089
-80	29	-1
-79	29	-1
-78	29	-1
-77	29	-1
-76	29	-1
-75	29	-1
-74	29	-1
-73	29	-1
-72	29	-1
-71	29	-1
-70	29	-1
-69	29	-1
-68	29	-1
-67	29	-1
-126	30	-1
-125	30	-1
-124	30	-1
-123	30	-1
-122	30	-1
-121	30	-1
-120	30	-1
-119	30	-1
-118	30	-1
-117	30	0.027395190647784475
-116	30	0.038375003168367165
-115	30	0.08055598086240758
-114	30	0.04608289739251097
-113	30	0.08330608615508191
-112	30	0.12518512851224606
-111	30	0.13323214511692186
-110	30	0.16449927592872443
-109	30	0.39284352138360235
-108	30	0.21110217369161868
-107	30	0.20862658227788905
-106	30	0.23057583284564642
-105	30	0.2869605159252189
-104	30	0.3185636386304909
-103	30	0.28280894011734603
-102	30	0.22141524391002415
-101	30	0.30781387154639794
-100	30	0.31800055314312775
-99	30	0.2846467333736951
-98	30	0.23027868443221972
-97	30	0.1980575921700224
-96	30	0.20789281182368222
-95	30	0.22850125616989816
-94	30	0.21601952630782947
-93	30	0.20730295772570442
-92	30	0.2201430147160951
-91	30	0.22310231174357278
-90	30	0.22261367703905122
-89	30	0.22120627664994297
-88	30	0.21670480086894164
-87	30	0.2413350746336362
-86	30	0.2256957149739698
-85	30	0.22344520623474798
-84	30	0.2228899025377522
-83	30	0.23210810665205586
-82	30	0.2117705378236633
-81	30	-1
-80	30	-1
-79	30	-1
-78	30	-1
-77	30	-1
-76	30	-1
-75	30	-1
-74	30	-1
-73	30	-1
-72	30	-1
-71	30	-1
-70	30	-1
-69	30	-1
-68	30	-1
-67	30	-1
-126	31	-1
-125	31	-1
-124	31	-1
-123	31	-1
-122	31	-1
-121	31	-1
-120	31	-1
-119	31	-1
-118	31	-1
-117	31	0.034425792257810714
-116	31	0.0997755159247512
-115	31	0.14483743213263986
-114	31	0.1372625513404087
-113	31	0.13934224416919894
-112	31	0.1669917029466142
-111	31	0.26224027456251514
-110	31	0.28826342333117305
-109	31	0.33509696887106144
-108	31	0.16802639111895692
-107	31	0.15024678657420426
-106	31	0.3033899143694407
-105	31	0.30144205367433785
-104	31	0.18911608121009083
-103	31	0.18042072548920757
-102	31	0.23051935874680252
-101	31	0.23244187250453086
-100	31	0.20565942863513662
-99	31	0.24780505343106338
-98	31	0.23326417953039327
-97	31	0.2493532462365176
-96	31	0.2507138904116277
-95	31	0.25702176104721947
-94	31	0.2755758875613599
-93	31	0.24908102387036132
-92	31	0.2586921896919898
-91	31	0.28818531548098336
-90	31	0.2817638045173106
-89	31	0.28392816172879953
-88	31	0.2712605013250088
-87	31	0.3169116543253894
-86	31	0.27001804309110294
-85	31	0.24902497066162146
-84	31	0.2542517897416361
-83	31	0.25459754628551856
-82	31	0.2360939827025391
-81	31	-1
-80	31	-1
-79	31	-1
-78	31	-1
-77	31	-1
-76	31	-1
-75	31	-1
-74	31	-1
-73	31	-1
-72	31	-1
-71	31	-1
-70	31	-1
-69	31	-1
-68	31	-1
-67	31	-1
-126	32	-1
-125	32	-1
-124	32	-1
-123	32	-1
-122	32	-1
-121	32	-1
-120	32	-1
-119	32	-1
-118	32	0.04563329884216873
-117	32	0.06461069956892436
-116	32	0.17031505120782833
-115	32	0.14516538034856621
-114	32	0.13305406183736113
-113	32	0.13617112718204627
-112	32	0.13140205882603273
-111	32	0.19944582802972832
-110	32	0.2534154811049806
-109	32	0.455621487730539
-108	32	0.4185000748716729
-107	32	0.2855707648611385
-106	32	0.7210100015647758
-105	32	0.35642019685123694
-104	32	0.25695182781816084
-103	32	0.250871986087805
-102	32	0.20546382697413593
-101	32	0.19551058973531343
-100	32	0.20685820782936032
-99	32	0.2077177215404166
-98	32	0.2053558078672217
-97	32	0.20483020030534174
-96	32	0.2535747459203356
-95	32	0.2599463112583333
-94	32	0.264133410190984
-93	32	0.2678791076418958
-92	32	0.26194883154827603
-91	32	0.2996739317598715
-90	32	0.33550008805956283
-89	32	0.31934247238516644
-88	32	0.30052395206080423
-87	32	0.3208380632807336
-86	32	0.3626469759934573
-85	32	0.34317868552653397
-84	32	0.3129665952618811
-83	32	0.3098353318910209
-82	32	0.2775942520254401
-81	32	0.31942693099936986
-80	32	0.3028834152182825
-79	32	-1
-78	32	-1
-77	32	-1
-76	32	-1
-75	32	-1
-74	32	-1
-73	32	-1
-72	32	-1
-71	32	-1
-70	32	-1
-69	32	-1
-68	32	-1
-67	32	-1
-126	33	-1
-125	33	-1
-124	33	-1
-123	33	-1
-122	33	-1
-121	33	-1
-120	33	-1
-119	33	0.04283438900365679
-118	33	0.058819198425085345
-117	33	0.12259554135212536
-116	33	0.13743618253798043
-115	33	0.12715770948612404
-114	33	0.15224485478215802
-113	33	0.1421333535111167
-112	33	0.12899848638565486
-111	33	0.2716466633188756
-110	33	0.5152402903692768
-109	33	0.1955124697111113
-108	33	0.6836642355742489
-107	33	0.49725097966848264
-106	33	0.7081469452684797
-105	33	0.33608848307184674
-104	33	0.43792086087552434
-103	33	0.36409849501857855
-102	33	0.1885134133467245
-101	33	0.15896050245673554
-100	33	0.15790453595135706
-99	33	0.1846126880408379
-98	33	0.20199622564460956
-97	33	0.21096945301215614
-96	33	0.23869863772838315
-95	33	0.2552268798752519
-94	33	0.2715298616384578
-93	33	0.2831905377918627
-92	33	0.26845502560087436
-91	33	0.26667576412832206
-90	33	0.39402240650557674
-89	33	0.36057771188613297
-88	33	0.3832953113684194
-87	33	0.40827368930846536
-86	33	0.48709723973722613
-85	33	0.44513237321129884
-84	33	0.38304769704367725
-83	33	0.369517838585278
-82	33	0.35221038855919684
-81	33	0.33120019993215255
-80	33	0.35822882709993525
-79	33	0.4160607454786816
-78	33	-1
-77	33	-1
-76	33	-1
-75	33	-1
-74	33	-1
-73	33	-1
-72	33	-1
-71	33	-1
-70	33	-1
-69	33	-1
-68	33	-1
-67	33	-1
-126	34	-1
-125	34	-1
-124	34	-1
-123	34	-1
-122	34	-1
-121	34	0.01820593236183791
-120	34	0.04347111716486181
-119	34	0.12088656852694168
-118	34	0.1644892493911357
-117	34	0.19432756118409292
-116	34	0.15990952546324333
-115	34	0.12695232446848362
-114	34	0.1576536386838037
-113	34	0.27901170701147726
-112	34	0.5560816889702568
-111	34	0.6260336242556909
-110	34	0.5479687983877477
-109	34	0.20927229316922485
-108	34	0.5284741976127674
-107	34	0.6868801165622407
-106	34	0.7685520641526308
-105	34	0.5317072883294564
-104	34	0.4447192181320953
-103	34	0.3910986980746709
-102	34	0.25603108862664214
-101	34	0.13644677278771508
-100	34	0.1256346204370953
-99	34	0.15179282816357134
-98	34	0.1918442534517899
-97	34	0.21849468747834166
-96	34	0.2798729884609704
-95	34	0.33354472616749536
-94	34	0.32571111019866295
-93	34	0.2815926051292287
-92	34	0.2540345917417433
-91	34	0.2639923091218951
-90	34	0.38370711959929016
-89	34	0.3874082962303118
-88	34	0.4328669247440076
-87	34	0.4529173155778817
-86	34	0.6069649642659625
-85	34	0.7020089645850907
-84	34	0.6859426540039227
-83	34	0.39620135457400446
-82	34	0.3848301946934736
-81	34	0.40121804660787364
-80	34	0.374445517038707
-79	34	0.4314420340327997
-78	34	0.45138867077948003
-77	34	0.4117039249498696
-76	34	-1
-75	34	-1
-74	34	-1
-73	34	-1
-72	34	-1
-71	34	-1
-70	34	-1
-69	34	-1
-68	34	-1
-67	34	-1
-126	35	-1
-125	35	-1
-124	35	-1
-123	35	-1
-122	35	0.018371758573320972
-121	35	0.05396907879408812
-120	35	0.2568396278695469
-119	35	0.35228330543143715
-118	35	0.17725744641110283
-117	35	0.11836393095269784
-116	35	0.14801959514674426
-115	35	0.13920931772124112
-114	35	0.3461105311661172
-113	35	0.6695169032739358
-112	35	0.6112525249898823
-111	35	0.50725413447364
-110	35	0.5539861239079888
-109	35	0.41882577834037793
-108	35	0.502718248588358
-107	35	0.63679980605384
-106	35	0.2812677527938451
-105	35	0.6770555126923152
-104	35	0.4189552067239158
-103	35	0.31664332285441676
-102	35	0.20400408656231647
-101	35	0.14823293031079368
-100	35	0.13066514572571603
-99	35	0.10570018950343105
-98	35	0.13706885771454616
-97	35	0.18236810917552584
-96	35	0.19160431803316744
-95	35	0.2577355438980428
-94	35	0.2980610995875557
-93	35	0.32379372194709
-92	35	0.26867243872237595
-91	35	0.21316830450594657
-90	35	0.2753958494810939
-89	35	0.35873092093467157
-88	35	0.44640508876712587
-87	35	0.4412305442380285
-86	35	0.7321669564417089
-85	35	0.710341653333024
-84	35	0.6461565671903817
-83	35	0.8318650659997772
-82	35	0.6210806830429083
-81	35	0.40014215797090563
-80	35	0.4138807685677774
-79	35	0.4049006105431849
-78	35	0.39997723452193007
-77	35	0.42778696825095003
-76	35	0.3394514511215178
-75	35	-1
-74	35	-1
-73	35	-1
-72	35	-1
-71	35	-1
-70	35	-1
-69	35	-1
-68	35	-1
-67	35	-1
-126	36	-1
-125	36	-1
-124	36	-1
-123	36	0.022379688236411538
-122	36	0.02290765287640506
-121	36	0.2544054707482781
-120	36	0.24157363514458555
-119	36	0.07825721941104005
-118	36	0.265696680215275
-117	36	0.17232749515111218
-116	36	0.21719968345322932
-115	36	0.14942916545816645
-114	36	0.2498729145713744
-113	36	0.6002654226526982
-112	36	0.31082402145155263
-111	36	0.5060657278822016
-110	36	0.5858216901880322
-109	36	0.6178710686409093
-108	36	0.4139908734189848
-107	36	0.04994428817990003
-106	36	0.029332718958489663
-105	36	0.3432630973751703
-104	36	0.639583853795124
-103	36	0.2806644863312197
-102	36	0.13242416706082247
-101	36	0.1011583737442393
-100	36	0.09579521432986765
-99	36	0.10032054055009587
-98	36	0.08322280603316969
-97	36	0.11688797224220411
-96	36	0.13266019287803435
-95	36	0.3267515505357604
-94	36	0.36539604309054174
-93	36	0.360525577631917
-92	36	0.38269208231824775
-91	36	0.21605125206855794
-90	36	0.210158734493824
-89	36	0.3003364969615943
-88	36	0.4561890346530046
-87	36	0.32865857553766137
-86	36	0.6228317729378327
-85	36	0.6675212294630182
-84	36	0.7497962658068785
-83	36	0.8488486364142707
-82	36	0.49994046743306697
-81	36	0.7944019184358003
-80	36	0.5451866212691483
-79	36	0.37233950454874637
-78	36	0.37312367893118603
-77	36	0.38626717898033663
-76	36	0.39407422275393633
-75	36	-1
-74	36	-1
-73	36	-1
-72	36	-1
-71	36	-1
-70	36	-1
-69	36	-1
-68	36	-1
-67	36	-1
-126	37	-1
-125	37	-1
-124	37	-1
-123	37	0.02045152912648374
-122	37	0.1539187253726678
-121	37	0.27075591020898876
-120	37	0.14851727431194522
-119	37	0.04883465350970437
-118	37	0.5178974163614201
-117	37	0.48522802001977805
-116	37	0.5121981902286714
-115	37	0.4912482450051802
-114	37	0.5133323487622604
-113	37	0.19483399486345715
-112	37	0.5370875732945042
-111	37	0.20507318483893985
-110	37	0.5344404551337228
-109	37	0.17562259700979094
-108	37	-1
-107	37	-1
-106	37	0.038748478599187945
-105	37	0.5971311008137489
-104	37	0.3608170019399292
-103	37	0.2355946480362624
-102	37	0.1274326629613996
-101	37	0.1042173094890048
-100	37	0.08850363934319817
-99	37	0.08157442267673573
-98	37	0.08317789238251577
-97	37	0.12875408953192996
-96	37	0.14220220177901827
-95	37	0.1753061437702606
-94	37	0.22863961677675435
-93	37	0.31644182873196003
-92	37	0.3251422725465451
-91	37	0.37276097454578244
-90	37	0.2935320788875257
-89	37	0.3393883830777112
-88	37	0.38275130623243775
-87	37	0.45155980469576795
-86	37	0.5193398535134082
-85	37	0.556560194252942
-84	37	0.6909027035829065
-83	37	0.6404991494746309
-82	37	0.5969841634018844
-81	37	0.5504382073935052
-80	37	0.6491719174265993
-79	37	0.47928486468897574
-78	37	0.4601887065457858
-77	37	0.4994547602530466
-76	37	0.44810822524953403
-75	37	-1
-74	37	-1
-73	37	-1
-72	37	-1
-71	37	-1
-70	37	-1
-69	37	-1
-68	37	-1
-67	37	-1
-126	38	-1
-125	38	-1
-124	38	0.029830165231166404
-123	38	0.14990600588666253
-122	38	0.27885366745398055
-121	38	0.45419308024868427
-120	38	0.03202992117102476
-119	38	0.3966394450535919
-118	38	0.4726101088262806
-117	38	0.25713694463901515
-116	38	0.48344279126086237
-115	38	0.3379400534642669
-114	38	0.4792576471289169
-113	38	0.23438475734329303
-112	38	0.12305645342846322
-111	38	0.40948136331355367
-110	38	0.509720831076505
-109	38	0.29500455823982635
-108	38	0.02145524437019735
-107	38	-1
-106	38	0.0352258940570972
-105	38	0.592284972156249
-104	38	0.34895573891606957
-103	38	0.23269382667390098
-102	38	0.1479800595363082
-101	38	0.10574525280389972
-100	38	0.0884078354024135
-99	38	0.08261067281901996
-98	38	0.09082342659353904
-97	38	0.13907323927405996
-96	38	0.17086801662646853
-95	38	0.21297243160465662
-94	38	0.2439453228213068
-93	38	0.21240159238626638
-92	38	0.2741846025866783
-91	38	0.2245910935725685
-90	38	0.23962510102531634
-89	38	0.321640261112738
-88	38	0.3228323341246379
-87	38	0.4704666558232905
-86	38	0.48293005358305147
-85	38	0.5238397299120143
-84	38	0.5897029516648868
-83	38	0.5434089685321046
-82	38	0.588288293259763
-81	38	0.4909913149794694
-80	38	0.6164762388362407
-79	38	0.5912285379951994
-78	38	0.3870527750360165
-77	38	0.3967362310712859
-76	38	0.5232531026381672
-75	38	-1
-74	38	-1
-73	38	-1
-72	38	-1
-71	38	-1
-70	38	-1
-69	38	-1
-68	38	-1
-67	38	-1
-126	39	-1
-125	39	-1
-124	39	0.050926973041614705
-123	39	0.48122198800986976
-122	39	0.32046178752775417
-121	39	0.05066054025266687
-120	39	0.42415368587026087
-119	39	0.4454124708989567
-118	39	0.31594702097257976
-117	39	0.15795893365902122
-116	39	0.16427041459639397
-115	39	0.17676218970227825
-114	39	0.5053315084785506
-113	39	0.39926215158834105
-112	39	0.10947078494227305
-111	39	0.410278996826208
-110	39	0.4878055510166974
-109	39	0.31074004919924725
-108	39	0.019076906629832857
-107	39	-1
-106	39	0.013509805383221841
-105	39	0.45527336484896075
-104	39	0.44728253239661275
-103	39	0.3459203168984477
-102	39	0.17045569397435956
-101	39	0.12610958088979346
-100	39	0.10338258152851759
-99	39	0.09692730582539028
-98	39	0.09940059637321802
-97	39	0.12767008239251143
-96	39	0.16268878441045503
-95	39	0.18977809457812175
-94	39	0.19602263528273103
-93	39	0.23553969849490636
-92	39	0.2369622976933258
-91	39	0.29791258149952293
-90	39	0.3228609359454833
-89	39	0.347256446563278
-88	39	0.4033997725509878
-87	39	0.451454582169767
-86	39	0.5095020617535572
-85	39	0.49451725167741073
-84	39	0.5434150480558291
-83	39	0.5453416023585559
-82	39	0.5495743538378209
-81	39	0.6744414110219146
-80	39	0.5381607495285797
-79	39	0.655143319159937
-78	39	0.49629078904454854
-77	39	0.4467543620816551
-76	39	0.41954961578813027
-75	39	0.4571199500319268
-74	39	-1
-73	39	-1
-72	39	-1
-71	39	-1
-70	39	-1
-69	39	-1
-68	39	-1
-67	39	-1
-126	40	-1
-125	40	-1
-124	40	0.06543275406072434
-123	40	0.41682656905258664
-122	40	0.1157789455243809
-121	40	0.08462712924796198
-120	40	0.4370928765098146
-119	40	0.5323837990232917
-118	40	0.4369946688188804
-117	40	0.2802463460425621
-116	40	0.11377777208277093
-115	40	0.34790766643841947
-114	40	0.2818649023202923
-113	40	0.3900539178929456
-112	40	0.13140324667143738
-111	40	0.022649102891449543
-110	40	0.21282443729097544
-109	40	0.15193319968981334
-108	40	0.039445683991781604
-107	40	-1
-106	40	0.02875252288543175
-105	40	0.4892547224103497
-104	40	0.4277045953810398
-103	40	0.34373286684991905
-102	40	0.2573701364628601
-101	40	0.19071292891156788
-100	40	0.1830028488648173
-99	40	0.157968651543867
-98	40	0.15651690804402363
-97	40	0.15340086218870147
-96	40	0.19654194819927778
-95	40	0.23057453276288073
-94	40	0.24900071803851742
-93	40	0.26876820525070694
-92	40	0.24987477584094545
-91	40	0.29228284899950213
-90	40	0.3281078081006754
-89	40	0.3628979387328047
-88	40	0.41678455486709365
-87	40	0.5213217782475951
-86	40	0.5549083408914284
-85	40	0.5172895575201042
-84	40	0.5729310422071402
-83	40	0.5437226719562888
-82	40	0.5928515837673723
-81	40	0.5929496979271723
-80	40	0.5474098563296306
-79	40	0.574987978910974
-78	40	0.6659305454632863
-77	40	0.6661598838044013
-76	40	0.6185425286534967
-75	40	0.6043978152249418
-74	40	0.607480882002337
-73	40	0.731408886598831
-72	40	-1
-71	40	-1
-70	40	-1
-69	40	-1
-68	40	-1
-67	40	-1
-126	41	-1
-125	41	-1
-124	41	0.03637220415564441
-123	41	0.09423823895090991
-122	41	0.11178358541688743
-121	41	0.09981964391387764
-120	41	0.11850953086934289
-119	41	0.4304479570789366
-118	41	0.25272818627136917
-117	41	0.15832876511685262
-116	41	0.04846211900209388
-115	41	0.16289164408747142
-114	41	0.3780367571745628
-113	41	0.4230143831242897
-112	41	0.0702167125733062
-111	41	0.05483379657745262
-110	41	0.14303095310002864
-109	41	0.10867454504351862
-108	41	0.09293814683209581
-107	41	0.02425582654538921
-106	41	0.07885802600483537
-105	41	0.3350499414167741
-104	41	0.37937341061374474
-103	41	0.37648535625120483
-102	41	0.33284934089077367
-101	41	0.33522779086849924
-100	41	0.3472552025991928
-99	41	0.2479901796050311
-98	41	0.23066138577412026
-97	41	0.1918336096087153
-96	41	0.27276454743510975
-95	41	0.32279132072228106
-94	41	0.27217639560377477
-93	41	0.284452450501687
-92	41	0.27742153743298376
-91	41	0.3144191992481593
-90	41	0.3649508910103205
-89	41	0.4306536320430931
-88	41	0.4222423771424125
-87	41	0.4870949014588706
-86	41	0.47941094465790846
-85	41	0.6718350724356545
-84	41	0.47606327830179634
-83	41	0.6859986791533225
-82	41	0.719601235621108
-81	41	0.6174544809690797
-80	41	0.4597700611890033
-79	41	0.289305425638212
-78	41	0.30954092393982696
-77	41	0.47627493925854314
-76	41	0.36799431929303184
-75	41	0.5827730428680312
-74	41	0.6424524536817454
-73	41	0.5998315317210374
-72	41	0.5689750493540412
-71	41	0.4958531568675188
-70	41	-1
-69	41	-1
-68	41	-1
-67	41	-1
-126	42	-1
-125	42	-1
-124	42	0.0935213789257706
-123	42	0.06638303038443073
-122	42	0.06147109322089145
-121	42	0.06614417992696528
-120	42	0.12883602280550938
-119	42	0.18273993284651624
-118	42	0.24663782228841316
-117	42	0.1815320717791595
-116	42	0.4437728701160263
-115	42	0.4026095373510505
-114	42	0.399505332537321
-113	42	0.22710819410366637
-112	42	0.06579320434579321
-111	42	-1
-110	42	0.01998186150714012
-109	42	0.1086028721353635
-108	42	0.21539834863300036
-107	42	0.2529423632156266
-106	42	0.22339600885814667
-105	42	0.36476328626129584
-104	42	0.3135398008179672
-103	42	0.332092917195858
-102	42	0.35553915227308247
-101	42	0.3233394599343954
-100	42	0.29300096234184003
-99	42	0.2247223364601103
-98	42	0.23697074355474612
-97	42	0.27183675599607054
-96	42	0.32590860118857495
-95	42	0.35294643181996527
-94	42	0.37310401868677234
-93	42	0.3959215935984299
-92	42	0.4247749196637705
-91	42	0.41466364286745133
-90	42	0.6078872747805362
-89	42	0.5842745916968484
-88	42	0.5248871850841785
-87	42	0.6496534157055797
-86	42	0.6750632060022296
-85	42	0.6202941797352264
-84	42	0.6453610848938146
-83	42	0.6059223727127779
-82	42	0.46859472370294997
-81	42	0.4580671398282039
-80	42	0.46764323147449866
-79	42	0.3171871876936971
-78	42	0.35831842992652096
-77	42	0.43323237894475736
-76	42	0.2595508055041576
-75	42	0.21397106352475634
-74	42	0.419461041804021
-73	42	0.35865626438333476
-72	42	0.5569806167012747
-71	42	0.5768969493604668
-70	42	-1
-69	42	-1
-68	42	-1
-67	42	-1
-126	43	-1
-125	43	-1
-124	43	0.05191792605559472
-123	43	0.032795479116508645
-122	43	0.024361559751383023
-121	43	0.06772045077891325
-120	43	0.10648811448435302
-119	43	0.17070936911659937
-118	43	0.3903533110535936
-117	43	0.4367245509032442
-116	43	0.15196782491570274
-115	43	0.03790713985813384
-114	43	0.10281772830271764
-113	43	0.3308722797755664
-112	43	0.07039027829908394
-111	43	-1
-110	43	-1
-109	43	0.27130275869145076
-108	43	0.2743663429335872
-107	43	0.36527321800508006
-106	43	0.34016628152104444
-105	43	0.29034036634461713
-104	43	0.30007104624955583
-103	43	0.2974116848633047
-102	43	0.2834442877590099
-101	43	0.25083824940769067
-100	43	0.2405912589356138
-99	43	0.20659673219052627
-98	43	0.34607473680105
-97	43	0.41065265370742915
-96	43	0.45587261882592794
-95	43	0.4809269908125302
-94	43	0.5351752357241794
-93	43	0.5548022765852194
-92	43	0.5219970730366856
-91	43	0.5881185342511481
-90	43	0.6004321886650179
-89	43	0.5610126503664971
-88	43	0.478812438930015
-87	43	0.4404173471446394
-86	43	0.4426956720431792
-85	43	0.588045954090991
-84	43	0.5668668575886532
-83	43	0.4718255696724175
-82	43	0.307953691238948
-81	43	0.23570632421052473
-80	43	0.42122990261444776
-79	43	0.5850998168940985
-78	43	0.6016921465741369
-77	43	0.559631101982888
-76	43	0.2559185800252852
-75	43	0.12747291876156921
-74	43	0.32987921295795297
-73	43	0.18902197953594901
-72	43	0.23842757514829127
-71	43	0.3014888473007896
-70	43	0.28768345547408264
-69	43	-1
-68	43	-1
-67	43	-1
-126	44	-1
-125	44	-1
-124	44	0.04386530693597897
-123	44	0.04736405413320162
-122	44	0.04265121950101701
-121	44	0.05489136499056691
-120	44	0.05377389241132336
-119	44	0.026918573758699212
-118	44	0.2809195363811326
-117	44	0.19238796864125543
-116	44	-1
-115	44	0.013530432739563397
-114	44	0.017009288670470826
-113	44	0.03582963752850712
-112	44	0.021739642619406755
-111	44	-1
-110	44	-1
-109	44	0.3143083835603318
-108	44	0.05008794264895324
-107	44	0.36603465496879
-106	44	0.3520975806582104
-105	44	0.34834324093049635
-104	44	0.3361160092846486
-103	44	0.2985794771927603
-102	44	0.27557205278485675
-101	44	0.25371412601655485
-100	44	0.3262465478827497
-99	44	0.3478426623001345
-98	44	0.4137878173265865
-97	44	0.4361812285445424
-96	44	0.47008785472968706
-95	44	0.48624891234982287
-94	44	0.5405797452529909
-93	44	0.5367909860678829
-92	44	0.5566918860899281
-91	44	0.46271984610013045
-90	44	0.4742622427811969
-89	44	0.4801444158124858
-88	44	0.3161060426069858
-87	44	0.3699414504452877
-86	44	0.23696472950281558
-85	44	0.21833596514356515
-84	44	0.22419902976413225
-83	44	-1
-82	44	0.18337624385886261
-81	44	0.15716485432946734
-80	44	0.21321709969867075
-79	44	0.21110324929966223
-78	44	0.267999528977208
-77	44	0.34334568536668925
-76	44	0.39916197974358814
-75	44	0.1675684813920276
-74	44	0.2860128117077036
-73	44	0.16873941636759307
-72	44	0.09935675833060767
-71	44	0.17050580795607628
-70	44	0.24528499731612408
-69	44	0.22726030378725334
-68	44	0.10879780037219779
-67	44	-1
-126	45	-1
-125	45	-1
-124	45	0.0039834265542559606
-123	45	0.08525126250663252
-122	45	0.0711432600482602
-121	45	0.4153799978244658
-120	45	0.4165204229440477
-119	45	0.1446967800129952
-118	45	0.029484794035556983
-117	45	0.07486647261450478
-116	45	-1
-115	45	0.013711475344210942
-114	45	-1
-113	45	0.037346152274111324
-112	45	0.04950743231128433
-111	45	0.026738043704667213
-110	45	0.09165643358115655
-109	45	0.3654130470507435
-108	45	0.3788689036757455
-107	45	0.37462118721500476
-106	45	0.3213842944577097
-105	45	0.31456952248708264
-104	45	0.3354497870155777
-103	45	0.3138795058974654
-102	45	0.33577467676341494
-101	45	0.3594792448333635
-100	45	0.3771259509894986
-99	45	0.3971377789367324
-98	45	0.4119966961062147
-97	45	0.4407343241585214
-96	45	0.4543611556968831
-95	45	0.47951326771874847
-94	45	0.45977230593622465
-93	45	0.45378350741192147
-92	45	0.3708496377585937
-91	45	0.22987360108989957
-90	45	0.214012937413548
-89	45	0.19670238215381064
-88	45	0.23444595476441518
-87	45	0.19892824543916468
-86	45	0.22436246606807364
-85	45	0.18099783129359076
-84	45	0.2160599972296078
-83	45	0.13302728387363308
-82	45	0.12154210018737091
-81	45	0.15601303711773706
-80	45	0.10950469933154235
-79	45	0.09357100654558936
-78	45	0.10319732441096195
-77	45	0.22962789480029558
-76	45	0.23659326125013527
-75	45	0.25797782694813426
-74	45	0.39257991323490804
-73	45	0.2489559727439051
-72	45	0.11982197845098785
-71	45	0.060495348369336115
-70	45	0.11143426533679111
-69	45	0.20020611456048737
-68	45	0.1843630347373697
-67	45	-1
-126	46	-1
-125	46	-1
-124	46	0.003752401584903776
-123	46	0.038444346215968817
-122	46	-1
-121	46	0.25658459652586085
-120	46	0.5964006226554668
-119	46	0.5104955494612746
-118	46	0.29486520620294737
-117	46	0.1511106120705483
-116	46	0.03538258302501574
-115	46	0.0226222435556347
-114	46	0.015942350963048
-113	46	0.029053715585102245
-112	46	0.0577541472406398
-111	46	0.028533676866953926
-110	46	0.13879286099299948
-109	46	0.3395336369291596
-108	46	0.30727970588573655
-107	46	0.30729482987014045
-106	46	0.30530703138072435
-105	46	0.340326687416237
-104	46	0.30914784064202766
-103	46	0.26547836919488493
-102	46	0.30581663576553875
-101	46	0.35176292625996025
-100	46	0.3112776193931943
-99	46	0.3671297174882737
-98	46	0.40865510927382703
-97	46	0.4182385898797255
-96	46	0.3341507330923535
-95	46	0.34704315816479564
-94	46	0.28211424697101756
-93	46	0.16693046811303835
-92	46	0.15501840833018213
-91	46	0.15614366269979302
-90	46	0.1360231702808188
-89	46	0.13112921915439063
-88	46	0.18561993417839961
-87	46	0.15676860967933132
-86	46	0.1311785100621262
-85	46	0.10255792687118621
-84	46	0.07830244171443691
-83	46	0.09365355712465465
-82	46	0.12281348760109195
-81	46	0.1517231568216886
-80	46	0.15097892023356219
-79	46	0.10268516662618327
-78	46	0.11598808114050368
-77	46	0.10700134787717527
-76	46	0.10354788845514344
-75	46	0.05811392410154226
-74	46	0.09990618827237426
-73	46	0.19563099236439876
-72	46	0.13590776221430095
-71	46	0.0917125990272575
-70	46	0.08027441473594243
-69	46	0.1016109147840642
-68	46	0.13129707948098077
-67	46	-1
-126	47	-1
-125	47	-1
-124	47	-1
-123	47	0.09169361220701022
-122	47	-1
-121	47	0.06694481578902818
-120	47	0.5627517682762408
-119	47	0.3493776952750035
-118	47	0.2982485827461059
-117	47	0.07840933844774046
-116	47	0.027114165131275157
-115	47	0.07523352619764981
-114	47	-1
-113	47	0.04020488088482698
-112	47	0.20140221876427225
-111	47	0.2112430596390989
-110	47	0.2947445603929131
-109	47	0.31504575496320625
-108	47	0.28590268815026937
-107	47	0.3077597263727962
-106	47	0.3492742498405528
-105	47	0.3062498345668063
-104	47	0.3454193641435489
-103	47	0.2735367498323688
-102	47	0.3204643222214916
-101	47	0.3000472612821229
-100	47	0.28902015567883166
-99	47	0.2977279510405666
-98	47	0.3578565731857275
-97	47	0.38483647063258003
-96	47	0.2674639509964199
-95	47	0.24577636312976497
-94	47	0.20757670464934852
-93	47	0.19450470915231144
-92	47	0.1315943214255417
-91	47	0.04080053952499465
-90	47	0.053100421479350145
-89	47	0.15834369268587464
-88	47	0.0962873096863555
-87	47	-1
-86	47	0.02386882183600307
-85	47	0.029598685027077732
-84	47	0.037450650869133385
-83	47	0.05422205619406663
-82	47	0.06750947259944627
-81	47	0.07018228376279868
-80	47	0.08402620106369217
-79	47	0.061740238412731754
-78	47	0.04899304848551114
-77	47	0.04610906459793256
-76	47	0.04418239899315604
-75	47	0.03226319997882455
-74	47	0.046890611690811886
-73	47	0.05340052547661829
-72	47	0.015559163259249505
-71	47	0.020314290799707094
-70	47	0.06100064096886283
-69	47	0.0774218834981804
-68	47	0.059637723987191096
-67	47	-1
-126	48	-1
-125	48	-1
-124	48	0.02232012209180137
-123	48	0.0391242857611849
-122	48	-1
-121	48	-1
-120	48	0.12394128601755373
-119	48	0.07686706616308257
-118	48	0.07070948135396043
-117	48	0.0361879796218106
-116	48	0.02500185706067
-115	48	0.020652778103837702
-114	48	-1
-113	48	0.09006481427008256
-112	48	0.23605498957268148
-111	48	0.26093252224380814
-110	48	0.2776576941937836
-109	48	0.2710849059736184
-108	48	0.30544589705570535
-107	48	0.2585162856878565
-106	48	0.32518932806017264
-105	48	0.33058289444628025
-104	48	0.2997243543943312
-103	48	0.203255042473891
-102	48	0.28994355115456233
-101	48	0.2930454363961631
-100	48	0.25138544395534934
-99	48	0.21449628760898598
-98	48	0.3200575646718689
-97	48	0.28558398081040426
-96	48	0.2019644157058603
-95	48	0.17595512825129422
-94	48	0.1376911390567591
-93	48	0.1827433841453691
-92	48	0.11017422324965133
-91	48	0.04944327930632073
-90	48	0.04744493985807773
-89	48	0.04828945117520467
-88	48	0.02050566204750689
-87	48	0.0043232470605268965
-86	48	0.022787113691863734
-85	48	0.027841648422639507
-84	48	0.035996970339500244
-83	48	0.043277054091019077
-82	48	0.05499074182067892
-81	48	0.05229495005764791
-80	48	0.04045457160074888
-79	48	0.03579602992135809
-78	48	0.04008236538741952
-77	48	0.033213784019962535
-76	48	0.03301685982872391
-75	48	0.025546439283749795
-74	48	0.02115816423449864
-73	48	0.04882554357723104
-72	48	0.04423184329195173
-71	48	0.02151508558987327
-70	48	0.02922005416013858
-69	48	0.04755437596167543
-68	48	0.034056536016454746
-67	48	-1
-126	49	-1
-125	49	0.02635192192918814
-124	49	-1
-123	49	-1
-122	49	-1
-121	49	-1
-120	49	0.02870845756216523
-119	49	0.004172731708653884
-118	49	0.004144656187500742
-117	49	-1
-116	49	0.01854419537830865
-115	49	-1
-114	49	0.056609410335770216
-113	49	0.12140137324281888
-112	49	0.17864059417710698
-111	49	0.1694970466141402
-110	49	0.12975114077586133
-109	49	0.1523393025214965
-108	49	0.19336961530738025
-107	49	0.19412378490196114
-106	49	0.13572867815160405
-105	49	0.17123319958692912
-104	49	0.14911099124576643
-103	49	0.19935570142879094
-102	49	0.2317565137653979
-101	49	0.15500235838754944
-100	49	0.14744783932323863
-99	49	0.16709767372168893
-98	49	0.20007105560266925
-97	49	0.09109294590991622
-96	49	0.1341377416178099
-95	49	0.2070568398991098
-94	49	0.17103325808130046
-93	49	0.1320962936698035
-92	49	0.09705698674299056
-91	49	0.056456692699810795
-90	49	0.04265924353702201
-89	49	0.04337311617773422
-88	49	0.025518076902607992
-87	49	0.036820808470029866
-86	49	0.03892525337818089
-85	49	0.033424776229099645
-84	49	0.04139626270164494
-83	49	0.046794327935308626
-82	49	0.04350406257158054
-81	49	0.03495389897159712
-80	49	0.02987723477446417
-79	49	0.03093718102960382
-78	49	0.033817087895041606
-77	49	0.03522478197191129
-76	49	0.03154843692171454
-75	49	0.022131633473558326
-74	49	0.019359429579801093
-73	49	0.026695803173829392
-72	49	0.024099659481199635
-71	49	0.015810446810387232
-70	49	0.019868706605645707
-69	49	0.021809299931619387
-68	49	0.015186955175297454
-67	49	-1
-126	50	-1
-125	50	-1
-124	50	-1
-123	50	-1
-122	50	0.01759024234571595
-121	50	0.025048864873419167
-120	50	0.0312774772258703
-119	50	-1
-118	50	-1
-117	50	-1
-116	50	-1
-115	50	-1
-114	50	0.06992598974880063
-113	50	0.13415482040291904
-112	50	0.14800067379829093
-111	50	0.1754270327612439
-110	50	0.15972407193030583
-109	50	0.15621245484901408
-108	50	0.1887391226798316
-107	50	0.1478997817638045
-106	50	0.1525226609570274
-105	50	0.09869618534204382
-104	50	0.13885967028217502
-103	50	0.123875402686607
-102	50	0.14389782771134832
-101	50	0.07480101017366206
-100	50	0.106699335844769
-99	50	0.10296980057385093
-98	50	0.13493299943965498
-97	50	0.09373264705175367
-96	50	0.1457062147790977
-95	50	0.14863573149343873
-94	50	0.125407068540644
-93	50	0.11331019123656295
-92	50	0.10516846500537289
-91	50	0.056104323504738804
-90	50	0.032611641801570515
-89	50	0.03031819946580628
-88	50	0.034491561480773696
-87	50	0.0408642772517223
-86	50	0.05892117261479473
-85	50	0.06457052794677555
-84	50	0.054089316808377245
-83	50	0.04742964564700957
-82	50	0.03294925084835077
-81	50	0.021238326963707206
-80	50	0.022557562099762736
-79	50	0.020459699912838334
-78	50	0.020868058715478945
-77	50	0.027031822191327846
-76	50	0.020816137712249033
-75	50	0.017337207891745567
-74	50	0.016359830921898043
-73	50	0.014929107609159954
-72	50	0.007329618962576977
-71	50	0.007209718969806934
-70	50	0.0037424356461369253
-69	50	0.003756928856571596
-68	50	-1
-67	50	-1
-126	51	-1
-125	51	-1
-124	51	-1
-123	51	-1
-122	51	-1
-121	51	-1
-120	51	-1
-119	51	-1
-118	51	-1
-117	51	-1
-116	51	-1
-115	51	0.021582236267688727
-114	51	0.05206574266012086
-113	51	0.07418850283497544
-112	51	0.09675995992003836
-111	51	0.1096191907929448
-110	51	0.13705870023336952
-109	51	0.14110224758121473
-108	51	0.17848951333599647
-107	51	0.1720984935220804
-106	51	0.14122829013769372
-105	51	0.12067711490496254
-104	51	0.08067903977570486
-103	51	0.07882381231593658
-102	51	0.053001400067548186
-101	51	0.06159638752829667
-100	51	0.1235313764687077
-99	51	0.1056920803540939
-98	51	0.0823323989884795
-97	51	0.11764580825724653
-96	51	0.11216803579099793
-95	51	0.1006595441460874
-94	51	0.09376166976270309
-93	51	0.08318677784026697
-92	51	0.06148154064858417
-91	51	0.04747496335216333
-90	51	0.04296888490404688
-89	51	0.037464237201690634
-88	51	0.03953353310960062
-87	51	0.051076117788246826
-86	51	0.05149192915166232
-85	51	0.04203167113854608
-84	51	0.02912454671304938
-83	51	0.02267449472376842
-82	51	0.023146894294011563
-81	51	0.018201981793790598
-80	51	0.018137602443482174
-79	51	0.01616761882920158
-78	51	0.014318228647520156
-77	51	0.01720480428282805
-76	51	0.01408594688161119
-75	51	0.013241053022145273
-74	51	0.012531460366135108
-73	51	0.0038475650151281932
-72	51	0.003728278717542241
-71	51	-1
-70	51	0.003740442871791169
-69	51	0.0037700622178457963
-68	51	-1
-67	51	-1
-126	52	-1
-125	52	-1
-124	52	-1
-123	52	-1
-122	52	-1
-121	52	-1
-120	52	-1
-119	52	-1
-118	52	-1
-117	52	-1
-116	52	-1
-115	52	0.02078375162171295
-114	52	0.036471200314040136
-113	52	0.06103359198744962
-112	52	0.06335044236017587
-111	52	0.07974462633236269
-110	52	0.08620796441926004
-109	52	0.09013450431819216
-108	52	0.12466729338762005
-107	52	0.08729752730805143
-106	52	0.09781853594406165
-105	52	0.06813502753135701
-104	52	0.04878669074407478
-103	52	0.043340708575037266
-102	52	0.04048152914425466
-101	52	0.09536040679309145
-100	52	0.10928114121452236
-99	52	0.1112854947146959
-98	52	0.07963623310091157
-97	52	0.07492019689800251
-96	52	0.07613526921580785
-95	52	0.08807921376232074
-94	52	0.09181365941778552
-93	52	0.08071751848432422
-92	52	0.05818601789980141
-91	52	0.0457519608568462
-90	52	0.041489909814474445
-89	52	0.04548791217650971
-88	52	0.04376949177145817
-87	52	0.04687749207861441
-86	52	0.03900633084188215
-85	52	0.029809846527567786
-84	52	0.023847473354616653
-83	52	0.023863542938787518
-82	52	0.021547230370083055
-81	52	0.020017147062837113
-80	52	0.015303299488468874
-79	52	0.010661324978883007
-78	52	0.007600602228267036
-77	52	0.007703626211426941
-76	52	0.013674205993157076
-75	52	0.013972883640628314
-74	52	0.009031780195848584
-73	52	0.003781785877864987
-72	52	-1
-71	52	-1
-70	52	-1
-69	52	-1
-68	52	-1
-67	52	-1
-126	53	-1
-125	53	-1
-124	53	-1
-123	53	-1
-122	53	-1
-121	53	-1
-120	53	-1
-119	53	-1
-118	53	-1
-117	53	-1
-116	53	-1
-115	53	-1
-114	53	-1
-113	53	-1
-112	53	-1
-111	53	-1
-110	53	-1
-109	53	-1
-108	53	-1
-107	53	-1
-106	53	-1
-105	53	-1
-104	53	-1
-103	53	-1
-102	53	-1
-101	53	-1
-100	53	-1
-99	53	-1
-98	53	-1
-97	53	-1
-96	53	-1
-95	53	-1
-94	53	-1
-93	53	-1
-92	53	-1
-91	53	-1
-90	53	-1
-89	53	-1
-88	53	-1
-87	53	-1
-86	53	-1
-85	53	-1
-84	53	-1
-83	53	-1
-82	53	-1
-81	53	-1
-80	53	-1
-79	53	-1
-78	53	-1
-77	53	-1
-76	53	-1
-75	53	-1
-74	53	-1
-73	53	-1
-72	53	-1
-71	53	-1
-70	53	-1
-69	53	-1
-68	53	-1
-67	53	-1
