# Supplementary material for: The impacts of climate change on the abundance and distribution of the Spotted Wing Drosophila (Drosophila suzukii) in the United States and Canada
Source: PeerJ. 2017 Apr 6;5:e3192. doi: 10.7717/peerj.3192 (PMC5385127; doi:10.7717/peerj.3192)
Supplement: Supplemental Information 2 — Raw data used to create consensus maps (shown in Figs. 3 and 4A) coefficient of variance maps (shown in Fig. 4B) and in scatter plots shown in Fig. 5. [file peerj-05-3192-s002.zip › model_ccsm4_rcp45_year90_norm__mean.txt]

-126	24	-1
-125	24	-1
-124	24	-1
-123	24	-1
-122	24	-1
-121	24	-1
-120	24	-1
-119	24	-1
-118	24	-1
-117	24	-1
-116	24	-1
-115	24	-1
-114	24	-1
-113	24	-1
-112	24	-1
-111	24	-1
-110	24	-1
-109	24	-1
-108	24	-1
-107	24	-1
-106	24	-1
-105	24	-1
-104	24	-1
-103	24	-1
-102	24	-1
-101	24	-1
-100	24	-1
-99	24	-1
-98	24	-1
-97	24	-1
-96	24	-1
-95	24	-1
-94	24	-1
-93	24	-1
-92	24	-1
-91	24	-1
-90	24	-1
-89	24	-1
-88	24	-1
-87	24	-1
-86	24	-1
-85	24	-1
-84	24	-1
-83	24	-1
-82	24	-1
-81	24	-1
-80	24	-1
-79	24	-1
-78	24	-1
-77	24	-1
-76	24	-1
-75	24	-1
-74	24	-1
-73	24	-1
-72	24	-1
-71	24	-1
-70	24	-1
-69	24	-1
-68	24	-1
-67	24	-1
-126	25	-1
-125	25	-1
-124	25	-1
-123	25	-1
-122	25	-1
-121	25	-1
-120	25	-1
-119	25	-1
-118	25	-1
-117	25	-1
-116	25	-1
-115	25	-1
-114	25	-1
-113	25	0.01122201326327602
-112	25	0.007174906868711375
-111	25	0.009703878558427076
-110	25	0.011098686850934849
-109	25	0.011187017654095115
-108	25	0.010132826369644209
-107	25	0.10527361270646646
-106	25	0.2720881209192951
-105	25	0.1943273834749379
-104	25	0.057575502774273736
-103	25	0.06360364049363114
-102	25	0.2317420819113873
-101	25	0.2781393327694653
-100	25	0.006818829351229705
-99	25	0.007041064938011773
-98	25	0.0076165208531872655
-97	25	-1
-96	25	-1
-95	25	-1
-94	25	-1
-93	25	-1
-92	25	-1
-91	25	-1
-90	25	-1
-89	25	-1
-88	25	-1
-87	25	-1
-86	25	-1
-85	25	-1
-84	25	-1
-83	25	-1
-82	25	0.01424228791371042
-81	25	0.014824536995164535
-80	25	-1
-79	25	-1
-78	25	-1
-77	25	-1
-76	25	-1
-75	25	-1
-74	25	-1
-73	25	-1
-72	25	-1
-71	25	-1
-70	25	-1
-69	25	-1
-68	25	-1
-67	25	-1
-126	26	-1
-125	26	-1
-124	26	-1
-123	26	-1
-122	26	-1
-121	26	-1
-120	26	-1
-119	26	-1
-118	26	-1
-117	26	-1
-116	26	-1
-115	26	-1
-114	26	0.010852172452331155
-113	26	0.007108331687964797
-112	26	0.007948477252339612
-111	26	-1
-110	26	0.011160182636375174
-109	26	0.00994917798759721
-108	26	0.1614345973723176
-107	26	0.11501362701860063
-106	26	0.3608101180484504
-105	26	0.16786679894463208
-104	26	0.07755970162445809
-103	26	0.1918630906222224
-102	26	0.19989847195380087
-101	26	0.008022632102672494
-100	26	0.0065231549884783675
-99	26	0.007500901406306075
-98	26	0.008706249292086228
-97	26	-1
-96	26	-1
-95	26	-1
-94	26	-1
-93	26	-1
-92	26	-1
-91	26	-1
-90	26	-1
-89	26	-1
-88	26	-1
-87	26	-1
-86	26	-1
-85	26	-1
-84	26	-1
-83	26	0.012316493083793513
-82	26	0.013220460272323379
-81	26	0.014138078329893103
-80	26	-1
-79	26	-1
-78	26	-1
-77	26	-1
-76	26	-1
-75	26	-1
-74	26	-1
-73	26	-1
-72	26	-1
-71	26	-1
-70	26	-1
-69	26	-1
-68	26	-1
-67	26	-1
-126	27	-1
-125	27	-1
-124	27	-1
-123	27	-1
-122	27	-1
-121	27	-1
-120	27	-1
-119	27	-1
-118	27	-1
-117	27	-1
-116	27	-1
-115	27	0.0057992631991370435
-114	27	0.007726913406163533
-113	27	0.08086588692254229
-112	27	0.013108856117034384
-111	27	0.011944980871480085
-110	27	0.011125674324403572
-109	27	0.14055420190023465
-108	27	0.17107473913932836
-107	27	0.3277946471570697
-106	27	0.23263132917001314
-105	27	0.24857583415508228
-104	27	0.18015973621227152
-103	27	0.4156070352996789
-102	27	0.1405332696323955
-101	27	0.05601212986573512
-100	27	0.042354479818646866
-99	27	0.007190235873361463
-98	27	0.008149987836275994
-97	27	0.007279342984935782
-96	27	-1
-95	27	-1
-94	27	-1
-93	27	-1
-92	27	-1
-91	27	-1
-90	27	-1
-89	27	-1
-88	27	-1
-87	27	-1
-86	27	-1
-85	27	-1
-84	27	-1
-83	27	0.011213758205369491
-82	27	0.011860404408047531
-81	27	0.01254538247546421
-80	27	-1
-79	27	-1
-78	27	-1
-77	27	-1
-76	27	-1
-75	27	-1
-74	27	-1
-73	27	-1
-72	27	-1
-71	27	-1
-70	27	-1
-69	27	-1
-68	27	-1
-67	27	-1
-126	28	-1
-125	28	-1
-124	28	-1
-123	28	-1
-122	28	-1
-121	28	-1
-120	28	-1
-119	28	-1
-118	28	-1
-117	28	-1
-116	28	0.0332212758638138
-115	28	0.0408499454760253
-114	28	0.039460422627912474
-113	28	0.008110355421115982
-112	28	0.010210407639548218
-111	28	0.010018148781284644
-110	28	0.13097287251042333
-109	28	0.24336571973563986
-108	28	0.2707435266868176
-107	28	0.3652897262502704
-106	28	0.22032424999487915
-105	28	0.28406715834736845
-104	28	0.18274777075556412
-103	28	0.4659666204217562
-102	28	0.17141566947668488
-101	28	0.09699638792112744
-100	28	0.10474839797535025
-99	28	0.1179052542704679
-98	28	0.12498964844171985
-97	28	0.1416475153875084
-96	28	0.14430315423461743
-95	28	-1
-94	28	-1
-93	28	-1
-92	28	-1
-91	28	-1
-90	28	-1
-89	28	-1
-88	28	-1
-87	28	-1
-86	28	-1
-85	28	-1
-84	28	-1
-83	28	0.009539282468421317
-82	28	0.00994097250119182
-81	28	0.010140422033054463
-80	28	-1
-79	28	-1
-78	28	-1
-77	28	-1
-76	28	-1
-75	28	-1
-74	28	-1
-73	28	-1
-72	28	-1
-71	28	-1
-70	28	-1
-69	28	-1
-68	28	-1
-67	28	-1
-126	29	-1
-125	29	-1
-124	29	-1
-123	29	-1
-122	29	-1
-121	29	-1
-120	29	-1
-119	29	-1
-118	29	-1
-117	29	-1
-116	29	0.05943763657299305
-115	29	0.06196987137691952
-114	29	0.06252419673825134
-113	29	0.08721708117950616
-112	29	0.09601279580741079
-111	29	0.11698937869792875
-110	29	0.14602137728897574
-109	29	0.3382624178714802
-108	29	0.3685149229392309
-107	29	0.389173846038587
-106	29	0.2370422200475194
-105	29	0.14863453429492068
-104	29	0.17677041108897645
-103	29	0.21700309036220586
-102	29	0.14177168732130294
-101	29	0.15142675665733568
-100	29	0.19837556996704056
-99	29	0.18357859846775426
-98	29	0.16561791764714576
-97	29	0.15432729742629442
-96	29	0.14948303939147894
-95	29	0.17818581774317416
-94	29	0.18127435609192127
-93	29	0.20054811115277402
-92	29	0.1897053741212633
-91	29	0.18328829653335268
-90	29	0.17189261278942858
-89	29	-1
-88	29	-1
-87	29	-1
-86	29	0.17928876493727286
-85	29	0.18132998841055714
-84	29	0.18663297924628308
-83	29	0.007525911631597323
-82	29	0.008381013479052346
-81	29	0.007624639355637827
-80	29	-1
-79	29	-1
-78	29	-1
-77	29	-1
-76	29	-1
-75	29	-1
-74	29	-1
-73	29	-1
-72	29	-1
-71	29	-1
-70	29	-1
-69	29	-1
-68	29	-1
-67	29	-1
-126	30	-1
-125	30	-1
-124	30	-1
-123	30	-1
-122	30	-1
-121	30	-1
-120	30	-1
-119	30	-1
-118	30	-1
-117	30	0.028830564328516137
-116	30	0.028493736266706645
-115	30	0.07189233219602592
-114	30	0.09034448171452296
-113	30	0.1046095135941424
-112	30	0.11133099761149541
-111	30	0.18169897808818058
-110	30	0.18306476647567296
-109	30	0.3605403742573511
-108	30	0.3002285713858143
-107	30	0.2511297765999506
-106	30	0.24774062918581055
-105	30	0.3383037025141262
-104	30	0.36241823625160136
-103	30	0.2766268782103977
-102	30	0.1869736102840101
-101	30	0.26583121539874144
-100	30	0.28392009934502954
-99	30	0.24636606757792803
-98	30	0.18060527177014313
-97	30	0.17451323357988452
-96	30	0.1801468195626353
-95	30	0.19518624246805466
-94	30	0.1934822735585519
-93	30	0.18651272626701249
-92	30	0.19279734506263638
-91	30	0.20637228552773118
-90	30	0.19622195948287383
-89	30	0.18958539238228192
-88	30	0.18620623409327688
-87	30	0.1904164445691942
-86	30	0.18802418004294388
-85	30	0.1905045415445189
-84	30	0.18679827681979552
-83	30	0.19574510970126435
-82	30	0.19197946205942273
-81	30	-1
-80	30	-1
-79	30	-1
-78	30	-1
-77	30	-1
-76	30	-1
-75	30	-1
-74	30	-1
-73	30	-1
-72	30	-1
-71	30	-1
-70	30	-1
-69	30	-1
-68	30	-1
-67	30	-1
-126	31	-1
-125	31	-1
-124	31	-1
-123	31	-1
-122	31	-1
-121	31	-1
-120	31	-1
-119	31	-1
-118	31	-1
-117	31	0.02867920382931428
-116	31	0.07222868886091892
-115	31	0.1354832056898356
-114	31	0.1323008275541225
-113	31	0.15384506960446712
-112	31	0.16780587276379919
-111	31	0.23440111593866864
-110	31	0.2648696031015672
-109	31	0.30218452252402744
-108	31	0.22960885186136776
-107	31	0.21903844943337436
-106	31	0.2913605571911553
-105	31	0.3159962744678616
-104	31	0.1902601914563611
-103	31	0.16713831299950888
-102	31	0.22804127005178912
-101	31	0.2204031622128232
-100	31	0.2214166001114704
-99	31	0.23064582219338553
-98	31	0.2083543599117328
-97	31	0.21821106366692364
-96	31	0.21489887367002236
-95	31	0.23848641558483102
-94	31	0.24985113117021385
-93	31	0.18844742713153012
-92	31	0.1926491262742331
-91	31	0.1963416512753391
-90	31	0.1921082544312479
-89	31	0.26085247829914004
-88	31	0.1876117638597007
-87	31	0.26219202185036944
-86	31	0.2036745015515412
-85	31	0.19454322527338447
-84	31	0.19892345664509245
-83	31	0.19233917344853127
-82	31	0.1872347024451938
-81	31	-1
-80	31	-1
-79	31	-1
-78	31	-1
-77	31	-1
-76	31	-1
-75	31	-1
-74	31	-1
-73	31	-1
-72	31	-1
-71	31	-1
-70	31	-1
-69	31	-1
-68	31	-1
-67	31	-1
-126	32	-1
-125	32	-1
-124	32	-1
-123	32	-1
-122	32	-1
-121	32	-1
-120	32	-1
-119	32	-1
-118	32	0.04057596753047969
-117	32	0.045871370185286114
-116	32	0.15548209828120638
-115	32	0.15156788578576488
-114	32	0.13917366365287528
-113	32	0.14243984568485227
-112	32	0.1351271887805289
-111	32	0.21291207596374245
-110	32	0.249138489399228
-109	32	0.359709060183263
-108	32	0.3247851426167411
-107	32	0.2919977661023902
-106	32	0.568053767681944
-105	32	0.32052041284268523
-104	32	0.2571983758879729
-103	32	0.23826715989998526
-102	32	0.2030194281936697
-101	32	0.20971229168395042
-100	32	0.21877511252496928
-99	32	0.21120664796854585
-98	32	0.1955751449241542
-97	32	0.19391887689310522
-96	32	0.22629338827476864
-95	32	0.2190933147967096
-94	32	0.21915790739800403
-93	32	0.22323945644568408
-92	32	0.22038516682259862
-91	32	0.2691668255916522
-90	32	0.30658967058989245
-89	32	0.283395277444677
-88	32	0.25095424672035416
-87	32	0.2830880931405482
-86	32	0.3065596564489202
-85	32	0.2983327327075664
-84	32	0.2669138850429406
-83	32	0.2566941308371495
-82	32	0.18505353768888494
-81	32	0.2809894696101912
-80	32	0.269770166879185
-79	32	-1
-78	32	-1
-77	32	-1
-76	32	-1
-75	32	-1
-74	32	-1
-73	32	-1
-72	32	-1
-71	32	-1
-70	32	-1
-69	32	-1
-68	32	-1
-67	32	-1
-126	33	-1
-125	33	-1
-124	33	-1
-123	33	-1
-122	33	-1
-121	33	-1
-120	33	-1
-119	33	0.04569760897943783
-118	33	0.04930990484422997
-117	33	0.11325713102411822
-116	33	0.14746376767539682
-115	33	0.14168783665947193
-114	33	0.1536853558396678
-113	33	0.14901695504341855
-112	33	0.162773299143339
-111	33	0.2148919804254301
-110	33	0.4706219175061008
-109	33	0.19561790735872098
-108	33	0.5967557603721118
-107	33	0.39264935074895524
-106	33	0.6347516612766233
-105	33	0.3077146163067604
-104	33	0.40695002734382707
-103	33	0.32008298643415073
-102	33	0.22243386343350735
-101	33	0.19465280635024024
-100	33	0.1696790114357712
-99	33	0.17982069520382632
-98	33	0.18471916388403747
-97	33	0.18797011904736294
-96	33	0.21136640849891228
-95	33	0.22873109022602453
-94	33	0.2372574351873667
-93	33	0.24643111848178018
-92	33	0.245930998153976
-91	33	0.23363503983070114
-90	33	0.32659811271006745
-89	33	0.2882869183520899
-88	33	0.34542408746582726
-87	33	0.3727979286969139
-86	33	0.44635086876861674
-85	33	0.40956279151900826
-84	33	0.3281294792644749
-83	33	0.3272989134394606
-82	33	0.30459475438116196
-81	33	0.2920252923151921
-80	33	0.3144110526863685
-79	33	0.383187198730371
-78	33	-1
-77	33	-1
-76	33	-1
-75	33	-1
-74	33	-1
-73	33	-1
-72	33	-1
-71	33	-1
-70	33	-1
-69	33	-1
-68	33	-1
-67	33	-1
-126	34	-1
-125	34	-1
-124	34	-1
-123	34	-1
-122	34	-1
-121	34	0.016683415723350616
-120	34	0.03869971146580404
-119	34	0.0905767849925928
-118	34	0.14715586318153448
-117	34	0.18406330486463848
-116	34	0.14735757242559996
-115	34	0.14116872951142048
-114	34	0.1890052000504694
-113	34	0.2363564123589422
-112	34	0.4013169744885413
-111	34	0.5399190413208391
-110	34	0.5125421042092096
-109	34	0.20771276439030278
-108	34	0.5004373048180599
-107	34	0.6478896055764011
-106	34	0.6671857332845599
-105	34	0.39479969699653755
-104	34	0.36611956253243777
-103	34	0.322032119152679
-102	34	0.24469472232804232
-101	34	0.1705301354040877
-100	34	0.153937599955554
-99	34	0.16691798170661956
-98	34	0.19033158377111362
-97	34	0.20405946634688993
-96	34	0.247243801153931
-95	34	0.30354710279361596
-94	34	0.2965966171472312
-93	34	0.23531540148192598
-92	34	0.2083806608666763
-91	34	0.209519308894708
-90	34	0.3467994160290104
-89	34	0.35765838071230877
-88	34	0.39599333197837894
-87	34	0.4254606618805538
-86	34	0.4307311880595909
-85	34	0.6022878463680037
-84	34	0.5895268325391448
-83	34	0.36925561469737017
-82	34	0.3403522494752202
-81	34	0.3334723330696067
-80	34	0.33000931476565726
-79	34	0.3859645402893311
-78	34	0.423961245561597
-77	34	0.37892085086769295
-76	34	-1
-75	34	-1
-74	34	-1
-73	34	-1
-72	34	-1
-71	34	-1
-70	34	-1
-69	34	-1
-68	34	-1
-67	34	-1
-126	35	-1
-125	35	-1
-124	35	-1
-123	35	-1
-122	35	0.025208786277336463
-121	35	0.04490127180830382
-120	35	0.20733136313116798
-119	35	0.24365816353301514
-118	35	0.19091753762079428
-117	35	0.18012819751381148
-116	35	0.18500855856643708
-115	35	0.18940149146617252
-114	35	0.23012692081382938
-113	35	0.49978950818243095
-112	35	0.4981992918383703
-111	35	0.33546242307181123
-110	35	0.47190329404495684
-109	35	0.3651721108489849
-108	35	0.48126510586274657
-107	35	0.6089639116665779
-106	35	0.24567375012240886
-105	35	0.5944987605721748
-104	35	0.2967771977080757
-103	35	0.226632232867832
-102	35	0.179700647993051
-101	35	0.1452440400324478
-100	35	0.14624964002204716
-99	35	0.14526119364246431
-98	35	0.1526899133312451
-97	35	0.18224539632742517
-96	35	0.18243467528375243
-95	35	0.2333230293200464
-94	35	0.3127321968864047
-93	35	0.31989210809542834
-92	35	0.24384743313622895
-91	35	0.1953929556278011
-90	35	0.2584630851787104
-89	35	0.32335204922506183
-88	35	0.3518396030837963
-87	35	0.35497855471388967
-86	35	0.5998429425194126
-85	35	0.5613824724712151
-84	35	0.616618499691394
-83	35	0.7334933214561263
-82	35	0.5389584765723683
-81	35	0.3872731905069266
-80	35	0.39521453563615716
-79	35	0.38742897596408854
-78	35	0.37794225331654385
-77	35	0.4008780796411996
-76	35	0.3784747167105624
-75	35	-1
-74	35	-1
-73	35	-1
-72	35	-1
-71	35	-1
-70	35	-1
-69	35	-1
-68	35	-1
-67	35	-1
-126	36	-1
-125	36	-1
-124	36	-1
-123	36	0.024468967164679428
-122	36	0.025159237223670444
-121	36	0.18151440374790478
-120	36	0.1901813260039842
-119	36	0.10082055799365242
-118	36	0.23488306316709326
-117	36	0.1981596439905732
-116	36	0.19999849414873902
-115	36	0.18673845430634645
-114	36	0.23288637921992603
-113	36	0.48591743801013637
-112	36	0.24582506479135496
-111	36	0.38312559912537164
-110	36	0.4173380721194258
-109	36	0.4847562489787569
-108	36	0.37291555345131283
-107	36	0.0509654985158012
-106	36	0.03032315287467473
-105	36	0.33590939900914984
-104	36	0.622676417723888
-103	36	0.22459017696745312
-102	36	0.11947505276792764
-101	36	0.09780229893916051
-100	36	0.10680815931943755
-99	36	0.10994142425657011
-98	36	0.12437391427890254
-97	36	0.15098102468408223
-96	36	0.15938419849476604
-95	36	0.253222208369222
-94	36	0.3043850108126668
-93	36	0.2842035641535194
-92	36	0.293696974277161
-91	36	0.18101869808963594
-90	36	0.17760915153512183
-89	36	0.2547704947058104
-88	36	0.2698090945372486
-87	36	0.2793361571629837
-86	36	0.48579435103749874
-85	36	0.5374659067324364
-84	36	0.54002248675529
-83	36	0.7066985221239013
-82	36	0.5818968432026295
-81	36	0.5686783685962856
-80	36	0.45084896807567265
-79	36	0.3811234529599658
-78	36	0.3406492108263784
-77	36	0.3480293504440437
-76	36	0.37486382568340626
-75	36	-1
-74	36	-1
-73	36	-1
-72	36	-1
-71	36	-1
-70	36	-1
-69	36	-1
-68	36	-1
-67	36	-1
-126	37	-1
-125	37	-1
-124	37	-1
-123	37	0.0221934002186945
-122	37	0.13437973472138523
-121	37	0.19002974944786233
-120	37	0.1725039790482777
-119	37	0.06331117799002901
-118	37	0.40243678534614047
-117	37	0.4100522773568513
-116	37	0.4062440636958248
-115	37	0.32060012942838356
-114	37	0.4215816732102607
-113	37	0.2006020599109939
-112	37	0.47625716834304077
-111	37	0.18448237111152493
-110	37	0.4950558974794014
-109	37	0.17559195621021945
-108	37	-1
-107	37	-1
-106	37	0.03688066278406457
-105	37	0.6019461771346868
-104	37	0.4182387769419939
-103	37	0.18326496986847746
-102	37	0.10632986915836103
-101	37	0.08023413087643257
-100	37	0.07619662563985817
-99	37	0.08536435100102163
-98	37	0.08678170310281119
-97	37	0.11660679894650272
-96	37	0.13079900748501608
-95	37	0.15047486224500722
-94	37	0.2114406067476914
-93	37	0.2688775150872734
-92	37	0.2671197190100253
-91	37	0.3005092209071641
-90	37	0.2326010905543188
-89	37	0.2654096051050041
-88	37	0.29223635467267983
-87	37	0.34126231676432406
-86	37	0.4007533371674863
-85	37	0.44017257616637767
-84	37	0.48615294940611004
-83	37	0.44689334934711056
-82	37	0.612808415407683
-81	37	0.5767917268344659
-80	37	0.49610410090063933
-79	37	0.40425583496319123
-78	37	0.39326525326781414
-77	37	0.4377446949842152
-76	37	0.4251335180323818
-75	37	-1
-74	37	-1
-73	37	-1
-72	37	-1
-71	37	-1
-70	37	-1
-69	37	-1
-68	37	-1
-67	37	-1
-126	38	-1
-125	38	-1
-124	38	0.028888781847701946
-123	38	0.09214180404909375
-122	38	0.18012049990146495
-121	38	0.28535512883118724
-120	38	0.04102861519579761
-119	38	0.37811476214050493
-118	38	0.42058631487985876
-117	38	0.25831915946936795
-116	38	0.4322231780064905
-115	38	0.3118241124573463
-114	38	0.41689641810362443
-113	38	0.22212728708175097
-112	38	0.1253479942762687
-111	38	0.3201584847656956
-110	38	0.4042085456217281
-109	38	0.334892247924474
-108	38	0.02648608579405174
-107	38	-1
-106	38	0.03579325578791703
-105	38	0.576146081414924
-104	38	0.39745503654401715
-103	38	0.2479210320375
-102	38	0.1093256900937528
-101	38	0.07619299663185032
-100	38	0.06621943507756116
-99	38	0.06299526723107718
-98	38	0.06644442422093474
-97	38	0.09415872813370688
-96	38	0.11475766036357235
-95	38	0.14073416515559325
-94	38	0.16726439296844156
-93	38	0.1882019359635348
-92	38	0.1936561853495263
-91	38	0.18777154309629393
-90	38	0.203200027460741
-89	38	0.23074588180077737
-88	38	0.2290731335838783
-87	38	0.3133897581724465
-86	38	0.3224235282431757
-85	38	0.34594480334938726
-84	38	0.4096952690175218
-83	38	0.3801929397649207
-82	38	0.4822223970215197
-81	38	0.39777912192410003
-80	38	0.5007258483671381
-79	38	0.49443746961991847
-78	38	0.3688842867413912
-77	38	0.3690707784699186
-76	38	0.4527931062316334
-75	38	-1
-74	38	-1
-73	38	-1
-72	38	-1
-71	38	-1
-70	38	-1
-69	38	-1
-68	38	-1
-67	38	-1
-126	39	-1
-125	39	-1
-124	39	0.04941730477503564
-123	39	0.2766623639227219
-122	39	0.22014076996887377
-121	39	0.07691964001362935
-120	39	0.3591871471011848
-119	39	0.39414422145478883
-118	39	0.28496783511059637
-117	39	0.17991228089045755
-116	39	0.1887568187704266
-115	39	0.20125723615311306
-114	39	0.4032582692980217
-113	39	0.3978126060701519
-112	39	0.12490885624797797
-111	39	0.3838665527706868
-110	39	0.4896706553642397
-109	39	0.3726862151101979
-108	39	0.023406800480413315
-107	39	-1
-106	39	0.00418968656501017
-105	39	0.43866766021672843
-104	39	0.4164817945856136
-103	39	0.2746149580414655
-102	39	0.16727453174339132
-101	39	0.08274555406768305
-100	39	0.0668449900094719
-99	39	0.0617657911186015
-98	39	0.0625506202189807
-97	39	0.08642986703520428
-96	39	0.10265009245084962
-95	39	0.1205138282508359
-94	39	0.12276769475777634
-93	39	0.14492334047942376
-92	39	0.1493606258430078
-91	39	0.1783837389763036
-90	39	0.19258742378498614
-89	39	0.19817904234781103
-88	39	0.22725722661293737
-87	39	0.297359400959274
-86	39	0.36469008879565284
-85	39	0.36958472269936093
-84	39	0.4224583405313335
-83	39	0.4725446370323244
-82	39	0.4767393213399607
-81	39	0.4830332184240995
-80	39	0.43063660937666454
-79	39	0.480735719643044
-78	39	0.42017000780143193
-77	39	0.37650308975425345
-76	39	0.35741819275962394
-75	39	0.43966142851784856
-74	39	-1
-73	39	-1
-72	39	-1
-71	39	-1
-70	39	-1
-69	39	-1
-68	39	-1
-67	39	-1
-126	40	-1
-125	40	-1
-124	40	0.0784062519203111
-123	40	0.22405191464311275
-122	40	0.14792947789892033
-121	40	0.11356703708425295
-120	40	0.3715188530239598
-119	40	0.3270619616640199
-118	40	0.3648919851019868
-117	40	0.2690569826276206
-116	40	0.135364458561826
-115	40	0.32197859128456313
-114	40	0.19059417243044485
-113	40	0.36499870412613533
-112	40	0.1568946428826969
-111	40	0.02804418167599749
-110	40	0.2558540996613518
-109	40	0.19063874001590217
-108	40	0.047055008559501746
-107	40	-1
-106	40	0.03130954343992734
-105	40	0.4917481689176025
-104	40	0.3366966505659054
-103	40	0.2673267688818549
-102	40	0.18841176371005086
-101	40	0.16997795564697496
-100	40	0.1431492980441611
-99	40	0.09046620313260086
-98	40	0.08261801501305646
-97	40	0.08416758272618377
-96	40	0.10940424689338675
-95	40	0.13550788855615706
-94	40	0.14994900214906487
-93	40	0.16091870769528344
-92	40	0.15315141465372856
-91	40	0.17585894083285922
-90	40	0.21599897751764066
-89	40	0.24129250861445128
-88	40	0.2875281844381589
-87	40	0.3443674662425092
-86	40	0.35915291470605926
-85	40	0.3572579178080193
-84	40	0.3923897644390325
-83	40	0.5763647572067375
-82	40	0.40988784962288716
-81	40	0.4305269908873551
-80	40	0.40254967742514774
-79	40	0.42587054337005953
-78	40	0.36303296027816906
-77	40	0.36585301750612886
-76	40	0.3783744981002424
-75	40	0.3847382629416458
-74	40	0.3491245064946616
-73	40	0.5062203348470724
-72	40	-1
-71	40	-1
-70	40	-1
-69	40	-1
-68	40	-1
-67	40	-1
-126	41	-1
-125	41	-1
-124	41	0.05009323651115027
-123	41	0.13033915231049492
-122	41	0.1456293602461066
-121	41	0.13418909956361177
-120	41	0.15282550541652826
-119	41	0.3414273618037741
-118	41	0.282504608512811
-117	41	0.1779030637713044
-116	41	0.06557317235253343
-115	41	0.19733874928483758
-114	41	0.412611102126926
-113	41	0.3629153916424506
-112	41	0.09738258732744791
-111	41	0.07354753397214474
-110	41	0.16451387613877663
-109	41	0.1444761868329301
-108	41	0.12211614752366501
-107	41	0.03027230467355436
-106	41	0.08455221080944929
-105	41	0.3665570263534259
-104	41	0.3651470445050132
-103	41	0.2732522655345159
-102	41	0.22827448993497435
-101	41	0.21503491470474978
-100	41	0.21150058826406867
-99	41	0.19123037120543018
-98	41	0.11153818778002636
-97	41	0.1091425000142635
-96	41	0.16567513999506342
-95	41	0.18049766420021945
-94	41	0.16021127560847379
-93	41	0.189796903689214
-92	41	0.19596943477358497
-91	41	0.20861885660620222
-90	41	0.24028119387255092
-89	41	0.2683057218513141
-88	41	0.3861031627833631
-87	41	0.46590168175526514
-86	41	0.5071448901088674
-85	41	0.49836820906677715
-84	41	0.31997289093605674
-83	41	0.516283162515864
-82	41	0.530282809155239
-81	41	0.45411470115820535
-80	41	0.34676424832254243
-79	41	0.3022824028559919
-78	41	0.3208617079514652
-77	41	0.3329891699364372
-76	41	0.30545356660871165
-75	41	0.4309324483542121
-74	41	0.46245973601585616
-73	41	0.4255324283198431
-72	41	0.40845252083709993
-71	41	0.36446295778930554
-70	41	-1
-69	41	-1
-68	41	-1
-67	41	-1
-126	42	-1
-125	42	-1
-124	42	0.11931063438707691
-123	42	0.09264662899294934
-122	42	0.08057428490537501
-121	42	0.1000586159618176
-120	42	0.17202437945132207
-119	42	0.22674742581274113
-118	42	0.2428170193367202
-117	42	0.21481493883017055
-116	42	0.3664003617036023
-115	42	0.40897919465390997
-114	42	0.4050528511703597
-113	42	0.2453124674102454
-112	42	0.0916709683194148
-111	42	0.012143618553097672
-110	42	0.02608843350034564
-109	42	0.1345574064639554
-108	42	0.2194821237216749
-107	42	0.23986959141017544
-106	42	0.1976813351232698
-105	42	0.3466376071668044
-104	42	0.29790256431504764
-103	42	0.28384585433068327
-102	42	0.23853575325813367
-101	42	0.21099075005141874
-100	42	0.17999249319116725
-99	42	0.17466878520921092
-98	42	0.1754001425601548
-97	42	0.20336965552576797
-96	42	0.25544581755424123
-95	42	0.2663353388590904
-94	42	0.3138763071326749
-93	42	0.3457570676567747
-92	42	0.40316492522606706
-91	42	0.3992682311120655
-90	42	0.4373552313413103
-89	42	0.41360384158556973
-88	42	0.3498675178249297
-87	42	0.4844593811587328
-86	42	0.4869941684273123
-85	42	0.4615545416988453
-84	42	0.4664528607292417
-83	42	0.41014085134096057
-82	42	0.34471797416801014
-81	42	0.336951429375529
-80	42	0.37502318402989554
-79	42	0.314123631510901
-78	42	0.3413667536287976
-77	42	0.33627622811757274
-76	42	0.26495003987699906
-75	42	0.22850832712364547
-74	42	0.34201623382484253
-73	42	0.3103003593372646
-72	42	0.378410414055784
-71	42	0.41584625052856783
-70	42	-1
-69	42	-1
-68	42	-1
-67	42	-1
-126	43	-1
-125	43	-1
-124	43	0.06571172937477149
-123	43	0.05605205830693495
-122	43	0.03891217211374844
-121	43	0.11005020096567154
-120	43	0.15460196095505388
-119	43	0.21999304689548185
-118	43	0.3401837718431442
-117	43	0.36942562624004743
-116	43	0.19224851372012883
-115	43	0.05256931428677787
-114	43	0.13812006348519265
-113	43	0.3662902755586217
-112	43	0.10025672425721549
-111	43	-1
-110	43	-1
-109	43	0.3276191733961538
-108	43	0.25421334844547044
-107	43	0.35563932411783533
-106	43	0.3311653128190873
-105	43	0.3058664972131931
-104	43	0.31389047709950973
-103	43	0.19658230688369507
-102	43	0.18622751242631266
-101	43	0.15958282121140216
-100	43	0.15441044660461875
-99	43	0.1538880845730963
-98	43	0.20222617193809697
-97	43	0.26233240272972486
-96	43	0.3001169887426862
-95	43	0.31300285728261934
-94	43	0.338961881105654
-93	43	0.3902233963081578
-92	43	0.41881006510982843
-91	43	0.4178879416575232
-90	43	0.41773043522749154
-89	43	0.38809350531963005
-88	43	0.36640335469989743
-87	43	0.3758375596155758
-86	43	0.3318666092634919
-85	43	0.41166690532694417
-84	43	0.40371180176786936
-83	43	0.36332767688210593
-82	43	0.3135430650545516
-81	43	0.2522932571441185
-80	43	0.3239960578497547
-79	43	0.40718610927971954
-78	43	0.4130095447587163
-77	43	0.4237918139119518
-76	43	0.25889179448553523
-75	43	0.136268614683247
-74	43	0.2914928195680601
-73	43	0.14720794131706988
-72	43	0.24479737274785213
-71	43	0.2705094182578573
-70	43	0.24669177104663303
-69	43	-1
-68	43	-1
-67	43	-1
-126	44	-1
-125	44	-1
-124	44	0.05831539016465875
-123	44	0.07484181780752358
-122	44	0.06852401416547733
-121	44	0.10728107144029622
-120	44	0.10155189663836943
-119	44	0.04023073756688294
-118	44	0.26705202117507465
-117	44	0.2534753036184296
-116	44	0.016247721698484242
-115	44	0.022097597493814552
-114	44	0.027330950658866045
-113	44	0.04825440505921128
-112	44	0.029253844152999347
-111	44	-1
-110	44	0.010900264290925974
-109	44	0.3939618357430539
-108	44	0.0641848429616933
-107	44	0.33824225255894164
-106	44	0.3294430305135037
-105	44	0.3309719839646482
-104	44	0.3051441375573615
-103	44	0.23535836033187463
-102	44	0.17589836420593424
-101	44	0.1570219761688282
-100	44	0.19360193729167693
-99	44	0.2115759369457988
-98	44	0.2637369597723527
-97	44	0.30500688997100256
-96	44	0.3091395724897623
-95	44	0.33840242462629866
-94	44	0.37981151044644557
-93	44	0.4016840467779132
-92	44	0.40313424701404194
-91	44	0.33335319311083333
-90	44	0.3344013965320713
-89	44	0.3376128815567546
-88	44	0.3230964754007972
-87	44	0.3766732602998589
-86	44	0.25016403957975714
-85	44	0.2310847263938407
-84	44	0.23676700468506803
-83	44	-1
-82	44	0.18958818896319524
-81	44	0.17700335973187242
-80	44	0.2343964113226172
-79	44	0.21339534198115964
-78	44	0.2767207179973637
-77	44	0.2903529369290567
-76	44	0.3257686599055504
-75	44	0.17026721003267323
-74	44	0.24668963853677273
-73	44	0.12785923040525077
-72	44	0.08090911701278018
-71	44	0.1280661212741522
-70	44	0.22154895601950944
-69	44	0.16107872075971225
-68	44	0.13323855199961615
-67	44	-1
-126	45	-1
-125	45	-1
-124	45	0.02671704128847742
-123	45	0.118541359514319
-122	45	0.11114920114590604
-121	45	0.3190646100916165
-120	45	0.3373992564461892
-119	45	0.20602210496120002
-118	45	0.045271463361002025
-117	45	0.11217974588900267
-116	45	0.016804050496711118
-115	45	0.022458754874258142
-114	45	0.012889482582959542
-113	45	0.053064402639560845
-112	45	0.06700897814710521
-111	45	0.03382239765753145
-110	45	0.12755978112592217
-109	45	0.32964459010775443
-108	45	0.3307543370153111
-107	45	0.3469645920120483
-106	45	0.2858719725257905
-105	45	0.283528849257461
-104	45	0.2930635533768621
-103	45	0.2686719336542511
-102	45	0.25938359054239357
-101	45	0.2736786552692121
-100	45	0.30641894821059507
-99	45	0.27306522197229666
-98	45	0.2832485551544213
-97	45	0.31239263210360785
-96	45	0.339538407017005
-95	45	0.369298798022041
-94	45	0.3728676655105907
-93	45	0.3729204170702925
-92	45	0.3165313660867518
-91	45	0.22101673580643993
-90	45	0.20802389570829583
-89	45	0.19298063802637336
-88	45	0.240438466474747
-87	45	0.15804980850903236
-86	45	0.2268092124800089
-85	45	0.2034272800575628
-84	45	0.2100796165073847
-83	45	0.12252745068641095
-82	45	0.12016352609383024
-81	45	0.1685165410278529
-80	45	0.1269628373679703
-79	45	0.09171008303974688
-78	45	0.10674221051669684
-77	45	0.2246361662261506
-76	45	0.23334850720100878
-75	45	0.25294704912545113
-74	45	0.32818382085345854
-73	45	0.24532067009071679
-72	45	0.09903766751309225
-71	45	0.06313714460858015
-70	45	0.09297868322566807
-69	45	0.14448539964965107
-68	45	0.16496119814131188
-67	45	-1
-126	46	-1
-125	46	-1
-124	46	0.025977375566880515
-123	46	0.06416497694878431
-122	46	0.013287027315861281
-121	46	0.2777067980392507
-120	46	0.3903389072589233
-119	46	0.36012156054452704
-118	46	0.2911316677994846
-117	46	0.2480199973306214
-116	46	0.0529856400714316
-115	46	0.03519321895535637
-114	46	0.026471756824288765
-113	46	0.04138194308499539
-112	46	0.08595212870781968
-111	46	0.03696393729410875
-110	46	0.16498433774391866
-109	46	0.33889865405891917
-108	46	0.32321011572887826
-107	46	0.31063469572965835
-106	46	0.30041784098902813
-105	46	0.2908402341383589
-104	46	0.27890360372654227
-103	46	0.30859693290834034
-102	46	0.33211418617578037
-101	46	0.31496888172398835
-100	46	0.30314500309447756
-99	46	0.32996764664536093
-98	46	0.3573840538956325
-97	46	0.3240462840688325
-96	46	0.3214825956797782
-95	46	0.3280761665179677
-94	46	0.30183958905412617
-93	46	0.24836431349503682
-92	46	0.24187279447739804
-91	46	0.2102759477112323
-90	46	0.17684832252378427
-89	46	0.12946128779090404
-88	46	0.14021646097455515
-87	46	0.11669515780900325
-86	46	0.1210167171002131
-85	46	0.0969503799562031
-84	46	0.07529820297696506
-83	46	0.09087730987996495
-82	46	0.1050111924031768
-81	46	0.15583495383817636
-80	46	0.12846756625535102
-79	46	0.09782605584725318
-78	46	0.10074387181670291
-77	46	0.08926487053841291
-76	46	0.08454281093045989
-75	46	0.05894230129801572
-74	46	0.07987684194370043
-73	46	0.13816680099296394
-72	46	0.10273286750463705
-71	46	0.07386293966297178
-70	46	0.06320100766702767
-69	46	0.07967403838536453
-68	46	0.10036788601023959
-67	46	-1
-126	47	-1
-125	47	-1
-124	47	-1
-123	47	0.0762201580732287
-122	47	0.01932170473212356
-121	47	0.10967497276139544
-120	47	0.38741035391526474
-119	47	0.3448405934849766
-118	47	0.2927495880655021
-117	47	0.14396753646568478
-116	47	0.04586014831980203
-115	47	0.13036336752114527
-114	47	0.017289264767654165
-113	47	0.053695316905462566
-112	47	0.22369400840489476
-111	47	0.2278393643923418
-110	47	0.29244969918984265
-109	47	0.2915080932022787
-108	47	0.31609333172584486
-107	47	0.33632215190447623
-106	47	0.3235511302442556
-105	47	0.3572959475671944
-104	47	0.3326228084836854
-103	47	0.3271403875200659
-102	47	0.33242845078676986
-101	47	0.35410148520893964
-100	47	0.3521241435003298
-99	47	0.301942239473936
-98	47	0.3471425817604748
-97	47	0.3724255438391182
-96	47	0.28229233960369177
-95	47	0.2696324890496086
-94	47	0.22905695269765772
-93	47	0.1679421476263622
-92	47	0.12831468961646342
-91	47	0.032375705774247455
-90	47	0.048427811782060855
-89	47	0.121941889667494
-88	47	0.09506154675990848
-87	47	-1
-86	47	0.017191570562646825
-85	47	0.023411935339682163
-84	47	0.04103678514037199
-83	47	0.0524583863615893
-82	47	0.06362204742084623
-81	47	0.06553794852738502
-80	47	0.07858078101677135
-79	47	0.05866481312900272
-78	47	0.0515974135648391
-77	47	0.04867262952588974
-76	47	0.04604721339418219
-75	47	0.03366420657959729
-74	47	0.046476649437919966
-73	47	0.055496820081733116
-72	47	0.015451655767639481
-71	47	0.024679823753671913
-70	47	0.062139457352936085
-69	47	0.07857492596776898
-68	47	0.061184064876187695
-67	47	-1
-126	48	-1
-125	48	-1
-124	48	0.03738015271202409
-123	48	0.06092414185418178
-122	48	0.004148182124198684
-121	48	0.012501400394907155
-120	48	0.19932548151932347
-119	48	0.12855026648423107
-118	48	0.11899743603101755
-117	48	0.05658932920125253
-116	48	0.0420873642524192
-115	48	0.03397613384754257
-114	48	0.016569302314792686
-113	48	0.1470833765525116
-112	48	0.2562229396891605
-111	48	0.29471130072158336
-110	48	0.27351683705389274
-109	48	0.27554647201964677
-108	48	0.3146861558114588
-107	48	0.2724890701854825
-106	48	0.33048440616194336
-105	48	0.340206780502163
-104	48	0.3111051292754601
-103	48	0.23667806592953533
-102	48	0.315524381836366
-101	48	0.321105571677725
-100	48	0.2833576685756059
-99	48	0.24562062443817015
-98	48	0.32808561316252427
-97	48	0.31480765275481454
-96	48	0.22788893589348
-95	48	0.207859430561878
-94	48	0.19827464987321386
-93	48	0.1535456016189117
-92	48	0.09810666795614924
-91	48	0.04980745213053167
-90	48	0.04543084976683155
-89	48	0.0451967965212404
-88	48	0.016515104763755787
-87	48	0.010301147804726072
-86	48	0.017913601924197317
-85	48	0.026031500163632718
-84	48	0.04028520448758641
-83	48	0.04579991146342834
-82	48	0.0532855195939776
-81	48	0.05165673101016337
-80	48	0.03965443613025407
-79	48	0.03905875691323687
-78	48	0.043542208309362083
-77	48	0.0358640635330806
-76	48	0.03517368684859657
-75	48	0.027230185826722163
-74	48	0.020091373370956542
-73	48	0.05249484479770946
-72	48	0.04718157489033241
-71	48	0.021597737182563515
-70	48	0.03223077366990075
-69	48	0.048711762952448674
-68	48	0.03727127405398636
-67	48	-1
-126	49	-1
-125	49	0.043172185112705486
-124	49	0.025801689490289922
-123	49	0.016019416876402442
-122	49	0.016578877097003102
-121	49	0.01463894035959167
-120	49	0.05010693882231395
-119	49	0.024128213601166595
-118	49	0.01798266344308495
-117	49	0.01615601348606718
-116	49	0.03302818083721027
-115	49	0.012305759450830074
-114	49	0.09489418214832972
-113	49	0.1431343704751391
-112	49	0.2569754350764388
-111	49	0.1831106622032362
-110	49	0.15166254864671203
-109	49	0.17409576671539326
-108	49	0.1933515263860215
-107	49	0.19490471375404322
-106	49	0.2346876111559073
-105	49	0.2612746310734559
-104	49	0.22995688121181182
-103	49	0.19174272540559076
-102	49	0.20590113179219588
-101	49	0.23259196191561865
-100	49	0.21719023680867278
-99	49	0.23653689938865244
-98	49	0.22713532748570445
-97	49	0.1586637094616189
-96	49	0.12387484149980167
-95	49	0.17577914006914008
-94	49	0.15439090795067956
-93	49	0.11851490890956072
-92	49	0.08534140781379672
-91	49	0.06244078660806255
-90	49	0.0409217680339952
-89	49	0.04105156305957924
-88	49	0.022753023464062112
-87	49	0.038010587163207245
-86	49	0.044975242776426824
-85	49	0.039900943046367036
-84	49	0.04400417448158264
-83	49	0.04923179605872895
-82	49	0.04605244739645332
-81	49	0.03842332415824083
-80	49	0.033530006237591344
-79	49	0.035210200468085914
-78	49	0.038923446356667696
-77	49	0.039794972271292285
-76	49	0.0354415282164258
-75	49	0.026587930910795896
-74	49	0.02348587637784221
-73	49	0.02978426389173509
-72	49	0.027067150771346585
-71	49	0.021724816999321054
-70	49	0.02479834734227073
-69	49	0.02334922084356291
-68	49	0.015034566768930491
-67	49	-1
-126	50	-1
-125	50	-1
-124	50	-1
-123	50	-1
-122	50	0.03127238258498917
-121	50	0.042602505680379606
-120	50	0.05294390647934126
-119	50	0.014305629068428968
-118	50	0.0037554998411373688
-117	50	-1
-116	50	-1
-115	50	0.010642314495258766
-114	50	0.10538858117665348
-113	50	0.15714378176492688
-112	50	0.23810623958355448
-111	50	0.24428051970013545
-110	50	0.2213034367921739
-109	50	0.17744435902973418
-108	50	0.19470325704404015
-107	50	0.2051916981391139
-106	50	0.22800076171755712
-105	50	0.18305140087659247
-104	50	0.13675019714024816
-103	50	0.12357140779415518
-102	50	0.14114594532712374
-101	50	0.08463001936000947
-100	50	0.10363196359169656
-99	50	0.16329822392793913
-98	50	0.12593213362194547
-97	50	0.16117830335831954
-96	50	0.13206048059850947
-95	50	0.13706483587577456
-94	50	0.10943448550908107
-93	50	0.1012431129518454
-92	50	0.09188892392149482
-91	50	0.0565347257250931
-90	50	0.03718281043661549
-89	50	0.03461855431357641
-88	50	0.03972829673163869
-87	50	0.04739994296471435
-86	50	0.06442162638109242
-85	50	0.0633801852608588
-84	50	0.05958103476673849
-83	50	0.053001923841899834
-82	50	0.03929824338241505
-81	50	0.022428854841269715
-80	50	0.023381153308098007
-79	50	0.028153162282971527
-78	50	0.02902659155617756
-77	50	0.0323901712994664
-76	50	0.02828861594217606
-75	50	0.02402997972151479
-74	50	0.01864710020280356
-73	50	0.017773049882866283
-72	50	0.012402699794895576
-71	50	0.012230362132910174
-70	50	0.0038511311702138502
-69	50	-1
-68	50	-1
-67	50	-1
-126	51	-1
-125	51	-1
-124	51	-1
-123	51	0.015830087413262733
-122	51	0.027611044605278502
-121	51	0.01678355127802345
-120	51	0.011858646022724137
-119	51	-1
-118	51	-1
-117	51	-1
-116	51	-1
-115	51	0.033933215215981624
-114	51	0.07877746763892905
-113	51	0.11780977768865299
-112	51	0.11514658152589871
-111	51	0.13009752397834304
-110	51	0.14884092944881072
-109	51	0.1531036763628211
-108	51	0.1692014134050879
-107	51	0.16847164608342585
-106	51	0.15164099907338704
-105	51	0.1249740287423046
-104	51	0.09588765114982033
-103	51	0.09524614915952455
-102	51	0.06417917497495937
-101	51	0.07062821215143401
-100	51	0.12163812860287773
-99	51	0.1032892093972227
-98	51	0.08422278480160222
-97	51	0.11775677359488877
-96	51	0.09884041035101579
-95	51	0.10276449038111786
-94	51	0.09293113199702907
-93	51	0.08394230363629408
-92	51	0.05993964248846317
-91	51	0.0484749739211815
-90	51	0.043675517299658885
-89	51	0.043279821677280735
-88	51	0.04340745052179617
-87	51	0.049556508097411175
-86	51	0.057328571226811405
-85	51	0.047278656466410586
-84	51	0.034326700697658086
-83	51	0.027390447683968023
-82	51	0.02241956158777331
-81	51	0.01711719086346727
-80	51	0.01922027115236998
-79	51	0.018368275473882506
-78	51	0.01748843557673682
-77	51	0.02012166529939737
-76	51	0.0201166473540463
-75	51	0.019069068720784964
-74	51	0.017884678356250176
-73	51	0.00948366025114793
-72	51	-1
-71	51	-1
-70	51	0.008960975724274706
-69	51	0.012623975752240514
-68	51	-1
-67	51	-1
-126	52	-1
-125	52	-1
-124	52	0.003975971758086959
-123	52	0.025663971442325847
-122	52	0.016974514730078032
-121	52	-1
-120	52	-1
-119	52	-1
-118	52	-1
-117	52	-1
-116	52	0.02090079461245702
-115	52	0.03288897845014608
-114	52	0.053910335629927975
-113	52	0.09640045429942515
-112	52	0.0814040931282021
-111	52	0.09253557947728629
-110	52	0.09852286279721505
-109	52	0.09655907374995405
-108	52	0.1288673463823607
-107	52	0.13671102630123552
-106	52	0.0984261983699955
-105	52	0.07103266883515483
-104	52	0.055706142760124346
-103	52	0.05213463769358957
-102	52	0.046060051477665655
-101	52	0.10111352556537934
-100	52	0.11224873445360561
-99	52	0.12394207167908121
-98	52	0.08900567705925394
-97	52	0.0811180562135211
-96	52	0.08123643857010723
-95	52	0.09166183968071463
-94	52	0.09500193936806811
-93	52	0.08281289648432366
-92	52	0.05975069089110572
-91	52	0.04742630003833841
-90	52	0.047479380827632686
-89	52	0.0430806602213115
-88	52	0.04710684351408818
-87	52	0.0515324655452346
-86	52	0.04381422864826841
-85	52	0.032520830552730653
-84	52	0.026967000438754548
-83	52	0.024050196476177108
-82	52	0.022161480193800247
-81	52	0.02030924760094979
-80	52	0.01739634014542408
-79	52	0.014820110166581755
-78	52	0.011920217568383185
-77	52	0.012310649258527255
-76	52	0.015262426382813391
-75	52	0.015734036550283693
-74	52	0.013146255476364823
-73	52	0.0077193871428548715
-72	52	-1
-71	52	-1
-70	52	-1
-69	52	-1
-68	52	-1
-67	52	-1
-126	53	-1
-125	53	-1
-124	53	-1
-123	53	-1
-122	53	-1
-121	53	-1
-120	53	-1
-119	53	-1
-118	53	-1
-117	53	-1
-116	53	-1
-115	53	-1
-114	53	-1
-113	53	-1
-112	53	-1
-111	53	-1
-110	53	-1
-109	53	-1
-108	53	-1
-107	53	-1
-106	53	-1
-105	53	-1
-104	53	-1
-103	53	-1
-102	53	-1
-101	53	-1
-100	53	-1
-99	53	-1
-98	53	-1
-97	53	-1
-96	53	-1
-95	53	-1
-94	53	-1
-93	53	-1
-92	53	-1
-91	53	-1
-90	53	-1
-89	53	-1
-88	53	-1
-87	53	-1
-86	53	-1
-85	53	-1
-84	53	-1
-83	53	-1
-82	53	-1
-81	53	-1
-80	53	-1
-79	53	-1
-78	53	-1
-77	53	-1
-76	53	-1
-75	53	-1
-74	53	-1
-73	53	-1
-72	53	-1
-71	53	-1
-70	53	-1
-69	53	-1
-68	53	-1
-67	53	-1
