# Supplementary material for: The impacts of climate change on the abundance and distribution of the Spotted Wing Drosophila (Drosophila suzukii) in the United States and Canada
Source: PeerJ. 2017 Apr 6;5:e3192. doi: 10.7717/peerj.3192 (PMC5385127; doi:10.7717/peerj.3192)
Supplement: Supplemental Information 2 — Raw data used to create consensus maps (shown in Figs. 3 and 4A) coefficient of variance maps (shown in Fig. 4B) and in scatter plots shown in Fig. 5. [file peerj-05-3192-s002.zip › model_ccsm4_rcp60_year30_norm__mean.txt]

-126	24	-1
-125	24	-1
-124	24	-1
-123	24	-1
-122	24	-1
-121	24	-1
-120	24	-1
-119	24	-1
-118	24	-1
-117	24	-1
-116	24	-1
-115	24	-1
-114	24	-1
-113	24	-1
-112	24	-1
-111	24	-1
-110	24	-1
-109	24	-1
-108	24	-1
-107	24	-1
-106	24	-1
-105	24	-1
-104	24	-1
-103	24	-1
-102	24	-1
-101	24	-1
-100	24	-1
-99	24	-1
-98	24	-1
-97	24	-1
-96	24	-1
-95	24	-1
-94	24	-1
-93	24	-1
-92	24	-1
-91	24	-1
-90	24	-1
-89	24	-1
-88	24	-1
-87	24	-1
-86	24	-1
-85	24	-1
-84	24	-1
-83	24	-1
-82	24	-1
-81	24	-1
-80	24	-1
-79	24	-1
-78	24	-1
-77	24	-1
-76	24	-1
-75	24	-1
-74	24	-1
-73	24	-1
-72	24	-1
-71	24	-1
-70	24	-1
-69	24	-1
-68	24	-1
-67	24	-1
-126	25	-1
-125	25	-1
-124	25	-1
-123	25	-1
-122	25	-1
-121	25	-1
-120	25	-1
-119	25	-1
-118	25	-1
-117	25	-1
-116	25	-1
-115	25	-1
-114	25	-1
-113	25	0.010787518120488117
-112	25	0.09105734796023093
-111	25	0.03516083567075432
-110	25	0.00940067868061615
-109	25	0.009702924540857999
-108	25	0.08356946047594065
-107	25	0.10187642161478322
-106	25	0.2921208250156875
-105	25	0.20569569065587492
-104	25	0.08955614519661038
-103	25	0.09841223417165601
-102	25	0.38552942409981195
-101	25	0.3693549915274822
-100	25	0.005973688288976037
-99	25	0.0058517272441322545
-98	25	0.006381970676679985
-97	25	-1
-96	25	-1
-95	25	-1
-94	25	-1
-93	25	-1
-92	25	-1
-91	25	-1
-90	25	-1
-89	25	-1
-88	25	-1
-87	25	-1
-86	25	-1
-85	25	-1
-84	25	-1
-83	25	-1
-82	25	0.01474048056483826
-81	25	0.015102555485708583
-80	25	-1
-79	25	-1
-78	25	-1
-77	25	-1
-76	25	-1
-75	25	-1
-74	25	-1
-73	25	-1
-72	25	-1
-71	25	-1
-70	25	-1
-69	25	-1
-68	25	-1
-67	25	-1
-126	26	-1
-125	26	-1
-124	26	-1
-123	26	-1
-122	26	-1
-121	26	-1
-120	26	-1
-119	26	-1
-118	26	-1
-117	26	-1
-116	26	-1
-115	26	-1
-114	26	0.01920684662867494
-113	26	0.09771849504289665
-112	26	0.05310394105593096
-111	26	-1
-110	26	0.009632966058393172
-109	26	0.030237877733669535
-108	26	0.20995339624175066
-107	26	0.12458868046930556
-106	26	0.44994554149709864
-105	26	0.21907258829736576
-104	26	0.08107520024782008
-103	26	0.24220840289321727
-102	26	0.26331313279073426
-101	26	0.07736952476924232
-100	26	0.025068438133878032
-99	26	0.03149987649213726
-98	26	0.014052328050726048
-97	26	-1
-96	26	-1
-95	26	-1
-94	26	-1
-93	26	-1
-92	26	-1
-91	26	-1
-90	26	-1
-89	26	-1
-88	26	-1
-87	26	-1
-86	26	-1
-85	26	-1
-84	26	-1
-83	26	0.013083341758929674
-82	26	0.013923175584034123
-81	26	0.015226494526978916
-80	26	-1
-79	26	-1
-78	26	-1
-77	26	-1
-76	26	-1
-75	26	-1
-74	26	-1
-73	26	-1
-72	26	-1
-71	26	-1
-70	26	-1
-69	26	-1
-68	26	-1
-67	26	-1
-126	27	-1
-125	27	-1
-124	27	-1
-123	27	-1
-122	27	-1
-121	27	-1
-120	27	-1
-119	27	-1
-118	27	-1
-117	27	-1
-116	27	-1
-115	27	0.0332551883824604
-114	27	0.02338097840487701
-113	27	0.11544732153487958
-112	27	0.015473149222283942
-111	27	0.011674230685376508
-110	27	0.025691394770880054
-109	27	0.2010344356382803
-108	27	0.18609928124129285
-107	27	0.3268502445885925
-106	27	0.33008299859319823
-105	27	0.3567309914571468
-104	27	0.2749760443382471
-103	27	0.5936793343052466
-102	27	0.13282735172111784
-101	27	0.04608046090646447
-100	27	0.04865832861546704
-99	27	0.06576948485015424
-98	27	0.07411178859868568
-97	27	0.11770557465201507
-96	27	-1
-95	27	-1
-94	27	-1
-93	27	-1
-92	27	-1
-91	27	-1
-90	27	-1
-89	27	-1
-88	27	-1
-87	27	-1
-86	27	-1
-85	27	-1
-84	27	-1
-83	27	0.012735803446940303
-82	27	0.01270987755184501
-81	27	0.013815721405170605
-80	27	-1
-79	27	-1
-78	27	-1
-77	27	-1
-76	27	-1
-75	27	-1
-74	27	-1
-73	27	-1
-72	27	-1
-71	27	-1
-70	27	-1
-69	27	-1
-68	27	-1
-67	27	-1
-126	28	-1
-125	28	-1
-124	28	-1
-123	28	-1
-122	28	-1
-121	28	-1
-120	28	-1
-119	28	-1
-118	28	-1
-117	28	-1
-116	28	0.04798479501763389
-115	28	0.047965585593287154
-114	28	0.024059007109020918
-113	28	0.08095629411688231
-112	28	0.03698037071439174
-111	28	0.0651268230737941
-110	28	0.16493580443837033
-109	28	0.350568608500839
-108	28	0.31542613673297804
-107	28	0.43800363592931174
-106	28	0.29250655676633686
-105	28	0.38232584245597045
-104	28	0.25175689350180286
-103	28	0.626863432478518
-102	28	0.2768317675130268
-101	28	0.088545073635659
-100	28	0.09217743941123273
-99	28	0.10545443644825993
-98	28	0.12423195272337877
-97	28	0.12516533732424445
-96	28	0.12185003274057353
-95	28	-1
-94	28	-1
-93	28	-1
-92	28	-1
-91	28	-1
-90	28	-1
-89	28	-1
-88	28	-1
-87	28	-1
-86	28	-1
-85	28	-1
-84	28	-1
-83	28	0.04656707720910952
-82	28	0.04812157962487842
-81	28	0.02437529573375502
-80	28	-1
-79	28	-1
-78	28	-1
-77	28	-1
-76	28	-1
-75	28	-1
-74	28	-1
-73	28	-1
-72	28	-1
-71	28	-1
-70	28	-1
-69	28	-1
-68	28	-1
-67	28	-1
-126	29	-1
-125	29	-1
-124	29	-1
-123	29	-1
-122	29	-1
-121	29	-1
-120	29	-1
-119	29	-1
-118	29	-1
-117	29	-1
-116	29	0.07048597000250756
-115	29	0.05182440988635312
-114	29	0.05723470618643916
-113	29	0.10465786919053574
-112	29	0.11325618635966256
-111	29	0.14966874545847886
-110	29	0.17135264819844537
-109	29	0.46087489771201334
-108	29	0.44963154812639833
-107	29	0.5130503710988047
-106	29	0.3106235094060053
-105	29	0.18146253138086466
-104	29	0.2496879567534483
-103	29	0.3162693573204527
-102	29	0.22775283874007202
-101	29	0.23681413502360305
-100	29	0.28374665520972625
-99	29	0.23701468448160415
-98	29	0.2219371569921023
-97	29	0.14996945740811946
-96	29	0.1491684661277465
-95	29	0.19895795092739393
-94	29	0.23017819458161046
-93	29	0.26469872171934167
-92	29	0.24999373809056377
-91	29	0.21471297118764057
-90	29	0.19514888613304598
-89	29	-1
-88	29	-1
-87	29	-1
-86	29	0.2468108735929527
-85	29	0.24969080945304206
-84	29	0.17659547980863904
-83	29	0.11023622503852781
-82	29	0.11237389781742292
-81	29	0.11449057285668496
-80	29	-1
-79	29	-1
-78	29	-1
-77	29	-1
-76	29	-1
-75	29	-1
-74	29	-1
-73	29	-1
-72	29	-1
-71	29	-1
-70	29	-1
-69	29	-1
-68	29	-1
-67	29	-1
-126	30	-1
-125	30	-1
-124	30	-1
-123	30	-1
-122	30	-1
-121	30	-1
-120	30	-1
-119	30	-1
-118	30	-1
-117	30	0.02790420391583058
-116	30	0.03676043599351156
-115	30	0.07931539325118618
-114	30	0.1309071481824048
-113	30	0.1224543467519022
-112	30	0.1720317403515854
-111	30	0.24420258955910076
-110	30	0.2855359899854344
-109	30	0.46112130548512403
-108	30	0.3293186528112138
-107	30	0.29334239774732135
-106	30	0.29405640507286684
-105	30	0.4207127222077613
-104	30	0.4640038508638582
-103	30	0.3495449289429944
-102	30	0.2851190094828411
-101	30	0.34418168535060195
-100	30	0.3477021037116241
-99	30	0.3026039628954508
-98	30	0.2582644250496206
-97	30	0.23378593360954325
-96	30	0.24870740440159386
-95	30	0.2923275755878876
-94	30	0.29405662954758893
-93	30	0.28289905736516996
-92	30	0.2909142733842099
-91	30	0.2975061793682103
-90	30	0.28967394766016435
-89	30	0.2838702846629423
-88	30	0.2811001917668845
-87	30	0.3117554138392595
-86	30	0.29458556681784726
-85	30	0.28281211082279617
-84	30	0.2828178255750972
-83	30	0.29064186395578523
-82	30	0.18237586290655294
-81	30	-1
-80	30	-1
-79	30	-1
-78	30	-1
-77	30	-1
-76	30	-1
-75	30	-1
-74	30	-1
-73	30	-1
-72	30	-1
-71	30	-1
-70	30	-1
-69	30	-1
-68	30	-1
-67	30	-1
-126	31	-1
-125	31	-1
-124	31	-1
-123	31	-1
-122	31	-1
-121	31	-1
-120	31	-1
-119	31	-1
-118	31	-1
-117	31	0.03299767846371745
-116	31	0.09719132551107516
-115	31	0.18261994175442148
-114	31	0.1794035089327377
-113	31	0.17895629916756356
-112	31	0.22272279046023583
-111	31	0.35626983619985997
-110	31	0.38291044945731834
-109	31	0.4496860393651967
-108	31	0.2695420818552686
-107	31	0.22951617186046613
-106	31	0.386803514563312
-105	31	0.3945010053193962
-104	31	0.24602221906918373
-103	31	0.23213992594391852
-102	31	0.27991438534097757
-101	31	0.28108009192614
-100	31	0.2757966865099203
-99	31	0.282180167714418
-98	31	0.24725432340653108
-97	31	0.25610927130173916
-96	31	0.2899838350140722
-95	31	0.3184278781891661
-94	31	0.3487803493331745
-93	31	0.32313731109399907
-92	31	0.3212779308518713
-91	31	0.3669047096386733
-90	31	0.3406628102532944
-89	31	0.346701582462613
-88	31	0.35086172572238067
-87	31	0.35697523866105696
-86	31	0.33767951313677513
-85	31	0.3109645893931765
-84	31	0.32127389965998626
-83	31	0.3187852138874654
-82	31	0.29185890978052265
-81	31	-1
-80	31	-1
-79	31	-1
-78	31	-1
-77	31	-1
-76	31	-1
-75	31	-1
-74	31	-1
-73	31	-1
-72	31	-1
-71	31	-1
-70	31	-1
-69	31	-1
-68	31	-1
-67	31	-1
-126	32	-1
-125	32	-1
-124	32	-1
-123	32	-1
-122	32	-1
-121	32	-1
-120	32	-1
-119	32	-1
-118	32	0.041859930205197016
-117	32	0.07168424412860644
-116	32	0.1814226684114588
-115	32	0.15228905759619185
-114	32	0.16583330114303463
-113	32	0.17027596454683652
-112	32	0.160890526764542
-111	32	0.28934826289768617
-110	32	0.3551535047004539
-109	32	0.5856752204318388
-108	32	0.5480437168262604
-107	32	0.3688862789545501
-106	32	0.8478580481717142
-105	32	0.47592803228170977
-104	32	0.30616253260612253
-103	32	0.3135653535238369
-102	32	0.24840457864831986
-101	32	0.24468284387399597
-100	32	0.23192111920851707
-99	32	0.20749882127388095
-98	32	0.2131293674947695
-97	32	0.2094818777347919
-96	32	0.2598993679820667
-95	32	0.27991069086117576
-94	32	0.3049057266962269
-93	32	0.3109577055016977
-92	32	0.31123075094183517
-91	32	0.37304959291976797
-90	32	0.43571271238699216
-89	32	0.41264813110296494
-88	32	0.38732549311718406
-87	32	0.39873583318984096
-86	32	0.43047900006238526
-85	32	0.3635375139817354
-84	32	0.331810556054752
-83	32	0.34009479567515777
-82	32	0.3323053918734726
-81	32	0.34025489291760735
-80	32	0.31645207039115747
-79	32	-1
-78	32	-1
-77	32	-1
-76	32	-1
-75	32	-1
-74	32	-1
-73	32	-1
-72	32	-1
-71	32	-1
-70	32	-1
-69	32	-1
-68	32	-1
-67	32	-1
-126	33	-1
-125	33	-1
-124	33	-1
-123	33	-1
-122	33	-1
-121	33	-1
-120	33	-1
-119	33	0.03868450891524741
-118	33	0.053877479077786755
-117	33	0.15657991061603624
-116	33	0.14248948265778444
-115	33	0.13718268510489562
-114	33	0.17559438801970925
-113	33	0.16608900591088707
-112	33	0.1849995889306651
-111	33	0.3706816090759619
-110	33	0.3598107191730501
-109	33	0.10750556486865842
-108	33	0.5403536805015737
-107	33	0.6583406809833526
-106	33	0.5768577598152274
-105	33	0.4360634728465555
-104	33	0.5512104939687851
-103	33	0.4942495655712643
-102	33	0.3556019864890535
-101	33	0.21138717241070978
-100	33	0.1492894299436372
-99	33	0.16923736677308326
-98	33	0.18604479000249446
-97	33	0.1919928183053898
-96	33	0.24695631450666958
-95	33	0.2904526785305922
-94	33	0.3263028816848923
-93	33	0.34467680176272514
-92	33	0.33774776280541774
-91	33	0.3444318250159681
-90	33	0.48244350462282304
-89	33	0.43641656223136105
-88	33	0.4513261078037982
-87	33	0.47111977438045677
-86	33	0.6335909399009149
-85	33	0.5255338593461968
-84	33	0.47165188235616523
-83	33	0.4554807888453273
-82	33	0.3981932216677593
-81	33	0.3538489604996508
-80	33	0.4214170210015744
-79	33	0.4595203424137411
-78	33	-1
-77	33	-1
-76	33	-1
-75	33	-1
-74	33	-1
-73	33	-1
-72	33	-1
-71	33	-1
-70	33	-1
-69	33	-1
-68	33	-1
-67	33	-1
-126	34	-1
-125	34	-1
-124	34	-1
-123	34	-1
-122	34	-1
-121	34	0.015548169142077252
-120	34	0.03768029318643458
-119	34	0.08227976901925217
-118	34	0.20303397228504136
-117	34	0.2548809082097608
-116	34	0.16549987200264282
-115	34	0.16188777442385524
-114	34	0.18578168692192495
-113	34	0.37202314484035026
-112	34	0.6988669731931352
-111	34	0.536930253926741
-110	34	0.41092333280987076
-109	34	0.11958325893711032
-108	34	0.41673142918285494
-107	34	0.7909718511504376
-106	34	0.7091314539873117
-105	34	0.6402303409948737
-104	34	0.6372372511686013
-103	34	0.5261459270885526
-102	34	0.4104783771450313
-101	34	0.21797545873981575
-100	34	0.13515533229881663
-99	34	0.15297509911260465
-98	34	0.19256998022845354
-97	34	0.22295297993467222
-96	34	0.2781736961081789
-95	34	0.42878673189777383
-94	34	0.4597550026763934
-93	34	0.34690015841368205
-92	34	0.3300723453970102
-91	34	0.34556322438109743
-90	34	0.5499820560518993
-89	34	0.5612715445460265
-88	34	0.6304673741424013
-87	34	0.6572065224497637
-86	34	0.6632041129006838
-85	34	0.6809595957659204
-84	34	0.6948791797544003
-83	34	0.46576303120189283
-82	34	0.45601162479761026
-81	34	0.49322315490430035
-80	34	0.4658464983860735
-79	34	0.5036488833738775
-78	34	0.46711655765768856
-77	34	0.4377128382798989
-76	34	-1
-75	34	-1
-74	34	-1
-73	34	-1
-72	34	-1
-71	34	-1
-70	34	-1
-69	34	-1
-68	34	-1
-67	34	-1
-126	35	-1
-125	35	-1
-124	35	-1
-123	35	-1
-122	35	0.025090732215031445
-121	35	0.04536353634484255
-120	35	0.3173977169237199
-119	35	0.3746010312555797
-118	35	0.23497492009401375
-117	35	0.21566253667472685
-116	35	0.20869152094438012
-115	35	0.20463858307065894
-114	35	0.4525267295613661
-113	35	0.5567060092911958
-112	35	0.5143578241178821
-111	35	0.6418921086566152
-110	35	0.4376146867076451
-109	35	0.25620737610842576
-108	35	0.3915925985820493
-107	35	0.5633245529422228
-106	35	0.157488733941055
-105	35	0.8199130029508137
-104	35	0.5533736820410963
-103	35	0.4733547101858304
-102	35	0.34039000799410607
-101	35	0.26445293125171687
-100	35	0.18180627700536128
-99	35	0.1672453313232869
-98	35	0.20290813549705763
-97	35	0.2474663959002685
-96	35	0.24011037796211931
-95	35	0.3258300911545081
-94	35	0.40996023336766235
-93	35	0.4556570295615438
-92	35	0.3803370899489853
-91	35	0.35163999829025083
-90	35	0.4665556514457528
-89	35	0.5641957954575108
-88	35	0.63917802220373
-87	35	0.6211719694299099
-86	35	0.7598502080179191
-85	35	0.745074346495627
-84	35	0.5672183475910636
-83	35	0.8084397257779382
-82	35	0.6375430044463766
-81	35	0.5755039901784826
-80	35	0.5747929664961189
-79	35	0.4653864280899436
-78	35	0.47326099198933896
-77	35	0.4609670445854499
-76	35	0.41532699373070164
-75	35	-1
-74	35	-1
-73	35	-1
-72	35	-1
-71	35	-1
-70	35	-1
-69	35	-1
-68	35	-1
-67	35	-1
-126	36	-1
-125	36	-1
-124	36	-1
-123	36	0.017887084912333734
-122	36	0.021896522390839113
-121	36	0.2830932186467036
-120	36	0.31624951936688395
-119	36	0.04475919333886227
-118	36	0.3884243062351501
-117	36	0.24571124675411887
-116	36	0.3600355025479284
-115	36	0.1970377567417943
-114	36	0.38706763713324455
-113	36	0.7120728210963588
-112	36	0.5496386097270322
-111	36	0.7251435165106302
-110	36	0.7126717944799235
-109	36	0.6676893984423512
-108	36	0.3108041647917571
-107	36	0.03110545944036394
-106	36	-1
-105	36	0.2197260622728421
-104	36	0.785291050651131
-103	36	0.5499475430633709
-102	36	0.34667814356037674
-101	36	0.2172498535536266
-100	36	0.17469567541030004
-99	36	0.1125847076408483
-98	36	0.12543229388754396
-97	36	0.19750179275801522
-96	36	0.20388106506147288
-95	36	0.3103333758276453
-94	36	0.4634747358844449
-93	36	0.469723457430754
-92	36	0.5153392463092848
-91	36	0.350902683006057
-90	36	0.3694188545859297
-89	36	0.4951191245261362
-88	36	0.534487501294237
-87	36	0.5301790831273855
-86	36	0.7364577907553266
-85	36	0.6110952991532532
-84	36	0.5746746496113266
-83	36	0.8925868813044076
-82	36	0.48423453231206065
-81	36	0.8765983886269134
-80	36	0.6516853795965759
-79	36	0.629086574007866
-78	36	0.5492695358713879
-77	36	0.5420234918408582
-76	36	0.3999630832613221
-75	36	-1
-74	36	-1
-73	36	-1
-72	36	-1
-71	36	-1
-70	36	-1
-69	36	-1
-68	36	-1
-67	36	-1
-126	37	-1
-125	37	-1
-124	37	-1
-123	37	0.018337365024051065
-122	37	0.18111601723479503
-121	37	0.31996244350836406
-120	37	0.07865220139086408
-119	37	0.024686280207867332
-118	37	0.6237826104483443
-117	37	0.5616270563872084
-116	37	0.6555525178721628
-115	37	0.6588501450714658
-114	37	0.643365878738568
-113	37	0.10610276621135398
-112	37	0.6417477901165088
-111	37	0.3794032096331082
-110	37	0.6891789247791753
-109	37	0.09073519867462641
-108	37	-1
-107	37	-1
-106	37	0.02087340776104516
-105	37	0.5684277986877021
-104	37	0.67423068537651
-103	37	0.6871396654597097
-102	37	0.3989578386900329
-101	37	0.3075970196117017
-100	37	0.2284922865341262
-99	37	0.156672637382505
-98	37	0.14772283021096788
-97	37	0.23204243844271785
-96	37	0.2378892567052704
-95	37	0.27789960311933815
-94	37	0.47959389155644877
-93	37	0.6143301669614923
-92	37	0.6833541798642994
-91	37	0.7277709931332247
-90	37	0.4803538320220112
-89	37	0.5241116249192007
-88	37	0.5552235408137601
-87	37	0.5843781306624333
-86	37	0.6256595932499328
-85	37	0.6355029968778372
-84	37	0.9726312936281821
-83	37	0.971313439946979
-82	37	0.618161482812672
-81	37	0.598077448829818
-80	37	0.9817946323791505
-79	37	0.6141583502679246
-78	37	0.5877161633117204
-77	37	0.5862967348187512
-76	37	0.5104634682822361
-75	37	-1
-74	37	-1
-73	37	-1
-72	37	-1
-71	37	-1
-70	37	-1
-69	37	-1
-68	37	-1
-67	37	-1
-126	38	-1
-125	38	-1
-124	38	0.026069222205376226
-123	38	0.13601199331027916
-122	38	0.3260199500038675
-121	38	0.36005385335646295
-120	38	0.01570395880814024
-119	38	0.24497190184431236
-118	38	0.2996125005109138
-117	38	0.13287175095053352
-116	38	0.3017196634338254
-115	38	0.194687085510933
-114	38	0.3573329858963467
-113	38	0.13339214882823727
-112	38	0.06511186744543183
-111	38	0.6292712979979567
-110	38	0.7123485508800483
-109	38	0.16872882864319902
-108	38	-1
-107	38	-1
-106	38	0.004220823827842105
-105	38	0.6701595556971826
-104	38	0.6702166096890585
-103	38	0.633940185156104
-102	38	0.5384786618538039
-101	38	0.31830298606563806
-100	38	0.24600478486576458
-99	38	0.21249823810725907
-98	38	0.22768139030663903
-97	38	0.34578449098532893
-96	38	0.3877558298657445
-95	38	0.4102910155769557
-94	38	0.46988414391934924
-93	38	0.47100502103187847
-92	38	0.5521216742783862
-91	38	0.5670278246706512
-90	38	0.6100571035633772
-89	38	0.49124450375981127
-88	38	0.515016470365081
-87	38	0.8954963542966847
-86	38	0.8973998999403925
-85	38	0.8981951016435571
-84	38	0.9175454774095654
-83	38	0.9318879156558678
-82	38	0.886651956713417
-81	38	0.3837744246034771
-80	38	0.30506677795624554
-79	38	0.8834379463481096
-78	38	0.5137090921709109
-77	38	0.5264944240946677
-76	38	0.4609375168063757
-75	38	-1
-74	38	-1
-73	38	-1
-72	38	-1
-71	38	-1
-70	38	-1
-69	38	-1
-68	38	-1
-67	38	-1
-126	39	-1
-125	39	-1
-124	39	0.04148195873275414
-123	39	0.45233185744321236
-122	39	0.40786087094134504
-121	39	0.03332369152047672
-120	39	0.24010685183835911
-119	39	0.4871491495167199
-118	39	0.16965234570940418
-117	39	0.07690830404016151
-116	39	0.07815205300371965
-115	39	0.0873521027248706
-114	39	0.5238296285495182
-113	39	0.5433837151258644
-112	39	0.053511593698508185
-111	39	0.24322287898745437
-110	39	0.35726873000713544
-109	39	0.16179553401928443
-108	39	-1
-107	39	-1
-106	39	-1
-105	39	0.3965532093478382
-104	39	0.5292596720779728
-103	39	0.7174996845662498
-102	39	0.5796052368830301
-101	39	0.45466372891609474
-100	39	0.36341529684864615
-99	39	0.25370646581666195
-98	39	0.26546723898991237
-97	39	0.3451079896446069
-96	39	0.41613984475889404
-95	39	0.45124554008477846
-94	39	0.46181418412744846
-93	39	0.48923246200040466
-92	39	0.5053251483614234
-91	39	0.5873270737933525
-90	39	0.6483348137753028
-89	39	0.6834203999073293
-88	39	0.8321156359083608
-87	39	0.7956471919568462
-86	39	0.7620499667637114
-85	39	0.7710004286531882
-84	39	0.7624235301137984
-83	39	0.7238989912386581
-82	39	0.747597722965831
-81	39	0.6812733927212388
-80	39	0.2832502293617239
-79	39	0.6726219498678732
-78	39	0.8290177912117586
-77	39	0.8093264009303729
-76	39	0.8114234624907882
-75	39	0.8342113880328972
-74	39	-1
-73	39	-1
-72	39	-1
-71	39	-1
-70	39	-1
-69	39	-1
-68	39	-1
-67	39	-1
-126	40	-1
-125	40	-1
-124	40	0.0346450760019967
-123	40	0.484651026452756
-122	40	0.07534707299459661
-121	40	0.053103966309337204
-120	40	0.28945587982072324
-119	40	0.419791861425768
-118	40	0.2675268506841849
-117	40	0.16511725483876308
-116	40	0.05670706619301253
-115	40	0.20365519672543758
-114	40	0.5021608965595227
-113	40	0.5820306862557028
-112	40	0.06696716037699407
-111	40	-1
-110	40	0.10740919038795499
-109	40	0.07654305560790702
-108	40	0.01957265157117808
-107	40	-1
-106	40	-1
-105	40	0.6029414419339545
-104	40	0.546708559885226
-103	40	0.6868473806652626
-102	40	0.5550668761639365
-101	40	0.5812530684057721
-100	40	0.5295796420881499
-99	40	0.5225475037615884
-98	40	0.38624735037988134
-97	40	0.39623849578740444
-96	40	0.479616619622065
-95	40	0.4918828537508837
-94	40	0.5053020461712703
-93	40	0.5379157914880495
-92	40	0.5132343281335946
-91	40	0.5734544424342525
-90	40	0.7334417858011695
-89	40	0.764027589065724
-88	40	0.7428073388643281
-87	40	0.6841952118232333
-86	40	0.6986907605362589
-85	40	0.6781017519597344
-84	40	0.7056358213768587
-83	40	0.5575257161515268
-82	40	0.6027156577759399
-81	40	0.573919198640207
-80	40	0.5590291356030284
-79	40	0.2818540807680627
-78	40	0.5727147982248164
-77	40	0.6001684308665088
-76	40	0.6554645050748591
-75	40	0.7346033489570858
-74	40	0.7457169053877394
-73	40	0.668302775620586
-72	40	-1
-71	40	-1
-70	40	-1
-69	40	-1
-68	40	-1
-67	40	-1
-126	41	-1
-125	41	-1
-124	41	0.015981965139636838
-123	41	0.051767509285537174
-122	41	0.05949602431884314
-121	41	0.05598308844855885
-120	41	0.061601774921627925
-119	41	0.268346604310083
-118	41	0.15072599334039619
-117	41	0.082504187622707
-116	41	0.026914374210772595
-115	41	0.07880116842834117
-114	41	0.375997404323963
-113	41	0.6114371554488386
-112	41	0.03757878945833033
-111	41	0.02652909047425616
-110	41	0.0661536639839755
-109	41	0.0552553881649631
-108	41	0.045853488903045345
-107	41	-1
-106	41	0.033701402041055116
-105	41	0.2563057147429479
-104	41	0.49166848039124444
-103	41	0.5026786849185816
-102	41	0.5974535961645501
-101	41	0.6525133171967185
-100	41	0.6907433265301903
-99	41	0.5905992605241466
-98	41	0.5683964657577373
-97	41	0.4613606516576008
-96	41	0.6538645614928391
-95	41	0.623424012079733
-94	41	0.6589115950266502
-93	41	0.654017952552965
-92	41	0.650522319942512
-91	41	0.6750234552701848
-90	41	0.668636494707494
-89	41	0.6561419510800367
-88	41	0.6990349551101999
-87	41	0.6434964482019435
-86	41	0.6521084209166669
-85	41	0.6101942202061482
-84	41	0.6856672983447701
-83	41	0.6276704191045945
-82	41	0.524900840629775
-81	41	0.3460993635486909
-80	41	0.2268591206932303
-79	41	0.1396890202024444
-78	41	0.15768297940060946
-77	41	0.23059267780291998
-76	41	0.16093617931115628
-75	41	0.3405806899174466
-74	41	0.4827841450136635
-73	41	0.4837315218722089
-72	41	0.4330593463464447
-71	41	0.3667097626956122
-70	41	-1
-69	41	-1
-68	41	-1
-67	41	-1
-126	42	-1
-125	42	-1
-124	42	0.055540162409332086
-123	42	0.037397505543356496
-122	42	0.030407592782651323
-121	42	0.03902561509113627
-120	42	0.06647808607614164
-119	42	0.10815730851815163
-118	42	0.15530218179141492
-117	42	0.0957062568681081
-116	42	0.223875402686607
-115	42	0.2536010842877328
-114	42	0.19684504519284107
-113	42	0.11321342392509577
-112	42	0.03209682305602318
-111	42	-1
-110	42	-1
-109	42	0.051120975320220204
-108	42	0.10234662133274945
-107	42	0.12580421108966858
-106	42	0.10028950691976067
-105	42	0.3383075372906294
-104	42	0.4141447321347817
-103	42	0.39001379303636385
-102	42	0.4520739453405922
-101	42	0.6100191299228827
-100	42	0.6094297902461431
-99	42	0.5506446306067355
-98	42	0.5953594340692955
-97	42	0.60526662593074
-96	42	0.59904689903604
-95	42	0.5873139794345612
-94	42	0.6017505100018921
-93	42	0.6055484352381542
-92	42	0.5785482415351751
-91	42	0.6646648821549798
-90	42	0.6005237556454224
-89	42	0.5824859022859664
-88	42	0.5164879021686783
-87	42	0.5137236830278497
-86	42	0.5445738988088529
-85	42	0.439441910945827
-84	42	0.5336259860169084
-83	42	0.4959925182575112
-82	42	0.27479744663744815
-81	42	0.25528202583198983
-80	42	0.2332497383232692
-79	42	0.16285743975168607
-78	42	0.19445080715965868
-77	42	0.2156158459325227
-76	42	0.13675666014162297
-75	42	0.11193739736711728
-74	42	0.20406966124052026
-73	42	0.17077892822112106
-72	42	0.37050188900155234
-71	42	0.4713992547626287
-70	42	-1
-69	42	-1
-68	42	-1
-67	42	-1
-126	43	-1
-125	43	-1
-124	43	0.03887026829499383
-123	43	0.015168829776796365
-122	43	0.012057828990854245
-121	43	0.04235671427744346
-120	43	0.05417322358888876
-119	43	0.10336790649355798
-118	43	0.19397457468353507
-117	43	0.43977366587891625
-116	43	0.07362602529998474
-115	43	0.019082526915688323
-114	43	0.04979296415784052
-113	43	0.174021100810943
-112	43	0.034340171051608886
-111	43	-1
-110	43	-1
-109	43	0.12531862550012265
-108	43	0.11826736940972594
-107	43	0.21330403688793106
-106	43	0.24277511738858829
-105	43	0.46510152290198675
-104	43	0.3906701945363414
-103	43	0.5077852042537585
-102	43	0.5339372576316027
-101	43	0.5731331629881963
-100	43	0.5264315711724697
-99	43	0.5010330046119267
-98	43	0.5638833079380715
-97	43	0.586040927166651
-96	43	0.5323947421659959
-95	43	0.5821717312061111
-94	43	0.5177711493302188
-93	43	0.44720059912303334
-92	43	0.5471428249414237
-91	43	0.44787495860078175
-90	43	0.4643382153155923
-89	43	0.4220801941556696
-88	43	0.3472478042864758
-87	43	0.2780899857430492
-86	43	0.290529327295088
-85	43	0.39017915608167025
-84	43	0.37273064239895387
-83	43	0.3045445655745379
-82	43	0.14500008277505377
-81	43	0.13370203618214516
-80	43	0.27382272127525586
-79	43	0.40311872084576084
-78	43	0.46336792332916216
-77	43	0.37058372874399753
-76	43	0.1356818284064717
-75	43	0.046057933932786836
-74	43	0.18680256989885635
-73	43	0.07417968284901821
-72	43	0.13860815570913576
-71	43	0.21236101858024042
-70	43	0.22269767735069695
-69	43	-1
-68	43	-1
-67	43	-1
-126	44	-1
-125	44	-1
-124	44	0.03721537143037257
-123	44	0.028446892133442363
-122	44	0.025091024032170218
-121	44	0.04034092098424309
-120	44	0.03895563509651057
-119	44	0.01221869599453853
-118	44	0.1705620108146309
-117	44	0.1145158356160386
-116	44	-1
-115	44	-1
-114	44	-1
-113	44	0.014413670622815405
-112	44	-1
-111	44	-1
-110	44	-1
-109	44	0.1996672162244343
-108	44	0.02642466389820745
-107	44	0.24209624971017038
-106	44	0.26901896222155897
-105	44	0.1942467128716705
-104	44	0.3089450183774649
-103	44	0.46028878485940444
-102	44	0.5134960282471508
-101	44	0.5442525258316624
-100	44	0.5510516781028743
-99	44	0.6049801400666147
-98	44	0.5318826592061245
-97	44	0.4633634338347194
-96	44	0.5227447609236648
-95	44	0.5598321939214677
-94	44	0.5070483659783492
-93	44	0.4609353655902885
-92	44	0.4547797075225314
-91	44	0.2754333274065771
-90	44	0.31245379211227625
-89	44	0.3482660777447623
-88	44	0.22764090067863385
-87	44	0.2623429904541189
-86	44	0.14688485672012314
-85	44	0.12613606890700543
-84	44	0.14488141982506497
-83	44	-1
-82	44	0.08989860009145474
-81	44	0.07398673747222943
-80	44	0.12794495168976622
-79	44	0.11293379389310905
-78	44	0.15469049752670946
-77	44	0.21657018150745438
-76	44	0.24397413976376092
-75	44	0.08075362150213433
-74	44	0.14750889644765947
-73	44	0.06452851376128255
-72	44	0.0365615177184913
-71	44	0.07075113076802997
-70	44	0.15028262770483855
-69	44	0.10780347088427233
-68	44	0.0684635369340887
-67	44	-1
-126	45	-1
-125	45	-1
-124	45	-1
-123	45	0.0612428117815932
-122	45	0.04128057310641309
-121	45	0.2791848705533779
-120	45	0.25507167431112215
-119	45	0.08055819755028865
-118	45	0.016122904399863556
-117	45	0.03986103798795076
-116	45	-1
-115	45	-1
-114	45	-1
-113	45	0.018160398786826362
-112	45	0.02288542333173426
-111	45	0.009872809068255
-110	45	0.042628106087127804
-109	45	0.1827969774852789
-108	45	0.2145771826869755
-107	45	0.2628848817864671
-106	45	0.3192610722390521
-105	45	0.2977615380708661
-104	45	0.30911649835894944
-103	45	0.41590311745817543
-102	45	0.4243764770319802
-101	45	0.41642698534095884
-100	45	0.3504748154794401
-99	45	0.4456764157597342
-98	45	0.3845262278603621
-97	45	0.44509970278611477
-96	45	0.44475532114990546
-95	45	0.42819469852436864
-94	45	0.39543775704109396
-93	45	0.3407067137676988
-92	45	0.18551141935647397
-91	45	0.12288668506673492
-90	45	0.11814112108475165
-89	45	0.1183400618072441
-88	45	0.15363393242207196
-87	45	0.08662476721269831
-86	45	0.1413778090088627
-85	45	0.11933831960280694
-84	45	0.10255567277085144
-83	45	0.06479101824259301
-82	45	0.05530856061476892
-81	45	0.07652957777146546
-80	45	0.05167154634182431
-79	45	0.03241059475793535
-78	45	0.06249108765204772
-77	45	0.12600714559159237
-76	45	0.13183777361481092
-75	45	0.14130720235563773
-74	45	0.24152462483025267
-73	45	0.13453407979908014
-72	45	0.0365731829215516
-71	45	0.025108967980270916
-70	45	0.046146559359019915
-69	45	0.08207875190557995
-68	45	0.08136807428841279
-67	45	-1
-126	46	-1
-125	46	-1
-124	46	-1
-123	46	0.018703734239886968
-122	46	-1
-121	46	0.1629494463284213
-120	46	0.5202804961302896
-119	46	0.4709175694213799
-118	46	0.19872675131670792
-117	46	0.10394382445253654
-116	46	0.01827340123257199
-115	46	0.010865989900321064
-114	46	-1
-113	46	0.012061869535852683
-112	46	0.028573528612623692
-111	46	0.011591851268286857
-110	46	0.0645420383632912
-109	46	0.23052037823616556
-108	46	0.37431917518259844
-107	46	0.41950434671916625
-106	46	0.44687903908357446
-105	46	0.3148401641770705
-104	46	0.24689824102543043
-103	46	0.26361618301873047
-102	46	0.3238336503882898
-101	46	0.2951026911058532
-100	46	0.2993946290868546
-99	46	0.29017657462236573
-98	46	0.32709813015362393
-97	46	0.3897707056185181
-96	46	0.22427322801291139
-95	46	0.22985589564619116
-94	46	0.20103724157230698
-93	46	0.11581727458318551
-92	46	0.10428003146761479
-91	46	0.0896303995640701
-90	46	0.07605255028070096
-89	46	0.05778394626000327
-88	46	0.05969734073214488
-87	46	0.06817585387144538
-86	46	0.0573324247095414
-85	46	0.042380705013371676
-84	46	0.0342833536935024
-83	46	0.04330576627860287
-82	46	0.04394731877571112
-81	46	0.07248624554522899
-80	46	0.05388421238413948
-79	46	0.03637225279183421
-78	46	0.04141773651475122
-77	46	0.03630541824925243
-76	46	0.03457231906799592
-75	46	0.025026447331168582
-74	46	0.033344245922533586
-73	46	0.07704640275984187
-72	46	0.055008222789665225
-71	46	0.03830292433508951
-70	46	0.03497472554925457
-69	46	0.043017253594799
-68	46	0.054542016851130325
-67	46	-1
-126	47	-1
-125	47	-1
-124	47	-1
-123	47	0.057285593670635904
-122	47	-1
-121	47	0.035999735119827875
-120	47	0.4114658133883645
-119	47	0.26799847207539135
-118	47	0.214786112534603
-117	47	0.04617117675354742
-116	47	0.013867763063563665
-115	47	0.040084097584025334
-114	47	-1
-113	47	0.01543834722255088
-112	47	0.1001748471023166
-111	47	0.10197011175193448
-110	47	0.1470604801308538
-109	47	0.23349507984144974
-108	47	0.3026995236552865
-107	47	0.33656328452161677
-106	47	0.2722704130998958
-105	47	0.29934040908834547
-104	47	0.2686064899196352
-103	47	0.2669607067287327
-102	47	0.22839977488926613
-101	47	0.2831545376583003
-100	47	0.254850127113488
-99	47	0.25584660781750057
-98	47	0.2556054471410198
-97	47	0.29149580321124186
-96	47	0.17573539555766396
-95	47	0.16460113133389334
-94	47	0.13517974392484886
-93	47	0.07101277476290559
-92	47	0.05497602937326564
-91	47	0.017031267551701906
-90	47	0.02473563378146282
-89	47	0.06903776197953782
-88	47	0.0434293022006847
-87	47	-1
-86	47	-1
-85	47	0.0041850031805262195
-84	47	0.020833545726950634
-83	47	0.024714926923657173
-82	47	0.0242915881745594
-81	47	0.025144510746587027
-80	47	0.029617118143010414
-79	47	0.029976494690658398
-78	47	0.020578787494176517
-77	47	0.019419964800492944
-76	47	0.01865710896947677
-75	47	0.0168161094658465
-74	47	0.02103542613299173
-73	47	0.02493162640260458
-72	47	-1
-71	47	-1
-70	47	0.026250318122770275
-69	47	0.03356083690536529
-68	47	0.026915838908334534
-67	47	-1
-126	48	-1
-125	48	-1
-124	48	-1
-123	48	0.01895356992906692
-122	48	-1
-121	48	-1
-120	48	0.06911378408543432
-119	48	0.043495597068622015
-118	48	0.03936929898508431
-117	48	0.019163426670234567
-116	48	0.013174484107984687
-115	48	0.010388077511495678
-114	48	-1
-113	48	0.03918531014970874
-112	48	0.10988131179660494
-111	48	0.1514685276618797
-110	48	0.13520453902853138
-109	48	0.1652133113136102
-108	48	0.2026723060952276
-107	48	0.16945880173335637
-106	48	0.21547159286421047
-105	48	0.21687328785413107
-104	48	0.19510557186478727
-103	48	0.12108940949773125
-102	48	0.18220790904882858
-101	48	0.18324997682766148
-100	48	0.15546073577014985
-99	48	0.12523297904051459
-98	48	0.21262443966666625
-97	48	0.1697984787535143
-96	48	0.123213342553009
-95	48	0.10731068339739125
-94	48	0.08657871248220687
-93	48	0.06445912301280245
-92	48	0.047612051935594084
-91	48	0.024146457784208146
-90	48	0.02308974209444456
-89	48	0.024443722176241276
-88	48	-1
-87	48	-1
-86	48	-1
-85	48	0.01266121517333143
-84	48	0.021855378980205724
-83	48	0.019329306007401865
-82	48	0.028564516887841295
-81	48	0.025380898529288383
-80	48	0.019226340387669714
-79	48	0.01668856292872918
-78	48	0.017999011750035796
-77	48	0.019457440855353447
-76	48	0.017980917216809004
-75	48	0.012579020012576197
-74	48	0.004039861285845456
-73	48	0.02403809822396535
-72	48	0.021741381363191963
-71	48	0.004101771694803793
-70	48	0.013924484084601903
-69	48	0.022803104709881852
-68	48	0.019609515932420763
-67	48	-1
-126	49	-1
-125	49	-1
-124	49	-1
-123	49	-1
-122	49	-1
-121	49	-1
-120	49	0.016225657703921023
-119	49	0.0038016000745256075
-118	49	-1
-117	49	-1
-116	49	0.010298522572850698
-115	49	-1
-114	49	0.028443660632754955
-113	49	0.061934306163131204
-112	49	0.12663511362676605
-111	49	0.08677575452267461
-110	49	0.06979636494988087
-109	49	0.07904104772828306
-108	49	0.08959524121071563
-107	49	0.08746483580094966
-106	49	0.08712630921374268
-105	49	0.10231035931201116
-104	49	0.08922210810384612
-103	49	0.07009416808124713
-102	49	0.07476377542912785
-101	49	0.09219662264686188
-100	49	0.09030828516557862
-99	49	0.10203187971297539
-98	49	0.12487035883313176
-97	49	0.0804601488622826
-96	49	0.05997103153710843
-95	49	0.08452844454824322
-94	49	0.06052393148395469
-93	49	0.04611199679899046
-92	49	0.04439238106604355
-91	49	0.031031897203297493
-90	49	0.021702600549009052
-89	49	0.023285056614863197
-88	49	0.0040464960103827035
-87	49	0.020692530706505192
-86	49	0.019118984416497134
-85	49	0.017359556220956827
-84	49	0.020244167702446032
-83	49	0.027085954270570794
-82	49	0.023509398522787973
-81	49	0.016612047913755312
-80	49	0.01960648458836059
-79	49	0.020243191237404746
-78	49	0.02201809041785689
-77	49	0.02190814456957767
-76	49	0.019268571565394115
-75	49	0.012883181390446936
-74	49	0.012505527923860418
-73	49	0.014224766726336411
-72	49	0.012578729130748761
-71	49	0.003971128715956888
-70	49	0.011612544002891233
-69	49	-1
-68	49	-1
-67	49	-1
-126	50	-1
-125	50	-1
-124	50	-1
-123	50	-1
-122	50	0.004035622267780198
-121	50	0.02133794323352283
-120	50	0.025083482616817813
-119	50	-1
-118	50	-1
-117	50	-1
-116	50	-1
-115	50	-1
-114	50	0.03328495653654958
-113	50	0.06852361198160017
-112	50	0.10863370935031683
-111	50	0.10535799649576252
-110	50	0.09750776004437864
-109	50	0.0912961984176964
-108	50	0.0663936648743919
-107	50	0.0804496640221362
-106	50	0.09131860847745624
-105	50	0.06573485027115143
-104	50	0.04900428157473132
-103	50	0.045625587200152036
-102	50	0.05217833543949859
-101	50	0.04520585968814662
-100	50	0.0489564310464628
-99	50	0.08155785831286481
-98	50	0.07196959826600759
-97	50	0.08148256574981524
-96	50	0.057872333181844066
-95	50	0.05352454776059808
-94	50	0.03898573809206027
-93	50	0.033766853258161734
-92	50	0.03145836082758966
-91	50	0.031065180257410775
-90	50	0.019909613382509506
-89	50	0.019089756872363764
-88	50	0.021771621849508965
-87	50	0.020598304635954846
-86	50	0.03020575446562062
-85	50	0.024504086234957503
-84	50	0.02988818072310229
-83	50	0.027833074423565283
-82	50	0.01854135203182827
-81	50	0.012743107293211781
-80	50	0.012815309587586622
-79	50	0.016530479411599373
-78	50	0.016011094476079273
-77	50	0.01827632969238452
-76	50	0.015055034187032523
-75	50	0.011818832624819404
-74	50	0.003954241576141779
-73	50	-1
-72	50	-1
-71	50	-1
-70	50	-1
-69	50	-1
-68	50	-1
-67	50	-1
-126	51	-1
-125	51	-1
-124	51	-1
-123	51	-1
-122	51	0.004158868898063877
-121	51	-1
-120	51	-1
-119	51	-1
-118	51	-1
-117	51	-1
-116	51	-1
-115	51	0.010658752872691874
-114	51	0.02382632409454613
-113	51	0.04276737207536327
-112	51	0.05386621699391496
-111	51	0.05882875450106892
-110	51	0.07135236760504271
-109	51	0.07108571034137273
-108	51	0.06767293696272793
-107	51	0.06450774984948501
-106	51	0.0534273221465732
-105	51	0.04541758144013067
-104	51	0.03888348798550492
-103	51	0.04096753842983861
-102	51	0.034778776887745895
-101	51	0.038070301180540625
-100	51	0.05983756260857211
-99	51	0.06372273368683737
-98	51	0.05005046472347005
-97	51	0.056239148634721355
-96	51	0.0517251303286207
-95	51	0.046466787515127485
-94	51	0.042902158857580794
-93	51	0.027488025910368925
-92	51	0.031075533218657928
-91	51	0.02888727880237498
-90	51	0.026961165031290372
-89	51	0.024474809119322996
-88	51	0.025337027750781057
-87	51	0.027395671397814382
-86	51	0.027461751144142982
-85	51	0.025348142990772125
-84	51	0.02007298889121366
-83	51	0.01653523172852925
-82	51	0.012790783853570648
-81	51	0.011620560556405493
-80	51	0.011128763096580155
-79	51	0.010100773717601633
-78	51	-1
-77	51	0.003934361065906994
-76	51	0.01171277954234655
-75	51	0.004021724476545992
-74	51	0.004001145008145159
-73	51	-1
-72	51	-1
-71	51	-1
-70	51	-1
-69	51	-1
-68	51	-1
-67	51	-1
-126	52	-1
-125	52	-1
-124	52	-1
-123	52	-1
-122	52	-1
-121	52	-1
-120	52	-1
-119	52	-1
-118	52	-1
-117	52	-1
-116	52	-1
-115	52	0.011426770687005821
-114	52	0.01875130230413014
-113	52	0.03579273949605612
-112	52	0.038316438648673394
-111	52	0.04487055150726826
-110	52	0.04743726095195801
-109	52	0.048690325616484745
-108	52	0.04673969639980893
-107	52	0.05986825952682411
-106	52	0.04224340692020026
-105	52	0.030265120547134684
-104	52	0.025357715902359853
-103	52	0.03158758250732092
-102	52	0.0258804305462583
-101	52	0.04751742648710061
-100	52	0.05728227331537099
-99	52	0.057452930222874406
-98	52	0.045926119570014926
-97	52	0.03599358825368674
-96	52	0.03552102219802468
-95	52	0.039907290069135404
-94	52	0.04219683589784791
-93	52	0.03787129592156554
-92	52	0.031143330196610863
-91	52	0.02603943066850349
-90	52	0.02680840811225457
-89	52	0.02618511289254666
-88	52	0.025551426363826568
-87	52	0.02696622506565184
-86	52	0.024007042146157922
-85	52	0.018614751524721168
-84	52	0.013800383234469365
-83	52	0.012798039998963675
-82	52	0.012701315711818229
-81	52	0.012468160365115617
-80	52	0.010326963426614115
-79	52	-1
-78	52	-1
-77	52	-1
-76	52	-1
-75	52	-1
-74	52	-1
-73	52	-1
-72	52	-1
-71	52	-1
-70	52	-1
-69	52	-1
-68	52	-1
-67	52	-1
-126	53	-1
-125	53	-1
-124	53	-1
-123	53	-1
-122	53	-1
-121	53	-1
-120	53	-1
-119	53	-1
-118	53	-1
-117	53	-1
-116	53	-1
-115	53	-1
-114	53	-1
-113	53	-1
-112	53	-1
-111	53	-1
-110	53	-1
-109	53	-1
-108	53	-1
-107	53	-1
-106	53	-1
-105	53	-1
-104	53	-1
-103	53	-1
-102	53	-1
-101	53	-1
-100	53	-1
-99	53	-1
-98	53	-1
-97	53	-1
-96	53	-1
-95	53	-1
-94	53	-1
-93	53	-1
-92	53	-1
-91	53	-1
-90	53	-1
-89	53	-1
-88	53	-1
-87	53	-1
-86	53	-1
-85	53	-1
-84	53	-1
-83	53	-1
-82	53	-1
-81	53	-1
-80	53	-1
-79	53	-1
-78	53	-1
-77	53	-1
-76	53	-1
-75	53	-1
-74	53	-1
-73	53	-1
-72	53	-1
-71	53	-1
-70	53	-1
-69	53	-1
-68	53	-1
-67	53	-1
