# Supplementary material for: The impacts of climate change on the abundance and distribution of the Spotted Wing Drosophila (Drosophila suzukii) in the United States and Canada
Source: PeerJ. 2017 Apr 6;5:e3192. doi: 10.7717/peerj.3192 (PMC5385127; doi:10.7717/peerj.3192)
Supplement: Supplemental Information 2 — Raw data used to create consensus maps (shown in Figs. 3 and 4A) coefficient of variance maps (shown in Fig. 4B) and in scatter plots shown in Fig. 5. [file peerj-05-3192-s002.zip › model_ccsm4_rcp60_year60_norm__mean.txt]

-126	24	-1
-125	24	-1
-124	24	-1
-123	24	-1
-122	24	-1
-121	24	-1
-120	24	-1
-119	24	-1
-118	24	-1
-117	24	-1
-116	24	-1
-115	24	-1
-114	24	-1
-113	24	-1
-112	24	-1
-111	24	-1
-110	24	-1
-109	24	-1
-108	24	-1
-107	24	-1
-106	24	-1
-105	24	-1
-104	24	-1
-103	24	-1
-102	24	-1
-101	24	-1
-100	24	-1
-99	24	-1
-98	24	-1
-97	24	-1
-96	24	-1
-95	24	-1
-94	24	-1
-93	24	-1
-92	24	-1
-91	24	-1
-90	24	-1
-89	24	-1
-88	24	-1
-87	24	-1
-86	24	-1
-85	24	-1
-84	24	-1
-83	24	-1
-82	24	-1
-81	24	-1
-80	24	-1
-79	24	-1
-78	24	-1
-77	24	-1
-76	24	-1
-75	24	-1
-74	24	-1
-73	24	-1
-72	24	-1
-71	24	-1
-70	24	-1
-69	24	-1
-68	24	-1
-67	24	-1
-126	25	-1
-125	25	-1
-124	25	-1
-123	25	-1
-122	25	-1
-121	25	-1
-120	25	-1
-119	25	-1
-118	25	-1
-117	25	-1
-116	25	-1
-115	25	-1
-114	25	-1
-113	25	0.012296664483338224
-112	25	0.029166083889757843
-111	25	0.009789476381845344
-110	25	0.010000025253406241
-109	25	0.010447866353736433
-108	25	0.09804186958635949
-107	25	0.10627616358109013
-106	25	0.29396518415765904
-105	25	0.26438692633029565
-104	25	0.12018289639172784
-103	25	0.13394274790918165
-102	25	0.3473617626204132
-101	25	0.34531685402044043
-100	25	0.005705520965144033
-99	25	0.005762703001142857
-98	25	0.006740655093934721
-97	25	-1
-96	25	-1
-95	25	-1
-94	25	-1
-93	25	-1
-92	25	-1
-91	25	-1
-90	25	-1
-89	25	-1
-88	25	-1
-87	25	-1
-86	25	-1
-85	25	-1
-84	25	-1
-83	25	-1
-82	25	0.014319253748751242
-81	25	0.01495944256192252
-80	25	-1
-79	25	-1
-78	25	-1
-77	25	-1
-76	25	-1
-75	25	-1
-74	25	-1
-73	25	-1
-72	25	-1
-71	25	-1
-70	25	-1
-69	25	-1
-68	25	-1
-67	25	-1
-126	26	-1
-125	26	-1
-124	26	-1
-123	26	-1
-122	26	-1
-121	26	-1
-120	26	-1
-119	26	-1
-118	26	-1
-117	26	-1
-116	26	-1
-115	26	-1
-114	26	0.011358680956602769
-113	26	0.08608116426059383
-112	26	0.029435741632213696
-111	26	-1
-110	26	0.01020593498070967
-109	26	0.02057528755913389
-108	26	0.15450770027798386
-107	26	0.12254022703934583
-106	26	0.43168589775905947
-105	26	0.22763579387870528
-104	26	0.1102650700403222
-103	26	0.23763502037622522
-102	26	0.28150419950116107
-101	26	0.10384747803117336
-100	26	0.041959282717214136
-99	26	0.006336327483179127
-98	26	0.007610818259933684
-97	26	-1
-96	26	-1
-95	26	-1
-94	26	-1
-93	26	-1
-92	26	-1
-91	26	-1
-90	26	-1
-89	26	-1
-88	26	-1
-87	26	-1
-86	26	-1
-85	26	-1
-84	26	-1
-83	26	0.012278062076052596
-82	26	0.013062117673951774
-81	26	0.014713653029609057
-80	26	-1
-79	26	-1
-78	26	-1
-77	26	-1
-76	26	-1
-75	26	-1
-74	26	-1
-73	26	-1
-72	26	-1
-71	26	-1
-70	26	-1
-69	26	-1
-68	26	-1
-67	26	-1
-126	27	-1
-125	27	-1
-124	27	-1
-123	27	-1
-122	27	-1
-121	27	-1
-120	27	-1
-119	27	-1
-118	27	-1
-117	27	-1
-116	27	-1
-115	27	0.02126760407934171
-114	27	0.008421891261264539
-113	27	0.09583897754757062
-112	27	0.012333996500252018
-111	27	0.01077092850321097
-110	27	0.010432589913583779
-109	27	0.1713323612954324
-108	27	0.1781688979609932
-107	27	0.379617218221324
-106	27	0.31426203888332427
-105	27	0.3375388984295842
-104	27	0.23808829095889708
-103	27	0.5034220703733866
-102	27	0.10678183965826717
-101	27	0.07065188488150587
-100	27	0.06456511249410403
-99	27	0.09823932316381781
-98	27	0.07314651923416333
-97	27	0.11580736963607127
-96	27	-1
-95	27	-1
-94	27	-1
-93	27	-1
-92	27	-1
-91	27	-1
-90	27	-1
-89	27	-1
-88	27	-1
-87	27	-1
-86	27	-1
-85	27	-1
-84	27	-1
-83	27	0.011224331900093408
-82	27	0.01157510171277019
-81	27	0.01276742538810978
-80	27	-1
-79	27	-1
-78	27	-1
-77	27	-1
-76	27	-1
-75	27	-1
-74	27	-1
-73	27	-1
-72	27	-1
-71	27	-1
-70	27	-1
-69	27	-1
-68	27	-1
-67	27	-1
-126	28	-1
-125	28	-1
-124	28	-1
-123	28	-1
-122	28	-1
-121	28	-1
-120	28	-1
-119	28	-1
-118	28	-1
-117	28	-1
-116	28	0.05560310231548481
-115	28	0.044704180196334944
-114	28	0.043408047250432506
-113	28	0.03585779601177632
-112	28	0.03769341279863205
-111	28	0.08387395108340386
-110	28	0.1568073970406936
-109	28	0.23520614776404003
-108	28	0.22786341124695053
-107	28	0.42450728032319124
-106	28	0.283836791163777
-105	28	0.35854311041715164
-104	28	0.22451539882564175
-103	28	0.5651419564113114
-102	28	0.21058594730250127
-101	28	0.08497358727535106
-100	28	0.08621399717741743
-99	28	0.09772569694023182
-98	28	0.11430061112307789
-97	28	0.11296155393374646
-96	28	0.1123174143654656
-95	28	-1
-94	28	-1
-93	28	-1
-92	28	-1
-91	28	-1
-90	28	-1
-89	28	-1
-88	28	-1
-87	28	-1
-86	28	-1
-85	28	-1
-84	28	-1
-83	28	0.009738315786736668
-82	28	0.012216404481750064
-81	28	0.01271758825855036
-80	28	-1
-79	28	-1
-78	28	-1
-77	28	-1
-76	28	-1
-75	28	-1
-74	28	-1
-73	28	-1
-72	28	-1
-71	28	-1
-70	28	-1
-69	28	-1
-68	28	-1
-67	28	-1
-126	29	-1
-125	29	-1
-124	29	-1
-123	29	-1
-122	29	-1
-121	29	-1
-120	29	-1
-119	29	-1
-118	29	-1
-117	29	-1
-116	29	0.06934785510194098
-115	29	0.07550135260049756
-114	29	0.07301087103019961
-113	29	0.10905476781036225
-112	29	0.12038077085929016
-111	29	0.11539583264548978
-110	29	0.1429624696035505
-109	29	0.4225738421289856
-108	29	0.4283913757934129
-107	29	0.42476569749393617
-106	29	0.291824434204448
-105	29	0.18419885953746795
-104	29	0.2265381873123707
-103	29	0.2732442218569727
-102	29	0.1713547526489654
-101	29	0.1756733563563338
-100	29	0.19635505428687325
-99	29	0.18427379668220747
-98	29	0.1804970843071873
-97	29	0.17404468936299403
-96	29	0.16925246269814687
-95	29	0.18886195711840678
-94	29	0.20187818000010663
-93	29	0.2223696075442961
-92	29	0.21157357060810295
-91	29	0.2021907516975667
-90	29	0.18635454641281443
-89	29	-1
-88	29	-1
-87	29	-1
-86	29	0.18870783651543396
-85	29	0.1913119677669264
-84	29	0.20305518514628315
-83	29	0.13153527522050668
-82	29	0.14157509423027945
-81	29	0.11858258803828453
-80	29	-1
-79	29	-1
-78	29	-1
-77	29	-1
-76	29	-1
-75	29	-1
-74	29	-1
-73	29	-1
-72	29	-1
-71	29	-1
-70	29	-1
-69	29	-1
-68	29	-1
-67	29	-1
-126	30	-1
-125	30	-1
-124	30	-1
-123	30	-1
-122	30	-1
-121	30	-1
-120	30	-1
-119	30	-1
-118	30	-1
-117	30	0.03468559368934213
-116	30	0.03802758270560692
-115	30	0.08737103342643734
-114	30	0.07722034261015653
-113	30	0.1271687181006221
-112	30	0.13881820793037392
-111	30	0.23729199494146214
-110	30	0.26459018819118924
-109	30	0.43230011671750235
-108	30	0.35730121337005116
-107	30	0.30366341811213576
-106	30	0.2932324612521555
-105	30	0.41614962811553374
-104	30	0.4500523821117216
-103	30	0.3203520287417434
-102	30	0.19677345646270675
-101	30	0.3016126076975936
-100	30	0.3146133698828064
-99	30	0.25298436804800617
-98	30	0.18722012094136842
-97	30	0.1878064956811531
-96	30	0.18787297761135885
-95	30	0.21946185552488878
-94	30	0.23699486523426228
-93	30	0.2217579887513846
-92	30	0.2358326286541796
-91	30	0.2486118717010984
-90	30	0.24159385657580457
-89	30	0.23466303117383347
-88	30	0.22725335442398054
-87	30	0.2658145107381692
-86	30	0.2152736996904213
-85	30	0.21184107900509436
-84	30	0.2124750610921986
-83	30	0.220015662723737
-82	30	0.21262931263875928
-81	30	-1
-80	30	-1
-79	30	-1
-78	30	-1
-77	30	-1
-76	30	-1
-75	30	-1
-74	30	-1
-73	30	-1
-72	30	-1
-71	30	-1
-70	30	-1
-69	30	-1
-68	30	-1
-67	30	-1
-126	31	-1
-125	31	-1
-124	31	-1
-123	31	-1
-122	31	-1
-121	31	-1
-120	31	-1
-119	31	-1
-118	31	-1
-117	31	0.03570124172869106
-116	31	0.09191192322740027
-115	31	0.16336030989483638
-114	31	0.16041474323786267
-113	31	0.18072712413180891
-112	31	0.19617799984978898
-111	31	0.2922859448800449
-110	31	0.3386754045946421
-109	31	0.37838761116526043
-108	31	0.2685449183739762
-107	31	0.22363526149948926
-106	31	0.3250101504663415
-105	31	0.36675611672573316
-104	31	0.22434256264271096
-103	31	0.20528481773634638
-102	31	0.24891075044050825
-101	31	0.23669547207361424
-100	31	0.2450627392818698
-99	31	0.24856837037057128
-98	31	0.23124821881646263
-97	31	0.2102955144245118
-96	31	0.21815873299732585
-95	31	0.258454218427186
-94	31	0.3230284689131037
-93	31	0.2701713873856617
-92	31	0.2784997737014207
-91	31	0.35332386735900906
-90	31	0.34648296278948
-89	31	0.33829072974580954
-88	31	0.33708920073623966
-87	31	0.34036930020098904
-86	31	0.3115195470249757
-85	31	0.24262537404269713
-84	31	0.27865326764579423
-83	31	0.28443378168729605
-82	31	0.2143923184001836
-81	31	-1
-80	31	-1
-79	31	-1
-78	31	-1
-77	31	-1
-76	31	-1
-75	31	-1
-74	31	-1
-73	31	-1
-72	31	-1
-71	31	-1
-70	31	-1
-69	31	-1
-68	31	-1
-67	31	-1
-126	32	-1
-125	32	-1
-124	32	-1
-123	32	-1
-122	32	-1
-121	32	-1
-120	32	-1
-119	32	-1
-118	32	0.04950205894762322
-117	32	0.06572000688015023
-116	32	0.15687945342649906
-115	32	0.13926253693661406
-114	32	0.12314179123532835
-113	32	0.13697745909018338
-112	32	0.16437965896116652
-111	32	0.2376444015489878
-110	32	0.27852787045414135
-109	32	0.49179072558367404
-108	32	0.467266020410177
-107	32	0.3173757464602908
-106	32	0.7163348478206357
-105	32	0.37344203085274114
-104	32	0.2715175622943075
-103	32	0.2542968436889914
-102	32	0.21044682909345788
-101	32	0.21693412050382976
-100	32	0.22522343886482382
-99	32	0.21337136059834483
-98	32	0.21079662618233874
-97	32	0.2097823465034835
-96	32	0.23302455276451378
-95	32	0.24669367908177117
-94	32	0.28010646087821806
-93	32	0.2986759264983711
-92	32	0.2815713455024198
-91	32	0.33473235645051963
-90	32	0.42548731825380737
-89	32	0.4191565511965578
-88	32	0.356408084569355
-87	32	0.3948837627799773
-86	32	0.44881999718097165
-85	32	0.3868252231395652
-84	32	0.34507146573669284
-83	32	0.3389002534413144
-82	32	0.3063726409460412
-81	32	0.32432483849277566
-80	32	0.2960971234780263
-79	32	-1
-78	32	-1
-77	32	-1
-76	32	-1
-75	32	-1
-74	32	-1
-73	32	-1
-72	32	-1
-71	32	-1
-70	32	-1
-69	32	-1
-68	32	-1
-67	32	-1
-126	33	-1
-125	33	-1
-124	33	-1
-123	33	-1
-122	33	-1
-121	33	-1
-120	33	-1
-119	33	0.03827481261738742
-118	33	0.04455872057639122
-117	33	0.10682199257418913
-116	33	0.13094871341845352
-115	33	0.12205003036488273
-114	33	0.15003762289874123
-113	33	0.1437024692312966
-112	33	0.18317856580668218
-111	33	0.3111822550487405
-110	33	0.45415379717231064
-109	33	0.18294835762601894
-108	33	0.6245642501370465
-107	33	0.5307114623433833
-106	33	0.6354642749882689
-105	33	0.347443218885208
-104	33	0.4267754196812141
-103	33	0.32225015893277986
-102	33	0.257735104301712
-101	33	0.18714302322742832
-100	33	0.16926504263569989
-99	33	0.18354918292604108
-98	33	0.197272183176611
-97	33	0.1995035647988842
-96	33	0.22114815640313676
-95	33	0.25351653214239517
-94	33	0.30378643961297935
-93	33	0.36202259955383775
-92	33	0.32150380854101995
-91	33	0.3125118188279482
-90	33	0.4676386484489217
-89	33	0.4513531944202692
-88	33	0.5018406459559429
-87	33	0.5548051760503803
-86	33	0.6374374077958387
-85	33	0.5946171709881012
-84	33	0.5184288602660755
-83	33	0.49770900163277304
-82	33	0.3820683044778872
-81	33	0.3697261885398733
-80	33	0.3670231948795071
-79	33	0.41740829529500045
-78	33	-1
-77	33	-1
-76	33	-1
-75	33	-1
-74	33	-1
-73	33	-1
-72	33	-1
-71	33	-1
-70	33	-1
-69	33	-1
-68	33	-1
-67	33	-1
-126	34	-1
-125	34	-1
-124	34	-1
-123	34	-1
-122	34	-1
-121	34	0.01983582639012753
-120	34	0.0489384225618795
-119	34	0.1150892562937334
-118	34	0.19736991385876068
-117	34	0.17715083962431535
-116	34	0.14236748999941728
-115	34	0.13407067979457196
-114	34	0.1963476559741562
-113	34	0.32189907111424665
-112	34	0.4895519643549106
-111	34	0.5907802432688682
-110	34	0.5222299655609011
-109	34	0.18627464276484768
-108	34	0.5195748037225766
-107	34	0.5396736156246378
-106	34	0.6781560935487181
-105	34	0.3737392073255081
-104	34	0.3742925749280254
-103	34	0.3173948829303529
-102	34	0.2264343771064965
-101	34	0.16160459956188145
-100	34	0.1413725619122328
-99	34	0.1511611001768019
-98	34	0.17494701227418427
-97	34	0.1912758741022297
-96	34	0.2334992980956032
-95	34	0.3449614918290733
-94	34	0.3491699345665538
-93	34	0.32911379156792503
-92	34	0.300920411832549
-91	34	0.3038663245547193
-90	34	0.427019751063145
-89	34	0.45297698844151596
-88	34	0.5243962401606416
-87	34	0.5543800770453365
-86	34	0.5686606912119175
-85	34	0.6147285160621484
-84	34	0.6549256722105999
-83	34	0.5376000303789124
-82	34	0.4937151286703137
-81	34	0.504245331416818
-80	34	0.4281818099340727
-79	34	0.46460356314338314
-78	34	0.513120033087574
-77	34	0.4625861901093257
-76	34	-1
-75	34	-1
-74	34	-1
-73	34	-1
-72	34	-1
-71	34	-1
-70	34	-1
-69	34	-1
-68	34	-1
-67	34	-1
-126	35	-1
-125	35	-1
-124	35	-1
-123	35	-1
-122	35	0.02846990546901795
-121	35	0.0547609657538558
-120	35	0.2694358024274509
-119	35	0.2926436079373139
-118	35	0.20938127564682155
-117	35	0.18064141220040691
-116	35	0.18122679551016885
-115	35	0.17954735981717282
-114	35	0.30083679499855354
-113	35	0.5789371439912747
-112	35	0.554392049030517
-111	35	0.4795750917984699
-110	35	0.5001902890925769
-109	35	0.36263245996142585
-108	35	0.4672548902052045
-107	35	0.5856372467913443
-106	35	0.23286563401435534
-105	35	0.5813109641778561
-104	35	0.2768559827236771
-103	35	0.23066448165466302
-102	35	0.19757079067573158
-101	35	0.1369074042706503
-100	35	0.11869129927559202
-99	35	0.1250614055278958
-98	35	0.12923328694500846
-97	35	0.16350330964595006
-96	35	0.16039683202565894
-95	35	0.2487944631813287
-94	35	0.2980759523316704
-93	35	0.30943500928343276
-92	35	0.27511540572823945
-91	35	0.25747567699471746
-90	35	0.3174713913981474
-89	35	0.39362864978361106
-88	35	0.4544508520546031
-87	35	0.47537919158608877
-86	35	0.6399880018261019
-85	35	0.6355275955661379
-84	35	0.592148697293686
-83	35	0.7126625348976353
-82	35	0.5480030307828734
-81	35	0.4989219133813778
-80	35	0.4985764093715577
-79	35	0.48337395234607416
-78	35	0.5010818278639911
-77	35	0.4812839991518596
-76	35	0.43489143420360626
-75	35	-1
-74	35	-1
-73	35	-1
-72	35	-1
-71	35	-1
-70	35	-1
-69	35	-1
-68	35	-1
-67	35	-1
-126	36	-1
-125	36	-1
-124	36	-1
-123	36	0.028553872109455373
-122	36	0.028784125185063042
-121	36	0.2725414289144206
-120	36	0.2647592270100706
-119	36	0.08812970186857434
-118	36	0.32109241184713977
-117	36	0.21477543127907475
-116	36	0.2598359819324037
-115	36	0.17969896443263497
-114	36	0.2873548057746496
-113	36	0.5226115725885312
-112	36	0.3163220621145874
-111	36	0.49245171010922845
-110	36	0.5093469871330154
-109	36	0.5553937674780461
-108	36	0.38522658899342443
-107	36	0.05028659342492962
-106	36	0.026313534881080305
-105	36	0.3125090128939216
-104	36	0.6126672769261404
-103	36	0.33925484867738087
-102	36	0.1431878702839147
-101	36	0.1039599492200766
-100	36	0.08536259261569824
-99	36	0.09430780740854502
-98	36	0.10253739678722423
-97	36	0.12792965934932074
-96	36	0.1340313218932909
-95	36	0.22501683794243849
-94	36	0.2503604736678524
-93	36	0.24859875863608036
-92	36	0.2641660151443742
-91	36	0.22577129748353547
-90	36	0.22903102586725108
-89	36	0.3017665131789577
-88	36	0.3315715559474718
-87	36	0.3574917924091441
-86	36	0.5363439072462965
-85	36	0.738130127435235
-84	36	0.7049834417156527
-83	36	0.7610962297880388
-82	36	0.5319923712265682
-81	36	0.5535162234896522
-80	36	0.507299029418067
-79	36	0.4777358955751075
-78	36	0.4966326453401339
-77	36	0.5032643768810865
-76	36	0.5032629739140732
-75	36	-1
-74	36	-1
-73	36	-1
-72	36	-1
-71	36	-1
-70	36	-1
-69	36	-1
-68	36	-1
-67	36	-1
-126	37	-1
-125	37	-1
-124	37	-1
-123	37	0.020749935440134603
-122	37	0.18668285004705085
-121	37	0.29038502746120864
-120	37	0.15013440891643526
-119	37	0.04850585416045659
-118	37	0.4322377688634293
-117	37	0.5017751741619867
-116	37	0.4380073304091136
-115	37	0.45735592908357164
-114	37	0.512876852138594
-113	37	0.1873784785047215
-112	37	0.5605268496553425
-111	37	0.23849351459791854
-110	37	0.4683877393029143
-109	37	0.1750790688825938
-108	37	-1
-107	37	-1
-106	37	0.03341590480101859
-105	37	0.5355723689200904
-104	37	0.45160273548637636
-103	37	0.3012051580175777
-102	37	0.1225444452934993
-101	37	0.10238719513877541
-100	37	0.08125853062401073
-99	37	0.07469077437886674
-98	37	0.07614863481488832
-97	37	0.12388006989020474
-96	37	0.13600406187009703
-95	37	0.15463235857367638
-94	37	0.21491491425954162
-93	37	0.26687134708309596
-92	37	0.2857461918564873
-91	37	0.31783411448977783
-90	37	0.28219272894574415
-89	37	0.3148905213397362
-88	37	0.34744020718268603
-87	37	0.3912478708806433
-86	37	0.4431201163302835
-85	37	0.48373554371098054
-84	37	0.7163698284648351
-83	37	0.7148541564347503
-82	37	0.6197391659847467
-81	37	0.5969967901050045
-80	37	0.6712684608245312
-79	37	0.447354738432233
-78	37	0.4410147304989222
-77	37	0.46143491537817394
-76	37	0.4128715208639433
-75	37	-1
-74	37	-1
-73	37	-1
-72	37	-1
-71	37	-1
-70	37	-1
-69	37	-1
-68	37	-1
-67	37	-1
-126	38	-1
-125	38	-1
-124	38	0.030740543978947262
-123	38	0.14705875915798408
-122	38	0.28596881466216506
-121	38	0.3246125589678727
-120	38	0.03193927266635845
-119	38	0.3256778411742198
-118	38	0.36570869896602265
-117	38	0.18029733921694052
-116	38	0.3789092155945956
-115	38	0.25754598434831294
-114	38	0.4105431287492539
-113	38	0.21582124030327657
-112	38	0.11920424272189817
-111	38	0.3493026458929029
-110	38	0.3772940264376975
-109	38	0.2725910284748991
-108	38	0.020785456694289838
-107	38	-1
-106	38	0.029456123001672243
-105	38	0.5382151846486976
-104	38	0.40396059458490274
-103	38	0.28402575211424785
-102	38	0.20712213398391094
-101	38	0.1419229926371356
-100	38	0.11515162285403335
-99	38	0.0714271270406272
-98	38	0.08299428141292246
-97	38	0.13386443429049666
-96	38	0.15259391297507854
-95	38	0.1721257859070467
-94	38	0.19616209955697106
-93	38	0.20007836038425209
-92	38	0.23749667847559588
-91	38	0.21809041785688932
-90	38	0.2595037312843031
-89	38	0.2983834359354287
-88	38	0.30921497729017294
-87	38	0.44967880005540783
-86	38	0.4672864101974376
-85	38	0.5866095029315931
-84	38	0.6390429632459119
-83	38	0.6426788925576996
-82	38	0.6544032072948299
-81	38	0.4193951023543938
-80	38	0.35752537943944357
-79	38	0.6296781584318271
-78	38	0.3932405423421524
-77	38	0.3782984666412324
-76	38	0.46653703875004243
-75	38	-1
-74	38	-1
-73	38	-1
-72	38	-1
-71	38	-1
-70	38	-1
-69	38	-1
-68	38	-1
-67	38	-1
-126	39	-1
-125	39	-1
-124	39	0.0521377522803592
-123	39	0.3781343007944441
-122	39	0.33460297483254886
-121	39	0.07175088506174038
-120	39	0.3031010434613927
-119	39	0.4532329831558845
-118	39	0.2158737486820294
-117	39	0.13951684809056655
-116	39	0.14353814438158008
-115	39	0.16163080698569077
-114	39	0.4269571880874632
-113	39	0.4137973575022772
-112	39	0.09874168823884336
-111	39	0.33002610360425033
-110	39	0.43510758465479576
-109	39	0.26816101048044416
-108	39	0.018362147313968208
-107	39	-1
-106	39	-1
-105	39	0.47665233738513324
-104	39	0.4073155563694843
-103	39	0.29580755108647167
-102	39	0.2198949046763416
-101	39	0.16762332804913602
-100	39	0.13989974584784898
-99	39	0.12073289687341318
-98	39	0.11049193915949368
-97	39	0.14351387305224922
-96	39	0.17658290922419945
-95	39	0.1884818372358108
-94	39	0.19779657483374605
-93	39	0.2677421967676201
-92	39	0.27571858801284405
-91	39	0.34751749195889453
-90	39	0.3883171569677842
-89	39	0.41463492880924485
-88	39	0.469213619218104
-87	39	0.5226684395181388
-86	39	0.5651697351581756
-85	39	0.5627400768844629
-84	39	0.5926924873080589
-83	39	0.6172967874767797
-82	39	0.603386556601722
-81	39	0.6104941745536017
-80	39	0.30322365342524576
-79	39	0.5890729259447604
-78	39	0.6399962325659134
-77	39	0.5800568987301932
-76	39	0.552893493197995
-75	39	0.6347515677454891
-74	39	-1
-73	39	-1
-72	39	-1
-71	39	-1
-70	39	-1
-69	39	-1
-68	39	-1
-67	39	-1
-126	40	-1
-125	40	-1
-124	40	0.06204567368465061
-123	40	0.3860741868379808
-122	40	0.14645789644550825
-121	40	0.09839863474473998
-120	40	0.3204600759079979
-119	40	0.3834031060006115
-118	40	0.3226459359272447
-117	40	0.24583880451497234
-116	40	0.10856461790146626
-115	40	0.24670051620768288
-114	40	0.23910095254913025
-113	40	0.4024761619536484
-112	40	0.11850822143346378
-111	40	0.02145560914162082
-110	40	0.19053060867162686
-109	40	0.143439076204211
-108	40	0.03802717023330499
-107	40	-1
-106	40	0.02490238108755571
-105	40	0.4440175475631538
-104	40	0.4007525702121857
-103	40	0.26551060002373816
-102	40	0.2415139809871781
-101	40	0.24275712199836377
-100	40	0.23281111471621668
-99	40	0.21112109504007198
-98	40	0.20383428078813448
-97	40	0.20709384081580848
-96	40	0.23990251436942198
-95	40	0.29544367756189027
-94	40	0.30717785983368107
-93	40	0.32969170174006257
-92	40	0.3042247265079487
-91	40	0.38349998554943976
-90	40	0.4368219168139704
-89	40	0.4815378426501411
-88	40	0.5183450563698115
-87	40	0.58810506576782
-86	40	0.579754044917579
-85	40	0.5854259599591344
-84	40	0.6170137622646207
-83	40	0.5159310177955142
-82	40	0.5978937536822038
-81	40	0.5921836779378854
-80	40	0.5497514082749052
-79	40	0.3170023234069052
-78	40	0.5300963080735981
-77	40	0.5672887765351335
-76	40	0.5452809941835793
-75	40	0.5871335578766449
-74	40	0.5429246643190976
-73	40	0.5498638326982414
-72	40	-1
-71	40	-1
-70	40	-1
-69	40	-1
-68	40	-1
-67	40	-1
-126	41	-1
-125	41	-1
-124	41	0.03302144753085756
-123	41	0.11952178092258549
-122	41	0.11602416545208694
-121	41	0.10069550686719617
-120	41	0.11167798876634959
-119	41	0.3126281622058083
-118	41	0.21233530687144245
-117	41	0.1468738106931714
-116	41	0.048755984472709346
-115	41	0.14196537159405204
-114	41	0.3701745300317716
-113	41	0.37060907568137197
-112	41	0.07050807140952448
-111	41	0.053822855960089136
-110	41	0.12214754592542369
-109	41	0.09492018380364373
-108	41	0.08315192813965545
-107	41	0.023693208713697175
-106	41	0.06783534442419288
-105	41	0.38830338918482654
-104	41	0.33568024773030336
-103	41	0.365454761936607
-102	41	0.35170886526437933
-101	41	0.3574573823048634
-100	41	0.31648430122001076
-99	41	0.30295712710516365
-98	41	0.26833935564718076
-97	41	0.2459452055332645
-96	41	0.31012181775514613
-95	41	0.3793213137719825
-94	41	0.3189196555397976
-93	41	0.3490877955244791
-92	41	0.3997583342553944
-91	41	0.44259428429368136
-90	41	0.5069519353789652
-89	41	0.5239209149365199
-88	41	0.5162494913075437
-87	41	0.5653469766575283
-86	41	0.5334914882458955
-85	41	0.5173826209986563
-84	41	0.5693986518609375
-83	41	0.5328486487603804
-82	41	0.48080231381061084
-81	41	0.36500038768655135
-80	41	0.28474892549094727
-79	41	0.1503980357713564
-78	41	0.17395082151668775
-77	41	0.2938016636756969
-76	41	0.22723541515243656
-75	41	0.3714865847826528
-74	41	0.4711862843700028
-73	41	0.45731271769956056
-72	41	0.47074565919667793
-71	41	0.41387854252678286
-70	41	-1
-69	41	-1
-68	41	-1
-67	41	-1
-126	42	-1
-125	42	-1
-124	42	0.09269717321788348
-123	42	0.07423085373255164
-122	42	0.05794134045267386
-121	42	0.06846392976485244
-120	42	0.11885111592463897
-119	42	0.14616251577051836
-118	42	0.20897781974623694
-117	42	0.15584066859047738
-116	42	0.319141960339619
-115	42	0.3354133098732307
-114	42	0.29205627917996013
-113	42	0.18718822682459835
-112	42	0.06341902874090163
-111	42	-1
-110	42	0.019343771532620808
-109	42	0.09534228045927902
-108	42	0.16977367429671836
-107	42	0.1806702572022013
-106	42	0.15010697623476763
-105	42	0.39003446341702713
-104	42	0.43813789987248897
-103	42	0.3317963673816903
-102	42	0.3381352529413905
-101	42	0.3486228054906891
-100	42	0.2860719420907594
-99	42	0.27992776964628485
-98	42	0.2978765907190739
-97	42	0.3021635341375078
-96	42	0.367400677184118
-95	42	0.3975877572234796
-94	42	0.4185932599406994
-93	42	0.46912008808388095
-92	42	0.4768549258218604
-91	42	0.4684777162540369
-90	42	0.4381382739970259
-89	42	0.4526047345273081
-88	42	0.4365591878579378
-87	42	0.5451256389696348
-86	42	0.4733102828970745
-85	42	0.42579730849196296
-84	42	0.4711548579089039
-83	42	0.42536949708402655
-82	42	0.30070238140556155
-81	42	0.2999576116899701
-80	42	0.294627552944
-79	42	0.2293192046449058
-78	42	0.26494931968726554
-77	42	0.27556599196735915
-76	42	0.2179875616685842
-75	42	0.18343806793858408
-74	42	0.29006545028179526
-73	42	0.25212142174432384
-72	42	0.37957085483808967
-71	42	0.49607155206592973
-70	42	-1
-69	42	-1
-68	42	-1
-67	42	-1
-126	43	-1
-125	43	-1
-124	43	0.05708084466470818
-123	43	0.032644047533644784
-122	43	0.022973957097455793
-121	43	0.07205525407872908
-120	43	0.10499604035943266
-119	43	0.13715950808983515
-118	43	0.274510165758682
-117	43	0.3249304338806432
-116	43	0.13954191443453834
-115	43	0.03526111601162293
-114	43	0.09347440759016377
-113	43	0.24465062239825613
-112	43	0.06596811691990377
-111	43	-1
-110	43	-1
-109	43	0.2136816688423567
-108	43	0.18938234564299708
-107	43	0.31014502282954687
-106	43	0.3398527651591287
-105	43	0.4162369300762176
-104	43	0.3984662016361027
-103	43	0.2979880424186141
-102	43	0.29797279684373573
-101	43	0.28134755355756424
-100	43	0.26319059765178865
-99	43	0.2840225439963441
-98	43	0.34445325299881857
-97	43	0.3635068825352774
-96	43	0.37408020313465856
-95	43	0.4081927848773624
-94	43	0.3978100807295279
-93	43	0.36534869763039807
-92	43	0.411481526618914
-91	43	0.42986254570983445
-90	43	0.4136381675118296
-89	43	0.4262312929547579
-88	43	0.33562571907905125
-87	43	0.2913873632142236
-86	43	0.3092017239284535
-85	43	0.4496762747147838
-84	43	0.42048324356994493
-83	43	0.31486528663972285
-82	43	0.24526510324387488
-81	43	0.21126138238829317
-80	43	0.34430007706030147
-79	43	0.42710001012942184
-78	43	0.4596698893442504
-77	43	0.3974904848438876
-76	43	0.2139222496258053
-75	43	0.08135179987105798
-74	43	0.26590672308339974
-73	43	0.11708244217648071
-72	43	0.1948665530512802
-71	43	0.2584289276084921
-70	43	0.25707599975195544
-69	43	-1
-68	43	-1
-67	43	-1
-126	44	-1
-125	44	-1
-124	44	0.04949710647406611
-123	44	0.04837020595649287
-122	44	0.04128796954850744
-121	44	0.0701510163046279
-120	44	0.06615124152759912
-119	44	0.026354398633622364
-118	44	0.22441089648937435
-117	44	0.18507099059853097
-116	44	-1
-115	44	0.008731128199665027
-114	44	0.017099952140118616
-113	44	0.03249109700516114
-112	44	0.01968016186872213
-111	44	-1
-110	44	-1
-109	44	0.30630916136524405
-108	44	0.04203633740683247
-107	44	0.309676226078594
-106	44	0.33948855492246405
-105	44	0.28907198128030465
-104	44	0.3978208368099635
-103	44	0.2965373745268143
-102	44	0.2836935108192607
-101	44	0.2735282572053814
-100	44	0.3501441829199616
-99	44	0.347221522037759
-98	44	0.40403298768279133
-97	44	0.40409331526436526
-96	44	0.3802198673784635
-95	44	0.41865480342701816
-94	44	0.39574528741041937
-93	44	0.3729003078764345
-92	44	0.45003636958154264
-91	44	0.3293162303548375
-90	44	0.33934479756916325
-89	44	0.34783162562629616
-88	44	0.3305590440070533
-87	44	0.316752492394282
-86	44	0.2262593242356846
-85	44	0.20299641953465078
-84	44	0.2157967632054504
-83	44	-1
-82	44	0.14589773848264628
-81	44	0.1273915747341354
-80	44	0.23047585741627535
-79	44	0.22664969513059144
-78	44	0.26341929062807745
-77	44	0.32285291097416696
-76	44	0.32126514514582294
-75	44	0.13052921692834962
-74	44	0.21144356233153289
-73	44	0.09969697783134408
-72	44	0.05550387232925353
-71	44	0.12185053780869834
-70	44	0.19628900259988494
-69	44	0.17267362581953147
-68	44	0.09177202870994285
-67	44	-1
-126	45	-1
-125	45	-1
-124	45	0.004149562082553011
-123	45	0.0863560054985083
-122	45	0.07130521856028087
-121	45	0.2983134372345762
-120	45	0.29821892402344374
-119	45	0.14747379421298554
-118	45	0.030806222476710044
-117	45	0.07480276855898545
-116	45	-1
-115	45	0.012934813382472097
-114	45	-1
-113	45	0.03504842247115429
-112	45	0.04294180857600064
-111	45	0.021959674612666527
-110	45	0.07330046212798108
-109	45	0.2612618827798613
-108	45	0.3081719180813172
-107	45	0.3492742498405528
-106	45	0.380036826948789
-105	45	0.3754276126542761
-104	45	0.3910982865376803
-103	45	0.2547722530911338
-102	45	0.31166088192190017
-101	45	0.33071084503789744
-100	45	0.32475291178788784
-99	45	0.3732806989993197
-98	45	0.35885894635119614
-97	45	0.4322127025194575
-96	45	0.42110990216923955
-95	45	0.449303179020368
-94	45	0.40835019777625986
-93	45	0.3836981967290853
-92	45	0.254562939765856
-91	45	0.2279655472455221
-90	45	0.10873532157453679
-89	45	0.1933736277930384
-88	45	0.2354642188695883
-87	45	0.11167247042943042
-86	45	0.22638860296940774
-85	45	0.19688872423252327
-84	45	0.16995480669125476
-83	45	0.0837089341032941
-82	45	0.07744083290597399
-81	45	0.13829540630252066
-80	45	0.10542567562448633
-79	45	0.06462252190429014
-78	45	0.11287828316494766
-77	45	0.20539915019482066
-76	45	0.2111384637716972
-75	45	0.21803793753747674
-74	45	0.26155425175232916
-73	45	0.2207937949949058
-72	45	0.07290854796935957
-71	45	0.03753885821119648
-70	45	0.06484139411148555
-69	45	0.143174588862855
-68	45	0.1338902769428825
-67	45	-1
-126	46	-1
-125	46	-1
-124	46	0.004100596382571146
-123	46	0.03972798433765039
-122	46	-1
-121	46	0.18483885567650274
-120	46	0.49868546667406183
-119	46	0.41040283204791933
-118	46	0.250805167445516
-117	46	0.17647598443155563
-116	46	0.03391278146908791
-115	46	0.020769189759425762
-114	46	0.01612605452846419
-113	46	0.024886688433855764
-112	46	0.05233446696185716
-111	46	0.023831852719890058
-110	46	0.10138902152123339
-109	46	0.3179218560467925
-108	46	0.4104714839004391
-107	46	0.4094744420096212
-106	46	0.2855715037570989
-105	46	0.3579328945912535
-104	46	0.34192064500566655
-103	46	0.340250366010711
-102	46	0.3713153292758904
-101	46	0.3183651468574427
-100	46	0.379816280534291
-99	46	0.30972098072631976
-98	46	0.3517503930879743
-97	46	0.3853492083103909
-96	46	0.258144349779505
-95	46	0.2881347151373687
-94	46	0.18873485766011106
-93	46	0.21972716594022593
-92	46	0.19134066311890605
-91	46	0.16256904585242266
-90	46	0.1355497530918353
-89	46	0.10196530425163541
-88	46	0.10336597975219299
-87	46	0.09231190912290524
-86	46	0.07796177326425623
-85	46	0.06811421685399238
-84	46	0.05593748266751169
-83	46	0.06255824300641988
-82	46	0.09167816086363656
-81	46	0.12175334960712715
-80	46	0.09997874972630451
-79	46	0.06535595564641378
-78	46	0.07657719447189842
-77	46	0.0690052599103953
-76	46	0.06869136942394267
-75	46	0.0401458711569343
-74	46	0.06971664836418255
-73	46	0.13250639028091796
-72	46	0.09738833013908922
-71	46	0.0535036341989858
-70	46	0.0481300881521587
-69	46	0.058195623547286114
-68	46	0.07582085495500357
-67	46	-1
-126	47	-1
-125	47	-1
-124	47	-1
-123	47	0.07823557630658085
-122	47	-1
-121	47	0.06464755083580824
-120	47	0.4471269901203998
-119	47	0.28101809949037687
-118	47	0.23747481089641453
-117	47	0.08445982075506375
-116	47	0.02424058938831293
-115	47	0.07865865503912547
-114	47	0.0038319942512023662
-113	47	0.03424928217192762
-112	47	0.13173753629826404
-111	47	0.12539790248949012
-110	47	0.1844202570852874
-109	47	0.32860199855456984
-108	47	0.35427105715528606
-107	47	0.3834332230258313
-106	47	0.3326302909744232
-105	47	0.3582591311874236
-104	47	0.33607036609114777
-103	47	0.3310141665061828
-102	47	0.31268998628552974
-101	47	0.36471165707520475
-100	47	0.3526968346351776
-99	47	0.3600913125757193
-98	47	0.2933569698980333
-97	47	0.31112837176231456
-96	47	0.26745623467784646
-95	47	0.2591818812983281
-94	47	0.23293171376068392
-93	47	0.13501576514032895
-92	47	0.0880161737778544
-91	47	0.028748086703735548
-90	47	0.03099051902951721
-89	47	0.09893426884420865
-88	47	0.06822290003195959
-87	47	-1
-86	47	0.014523945700687088
-85	47	0.017434230543209184
-84	47	0.0273727356930802
-83	47	0.03755266247129646
-82	47	0.04709820404321999
-81	47	0.04707145600945487
-80	47	0.05916272612203923
-79	47	0.040484919647870245
-78	47	0.033884344263038726
-77	47	0.03195978872065028
-76	47	0.030936248524195614
-75	47	0.02309206914906403
-74	47	0.031963766599788786
-73	47	0.0369973129440449
-72	47	0.0038032665187440603
-71	47	0.011372974384534738
-70	47	0.03736777106047564
-69	47	0.04316664526362545
-68	47	0.037874490009799255
-67	47	-1
-126	48	-1
-125	48	-1
-124	48	0.02352319342977453
-123	48	0.04648719974986033
-122	48	-1
-121	48	-1
-120	48	0.12435116750705949
-119	48	0.08066100697302665
-118	48	0.07072444633543613
-117	48	0.03488629373246934
-116	48	0.024363682908129885
-115	48	0.0211933338115892
-114	48	0.011919059091754697
-113	48	0.0835719951696781
-112	48	0.15131446317758745
-111	48	0.2372804157870453
-110	48	0.17676932612781945
-109	48	0.2512945036335443
-108	48	0.298989667335009
-107	48	0.26103047740067997
-106	48	0.30761199394629085
-105	48	0.3115038525006531
-104	48	0.28490125029614294
-103	48	0.20974454121903055
-102	48	0.27971497696281394
-101	48	0.2749095811142682
-100	48	0.24263309036127054
-99	48	0.20579918285589274
-98	48	0.3619190044695723
-97	48	0.28830232292989644
-96	48	0.2032996100593483
-95	48	0.18082381661836874
-94	48	0.16035114206659098
-93	48	0.11784603970939128
-92	48	0.069096789478346
-91	48	0.03143397726089771
-90	48	0.03416930556967616
-89	48	0.034464303702327066
-88	48	0.011977702738788025
-87	48	0.004152243900764589
-86	48	0.015010793960545013
-85	48	0.015730639499488712
-84	48	0.025675317704218447
-83	48	0.031036165028952095
-82	48	0.04693195432276116
-81	48	0.04463439287584574
-80	48	0.03691359322580184
-79	48	0.03453475135262388
-78	48	0.03272091516099467
-77	48	0.02483158737206227
-76	48	0.023706387250509206
-75	48	0.018915382102274985
-74	48	0.013149232572367142
-73	48	0.037737998155004844
-72	48	0.036528652748548
-71	48	0.013144067783135344
-70	48	0.01849923496208762
-69	48	0.033256388386912486
-68	48	0.0231099859731358
-67	48	-1
-126	49	-1
-125	49	0.023748031988022028
-124	49	0.004186591152123058
-123	49	0.009869269663073731
-122	49	-1
-121	49	-1
-120	49	0.03974200746060445
-119	49	0.020922169282561017
-118	49	0.012368775117201525
-117	49	-1
-116	49	0.024762337855594847
-115	49	-1
-114	49	0.06715469965422476
-113	49	0.07460594164012642
-112	49	0.17226935619807912
-111	49	0.10205095071124347
-110	49	0.08113672502791201
-109	49	0.10186828440610582
-108	49	0.12738671111515582
-107	49	0.12606554643180126
-106	49	0.15136506352120216
-105	49	0.174188914371966
-104	49	0.17404070493667614
-103	49	0.12500456665762844
-102	49	0.14474637022036027
-101	49	0.17232973054522008
-100	49	0.16626043912680455
-99	49	0.18636981069391964
-98	49	0.22219946505803093
-97	49	0.14602094704575833
-96	49	0.10336235074418515
-95	49	0.14089006285011627
-94	49	0.1099530314703272
-93	49	0.08942871837934488
-92	49	0.061950197102835704
-91	49	0.04257508983431614
-90	49	0.031156946459131054
-89	49	0.0334121841324992
-88	49	0.015830978764971877
-87	49	0.030293259388865696
-86	49	0.03171465951814443
-85	49	0.027714737897234908
-84	49	0.03286138115368222
-83	49	0.0407367952510876
-82	49	0.03807086049672328
-81	49	0.029642380902364065
-80	49	0.024818308756936622
-79	49	0.025280887558086343
-78	49	0.02811903838396158
-77	49	0.027391382059998914
-76	49	0.024491550257037586
-75	49	0.018627697169008983
-74	49	0.012788472699243998
-73	49	0.020263442598586725
-72	49	0.016065127412319937
-71	49	0.010933410789583287
-70	49	0.017266419788120182
-69	49	0.011733470499859375
-68	49	0.003920987423148974
-67	49	-1
-126	50	-1
-125	50	-1
-124	50	-1
-123	50	-1
-122	50	0.01863285821699541
-121	50	0.037464015532902524
-120	50	0.05246746823472237
-119	50	0.00391129507230284
-118	50	-1
-117	50	-1
-116	50	-1
-115	50	-1
-114	50	0.07259192637378763
-113	50	0.09737212119352835
-112	50	0.16614354391525255
-111	50	0.18860375506927057
-110	50	0.16884981116531655
-109	50	0.16381706918881475
-108	50	0.13526536232511666
-107	50	0.1525193499548759
-106	50	0.16508253608173945
-105	50	0.11949372158231858
-104	50	0.08954865335275913
-103	50	0.08015023344903446
-102	50	0.10576600736258382
-101	50	0.06804405915021165
-100	50	0.09681589153830375
-99	50	0.14319846736142217
-98	50	0.12493509173112753
-97	50	0.14203895253734533
-96	50	0.10148112162910285
-95	50	0.09327773967423292
-94	50	0.07514831933437259
-93	50	0.06755473231529682
-92	50	0.06386942791775282
-91	50	0.04130802449430755
-90	50	0.02800033802151908
-89	50	0.02708712621568261
-88	50	0.030498992342325445
-87	50	0.032917719632381486
-86	50	0.043465877550722634
-85	50	0.04793148881830613
-84	50	0.04229005183214865
-83	50	0.03864779981568754
-82	50	0.02900931542037521
-81	50	0.017222778160891693
-80	50	0.017531786322137873
-79	50	0.01849987658566839
-78	50	0.01860180962167872
-77	50	0.022518796250561305
-76	50	0.01787585462904757
-75	50	0.018232878868669845
-74	50	0.012315310850256935
-73	50	0.008157077963905775
-72	50	0.003779263436706125
-71	50	0.003771150078467945
-70	50	-1
-69	50	-1
-68	50	-1
-67	50	-1
-126	51	-1
-125	51	-1
-124	51	-1
-123	51	-1
-122	51	0.021857589120907416
-121	51	0.012273215292677157
-120	51	-1
-119	51	-1
-118	51	-1
-117	51	-1
-116	51	-1
-115	51	0.028696558531269373
-114	51	0.05870142121493763
-113	51	0.059416775388815936
-112	51	0.07578199276873389
-111	51	0.08374073468892994
-110	51	0.10587357752005377
-109	51	0.10778799148155842
-108	51	0.13619936423146822
-107	51	0.12579684083629178
-106	51	0.1001941332221934
-105	51	0.08305046556525027
-104	51	0.059489243311611976
-103	51	0.07087454509963731
-102	51	0.06095366028014258
-101	51	0.06661842954304335
-100	51	0.1136175438967334
-99	51	0.0924019515458218
-98	51	0.06773045861027513
-97	51	0.0777218846112009
-96	51	0.07031508862028202
-95	51	0.07016300699603531
-94	51	0.06752301590768178
-93	51	0.05993298307170648
-92	51	0.04479099766574349
-91	51	0.03703991076381546
-90	51	0.03526538290196618
-89	51	0.03429182480832898
-88	51	0.03533201915854341
-87	51	0.03956621475852085
-86	51	0.04039055702186393
-85	51	0.03392214580624633
-84	51	0.027805497703950948
-83	51	0.021652560456888365
-82	51	0.020363915613591833
-81	51	0.017092937305051886
-80	51	0.01579149459665961
-79	51	0.01433945834436611
-78	51	0.009654651532456192
-77	51	0.010710151036881478
-76	51	0.017412951274862094
-75	51	0.012614712428707063
-74	51	0.01230260090442736
-73	51	0.0037944053790877666
-72	51	-1
-71	51	-1
-70	51	-1
-69	51	-1
-68	51	-1
-67	51	-1
-126	52	-1
-125	52	-1
-124	52	-1
-123	52	0.01870509324726723
-122	52	-1
-121	52	-1
-120	52	-1
-119	52	-1
-118	52	-1
-117	52	-1
-116	52	0.019745581285243115
-115	52	0.03450451180161822
-114	52	0.04146705267589301
-113	52	0.04583600793405905
-112	52	0.05543014173614549
-111	52	0.06379001998479744
-110	52	0.06892700241039085
-109	52	0.0702436308337356
-108	52	0.0952971516870164
-107	52	0.11224041953577317
-106	52	0.07824581796577827
-105	52	0.061478734714557476
-104	52	0.04896485820165631
-103	52	0.0410265154218343
-102	52	0.04006158276939515
-101	52	0.0766998699075454
-100	52	0.08043161251323115
-99	52	0.08476169249076872
-98	52	0.0708038449152781
-97	52	0.05952932140262656
-96	52	0.06013886380435831
-95	52	0.06783861801389068
-94	52	0.06464524996990635
-93	52	0.057283246039166916
-92	52	0.04452047476029607
-91	52	0.03635917807458117
-90	52	0.03690149497359008
-89	52	0.03439458653018853
-88	52	0.03108749585072506
-87	52	0.034802482353714734
-86	52	0.029667814823693343
-85	52	0.027118585412678538
-84	52	0.02165170558232157
-83	52	0.02201997787614551
-82	52	0.019479395418489625
-81	52	0.017295186223761826
-80	52	0.013046830010063015
-79	52	0.011407630569229547
-78	52	0.003830808257714191
-77	52	0.008552022718338378
-76	52	0.010178504169664728
-75	52	0.010045931549987666
-74	52	0.0038780309114786735
-73	52	-1
-72	52	-1
-71	52	-1
-70	52	-1
-69	52	-1
-68	52	-1
-67	52	-1
-126	53	-1
-125	53	-1
-124	53	-1
-123	53	-1
-122	53	-1
-121	53	-1
-120	53	-1
-119	53	-1
-118	53	-1
-117	53	-1
-116	53	-1
-115	53	-1
-114	53	-1
-113	53	-1
-112	53	-1
-111	53	-1
-110	53	-1
-109	53	-1
-108	53	-1
-107	53	-1
-106	53	-1
-105	53	-1
-104	53	-1
-103	53	-1
-102	53	-1
-101	53	-1
-100	53	-1
-99	53	-1
-98	53	-1
-97	53	-1
-96	53	-1
-95	53	-1
-94	53	-1
-93	53	-1
-92	53	-1
-91	53	-1
-90	53	-1
-89	53	-1
-88	53	-1
-87	53	-1
-86	53	-1
-85	53	-1
-84	53	-1
-83	53	-1
-82	53	-1
-81	53	-1
-80	53	-1
-79	53	-1
-78	53	-1
-77	53	-1
-76	53	-1
-75	53	-1
-74	53	-1
-73	53	-1
-72	53	-1
-71	53	-1
-70	53	-1
-69	53	-1
-68	53	-1
-67	53	-1
