# Supplementary material for: The impacts of climate change on the abundance and distribution of the Spotted Wing Drosophila (Drosophila suzukii) in the United States and Canada
Source: PeerJ. 2017 Apr 6;5:e3192. doi: 10.7717/peerj.3192 (PMC5385127; doi:10.7717/peerj.3192)
Supplement: Supplemental Information 2 — Raw data used to create consensus maps (shown in Figs. 3 and 4A) coefficient of variance maps (shown in Fig. 4B) and in scatter plots shown in Fig. 5. [file peerj-05-3192-s002.zip › model_ccsm4_rcp60_year90_norm__mean.txt]

-126	24	-1
-125	24	-1
-124	24	-1
-123	24	-1
-122	24	-1
-121	24	-1
-120	24	-1
-119	24	-1
-118	24	-1
-117	24	-1
-116	24	-1
-115	24	-1
-114	24	-1
-113	24	-1
-112	24	-1
-111	24	-1
-110	24	-1
-109	24	-1
-108	24	-1
-107	24	-1
-106	24	-1
-105	24	-1
-104	24	-1
-103	24	-1
-102	24	-1
-101	24	-1
-100	24	-1
-99	24	-1
-98	24	-1
-97	24	-1
-96	24	-1
-95	24	-1
-94	24	-1
-93	24	-1
-92	24	-1
-91	24	-1
-90	24	-1
-89	24	-1
-88	24	-1
-87	24	-1
-86	24	-1
-85	24	-1
-84	24	-1
-83	24	-1
-82	24	-1
-81	24	-1
-80	24	-1
-79	24	-1
-78	24	-1
-77	24	-1
-76	24	-1
-75	24	-1
-74	24	-1
-73	24	-1
-72	24	-1
-71	24	-1
-70	24	-1
-69	24	-1
-68	24	-1
-67	24	-1
-126	25	-1
-125	25	-1
-124	25	-1
-123	25	-1
-122	25	-1
-121	25	-1
-120	25	-1
-119	25	-1
-118	25	-1
-117	25	-1
-116	25	-1
-115	25	-1
-114	25	-1
-113	25	0.012427495833889452
-112	25	0.007692149754195503
-111	25	0.009913342468830983
-110	25	0.010998914384125072
-109	25	0.011166232230136722
-108	25	0.010426344839751703
-107	25	0.1121456350843515
-106	25	0.2751854418415457
-105	25	0.18524477144591744
-104	25	0.08270223979942436
-103	25	0.09132392104588011
-102	25	0.27422867445712423
-101	25	0.29557731484646815
-100	25	0.006185614032363829
-99	25	0.00641177998446822
-98	25	0.007192825750468099
-97	25	-1
-96	25	-1
-95	25	-1
-94	25	-1
-93	25	-1
-92	25	-1
-91	25	-1
-90	25	-1
-89	25	-1
-88	25	-1
-87	25	-1
-86	25	-1
-85	25	-1
-84	25	-1
-83	25	-1
-82	25	0.014847492341436902
-81	25	0.015177952803628483
-80	25	-1
-79	25	-1
-78	25	-1
-77	25	-1
-76	25	-1
-75	25	-1
-74	25	-1
-73	25	-1
-72	25	-1
-71	25	-1
-70	25	-1
-69	25	-1
-68	25	-1
-67	25	-1
-126	26	-1
-125	26	-1
-124	26	-1
-123	26	-1
-122	26	-1
-121	26	-1
-120	26	-1
-119	26	-1
-118	26	-1
-117	26	-1
-116	26	-1
-115	26	-1
-114	26	0.011723127827036989
-113	26	0.006769187888803079
-112	26	0.008026379895220813
-111	26	-1
-110	26	0.011114514189468076
-109	26	0.010325637061599698
-108	26	0.1583385578266058
-107	26	0.1193183413525369
-106	26	0.37205798518784844
-105	26	0.17078098590607396
-104	26	0.07811403259765796
-103	26	0.19222376538201344
-102	26	0.21702248871944374
-101	26	0.008325818886124627
-100	26	0.0058748398162412506
-99	26	0.006924357724039569
-98	26	0.008355251263441945
-97	26	-1
-96	26	-1
-95	26	-1
-94	26	-1
-93	26	-1
-92	26	-1
-91	26	-1
-90	26	-1
-89	26	-1
-88	26	-1
-87	26	-1
-86	26	-1
-85	26	-1
-84	26	-1
-83	26	0.013190112225202019
-82	26	0.013935788257484105
-81	26	0.01487618862872788
-80	26	-1
-79	26	-1
-78	26	-1
-77	26	-1
-76	26	-1
-75	26	-1
-74	26	-1
-73	26	-1
-72	26	-1
-71	26	-1
-70	26	-1
-69	26	-1
-68	26	-1
-67	26	-1
-126	27	-1
-125	27	-1
-124	27	-1
-123	27	-1
-122	27	-1
-121	27	-1
-120	27	-1
-119	27	-1
-118	27	-1
-117	27	-1
-116	27	-1
-115	27	0.006394731690508844
-114	27	0.00819533509726817
-113	27	0.006430909439695193
-112	27	0.012782512895371302
-111	27	0.011780818765937121
-110	27	0.011107076593674657
-109	27	0.15843186448610674
-108	27	0.1773051847020103
-107	27	0.3348336506688832
-106	27	0.2070568679584501
-105	27	0.22002070405187163
-104	27	0.18029086686245224
-103	27	0.4266993788690907
-102	27	0.14087170268846827
-101	27	0.006456412106408126
-100	27	0.006847021505707223
-99	27	0.008032503378578396
-98	27	0.009664059548654288
-97	27	0.008947713009441874
-96	27	-1
-95	27	-1
-94	27	-1
-93	27	-1
-92	27	-1
-91	27	-1
-90	27	-1
-89	27	-1
-88	27	-1
-87	27	-1
-86	27	-1
-85	27	-1
-84	27	-1
-83	27	0.012246850736562358
-82	27	0.012561289315461528
-81	27	0.013829874536401242
-80	27	-1
-79	27	-1
-78	27	-1
-77	27	-1
-76	27	-1
-75	27	-1
-74	27	-1
-73	27	-1
-72	27	-1
-71	27	-1
-70	27	-1
-69	27	-1
-68	27	-1
-67	27	-1
-126	28	-1
-125	28	-1
-124	28	-1
-123	28	-1
-122	28	-1
-121	28	-1
-120	28	-1
-119	28	-1
-118	28	-1
-117	28	-1
-116	28	0.04158645078059682
-115	28	0.00954480174065182
-114	28	0.029088095759419962
-113	28	0.007702907892316108
-112	28	0.010402951767771172
-111	28	0.008702785834185947
-110	28	0.1274283792354522
-109	28	0.22336430180364503
-108	28	0.2649277046421466
-107	28	0.36891617150504785
-106	28	0.19003664269245454
-105	28	0.27975965678563236
-104	28	0.1684652579069584
-103	28	0.5598397699433398
-102	28	0.18154604533061244
-101	28	0.08331757177836452
-100	28	0.09284007943786292
-99	28	0.10907829089061936
-98	28	0.008649821023498106
-97	28	0.13321880757718166
-96	28	0.14666553556348347
-95	28	-1
-94	28	-1
-93	28	-1
-92	28	-1
-91	28	-1
-90	28	-1
-89	28	-1
-88	28	-1
-87	28	-1
-86	28	-1
-85	28	-1
-84	28	-1
-83	28	0.010494640338650048
-82	28	0.010950214593157806
-81	28	0.011720363982020697
-80	28	-1
-79	28	-1
-78	28	-1
-77	28	-1
-76	28	-1
-75	28	-1
-74	28	-1
-73	28	-1
-72	28	-1
-71	28	-1
-70	28	-1
-69	28	-1
-68	28	-1
-67	28	-1
-126	29	-1
-125	29	-1
-124	29	-1
-123	29	-1
-122	29	-1
-121	29	-1
-120	29	-1
-119	29	-1
-118	29	-1
-117	29	-1
-116	29	0.051218920188667263
-115	29	0.04062124501724574
-114	29	0.05684427075504972
-113	29	0.007886847343252809
-112	29	0.025868544609721236
-111	29	0.12492725382207964
-110	29	0.14405034893192586
-109	29	0.30734703894926374
-108	29	0.3434279740585787
-107	29	0.3952148349357867
-106	29	0.23376386961498002
-105	29	0.15367642361634948
-104	29	0.1592825769174327
-103	29	0.22220782674143047
-102	29	0.1553841150649943
-101	29	0.16832025658957236
-100	29	0.17280970426671263
-99	29	0.1664026906288444
-98	29	0.16399603166103718
-97	29	0.16671796537608355
-96	29	0.1640214908357727
-95	29	0.16348230255320356
-94	29	0.16828425645600992
-93	29	0.18459393504842622
-92	29	0.18781487607077949
-91	29	0.18200878126406766
-90	29	0.17260891162776254
-89	29	-1
-88	29	-1
-87	29	-1
-86	29	0.186844509259442
-85	29	0.19228134314824114
-84	29	0.20577085227533656
-83	29	0.17216345089479834
-82	29	0.152427240493893
-81	29	0.00903766564246957
-80	29	-1
-79	29	-1
-78	29	-1
-77	29	-1
-76	29	-1
-75	29	-1
-74	29	-1
-73	29	-1
-72	29	-1
-71	29	-1
-70	29	-1
-69	29	-1
-68	29	-1
-67	29	-1
-126	30	-1
-125	30	-1
-124	30	-1
-123	30	-1
-122	30	-1
-121	30	-1
-120	30	-1
-119	30	-1
-118	30	-1
-117	30	0.03016700077546663
-116	30	0.031733650079637084
-115	30	0.05692304641753775
-114	30	0.008878782434142156
-113	30	0.006968728987646127
-112	30	0.12938082295613193
-111	30	0.1686593817760384
-110	30	0.20345937994282814
-109	30	0.3042255402288164
-108	30	0.29301381351968225
-107	30	0.274187894882603
-106	30	0.2601499565968771
-105	30	0.35622715794331394
-104	30	0.3707287955331775
-103	30	0.2759846092648013
-102	30	0.2203537403614997
-101	30	0.2684293325983033
-100	30	0.28689565208363516
-99	30	0.24814532905048034
-98	30	0.15511752327311829
-97	30	0.16081506584545083
-96	30	0.1629466778068483
-95	30	0.17808628191013398
-94	30	0.18778324384118525
-93	30	0.18881896085600441
-92	30	0.19600877396863917
-91	30	0.20438068967426565
-90	30	0.19958355262487176
-89	30	0.20167557285715262
-88	30	0.2000542948234165
-87	30	0.26781764833359784
-86	30	0.21710950073361146
-85	30	0.21526492647003118
-84	30	0.21708472433615575
-83	30	0.18847196034803684
-82	30	0.1777065361520749
-81	30	-1
-80	30	-1
-79	30	-1
-78	30	-1
-77	30	-1
-76	30	-1
-75	30	-1
-74	30	-1
-73	30	-1
-72	30	-1
-71	30	-1
-70	30	-1
-69	30	-1
-68	30	-1
-67	30	-1
-126	31	-1
-125	31	-1
-124	31	-1
-123	31	-1
-122	31	-1
-121	31	-1
-120	31	-1
-119	31	-1
-118	31	-1
-117	31	0.03038264054666329
-116	31	0.06891100858643871
-115	31	0.13417286255871066
-114	31	0.12717234710862996
-113	31	0.13347944143580767
-112	31	0.15309496861422495
-111	31	0.21041650629974276
-110	31	0.24346522750933977
-109	31	0.28714710118488046
-108	31	0.22169972820787706
-107	31	0.21994755335179575
-106	31	0.289151454685054
-105	31	0.3184704722676914
-104	31	0.21838447974288663
-103	31	0.19994827728277462
-102	31	0.2521923931689723
-101	31	0.23159044923658484
-100	31	0.23108414650080852
-99	31	0.23592102492913378
-98	31	0.21495200870737444
-97	31	0.21621303287142357
-96	31	0.22747229210296993
-95	31	0.2334451248626612
-94	31	0.269587182568191
-93	31	0.2457614075014027
-92	31	0.24855247943086678
-91	31	0.2961706670088659
-90	31	0.28880798030084665
-89	31	0.29928283132211775
-88	31	0.2924059079127994
-87	31	0.3048143374249775
-86	31	0.290547332038426
-85	31	0.21230310410192946
-84	31	0.21850754800929734
-83	31	0.2181473128458372
-82	31	0.2250546151675512
-81	31	-1
-80	31	-1
-79	31	-1
-78	31	-1
-77	31	-1
-76	31	-1
-75	31	-1
-74	31	-1
-73	31	-1
-72	31	-1
-71	31	-1
-70	31	-1
-69	31	-1
-68	31	-1
-67	31	-1
-126	32	-1
-125	32	-1
-124	32	-1
-123	32	-1
-122	32	-1
-121	32	-1
-120	32	-1
-119	32	-1
-118	32	0.04141470517069105
-117	32	0.04575292796877407
-116	32	0.13071438986788447
-115	32	0.14556326179355117
-114	32	0.1364077796578575
-113	32	0.14329326116595723
-112	32	0.14110183604422413
-111	32	0.1831257861876401
-110	32	0.22693537662696237
-109	32	0.30591329083964486
-108	32	0.2952700557174319
-107	32	0.2611101098083575
-106	32	0.42449961077018494
-105	32	0.32002600726718206
-104	32	0.257105667827731
-103	32	0.24828348388884125
-102	32	0.2350586304591434
-101	32	0.24115873103317204
-100	32	0.21699469126635262
-99	32	0.2090384279212135
-98	32	0.20255627137011048
-97	32	0.19781573001003497
-96	32	0.21778505740987783
-95	32	0.22498919949227558
-94	32	0.2538703884825013
-93	32	0.25670354942236573
-92	32	0.23974132281270194
-91	32	0.27892440505079347
-90	32	0.33519257639646427
-89	32	0.32210816931791575
-88	32	0.3000293874823729
-87	32	0.3152743918208145
-86	32	0.33440372545731345
-85	32	0.33446380050482494
-84	32	0.29012778878275497
-83	32	0.2915462726112686
-82	32	0.2281709977349565
-81	32	0.31603800805995197
-80	32	0.2882260669961644
-79	32	-1
-78	32	-1
-77	32	-1
-76	32	-1
-75	32	-1
-74	32	-1
-73	32	-1
-72	32	-1
-71	32	-1
-70	32	-1
-69	32	-1
-68	32	-1
-67	32	-1
-126	33	-1
-125	33	-1
-124	33	-1
-123	33	-1
-122	33	-1
-121	33	-1
-120	33	-1
-119	33	0.040267118372161695
-118	33	0.04599410828679302
-117	33	0.09794494327196412
-116	33	0.1448813075877039
-115	33	0.14135119940117627
-114	33	0.14565079758207053
-113	33	0.1412836231567001
-112	33	0.15857354544822785
-111	33	0.18768831909306227
-110	33	0.44591155303117097
-109	33	0.25533615229936474
-108	33	0.5796032727292113
-107	33	0.3402583816289139
-106	33	0.6641716924842215
-105	33	0.28233145432402385
-104	33	0.32129689896589175
-103	33	0.2830456112993841
-102	33	0.2119219366706302
-101	33	0.2198007936490863
-100	33	0.21021176664692848
-99	33	0.21138173825181145
-98	33	0.21120225200523735
-97	33	0.2116743036396612
-96	33	0.21940108834698402
-95	33	0.2162259588741732
-94	33	0.23639183259947247
-93	33	0.254924035415751
-92	33	0.22847760214605317
-91	33	0.23146697878629696
-90	33	0.37681256557117077
-89	33	0.3577284448849553
-88	33	0.3833699492135294
-87	33	0.41257385802927843
-86	33	0.4769628607507538
-85	33	0.42963815516571985
-84	33	0.3553479559285037
-83	33	0.34256024831393767
-82	33	0.32152402061912555
-81	33	0.31632042531973853
-80	33	0.3232823965894059
-79	33	0.374795295421361
-78	33	-1
-77	33	-1
-76	33	-1
-75	33	-1
-74	33	-1
-73	33	-1
-72	33	-1
-71	33	-1
-70	33	-1
-69	33	-1
-68	33	-1
-67	33	-1
-126	34	-1
-125	34	-1
-124	34	-1
-123	34	-1
-122	34	-1
-121	34	0.020552274036496034
-120	34	0.03949751894636803
-119	34	0.08864562895806223
-118	34	0.14689514514488766
-117	34	0.1625861339906452
-116	34	0.13870080765069712
-115	34	0.14178520257019817
-114	34	0.16020593498070965
-113	34	0.21824327578955008
-112	34	0.38157911793967375
-111	34	0.39799733006024246
-110	34	0.42816804215111504
-109	34	0.23730025374061403
-108	34	0.42566860965127196
-107	34	0.5832267624001473
-106	34	0.6221554493062654
-105	34	0.34233203234643333
-104	34	0.32801120914524984
-103	34	0.2922182283388674
-102	34	0.21470788309393882
-101	34	0.1910539340738318
-100	34	0.1753740660799334
-99	34	0.18828753565757578
-98	34	0.2072817355113492
-97	34	0.21194895781530726
-96	34	0.24468518215235155
-95	34	0.26324427516971927
-94	34	0.27819604069614473
-93	34	0.2763893465419248
-92	34	0.22835851830596035
-91	34	0.2143840128354646
-90	34	0.31426476063933023
-89	34	0.3481592838957064
-88	34	0.4038580283431137
-87	34	0.45102461954574363
-86	34	0.4664893378715887
-85	34	0.5628008721217079
-84	34	0.5785756461575025
-83	34	0.38368577579446045
-82	34	0.36359572775967586
-81	34	0.36149863813992017
-80	34	0.3052153802222992
-79	34	0.38255019558763126
-78	34	0.3836982622008792
-77	34	0.35983084707313484
-76	34	-1
-75	34	-1
-74	34	-1
-73	34	-1
-72	34	-1
-71	34	-1
-70	34	-1
-69	34	-1
-68	34	-1
-67	34	-1
-126	35	-1
-125	35	-1
-124	35	-1
-123	35	-1
-122	35	0.029023634101713425
-121	35	0.04324247282476278
-120	35	0.17295987785582118
-119	35	0.2611053864860792
-118	35	0.1645714258456641
-117	35	0.14996866239347856
-116	35	0.1571146842290701
-115	35	0.1534645194786537
-114	35	0.2510315876152432
-113	35	0.4528389364874027
-112	35	0.3844361573781053
-111	35	0.342213556458713
-110	35	0.41593856575804594
-109	35	0.3838953603600275
-108	35	0.4594161393771032
-107	35	0.4951541987014698
-106	35	0.2926663172967033
-105	35	0.5423513184663101
-104	35	0.2663290161544169
-103	35	0.21633141522800975
-102	35	0.19116231795216948
-101	35	0.1583784395022385
-100	35	0.16269010319944757
-99	35	0.1556816282498445
-98	35	0.17715266348143272
-97	35	0.19658867635393562
-96	35	0.18245100581978776
-95	35	0.1928557459028453
-94	35	0.21745114190758805
-93	35	0.22668172019094943
-92	35	0.19251772438376308
-91	35	0.1747153263016003
-90	35	0.21243921996156429
-89	35	0.27485544529377987
-88	35	0.4146028569833197
-87	35	0.41399620469363546
-86	35	0.49181925257961207
-85	35	0.4660040983472393
-84	35	0.6332105487780297
-83	35	0.6572258833945479
-82	35	0.4913823686516561
-81	35	0.4056318650098811
-80	35	0.4166036656535062
-79	35	0.39393264467606287
-78	35	0.3446383324072192
-77	35	0.36410676317084384
-76	35	0.37663338797733964
-75	35	-1
-74	35	-1
-73	35	-1
-72	35	-1
-71	35	-1
-70	35	-1
-69	35	-1
-68	35	-1
-67	35	-1
-126	36	-1
-125	36	-1
-124	36	-1
-123	36	0.022802217099418074
-122	36	0.026384608254665078
-121	36	0.15648000065845918
-120	36	0.15905720429640877
-119	36	0.10484571712050934
-118	36	0.1788179011482537
-117	36	0.16547704105277894
-116	36	0.18641644531744328
-115	36	0.1483124317748833
-114	36	0.23220671652686722
-113	36	0.4312261361156725
-112	36	0.25360189800860056
-111	36	0.33054190910326364
-110	36	0.3739762900445367
-109	36	0.4222213326372123
-108	36	0.4031549173947052
-107	36	0.05845819350039053
-106	36	0.03619577824778212
-105	36	0.3561181099939233
-104	36	0.48544070981900134
-103	36	0.18461824379021077
-102	36	0.11711132459072879
-101	36	0.10542160702014763
-100	36	0.12190802204379182
-99	36	0.1163140839088382
-98	36	0.1268191641926902
-97	36	0.13807815218394728
-96	36	0.13966119469001304
-95	36	0.18815527328067094
-94	36	0.19128147661716965
-93	36	0.21410167040058542
-92	36	0.21197989791450822
-91	36	0.15526128062641914
-90	36	0.1590954678834194
-89	36	0.2189850992744135
-88	36	0.2649589721003174
-87	36	0.2695797281367934
-86	36	0.36762168190117367
-85	36	0.3905313849800409
-84	36	0.3813635473815164
-83	36	0.6120534320922344
-82	36	0.509927534883138
-81	36	0.4449318144001843
-80	36	0.38341397431840823
-79	36	0.37761985149687693
-78	36	0.39843521477133464
-77	36	0.4014975269900456
-76	36	0.4235072267298513
-75	36	-1
-74	36	-1
-73	36	-1
-72	36	-1
-71	36	-1
-70	36	-1
-69	36	-1
-68	36	-1
-67	36	-1
-126	37	-1
-125	37	-1
-124	37	-1
-123	37	0.023834943736813864
-122	37	0.11897277187092291
-121	37	0.15853195215283886
-120	37	0.16972993913835563
-119	37	0.05873893655287451
-118	37	0.3604954980191509
-117	37	0.37813749020612114
-116	37	0.3611201176397194
-115	37	0.3499684753312101
-114	37	0.35483540531296126
-113	37	0.2038195683407212
-112	37	0.35618947424933545
-111	37	0.18128434521705628
-110	37	0.3541892174128409
-109	37	0.20763664875327206
-108	37	-1
-107	37	-1
-106	37	0.04253625477207538
-105	37	0.42615506508036616
-104	37	0.32202711523699806
-103	37	0.16849790027280226
-102	37	0.08010796672947905
-101	37	0.08159825440973577
-100	37	0.08452234631829188
-99	37	0.09948134180139281
-98	37	0.09913792353586597
-97	37	0.11895837742936598
-96	37	0.09632072836061341
-95	37	0.10584799675484376
-94	37	0.1130803104148695
-93	37	0.16296476672820703
-92	37	0.17063527375206786
-91	37	0.18021026173097882
-90	37	0.14423106043635828
-89	37	0.17933555856372466
-88	37	0.20962614950933098
-87	37	0.22262473241911634
-86	37	0.2672014091026557
-85	37	0.295548385666653
-84	37	0.46602037276459424
-83	37	0.46128732324836996
-82	37	0.5245794676525846
-81	37	0.4929162792529144
-80	37	0.47632095657658086
-79	37	0.32166815209696337
-78	37	0.3345020547387222
-77	37	0.38373299966412966
-76	37	0.45176033544754224
-75	37	-1
-74	37	-1
-73	37	-1
-72	37	-1
-71	37	-1
-70	37	-1
-69	37	-1
-68	37	-1
-67	37	-1
-126	38	-1
-125	38	-1
-124	38	0.03086645465652702
-123	38	0.10981384778948985
-122	38	0.15160829123574923
-121	38	0.2874842809237546
-120	38	0.04446689919130175
-119	38	0.3550523227194514
-118	38	0.3070562506529642
-117	38	0.23872349830385964
-116	38	0.403760718551068
-115	38	0.2861048369906657
-114	38	0.37087732297432374
-113	38	0.2263739092282213
-112	38	0.1496596261728921
-111	38	0.23577268455025602
-110	38	0.3456390594247255
-109	38	0.33618148107860474
-108	38	0.03085860271780899
-107	38	-1
-106	38	0.0399757660831228
-105	38	0.40256585831136826
-104	38	0.2843621181322543
-103	38	0.1781929167562617
-102	38	0.09728989797343285
-101	38	0.07229850985261643
-100	38	0.06136646929414952
-99	38	0.06925004024177049
-98	38	0.07435579262164682
-97	38	0.08721186214221652
-96	38	0.10432306514247083
-95	38	0.11804267021286845
-94	38	0.12256504084925521
-93	38	0.13228228033020606
-92	38	0.1468054674933946
-91	38	0.13571694934737247
-90	38	0.14661292430048298
-89	38	0.18867066724269374
-88	38	0.199344982760809
-87	38	0.2621036629878689
-86	38	0.2732472990312887
-85	38	0.292975447048424
-84	38	0.3621417956312916
-83	38	0.35329125305250547
-82	38	0.3810043784729864
-81	38	0.474292453337551
-80	38	0.4556020332546206
-79	38	0.3820414891017055
-78	38	0.3417400457385953
-77	38	0.361708905482767
-76	38	0.38080619535268107
-75	38	-1
-74	38	-1
-73	38	-1
-72	38	-1
-71	38	-1
-70	38	-1
-69	38	-1
-68	38	-1
-67	38	-1
-126	39	-1
-125	39	-1
-124	39	0.05576228949999845
-123	39	0.3256084410726262
-122	39	0.195845075777522
-121	39	0.09207865182726632
-120	39	0.34393708272838175
-119	39	0.3828824181763917
-118	39	0.24291602204229532
-117	39	0.15247053605592487
-116	39	0.1578556939930658
-115	39	0.17616681726738126
-114	39	0.3037664145971422
-113	39	0.28665826071186357
-112	39	0.11781961716397327
-111	39	0.40565201161619274
-110	39	0.3592748793050861
-109	39	0.3592078174818482
-108	39	0.025497058586125384
-107	39	-1
-106	39	0.017470750709877924
-105	39	0.4339972765604337
-104	39	0.304272418033289
-103	39	0.19272507355522223
-102	39	0.12784447119227035
-101	39	0.06606747504378893
-100	39	0.060782479598287524
-99	39	0.0632150279840477
-98	39	0.06396322093915173
-97	39	0.07254590905574988
-96	39	0.08950049417174766
-95	39	0.09282969748196415
-94	39	0.09914256268012342
-93	39	0.11061168707063948
-92	39	0.12513928890336334
-91	39	0.14852650583489305
-90	39	0.16001633801852608
-89	39	0.19824283058135117
-88	39	0.23459385554696213
-87	39	0.26921035498151963
-86	39	0.3125233418636845
-85	39	0.3179256066452748
-84	39	0.3819916837727316
-83	39	0.3947738730503786
-82	39	0.40131918182330906
-81	39	0.39537106934239286
-80	39	0.38463397572698704
-79	39	0.3582220180333639
-78	39	0.3693066920497694
-77	39	0.32309680275976704
-76	39	0.31295089138444504
-75	39	0.3455216030263682
-74	39	-1
-73	39	-1
-72	39	-1
-71	39	-1
-70	39	-1
-69	39	-1
-68	39	-1
-67	39	-1
-126	40	-1
-125	40	-1
-124	40	0.08173002107162923
-123	40	0.26543358648781895
-122	40	0.16294007450877213
-121	40	0.1135263510408659
-120	40	0.32605935467071573
-119	40	0.3039870732490013
-118	40	0.2790837166317156
-117	40	0.24716939713665656
-116	40	0.12253884277855934
-115	40	0.3009413721597283
-114	40	0.18992540611452308
-113	40	0.26191075502353384
-112	40	0.1400695609751444
-111	40	0.03023935178434489
-110	40	0.2651884600912471
-109	40	0.20224459757153893
-108	40	0.051971033033606576
-107	40	-1
-106	40	0.034994469036377714
-105	40	0.3286018114923014
-104	40	0.2744831165546647
-103	40	0.17678384215985088
-102	40	0.13399685567032968
-101	40	0.12137942148561673
-100	40	0.07227675451079615
-99	40	0.07267897580040904
-98	40	0.07447149063468077
-97	40	0.07525241948676285
-96	40	0.10106845291179722
-95	40	0.11937173827706485
-94	40	0.12900753084633423
-93	40	0.14160323774856717
-92	40	0.1381162941804835
-91	40	0.16487269898211002
-90	40	0.18823355884001564
-89	40	0.2132878653548239
-88	40	0.25084820112037204
-87	40	0.28058210410819606
-86	40	0.28194539521440465
-85	40	0.306700177624977
-84	40	0.31280353308247655
-83	40	0.4922584747859236
-82	40	0.4642117612221227
-81	40	0.4626062993031837
-80	40	0.45068818805594324
-79	40	0.37830416268730666
-78	40	0.4047441048962894
-77	40	0.41039497543264464
-76	40	0.406380432089522
-75	40	0.2927791906694837
-74	40	0.366200429551087
-73	40	0.4638222040480836
-72	40	-1
-71	40	-1
-70	40	-1
-69	40	-1
-68	40	-1
-67	40	-1
-126	41	-1
-125	41	-1
-124	41	0.06073463842313241
-123	41	0.14224356124657173
-122	41	0.1348133076471897
-121	41	0.1118951867662424
-120	41	0.12393882614872366
-119	41	0.2809784235832395
-118	41	0.20160560221564033
-117	41	0.15225909957390021
-116	41	0.06111211137462988
-115	41	0.1613393359121114
-114	41	0.2688354541362133
-113	41	0.27644299600051514
-112	41	0.08629961557768523
-111	41	0.06486369193388433
-110	41	0.17023533462213
-109	41	0.13558698783636952
-108	41	0.11548985949472423
-107	41	0.03253124524452639
-106	41	0.08853267140726102
-105	41	0.3964174956720806
-104	41	0.2559262869907452
-103	41	0.22486711330277423
-102	41	0.1609521357226547
-101	41	0.15336289790132035
-100	41	0.15476285321214442
-99	41	0.12980623061391872
-98	41	0.09396813974150052
-97	41	0.09591083751799422
-96	41	0.1351361677694143
-95	41	0.1447722876976535
-94	41	0.1413862361640562
-93	41	0.15028321695098415
-92	41	0.17284808944419777
-91	41	0.18307708452605015
-90	41	0.20934101049353854
-89	41	0.3200022129466357
-88	41	0.3291199272103301
-87	41	0.394453715977933
-86	41	0.4187192463784979
-85	41	0.41543490060025473
-84	41	0.4023137919046371
-83	41	0.44242723768795894
-82	41	0.4339690301578983
-81	41	0.37217768633342707
-80	41	0.2968871154970146
-79	41	0.3132455425165879
-78	41	0.32970529181386515
-77	41	0.3083964582752466
-76	41	0.3822381757238632
-75	41	0.3799911837552881
-74	41	0.410251311610478
-73	41	0.5043577558401542
-72	41	0.45906464937469293
-71	41	0.4666416065581038
-70	41	-1
-69	41	-1
-68	41	-1
-67	41	-1
-126	42	-1
-125	42	-1
-124	42	0.13703512103443188
-123	42	0.10230283940881962
-122	42	0.07160279721692497
-121	42	0.08456066602398306
-120	42	0.14326022596934965
-119	42	0.1778931214117365
-118	42	0.2315425893552029
-117	42	0.169252023101816
-116	42	0.29310438907006386
-115	42	0.2879636934584418
-114	42	0.35759693075712423
-113	42	0.22949564177650417
-112	42	0.07346832245457122
-111	42	0.01710157209936336
-110	42	0.02605284303315108
-109	42	0.1231613111830407
-108	42	0.20499544176017365
-107	42	0.23343970005687628
-106	42	0.20637283736142312
-105	42	0.3832742200976521
-104	42	0.20611359711669702
-103	42	0.199183061661242
-102	42	0.19937154560292836
-101	42	0.1534987331675525
-100	42	0.13672118378241216
-99	42	0.1388989065929816
-98	42	0.12994967931447665
-97	42	0.1604947591231905
-96	42	0.2331203754115253
-95	42	0.2133942757262295
-94	42	0.2851512496648078
-93	42	0.30233048721209593
-92	42	0.33985043623388655
-91	42	0.33472071182430885
-90	42	0.354340644319148
-89	42	0.32655981171060305
-88	42	0.2680215742655444
-87	42	0.3870996434873757
-86	42	0.3982342444232295
-85	42	0.3671518843670846
-84	42	0.38477792014255635
-83	42	0.33176278970450424
-82	42	0.2619685572644837
-81	42	0.3841104819687406
-80	42	0.3928963290619847
-79	42	0.335394977770923
-78	42	0.3090662814929851
-77	42	0.3791312585072412
-76	42	0.29705626655325706
-75	42	0.269981743657911
-74	42	0.40108563458115404
-73	42	0.36285478346747413
-72	42	0.4463792087022863
-71	42	0.4472338962068168
-70	42	-1
-69	42	-1
-68	42	-1
-67	42	-1
-126	43	-1
-125	43	0.006410815697180607
-124	43	0.07186047549170954
-123	43	0.056366397742831836
-122	43	0.03660094109156632
-121	43	0.09418724577653148
-120	43	0.12382628948802647
-119	43	0.18263336347218248
-118	43	0.30251450036556643
-117	43	0.3759635460533743
-116	43	0.1694533114557775
-115	43	0.049898869461121306
-114	43	0.12306623678510295
-113	43	0.3373064735610399
-112	43	0.08401369595104656
-111	43	-1
-110	43	-1
-109	43	0.29854198056105025
-108	43	0.2534173143152113
-107	43	0.34164996590322505
-106	43	0.332895171146543
-105	43	0.18564212911655073
-104	43	0.310250647539425
-103	43	0.15738661664871023
-102	43	0.15123978792002377
-101	43	0.11218124238715024
-100	43	0.11620569067738708
-99	43	0.12363587880497515
-98	43	0.17072888906431172
-97	43	0.21750814913389702
-96	43	0.25053894977817687
-95	43	0.2684913343871798
-94	43	0.28753100907841245
-93	43	0.3188263862927504
-92	43	0.323386094557919
-91	43	0.3356960544919871
-90	43	0.33649275269329915
-89	43	0.31350875783451854
-88	43	0.3263408833847271
-87	43	0.34754532682443934
-86	43	0.2840634919269069
-85	43	0.35248199361986715
-84	43	0.3340721669396061
-83	43	0.3794630134403304
-82	43	0.3178616594088065
-81	43	0.2536257952133945
-80	43	0.33846092835075525
-79	43	0.3403125642149693
-78	43	0.33093485210436163
-77	43	0.38854282888843766
-76	43	0.2733029874686051
-75	43	0.11288739309742099
-74	43	0.323940406824892
-73	43	0.17416758927336315
-72	43	0.28267442364010636
-71	43	0.3165161018056466
-70	43	0.30095036985484064
-69	43	-1
-68	43	-1
-67	43	-1
-126	44	-1
-125	44	0.007811323748948593
-124	44	0.05917487581637481
-123	44	0.09160964930781816
-122	44	0.06279560631885119
-121	44	0.09383487658145949
-120	44	0.08759519949582978
-119	44	0.039146334790766645
-118	44	0.25812062093075266
-117	44	0.22641584858880692
-116	44	0.015925308655081214
-115	44	0.021391313034021857
-114	44	0.02715915734808182
-113	44	0.049266954412083404
-112	44	0.029819205252858146
-111	44	-1
-110	44	0.014530303011880229
-109	44	0.3955681394422009
-108	44	0.05577557092105813
-107	44	0.3274764448853294
-106	44	0.3244220921661408
-105	44	0.3219526831603834
-104	44	0.32803482575664117
-103	44	0.16211101453501886
-102	44	0.14607557858125803
-101	44	0.10986032341008528
-100	44	0.14425824993707692
-99	44	0.15818774822578455
-98	44	0.20032205575447032
-97	44	0.23178758480818681
-96	44	0.24491071377630363
-95	44	0.27514524216005665
-94	44	0.3020008273764133
-93	44	0.32547730106933215
-92	44	0.32735326438155765
-91	44	0.27408289683132414
-90	44	0.2761152909655378
-89	44	0.28193267498015034
-88	44	0.31900289824925615
-87	44	0.37297008210256494
-86	44	0.27097585802422774
-85	44	0.2541235492035029
-84	44	0.25466708668381344
-83	44	-1
-82	44	0.16206670883673738
-81	44	0.14950263416409867
-80	44	0.2785886189258192
-79	44	0.2772386373000105
-78	44	0.3336425784401195
-77	44	0.32857412627657134
-76	44	0.3412570416083539
-75	44	0.18585291088063585
-74	44	0.29418577733772416
-73	44	0.14340878146983616
-72	44	0.09355359104839703
-71	44	0.15072393565544326
-70	44	0.27219687892216965
-69	44	0.21049388460708554
-68	44	0.1328862108638844
-67	44	-1
-126	45	-1
-125	45	0.0036644576339971455
-124	45	0.029197418690345256
-123	45	0.14803029510849938
-122	45	0.10833015405419585
-121	45	0.352838721365794
-120	45	0.3474293482180027
-119	45	0.15823236257680895
-118	45	0.04331463303012722
-117	45	0.09966734716802222
-116	45	0.016122361919285063
-115	45	0.02112285155477272
-114	45	0.014985375939508551
-113	45	0.050682370419394544
-112	45	0.06278682374534764
-111	45	0.032593810090830885
-110	45	0.09708398918144076
-109	45	0.33963268640030186
-108	45	0.3208721179667042
-107	45	0.326702661811902
-106	45	0.2912849185629091
-105	45	0.2741130886814514
-104	45	0.26314279388908723
-103	45	0.213031374925444
-102	45	0.17867249764699047
-101	45	0.19019360664190774
-100	45	0.2269986972048314
-99	45	0.23459220004588638
-98	45	0.2556572727424928
-97	45	0.24078419495928916
-96	45	0.2578975024100635
-95	45	0.28442501782001933
-94	45	0.2878009866973474
-93	45	0.2811228543607067
-92	45	0.2989987024425749
-91	45	0.22192945002664233
-90	45	0.24161530326488195
-89	45	0.2263678297044968
-88	45	0.2574904455608113
-87	45	0.18169121500404006
-86	45	0.24044119758386634
-85	45	0.21472271713182658
-84	45	0.2322796708115612
-83	45	0.1237280163252983
-82	45	0.12533411425595
-81	45	0.16893412948281866
-80	45	0.14103483969278013
-79	45	0.11268876102767147
-78	45	0.1560878526720021
-77	45	0.28218160809388504
-76	45	0.288751291080394
-75	45	0.2908297773575528
-74	45	0.3636559711632289
-73	45	0.2955950764088571
-72	45	0.11949929603791827
-71	45	0.07201298735917368
-70	45	0.1073265182184152
-69	45	0.18393718748325208
-68	45	0.19399864959748409
-67	45	-1
-126	46	-1
-125	46	-1
-124	46	0.023974911395618272
-123	46	0.08185935592403289
-122	46	0.014575399983557226
-121	46	0.2812417604916445
-120	46	0.44476355188971706
-119	46	0.4082748116820761
-118	46	0.300284708772575
-117	46	0.1997508517646566
-116	46	0.04732949437910619
-115	46	0.03342347334039992
-114	46	0.02484113503024376
-113	46	0.03658497906819982
-112	46	0.057890365984522275
-111	46	0.035131458476806196
-110	46	0.13882423133541788
-109	46	0.2480471494188864
-108	46	0.286771311793799
-107	46	0.21841198724946162
-106	46	0.21166418357093827
-105	46	0.26363965933342043
-104	46	0.2686359148144618
-103	46	0.2775965996569091
-102	46	0.23521053437423506
-101	46	0.23072624961570393
-100	46	0.2706309526136667
-99	46	0.25869809150655926
-98	46	0.2761726536101568
-97	46	0.24403717974822725
-96	46	0.3101162245933196
-95	46	0.3028085528984503
-94	46	0.27550424271254503
-93	46	0.22232638680717162
-92	46	0.281823103256408
-91	46	0.2537767918764843
-90	46	0.21935016064439958
-89	46	0.16755315163912843
-88	46	0.16701345828843447
-87	46	0.15301984440721697
-86	46	0.13323865488386377
-85	46	0.11381093822296644
-84	46	0.09747257363168393
-83	46	0.10947614427626404
-82	46	0.14621641776317112
-81	46	0.16610324134951582
-80	46	0.15997314534074186
-79	46	0.10832472924841093
-78	46	0.12055150259170096
-77	46	0.11144620926263141
-76	46	0.11477362612818423
-75	46	0.07139889934431869
-74	46	0.11714739019608521
-73	46	0.21860713060790465
-72	46	0.1447985699463702
-71	46	0.09353971102807832
-70	46	0.08269446736217041
-69	46	0.09993103949473733
-68	46	0.12813697110832617
-67	46	-1
-126	47	-1
-125	47	-1
-124	47	-1
-123	47	0.12233592698286237
-122	47	0.022124778576731115
-121	47	0.09933387126206328
-120	47	0.417764574091483
-119	47	0.37806313295441374
-118	47	0.2912381529957976
-117	47	0.11667484284665
-116	47	0.04072293674292977
-115	47	0.09982694869546047
-114	47	0.016851810299779443
-113	47	0.046125112669942556
-112	47	0.1864489193272455
-111	47	0.19018117635416948
-110	47	0.24149765045114271
-109	47	0.2597117538799287
-108	47	0.22619181346300238
-107	47	0.2416732270963063
-106	47	0.229064379069715
-105	47	0.2531862362949998
-104	47	0.28939327943258775
-103	47	0.26302178330762943
-102	47	0.29180200543846135
-101	47	0.24869460934243215
-100	47	0.27466343522833336
-99	47	0.28565221177281996
-98	47	0.2813430921224618
-97	47	0.30476761862343305
-96	47	0.2505825259336114
-95	47	0.28694390479578086
-94	47	0.26143793643380936
-93	47	0.20672170849207516
-92	47	0.1331555524711066
-91	47	0.04507876116516223
-90	47	0.06087265296479198
-89	47	0.1493766009607331
-88	47	0.1018747287012538
-87	47	-1
-86	47	0.022420716697280966
-85	47	0.0326342342470421
-84	47	0.051471183946091646
-83	47	0.06691803782530012
-82	47	0.08400891651008775
-81	47	0.09725117608386451
-80	47	0.10562962961577316
-79	47	0.06970275899075043
-78	47	0.059274374236961316
-77	47	0.0555820550043506
-76	47	0.05476341439894976
-75	47	0.04069179648710154
-74	47	0.05810373856102537
-73	47	0.05874124677188982
-72	47	0.020985071776260057
-71	47	0.027172319984601036
-70	47	0.07008106436934247
-69	47	0.07909547349528749
-68	47	0.06742676301745282
-67	47	-1
-126	48	-1
-125	48	0.018199679992577367
-124	48	0.052620915413528736
-123	48	0.08995162289144579
-122	48	0.00399507988821533
-121	48	0.01148367306491332
-120	48	0.17266900538150087
-119	48	0.11470851910565155
-118	48	0.10182919774511401
-117	48	0.04846658043719632
-116	48	0.03841018958106189
-115	48	0.032671827215820376
-114	48	0.018517630665566616
-113	48	0.10885708040506838
-112	48	0.20619978605688358
-111	48	0.2675192185436323
-110	48	0.22869151720313474
-109	48	0.2669760738940855
-108	48	0.2685687314007494
-107	48	0.27618449465174943
-106	48	0.2336474327059857
-105	48	0.24271531358136605
-104	48	0.28739191892870936
-103	48	0.23697874981983563
-102	48	0.29200479964368375
-101	48	0.26468592666018
-100	48	0.28293486108335053
-99	48	0.25484127906819043
-98	48	0.2703055297383644
-97	48	0.26956501568938007
-96	48	0.24939805700292386
-95	48	0.23200260353265223
-94	48	0.1876402066776179
-93	48	0.19701774107907055
-92	48	0.1227992521624632
-91	48	0.0601096353249136
-90	48	0.05402818485904905
-89	48	0.051287788098107044
-88	48	0.0223607725933574
-87	48	0.019071614638258516
-86	48	0.028292627492522884
-85	48	0.035407947733305696
-84	48	0.04547616560136263
-83	48	0.054760627171149906
-82	48	0.08917850388907132
-81	48	0.08515718889183096
-80	48	0.07014882767608709
-79	48	0.06742454632957173
-78	48	0.06886327029553126
-77	48	0.04378547530698555
-76	48	0.04027323998489659
-75	48	0.033496796137762755
-74	48	0.028675157672447795
-73	48	0.0620161926711435
-72	48	0.07158570907870242
-71	48	0.03339604439997766
-70	48	0.04304763531312867
-69	48	0.0674761100438689
-68	48	0.052858718322290894
-67	48	-1
-126	49	-1
-125	49	0.05191125728572461
-124	49	0.026724031805449255
-123	49	0.02741794490211826
-122	49	0.022273617476554316
-121	49	0.020559435902505762
-120	49	0.06571572315420281
-119	49	0.03592942215436434
-118	49	0.025307898414338625
-117	49	0.01956933121591316
-116	49	0.04116156409122765
-115	49	0.016710401513258928
-114	49	0.08439464826073712
-113	49	0.13966829370310055
-112	49	0.2204160414500057
-111	49	0.1814038967128202
-110	49	0.14860143362651915
-109	49	0.16935296190186955
-108	49	0.18223207749391182
-107	49	0.18156662218014152
-106	49	0.21667232685913937
-105	49	0.24641873495960903
-104	49	0.2184467153595987
-103	49	0.19677048217263846
-102	49	0.19606741798979704
-101	49	0.21345556667848586
-100	49	0.20871124666058777
-99	49	0.21354499179591657
-98	49	0.2493977015846138
-97	49	0.17927395895872536
-96	49	0.1674060458712224
-95	49	0.20881221351998155
-94	49	0.18426689408450184
-93	49	0.1455989626274841
-92	49	0.10920000295558384
-91	49	0.07514718760764849
-90	49	0.049451201393389425
-89	49	0.05348700436332094
-88	49	0.032007768321884025
-87	49	0.05259511017359659
-86	49	0.05737508425986054
-85	49	0.049104135413627875
-84	49	0.05852426389360571
-83	49	0.07377454338801755
-82	49	0.06956324795094329
-81	49	0.05098931154257439
-80	49	0.04044955833195453
-79	49	0.044678608784238356
-78	49	0.048667401135486676
-77	49	0.045881669833786755
-76	49	0.04045619343061631
-75	49	0.03156560923795789
-74	49	0.030260460826027694
-73	49	0.03403442338570173
-72	49	0.03289924349212706
-71	49	0.024863669486412124
-70	49	0.028169145818498904
-69	49	0.02839349801484844
-68	49	0.021113344114978946
-67	49	-1
-126	50	-1
-125	50	-1
-124	50	-1
-123	50	-1
-122	50	0.0345328227406362
-121	50	0.05668660158084452
-120	50	0.0783074643363447
-119	50	0.01987446438226848
-118	50	0.009487612783349064
-117	50	-1
-116	50	-1
-115	50	0.011526931308022624
-114	50	0.09279946821938324
-113	50	0.14998596565330982
-112	50	0.23604948994198915
-111	50	0.23016389367118772
-110	50	0.21394054431565931
-109	50	0.19932411596476385
-108	50	0.20164163976165647
-107	50	0.21807652848345718
-106	50	0.2129704206852708
-105	50	0.1825732135997636
-104	50	0.15120216969783926
-103	50	0.15558437457647933
-102	50	0.18003467573270185
-101	50	0.13314107385152887
-100	50	0.1661574894073652
-99	50	0.17449232937138565
-98	50	0.1515558576819038
-97	50	0.17006084293812346
-96	50	0.16709457784114617
-95	50	0.15561041364424702
-94	50	0.12554763648226783
-93	50	0.11936326435630423
-92	50	0.11320042309743877
-91	50	0.07100441307950604
-90	50	0.040175301663628926
-89	50	0.038617030878462175
-88	50	0.04465906638905379
-87	50	0.05591197672720905
-86	50	0.0749154081039303
-85	50	0.08225480555952804
-84	50	0.07136127176902074
-83	50	0.06408046221590034
-82	50	0.04463558072125037
-81	50	0.02817398699000629
-80	50	0.02891731258488535
-79	50	0.034890712143250034
-78	50	0.035898316505055775
-77	50	0.03762903906019168
-76	50	0.03319973470829089
-75	50	0.028919555461484017
-74	50	0.025937398489490886
-73	50	0.021174584560422843
-72	50	0.015319198845975452
-71	50	0.014867854069357265
-70	50	0.013613395790930604
-69	50	0.012500450118583448
-68	50	0.013166685482013166
-67	50	-1
-126	51	-1
-125	51	-1
-124	51	-1
-123	51	0.016669140253396417
-122	51	0.034872958998663155
-121	51	0.02737523484498664
-120	51	0.015379817309376766
-119	51	-1
-118	51	-1
-117	51	-1
-116	51	-1
-115	51	0.04095357984336715
-114	51	0.07694416387702264
-113	51	0.10926634458908827
-112	51	0.1285631924869807
-111	51	0.14605150366730899
-110	51	0.1724944762850406
-109	51	0.17238045247930928
-108	51	0.17700759669225272
-107	51	0.16304410918936846
-106	51	0.16217574743301463
-105	51	0.13898186870903745
-104	51	0.11783837950949841
-103	51	0.12557693978661993
-102	51	0.12033229367242235
-101	51	0.1264300559680954
-100	51	0.14940362210541014
-99	51	0.1523749004711818
-98	51	0.11744220968426976
-97	51	0.1341351508053919
-96	51	0.12266135921127813
-95	51	0.10572031740351585
-94	51	0.10110046861904179
-93	51	0.10036470595167601
-92	51	0.07755276161429873
-91	51	0.06030414267164389
-90	51	0.054639251818268626
-89	51	0.04826608709787575
-88	51	0.049500744835187384
-87	51	0.0649605340702589
-86	51	0.06490246994213322
-85	51	0.05314822524205156
-84	51	0.03578601367219414
-83	51	0.03413228127019396
-82	51	0.02737839619732338
-81	51	0.023913197682635202
-80	51	0.02397916238566871
-79	51	0.02246405247770054
-78	51	0.019940240152410853
-77	51	0.022793536474850832
-76	51	0.027911559204225885
-75	51	0.026742825016248698
-74	51	0.025172457849492878
-73	51	0.015203299741002936
-72	51	0.012421950372941368
-71	51	0.01142584641233743
-70	51	0.014328177554267464
-69	51	0.014867449079546078
-68	51	-1
-67	51	-1
-126	52	-1
-125	52	-1
-124	52	-1
-123	52	0.03184433482387666
-122	52	0.02071225455209015
-121	52	-1
-120	52	-1
-119	52	-1
-118	52	-1
-117	52	-1
-116	52	0.0292004715465663
-115	52	0.044695377045981866
-114	52	0.05672653937515777
-113	52	0.09766694068171289
-112	52	0.10188986203877108
-111	52	0.11304693850617871
-110	52	0.11732296684124877
-109	52	0.12309857049820387
-108	52	0.13931980605009883
-107	52	0.15959509249621223
-106	52	0.13623722563460172
-105	52	0.11125229116204671
-104	52	0.0952164436712953
-103	52	0.08002161878636431
-102	52	0.06111825637014834
-101	52	0.12283729127475172
-100	52	0.1331530832491631
-99	52	0.12190481392588798
-98	52	0.0981265713815119
-97	52	0.09241807631336184
-96	52	0.09379380706042215
-95	52	0.09870032877128991
-94	52	0.10237648582390686
-93	52	0.08853525286656558
-92	52	0.07250183718530398
-91	52	0.05766923967699209
-90	52	0.052669925727861625
-89	52	0.05513636979666425
-88	52	0.052374077397200625
-87	52	0.05788373462710586
-86	52	0.04864270891605178
-85	52	0.03433525879643949
-84	52	0.03252824102449515
-83	52	0.028848886142399093
-82	52	0.02686670606821581
-81	52	0.0235921539350372
-80	52	0.01952174163950912
-79	52	0.01641458498318357
-78	52	0.015147440141710893
-77	52	0.01512898644892868
-76	52	0.019666427756972815
-75	52	0.01881755134181168
-74	52	0.015758436017268465
-73	52	0.014006040427710394
-72	52	0.011510333553536799
-71	52	-1
-70	52	0.010874138332734578
-69	52	-1
-68	52	-1
-67	52	-1
-126	53	-1
-125	53	-1
-124	53	-1
-123	53	-1
-122	53	-1
-121	53	-1
-120	53	-1
-119	53	-1
-118	53	-1
-117	53	-1
-116	53	-1
-115	53	-1
-114	53	-1
-113	53	-1
-112	53	-1
-111	53	-1
-110	53	-1
-109	53	-1
-108	53	-1
-107	53	-1
-106	53	-1
-105	53	-1
-104	53	-1
-103	53	-1
-102	53	-1
-101	53	-1
-100	53	-1
-99	53	-1
-98	53	-1
-97	53	-1
-96	53	-1
-95	53	-1
-94	53	-1
-93	53	-1
-92	53	-1
-91	53	-1
-90	53	-1
-89	53	-1
-88	53	-1
-87	53	-1
-86	53	-1
-85	53	-1
-84	53	-1
-83	53	-1
-82	53	-1
-81	53	-1
-80	53	-1
-79	53	-1
-78	53	-1
-77	53	-1
-76	53	-1
-75	53	-1
-74	53	-1
-73	53	-1
-72	53	-1
-71	53	-1
-70	53	-1
-69	53	-1
-68	53	-1
-67	53	-1
