# Supplementary material for: The impacts of climate change on the abundance and distribution of the Spotted Wing Drosophila (Drosophila suzukii) in the United States and Canada
Source: PeerJ. 2017 Apr 6;5:e3192. doi: 10.7717/peerj.3192 (PMC5385127; doi:10.7717/peerj.3192)
Supplement: Supplemental Information 2 — Raw data used to create consensus maps (shown in Figs. 3 and 4A) coefficient of variance maps (shown in Fig. 4B) and in scatter plots shown in Fig. 5. [file peerj-05-3192-s002.zip › model_ccsm4_rcp85_year30_norm__mean.txt]

-126	24	-1
-125	24	-1
-124	24	-1
-123	24	-1
-122	24	-1
-121	24	-1
-120	24	-1
-119	24	-1
-118	24	-1
-117	24	-1
-116	24	-1
-115	24	-1
-114	24	-1
-113	24	-1
-112	24	-1
-111	24	-1
-110	24	-1
-109	24	-1
-108	24	-1
-107	24	-1
-106	24	-1
-105	24	-1
-104	24	-1
-103	24	-1
-102	24	-1
-101	24	-1
-100	24	-1
-99	24	-1
-98	24	-1
-97	24	-1
-96	24	-1
-95	24	-1
-94	24	-1
-93	24	-1
-92	24	-1
-91	24	-1
-90	24	-1
-89	24	-1
-88	24	-1
-87	24	-1
-86	24	-1
-85	24	-1
-84	24	-1
-83	24	-1
-82	24	-1
-81	24	-1
-80	24	-1
-79	24	-1
-78	24	-1
-77	24	-1
-76	24	-1
-75	24	-1
-74	24	-1
-73	24	-1
-72	24	-1
-71	24	-1
-70	24	-1
-69	24	-1
-68	24	-1
-67	24	-1
-126	25	-1
-125	25	-1
-124	25	-1
-123	25	-1
-122	25	-1
-121	25	-1
-120	25	-1
-119	25	-1
-118	25	-1
-117	25	-1
-116	25	-1
-115	25	-1
-114	25	-1
-113	25	0.010805413432399016
-112	25	0.04588325050995513
-111	25	0.01861721794073063
-110	25	0.0095674605932287
-109	25	0.009900314517145051
-108	25	0.07830141287196045
-107	25	0.10217792857906471
-106	25	0.3050165891496215
-105	25	0.21556777092953205
-104	25	0.09017645303189122
-103	25	0.10535279616469971
-102	25	0.24623631183542039
-101	25	0.25598280785515615
-100	25	0.03599561413805401
-99	25	0.006165869796991608
-98	25	0.006535280364719046
-97	25	-1
-96	25	-1
-95	25	-1
-94	25	-1
-93	25	-1
-92	25	-1
-91	25	-1
-90	25	-1
-89	25	-1
-88	25	-1
-87	25	-1
-86	25	-1
-85	25	-1
-84	25	-1
-83	25	-1
-82	25	0.014807204740681658
-81	25	0.015248132954881422
-80	25	-1
-79	25	-1
-78	25	-1
-77	25	-1
-76	25	-1
-75	25	-1
-74	25	-1
-73	25	-1
-72	25	-1
-71	25	-1
-70	25	-1
-69	25	-1
-68	25	-1
-67	25	-1
-126	26	-1
-125	26	-1
-124	26	-1
-123	26	-1
-122	26	-1
-121	26	-1
-120	26	-1
-119	26	-1
-118	26	-1
-117	26	-1
-116	26	-1
-115	26	-1
-114	26	0.010441775606275827
-113	26	0.037009166144684996
-112	26	0.050058860078077916
-111	26	-1
-110	26	0.009887107920992753
-109	26	0.04713987871069576
-108	26	0.2060797949647888
-107	26	0.11903672846050464
-106	26	0.4577599368178482
-105	26	0.18025102259927323
-104	26	0.08280812639647829
-103	26	0.20229806932097427
-102	26	0.21451438588345814
-101	26	0.0782093969421118
-100	26	0.03681838601365349
-99	26	0.04604635945492673
-98	26	0.008696770846944061
-97	26	-1
-96	26	-1
-95	26	-1
-94	26	-1
-93	26	-1
-92	26	-1
-91	26	-1
-90	26	-1
-89	26	-1
-88	26	-1
-87	26	-1
-86	26	-1
-85	26	-1
-84	26	-1
-83	26	0.013722185594390826
-82	26	0.013976368610689467
-81	26	0.015336010132040709
-80	26	-1
-79	26	-1
-78	26	-1
-77	26	-1
-76	26	-1
-75	26	-1
-74	26	-1
-73	26	-1
-72	26	-1
-71	26	-1
-70	26	-1
-69	26	-1
-68	26	-1
-67	26	-1
-126	27	-1
-125	27	-1
-124	27	-1
-123	27	-1
-122	27	-1
-121	27	-1
-120	27	-1
-119	27	-1
-118	27	-1
-117	27	-1
-116	27	-1
-115	27	0.010806726609523507
-114	27	0.0145116650627636
-113	27	0.04313593992757136
-112	27	0.011906215022278649
-111	27	0.010582496003648462
-110	27	0.010697370007389894
-109	27	0.16572950029027386
-108	27	0.17666463672928356
-107	27	0.4080288247990694
-106	27	0.25072275716315207
-105	27	0.26247310161493664
-104	27	0.18374507453355787
-103	27	0.5040422940306466
-102	27	0.13081148453832142
-101	27	0.04429288451607973
-100	27	0.046872295488796976
-99	27	0.06452611936424643
-98	27	0.07648171789008353
-97	27	0.0990297173666833
-96	27	-1
-95	27	-1
-94	27	-1
-93	27	-1
-92	27	-1
-91	27	-1
-90	27	-1
-89	27	-1
-88	27	-1
-87	27	-1
-86	27	-1
-85	27	-1
-84	27	-1
-83	27	0.012960526961892703
-82	27	0.01331049895399456
-81	27	0.014548626696385871
-80	27	-1
-79	27	-1
-78	27	-1
-77	27	-1
-76	27	-1
-75	27	-1
-74	27	-1
-73	27	-1
-72	27	-1
-71	27	-1
-70	27	-1
-69	27	-1
-68	27	-1
-67	27	-1
-126	28	-1
-125	28	-1
-124	28	-1
-123	28	-1
-122	28	-1
-121	28	-1
-120	28	-1
-119	28	-1
-118	28	-1
-117	28	-1
-116	28	0.049282168186376124
-115	28	0.04304506881880559
-114	28	0.04309275099103252
-113	28	0.04562692376006009
-112	28	0.020569937578256328
-111	28	0.05517087343207914
-110	28	0.13077666289705017
-109	28	0.35585894457410455
-108	28	0.27836261029308257
-107	28	0.3952935320321219
-106	28	0.2764932315727064
-105	28	0.33120535349764824
-104	28	0.18268228025538114
-103	28	0.6181612957504036
-102	28	0.1676958240312723
-101	28	0.05604499670630111
-100	28	0.061224629329100236
-99	28	0.08118852257004476
-98	28	0.0992234764643398
-97	28	0.12944267509519364
-96	28	0.14802775106164853
-95	28	-1
-94	28	-1
-93	28	-1
-92	28	-1
-91	28	-1
-90	28	-1
-89	28	-1
-88	28	-1
-87	28	-1
-86	28	-1
-85	28	-1
-84	28	-1
-83	28	0.011737983377085637
-82	28	0.011690882033202243
-81	28	0.012442095108630332
-80	28	-1
-79	28	-1
-78	28	-1
-77	28	-1
-76	28	-1
-75	28	-1
-74	28	-1
-73	28	-1
-72	28	-1
-71	28	-1
-70	28	-1
-69	28	-1
-68	28	-1
-67	28	-1
-126	29	-1
-125	29	-1
-124	29	-1
-123	29	-1
-122	29	-1
-121	29	-1
-120	29	-1
-119	29	-1
-118	29	-1
-117	29	-1
-116	29	0.0722624723066003
-115	29	0.06960047334236408
-114	29	0.0616729614678851
-113	29	0.05360504065471046
-112	29	0.053851317484233226
-111	29	0.12138303178739775
-110	29	0.13485111293164267
-109	29	0.47942760255291356
-108	29	0.4058830335177237
-107	29	0.4684872377235008
-106	29	0.2733726588104879
-105	29	0.13954334546089195
-104	29	0.18533178346008516
-103	29	0.20170456750876176
-102	29	0.1404513363588161
-101	29	0.14238628975739615
-100	29	0.18376188207837776
-99	29	0.16938457542523697
-98	29	0.14367883391367842
-97	29	0.1526008623383513
-96	29	0.15168511770940007
-95	29	0.17267118465692827
-94	29	0.17597649076235075
-93	29	0.19171242131810246
-92	29	0.19769800237138838
-91	29	0.16722660639021544
-90	29	0.1618991197504365
-89	29	-1
-88	29	-1
-87	29	-1
-86	29	0.1927378592612705
-85	29	0.19680180574948974
-84	29	0.19017832365457565
-83	29	0.128614980676
-82	29	0.13091170314864145
-81	29	0.12767167242179323
-80	29	-1
-79	29	-1
-78	29	-1
-77	29	-1
-76	29	-1
-75	29	-1
-74	29	-1
-73	29	-1
-72	29	-1
-71	29	-1
-70	29	-1
-69	29	-1
-68	29	-1
-67	29	-1
-126	30	-1
-125	30	-1
-124	30	-1
-123	30	-1
-122	30	-1
-121	30	-1
-120	30	-1
-119	30	-1
-118	30	-1
-117	30	0.040494986403846675
-116	30	0.04121381338873868
-115	30	0.08842825324901439
-114	30	0.06412894875588158
-113	30	0.05525955965354945
-112	30	0.130988744743901
-111	30	0.20215097290618161
-110	30	0.2465836584085846
-109	30	0.47193037130831444
-108	30	0.37041110768267543
-107	30	0.32391804353069925
-106	30	0.29518215515748913
-105	30	0.4429018894879142
-104	30	0.4779702752443571
-103	30	0.35355521661950984
-102	30	0.24158695397809893
-101	30	0.2998692060619025
-100	30	0.3861634810118235
-99	30	0.3335704846418604
-98	30	0.15759828695857048
-97	30	0.1547953365750601
-96	30	0.1682625291735299
-95	30	0.19005039176918534
-94	30	0.19508665986944734
-93	30	0.19192721556784575
-92	30	0.19966467217758344
-91	30	0.20579959439288334
-90	30	0.20531131510667178
-89	30	0.2098673663044923
-88	30	0.20228499366840988
-87	30	0.20570488476636906
-86	30	0.2131857574155926
-85	30	0.20619529656244087
-84	30	0.2205111532603971
-83	30	0.2234531844404972
-82	30	0.21138836960922786
-81	30	-1
-80	30	-1
-79	30	-1
-78	30	-1
-77	30	-1
-76	30	-1
-75	30	-1
-74	30	-1
-73	30	-1
-72	30	-1
-71	30	-1
-70	30	-1
-69	30	-1
-68	30	-1
-67	30	-1
-126	31	-1
-125	31	-1
-124	31	-1
-123	31	-1
-122	31	-1
-121	31	-1
-120	31	-1
-119	31	-1
-118	31	-1
-117	31	0.037245286428342475
-116	31	0.1204946263089799
-115	31	0.1581043465133978
-114	31	0.1505851728647099
-113	31	0.12826801758048612
-112	31	0.18898320152770012
-111	31	0.328582291544589
-110	31	0.3758011853574764
-109	31	0.4340781342259695
-108	31	0.2667957178079632
-107	31	0.2538719878648965
-106	31	0.3654575117519532
-105	31	0.3885153213818626
-104	31	0.2642115554536274
-103	31	0.24385338171636553
-102	31	0.3208984095685343
-101	31	0.3181225738608352
-100	31	0.3130928997055359
-99	31	0.31496482247276303
-98	31	0.2699605307966692
-97	31	0.26402171531049484
-96	31	0.16236866475046313
-95	31	0.17289394775930733
-94	31	0.18784193462791024
-93	31	0.19200681991618299
-92	31	0.1972512228494316
-91	31	0.21103603782660957
-90	31	0.20675609989012897
-89	31	0.22149326758219307
-88	31	0.2232755594634942
-87	31	0.23289094353927609
-86	31	0.23340365315774672
-85	31	0.2212145448022083
-84	31	0.23490829786710665
-83	31	0.23457075335680902
-82	31	0.21867173256231254
-81	31	-1
-80	31	-1
-79	31	-1
-78	31	-1
-77	31	-1
-76	31	-1
-75	31	-1
-74	31	-1
-73	31	-1
-72	31	-1
-71	31	-1
-70	31	-1
-69	31	-1
-68	31	-1
-67	31	-1
-126	32	-1
-125	32	-1
-124	32	-1
-123	32	-1
-122	32	-1
-121	32	-1
-120	32	-1
-119	32	-1
-118	32	0.0321685885600012
-117	32	0.08097936824769514
-116	32	0.151701195711373
-115	32	0.11516227605022135
-114	32	0.10539414627913973
-113	32	0.12781080933706349
-112	32	0.11999699390934607
-111	32	0.26114067578302164
-110	32	0.3291764948403082
-109	32	0.6154724627037588
-108	32	0.5315625956648132
-107	32	0.3651641513494625
-106	32	0.6439752340780313
-105	32	0.43279548566368803
-104	32	0.3622708031247255
-103	32	0.36647303539489356
-102	32	0.305313269907377
-101	32	0.29251463785633375
-100	32	0.2897635317805232
-99	32	0.2687574398171579
-98	32	0.24636791949438566
-97	32	0.2331488837012365
-96	32	0.29523718887686595
-95	32	0.30703298945988294
-94	32	0.3393563954298069
-93	32	0.34786812147487
-92	32	0.3463688828650681
-91	32	0.4033049787464527
-90	32	0.48654475132737046
-89	32	0.4728566568960926
-88	32	0.43818442225865156
-87	32	0.47359480460738107
-86	32	0.5163673405366648
-85	32	0.49528663878752965
-84	32	0.4505448422396329
-83	32	0.4399392721051716
-82	32	0.2358841362497962
-81	32	0.44783528269364425
-80	32	0.419091818298562
-79	32	-1
-78	32	-1
-77	32	-1
-76	32	-1
-75	32	-1
-74	32	-1
-73	32	-1
-72	32	-1
-71	32	-1
-70	32	-1
-69	32	-1
-68	32	-1
-67	32	-1
-126	33	-1
-125	33	-1
-124	33	-1
-123	33	-1
-122	33	-1
-121	33	-1
-120	33	-1
-119	33	0.03667831004579565
-118	33	0.06326734088273
-117	33	0.1607270904606006
-116	33	0.13458236992367953
-115	33	0.1002811732957014
-114	33	0.12923059324834282
-113	33	0.12396280753153846
-112	33	0.12023711639023696
-111	33	0.40337628688318433
-110	33	0.39342796002890856
-109	33	0.1211824636231698
-108	33	0.5393417671604144
-107	33	0.6367599617906611
-106	33	0.5592058159155757
-105	33	0.45107834382924133
-104	33	0.6144187409456017
-103	33	0.4843289052264917
-102	33	0.3604004610336668
-101	33	0.27637288506230157
-100	33	0.1998611062656787
-99	33	0.20948951922845793
-98	33	0.23917663794294355
-97	33	0.2638291627644698
-96	33	0.3077910499496475
-95	33	0.32048639556916825
-94	33	0.3515429036198139
-93	33	0.37691264388478946
-92	33	0.34738081491245437
-91	33	0.3557084342729128
-90	33	0.5398463676295479
-89	33	0.5011400042294778
-88	33	0.5635280766902923
-87	33	0.6022696077968301
-86	33	0.6778189138098438
-85	33	0.630601030133206
-84	33	0.5576845320174376
-83	33	0.5513063633813637
-82	33	0.5012192251001648
-81	33	0.497998761086596
-80	33	0.507554369414496
-79	33	0.5879578477625529
-78	33	-1
-77	33	-1
-76	33	-1
-75	33	-1
-74	33	-1
-73	33	-1
-72	33	-1
-71	33	-1
-70	33	-1
-69	33	-1
-68	33	-1
-67	33	-1
-126	34	-1
-125	34	-1
-124	34	-1
-123	34	-1
-122	34	-1
-121	34	0.017216716314551565
-120	34	0.045779015672731564
-119	34	0.16067746284078185
-118	34	0.2671058389897066
-117	34	0.23945853142837847
-116	34	0.13004021745240457
-115	34	0.12321004090397092
-114	34	0.1690925992835328
-113	34	0.5201431924252501
-112	34	0.7033487980828361
-111	34	0.574354492538881
-110	34	0.4739628496205488
-109	34	0.135444876631031
-108	34	0.4482732141703035
-107	34	0.8242058949493842
-106	34	0.7226565236516388
-105	34	0.5513170259306652
-104	34	0.5827216007442085
-103	34	0.5895455387659895
-102	34	0.4541046933268435
-101	34	0.2318522241750484
-100	34	0.17169063230507386
-99	34	0.19144450138412047
-98	34	0.2539448579715697
-97	34	0.2739136335377207
-96	34	0.34264862588266504
-95	34	0.4230964192821168
-94	34	0.424726825954553
-93	34	0.39789141540384826
-92	34	0.3376334397000569
-91	34	0.34925977122097507
-90	34	0.4875327206981687
-89	34	0.5307698257711385
-88	34	0.5881235849323961
-87	34	0.6286650291859228
-86	34	0.6044340117738862
-85	34	0.6242658858188748
-84	34	0.6633381430160254
-83	34	0.5909582330172948
-82	34	0.5647622200063657
-81	34	0.6074787307862498
-80	34	0.5445541637395318
-79	34	0.6402261320938337
-78	34	0.6393272043628158
-77	34	0.5665305196299871
-76	34	-1
-75	34	-1
-74	34	-1
-73	34	-1
-72	34	-1
-71	34	-1
-70	34	-1
-69	34	-1
-68	34	-1
-67	34	-1
-126	35	-1
-125	35	-1
-124	35	-1
-123	35	-1
-122	35	0.027932411035289578
-121	35	0.05618374546736432
-120	35	0.286317461318095
-119	35	0.45758019803721167
-118	35	0.19275339478266496
-117	35	0.11183773059048917
-116	35	0.16786970776290644
-115	35	0.1456104950163338
-114	35	0.5878123133177018
-113	35	0.6246785451830671
-112	35	0.5903471005862811
-111	35	0.7522142326888134
-110	35	0.5224233879464744
-109	35	0.29963401267178513
-108	35	0.41841227719597773
-107	35	0.5585408095512497
-106	35	0.17925642187105853
-105	35	0.8628492183649877
-104	35	0.48458340344271267
-103	35	0.43425690028281005
-102	35	0.3525360172029945
-101	35	0.2820789483209618
-100	35	0.16886347606402655
-99	35	0.16465174103062144
-98	35	0.21024606451384806
-97	35	0.2506084808233583
-96	35	0.23179967838384186
-95	35	0.3225974961528306
-94	35	0.3833603809784984
-93	35	0.39188960669877465
-92	35	0.33850968613102567
-91	35	0.2967972881957068
-90	35	0.3734459778666053
-89	35	0.4834209985065884
-88	35	0.585116371904856
-87	35	0.580760814046356
-86	35	0.837491431378966
-85	35	0.800575908605865
-84	35	0.5818945049242739
-83	35	0.7462293624721476
-82	35	0.7080205847061443
-81	35	0.6037214915933748
-80	35	0.612614712428707
-79	35	0.6018338462424849
-78	35	0.6069427973871516
-77	35	0.6153475051084367
-76	35	0.5542566159481621
-75	35	-1
-74	35	-1
-73	35	-1
-72	35	-1
-71	35	-1
-70	35	-1
-69	35	-1
-68	35	-1
-67	35	-1
-126	36	-1
-125	36	-1
-124	36	-1
-123	36	0.02492404102761909
-122	36	0.027081424557740368
-121	36	0.26300692121040137
-120	36	0.28480050791147127
-119	36	0.05315920579720935
-118	36	0.44392580287359446
-117	36	0.196606512741232
-116	36	0.4179232122482387
-115	36	0.14428718847000555
-114	36	0.5136801910504359
-113	36	0.7512686329218181
-112	36	0.6676950103104046
-111	36	0.7556124993885402
-110	36	0.7525212018713334
-109	36	0.8016821013303214
-108	36	0.32351496175465155
-107	36	0.031594673102606365
-106	36	-1
-105	36	0.26850065944126184
-104	36	0.8062224767100461
-103	36	0.479658989225868
-102	36	0.2453709804878154
-101	36	0.18714178861645658
-100	36	0.1509532178778777
-99	36	0.1082271949816431
-98	36	0.11650568243729414
-97	36	0.17330420337335
-96	36	0.18865822760184206
-95	36	0.2819320296153242
-94	36	0.45321493164697946
-93	36	0.3386237005836436
-92	36	0.3653312914863191
-91	36	0.2858248141279152
-90	36	0.2965012715090042
-89	36	0.4218611348862058
-88	36	0.5775198667143925
-87	36	0.5842208112946701
-86	36	0.6891832272113495
-85	36	0.7851041754449534
-84	36	0.7366253985478544
-83	36	0.8862505210853315
-82	36	0.45256507732639756
-81	36	0.7512717194492475
-80	36	0.7141739980266801
-79	36	0.6801136066568727
-78	36	0.6609246656285335
-77	36	0.6490499528275724
-76	36	0.634727249650591
-75	36	-1
-74	36	-1
-73	36	-1
-72	36	-1
-71	36	-1
-70	36	-1
-69	36	-1
-68	36	-1
-67	36	-1
-126	37	-1
-125	37	-1
-124	37	-1
-123	37	0.02135483374045877
-122	37	0.20009636512759002
-121	37	0.3021315464896035
-120	37	0.0966603118496371
-119	37	0.02957647886519049
-118	37	0.668105705520778
-117	37	0.5826087086652012
-116	37	0.5577848909244589
-115	37	0.5954152721564266
-114	37	0.6508998116002362
-113	37	0.12658760916369416
-112	37	0.6407037955963111
-111	37	0.45613562837536326
-110	37	0.682771667960358
-109	37	0.11065921023993823
-108	37	-1
-107	37	-1
-106	37	0.023084961718174417
-105	37	0.584583899157724
-104	37	0.6895383649279945
-103	37	0.44320354610201046
-102	37	0.19981869924942197
-101	37	0.1721861976666414
-100	37	0.13701063458349227
-99	37	0.12891206361763274
-98	37	0.11879307985585355
-97	37	0.2009164087000042
-96	37	0.2133138483039111
-95	37	0.25007927231281074
-94	37	0.34035380209204824
-93	37	0.44724549406746045
-92	37	0.45944840761841016
-91	37	0.4985679915694777
-90	37	0.4248265301436348
-89	37	0.48593081296233026
-88	37	0.4843420931164172
-87	37	0.6042173001358914
-86	37	0.6595812779476875
-85	37	0.7025157162703113
-84	37	0.6626362853848157
-83	37	0.8215289403567857
-82	37	0.5987350662345403
-81	37	0.5798646922493649
-80	37	0.7112898719717776
-79	37	0.6543208998967136
-78	37	0.666748475232067
-77	37	0.6437999567324973
-76	37	0.6320012847436597
-75	37	-1
-74	37	-1
-73	37	-1
-72	37	-1
-71	37	-1
-70	37	-1
-69	37	-1
-68	37	-1
-67	37	-1
-126	38	-1
-125	38	-1
-124	38	0.030184615493974866
-123	38	0.14144636733024823
-122	38	0.27477140756968044
-121	38	0.3608131391040858
-120	38	0.01789130036055317
-119	38	0.2970463148405757
-118	38	0.33533919580247235
-117	38	0.15466024020478827
-116	38	0.3469302660857884
-115	38	0.22438607332635155
-114	38	0.3676461964114536
-113	38	0.14912750884407022
-112	38	0.07863867678885543
-111	38	0.6484695921397182
-110	38	0.7623992120189004
-109	38	0.19313285059420798
-108	38	-1
-107	38	-1
-106	38	0.021168806206950542
-105	38	0.6161227846800118
-104	38	0.6588702542653236
-103	38	0.5243230988136791
-102	38	0.38444598750031217
-101	38	0.2257682857810135
-100	38	0.13057278373067072
-99	38	0.12141000616650767
-98	38	0.13208457421868533
-97	38	0.19887185551834158
-96	38	0.2331474620279963
-95	38	0.27214813984812597
-94	38	0.3192266060160909
-93	38	0.3371688331439172
-92	38	0.3597151677663278
-91	38	0.3554020075709712
-90	38	0.3810418283391293
-89	38	0.43335852438548406
-88	38	0.45794414638670056
-87	38	0.6000174716158728
-86	38	0.6074286916294405
-85	38	0.7611992075668184
-84	38	0.8261505942921503
-83	38	0.7734575850803623
-82	38	0.7534526784370611
-81	38	0.5295633676707951
-80	38	0.42753680052624354
-79	38	0.7416353002213788
-78	38	0.6473763067117848
-77	38	0.6064999274666054
-76	38	0.6078353650010424
-75	38	-1
-74	38	-1
-73	38	-1
-72	38	-1
-71	38	-1
-70	38	-1
-69	38	-1
-68	38	-1
-67	38	-1
-126	39	-1
-125	39	-1
-124	39	0.05105506392993321
-123	39	0.45803145770049775
-122	39	0.38393331529429525
-121	39	0.038319678567162875
-120	39	0.2841842499743023
-119	39	0.4933975904696264
-118	39	0.21062866297150099
-117	39	0.10501316591010891
-116	39	0.10647775123468112
-115	39	0.12095632404684525
-114	39	0.5384358245943297
-113	39	0.5498938561923269
-112	39	0.0664837727691024
-111	39	0.26871137573355297
-110	39	0.3918250234505936
-109	39	0.20976223730962554
-108	39	-1
-107	39	-1
-106	39	-1
-105	39	0.4621748401810127
-104	39	0.4886275026242498
-103	39	0.5334527663563272
-102	39	0.4341338320163994
-101	39	0.334459881550301
-100	39	0.2252890041899142
-99	39	0.1972402422942738
-98	39	0.14799355607897657
-97	39	0.1932341635187984
-96	39	0.2448063797960778
-95	39	0.2662708491420436
-94	39	0.27523475145550813
-93	39	0.3058631581517013
-92	39	0.3028245280161756
-91	39	0.4963394252343446
-90	39	0.4382985863610842
-89	39	0.5589790029150848
-88	39	0.6514324714096367
-87	39	0.7083949898364392
-86	39	0.737902846779073
-85	39	0.7240380720352477
-84	39	0.7418938202763714
-83	39	0.8023908802654638
-82	39	0.70960958514546
-81	39	0.6860620932623257
-80	39	0.37713923241055824
-79	39	0.6536294242214024
-78	39	0.7549162536253836
-77	39	0.7202630619268704
-76	39	0.7040607570765423
-75	39	0.7211901425292896
-74	39	-1
-73	39	-1
-72	39	-1
-71	39	-1
-70	39	-1
-69	39	-1
-68	39	-1
-67	39	-1
-126	40	-1
-125	40	-1
-124	40	0.04831577083637505
-123	40	0.48144702391881045
-122	40	0.08823324083415929
-121	40	0.06445470834326711
-120	40	0.2847869178376687
-119	40	0.440441478177269
-118	40	0.27197797865563395
-117	40	0.20065031262313957
-116	40	0.0787058789087947
-115	40	0.2163013543214704
-114	40	0.5102895939037155
-113	40	0.6158262909845247
-112	40	0.08857267467336824
-111	40	-1
-110	40	0.1444652811026797
-109	40	0.10551470791115328
-108	40	0.02524311875077572
-107	40	-1
-106	40	-1
-105	40	0.5551836965505811
-104	40	0.5809516175601711
-103	40	0.5415563973565483
-102	40	0.4696472295563622
-101	40	0.4831203894411954
-100	40	0.44260672393453304
-99	40	0.363391109697336
-98	40	0.33350257168530106
-97	40	0.3377674043436045
-96	40	0.2741059148434565
-95	40	0.4624803128653852
-94	40	0.4784692731985506
-93	40	0.47805970036178774
-92	40	0.46299015107803515
-91	40	0.5286520938300597
-90	40	0.5992379831432578
-89	40	0.6518859103483502
-88	40	0.6769974298579626
-87	40	0.6456510314099061
-86	40	0.7011944954682763
-85	40	0.7282669887380095
-84	40	0.6665037042538052
-83	40	0.7697625440917458
-82	40	0.5960993588721343
-81	40	0.5724835892610171
-80	40	0.5000884336874079
-79	40	0.3909036482473621
-78	40	0.474802759205872
-77	40	0.7051589061234553
-76	40	0.5745395906535086
-75	40	0.6396270651791349
-74	40	0.6358038865366328
-73	40	0.7647742481102268
-72	40	-1
-71	40	-1
-70	40	-1
-69	40	-1
-68	40	-1
-67	40	-1
-126	41	-1
-125	41	-1
-124	41	0.025707848768012576
-123	41	0.06924173467705148
-122	41	0.08058675260556696
-121	41	0.07187324249153099
-120	41	0.08488276854402048
-119	41	0.26822950333003576
-118	41	0.2120794150413216
-117	41	0.11620540073087098
-116	41	0.03504046577756594
-115	41	0.11725381927371764
-114	41	0.40702205567029226
-113	41	0.657180614325584
-112	41	0.050820740379364154
-111	41	0.03578629333028546
-110	41	0.09494972093583137
-109	41	0.07578339573574723
-108	41	0.06197365471129885
-107	41	0.0042860447712962674
-106	41	0.04815806799096153
-105	41	0.3435059041996134
-104	41	0.43326988492958085
-103	41	0.5531319975902638
-102	41	0.4889992888827865
-101	41	0.5129471875515298
-100	41	0.5480419397347102
-99	41	0.5521292503002583
-98	41	0.5399168901047521
-97	41	0.43561050156351316
-96	41	0.5365979378068464
-95	41	0.5412424133389614
-94	41	0.529138175134617
-93	41	0.5448187633182489
-92	41	0.5886356678922675
-91	41	0.6068514174690157
-90	41	0.679275567694234
-89	41	0.6670563797259293
-88	41	0.6514748410134397
-87	41	0.6250101130538879
-86	41	0.5816659148322327
-85	41	0.8123712134738706
-84	41	0.6344018548346291
-83	41	0.539777715777028
-82	41	0.7340987484879523
-81	41	0.49288401101160745
-80	41	0.2984774253722095
-79	41	0.18924463975408043
-78	41	0.20138009865102852
-77	41	0.3659333607504265
-76	41	0.2626005284322021
-75	41	0.47854278867004996
-74	41	0.5792717048583905
-73	41	0.5288458903401699
-72	41	0.476081984528641
-71	41	0.46998029392533053
-70	41	-1
-69	41	-1
-68	41	-1
-67	41	-1
-126	42	-1
-125	42	-1
-124	42	0.0809123064244572
-123	42	0.04429554080029166
-122	42	0.03948600994030188
-121	42	0.04772016457364253
-120	42	0.09078221677580034
-119	42	0.14328650821806632
-118	42	0.2026337712679277
-117	42	0.1289909571293499
-116	42	0.26564774472584946
-115	42	0.29319623664387096
-114	42	0.23551920582339805
-113	42	0.15826520135803465
-112	42	0.041277063818257034
-111	42	-1
-110	42	-1
-109	42	0.0682231993315891
-108	42	0.13621229023421785
-107	42	0.16338907071861
-106	42	0.12925891447578558
-105	42	0.29266550357583554
-104	42	0.35508515214756364
-103	42	0.4527549455288704
-102	42	0.5132395658771112
-101	42	0.6031199928691863
-100	42	0.5299752787859136
-99	42	0.5764902759888649
-98	42	0.5631075607108254
-97	42	0.6213941994048239
-96	42	0.626076461515165
-95	42	0.6342730624628038
-94	42	0.6243679282863123
-93	42	0.6115301253962563
-92	42	0.563776588913923
-91	42	0.7911062553903162
-90	42	0.7029083599717797
-89	42	0.711577293147245
-88	42	0.5694743185485239
-87	42	0.6984668470009289
-86	42	0.719677557026634
-85	42	0.600469133463036
-84	42	0.7131436590520788
-83	42	0.6154083003456817
-82	42	0.34534285567575446
-81	42	0.31357693267825376
-80	42	0.3497769796870018
-79	42	0.20005922391419004
-78	42	0.2347897003889118
-77	42	0.3258671294836604
-76	42	0.17075759376940478
-75	42	0.15415792189532987
-74	42	0.31467066705563146
-73	42	0.26871137573355297
-72	42	0.4393495021852146
-71	42	0.5208721740853848
-70	42	-1
-69	42	-1
-68	42	-1
-67	42	-1
-126	43	-1
-125	43	-1
-124	43	0.052430252196415006
-123	43	0.024060498930611775
-122	43	0.01724773226750241
-121	43	0.05238166277218612
-120	43	0.0779867086646401
-119	43	0.1318573964467709
-118	43	0.21934146224891682
-117	43	0.48677726972704904
-116	43	0.10914868242223565
-115	43	0.025303111490889086
-114	43	0.07200043548096094
-113	43	0.19459534082137359
-112	43	0.04536477937361638
-111	43	-1
-110	43	-1
-109	43	0.18806869150972064
-108	43	0.17606173503808167
-107	43	0.25877909882190986
-106	43	0.2984787348080886
-105	43	0.3991603897143063
-104	43	0.34917473271373944
-103	43	0.5353528513480689
-102	43	0.5569373117861295
-101	43	0.4899919348102959
-100	43	0.5080610275685824
-99	43	0.5315323851084591
-98	43	0.6005507861432128
-97	43	0.5921133425249496
-96	43	0.6674225541164127
-95	43	0.7188809523564562
-94	43	0.6821880336828061
-93	43	0.583504175744253
-92	43	0.6695770437932411
-91	43	0.5513477976738246
-90	43	0.5653518402765079
-89	43	0.5265375419475445
-88	43	0.392979478240309
-87	43	0.32049488819615574
-86	43	0.3280028100493966
-85	43	0.5180733484248936
-84	43	0.48532435708802785
-83	43	0.3741672806206202
-82	43	0.2374753814363333
-81	43	0.192527489034176
-80	43	0.34074037562290566
-79	43	0.49081790825661986
-78	43	0.5410828492239768
-77	43	0.49905931061755143
-76	43	0.1587020478735369
-75	43	0.06323294854936484
-74	43	0.2227622325395377
-73	43	0.09470477224841457
-72	43	0.1665655096272999
-71	43	0.23198890122148855
-70	43	0.2366684602820506
-69	43	-1
-68	43	-1
-67	43	-1
-126	44	-1
-125	44	-1
-124	44	0.04450563978709695
-123	44	0.03817024480932602
-122	44	0.030721055831820544
-121	44	0.05052466757398102
-120	44	0.04865170661116404
-119	44	0.016821346274051647
-118	44	0.22844052640444712
-117	44	0.1522309560556125
-116	44	-1
-115	44	-1
-114	44	-1
-113	44	0.023117054120949037
-112	44	-1
-111	44	-1
-110	44	-1
-109	44	0.1938013082573868
-108	44	0.027943430873523738
-107	44	0.25592928934015374
-106	44	0.21274751728619037
-105	44	0.22760785612891282
-104	44	0.27687089158647227
-103	44	0.5129953560856547
-102	44	0.5498643003539124
-101	44	0.5619986555834767
-100	44	0.6047263900994675
-99	44	0.6418172837492367
-98	44	0.6006640523467569
-97	44	0.53052645775989
-96	44	0.6709617722354136
-95	44	0.7124346930546679
-94	44	0.6430668597024568
-93	44	0.6026608485312852
-92	44	0.5281460903939129
-91	44	0.33523332791164523
-90	44	0.35934465353121653
-89	44	0.38828122230601575
-88	44	0.25833036449924784
-87	44	0.24510698886147075
-86	44	0.1933202495747373
-85	44	0.16941167139482138
-84	44	0.18463536934088703
-83	44	-1
-82	44	0.11047570215459256
-81	44	0.09164967128015222
-80	44	0.1732957294525894
-79	44	0.14950634735012736
-78	44	0.17808872307273718
-77	44	0.2566500402604767
-76	44	0.2825505977715085
-75	44	0.10437213157548425
-74	44	0.1772323239484505
-73	44	0.0829659508323663
-72	44	0.05109852784800667
-71	44	0.09504410320337588
-70	44	0.17193269088044316
-69	44	0.139102187160102
-68	44	0.09153546041215241
-67	44	-1
-126	45	-1
-125	45	-1
-124	45	0.004605717913653366
-123	45	0.07740576808375375
-122	45	0.05524474432188852
-121	45	0.24427582443719745
-120	45	0.23744288872030422
-119	45	0.1071954904524821
-118	45	0.020919970365595432
-117	45	0.051753666677672165
-116	45	-1
-115	45	-1
-114	45	-1
-113	45	0.02409213583676273
-112	45	0.030335013557805563
-111	45	0.004140971902592562
-110	45	0.04480183418295457
-109	45	0.17860174134395074
-108	45	0.1617042008667156
-107	45	0.20240159893344578
-106	45	0.261351420134653
-105	45	0.25003888556905324
-104	45	0.2783966462728264
-103	45	0.38972973898172836
-102	45	0.5007887012893361
-101	45	0.5118701765409511
-100	45	0.4486406044655318
-99	45	0.5362722623974817
-98	45	0.4822680402150206
-97	45	0.5799920816541766
-96	45	0.5198785928465331
-95	45	0.5513497618276433
-94	45	0.462110397229533
-93	45	0.39400074469489066
-92	45	0.23228550715433674
-91	45	0.14958514733071027
-90	45	0.141873280839296
-89	45	0.13337363901677451
-88	45	0.17434180971708046
-87	45	0.10356439670033381
-86	45	0.17111209547433706
-85	45	0.1500041948713699
-84	45	0.13084422978841292
-83	45	0.07664346128049548
-82	45	0.06932729695863876
-81	45	0.09362296309065027
-80	45	0.06737142999844645
-79	45	0.05122343867776157
-78	45	0.07397334381380868
-77	45	0.14617537630147404
-76	45	0.15338734693980624
-75	45	0.1665681752646253
-74	45	0.29007927418343343
-73	45	0.15314630785379998
-72	45	0.06021658817689767
-71	45	0.034234038467671944
-70	45	0.06177407797709367
-69	45	0.10863903127185413
-68	45	0.09862646723459394
-67	45	-1
-126	46	-1
-125	46	-1
-124	46	-1
-123	46	0.031561656612225625
-122	46	-1
-121	46	0.1258601520610474
-120	46	0.6362760317021908
-119	46	0.5788677438896811
-118	46	0.2412001092069523
-117	46	0.1363054753032443
-116	46	0.02394555290789699
-115	46	0.011647582729925015
-114	46	-1
-113	46	0.016933115979448216
-112	46	0.03620445419579265
-111	46	0.01325722829649781
-110	46	0.0701118080531616
-109	46	0.18747011095691982
-108	46	0.3213207681113454
-107	46	0.361163740560721
-106	46	0.38785088555745534
-105	46	0.2740170322066043
-104	46	0.2181411491440919
-103	46	0.23954623557293944
-102	46	0.30304282033033886
-101	46	0.3658483409494177
-100	46	0.29192469022722173
-99	46	0.3478247043223637
-98	46	0.415965409193568
-97	46	0.4778490682475174
-96	46	0.25982105436338176
-95	46	0.26674854070386106
-94	46	0.16736486411282397
-93	46	0.14530972694801267
-92	46	0.13668319143569074
-91	46	0.11648153269843776
-90	46	0.09085786475715996
-89	46	0.07053041599749037
-88	46	0.07499522757387626
-87	46	0.0789393419729289
-86	46	0.06796757874175745
-85	46	0.054524956772248036
-84	46	0.04341682047082263
-83	46	0.05087244439036266
-82	46	0.06758543858666226
-81	46	0.08579886859128176
-80	46	0.07065039773647172
-79	46	0.0583154088708856
-78	46	0.05725493416483759
-77	46	0.059533427419418944
-76	46	0.05635012332547703
-75	46	0.032757879600550974
-74	46	0.05358052614443059
-73	46	0.09431821742378405
-72	46	0.0877911472220271
-71	46	0.049746862661781965
-70	46	0.04628686915471331
-69	46	0.056942053814634574
-68	46	0.0736707425352568
-67	46	-1
-126	47	-1
-125	47	-1
-124	47	-1
-123	47	0.07650349193813065
-122	47	-1
-121	47	0.05251363520257487
-120	47	0.46447673492537667
-119	47	0.25491884443780166
-118	47	0.17008982823661917
-117	47	0.06132897266243949
-116	47	0.016348468759712624
-115	47	0.0547771447694537
-114	47	-1
-113	47	0.023736479022322794
-112	47	0.13477257483823554
-111	47	0.13297270845681392
-110	47	0.16351802209336333
-109	47	0.21363409890749085
-108	47	0.2662498981679776
-107	47	0.31014474223614424
-106	47	0.2500472940180199
-105	47	0.27916174965699797
-104	47	0.24897389330922226
-103	47	0.25237498464920255
-102	47	0.21501220534536042
-101	47	0.26792648116137985
-100	47	0.2480012443382097
-99	47	0.24490387665039193
-98	47	0.3092236008607483
-97	47	0.34884269718724753
-96	47	0.1551011740308561
-95	47	0.14195180957958972
-94	47	0.11998142097549792
-93	47	0.08900484463215935
-92	47	0.06723175060259771
-91	47	0.020733433742123625
-90	47	0.028491007028210016
-89	47	0.08067694467829825
-88	47	0.053077188345609136
-87	47	-1
-86	47	-1
-85	47	0.00432662044794492
-84	47	0.01977803284757315
-83	47	0.031010680600810334
-82	47	0.03838865777865239
-81	47	0.04009397634242197
-80	47	0.0474724623296342
-79	47	0.03555008886860718
-78	47	0.029130465363223015
-77	47	0.027903555745070415
-76	47	0.027112036362660238
-75	47	0.01880471138770554
-74	47	0.028353795918993435
-73	47	0.03306210083834761
-72	47	0.003956710236898462
-71	47	0.004002690890731598
-70	47	0.03520701199172025
-69	47	0.04399880672978958
-68	47	0.03464693727156774
-67	47	-1
-126	48	-1
-125	48	-1
-124	48	0.004617318019044248
-123	48	0.03143473205715089
-122	48	-1
-121	48	-1
-120	48	0.10159816649046959
-119	48	0.06023641677735297
-118	48	0.05352984162279511
-117	48	0.024804773866503198
-116	48	0.013222212110467377
-115	48	0.004120347632778435
-114	48	-1
-113	48	0.05749211041500044
-112	48	0.14792386603086696
-111	48	0.16463157571808296
-110	48	0.15404294407202945
-109	48	0.1774034859240787
-108	48	0.18347989506180865
-107	48	0.14512177613379143
-106	48	0.2028788508989324
-105	48	0.2059666316454923
-104	48	0.18517262152897776
-103	48	0.11376551950418771
-102	48	0.18464888458978226
-101	48	0.18577002358948735
-100	48	0.14678777140279958
-99	48	0.12164850120566308
-98	48	0.2519569098323389
-97	48	0.1725964906931377
-96	48	0.11217074819389042
-95	48	0.09682499211766366
-94	48	0.10644520239997149
-93	48	0.08573212477390017
-92	48	0.05778508733984079
-91	48	0.026095002191902132
-90	48	0.026079285220107284
-89	48	0.027032530222013917
-88	48	-1
-87	48	-1
-86	48	0.004377054586734086
-85	48	0.015140006287162841
-84	48	0.022815214185829713
-83	48	0.02732181734360916
-82	48	0.03412501764231019
-81	48	0.03300070700184359
-80	48	0.027928819439735412
-79	48	0.02500227701546266
-78	48	0.025929593316339972
-77	48	0.020489591528024688
-76	48	0.019802424832067185
-75	48	0.01834854414580681
-74	48	0.013518901286025035
-73	48	0.03106472476078711
-72	48	0.028511664314514525
-71	48	0.015508819190942593
-70	48	0.021556344979113094
-69	48	0.029117354168827624
-68	48	0.023949155727187265
-67	48	-1
-126	49	-1
-125	49	0.013109442557245964
-124	49	-1
-123	49	-1
-122	49	-1
-121	49	-1
-120	49	0.02117785066762991
-119	49	0.004075308182748987
-118	49	-1
-117	49	-1
-116	49	0.004061900401126975
-115	49	-1
-114	49	0.04101722684489461
-113	49	0.08119573382049336
-112	49	0.12292731499144142
-111	49	0.10736645601272846
-110	49	0.08085349404725772
-109	49	0.07759253105257038
-108	49	0.09870066548337311
-107	49	0.10108198686691931
-106	49	0.09740297711470854
-105	49	0.11535065710766003
-104	49	0.11497886149600992
-103	49	0.08318415896850871
-102	49	0.09813991827436554
-101	49	0.09412837728065147
-100	49	0.08593374983994484
-99	49	0.10052742206588389
-98	49	0.1266964700508164
-97	49	0.08704469394601963
-96	49	0.07338737125790115
-95	49	0.09834965248974735
-94	49	0.08204157327972628
-93	49	0.0741048766478666
-92	49	0.058058319842246645
-91	49	0.03456055191599931
-90	49	0.022049825531698774
-89	49	0.02589094251043363
-88	49	0.004107863751700279
-87	49	0.021192019699153363
-86	49	0.02605388777592035
-85	49	0.023101699114643638
-84	49	0.02744154935446214
-83	49	0.0314796410312481
-82	49	0.030017242464594023
-81	49	0.024292303687736206
-80	49	0.019936778565133255
-79	49	0.022656547034422356
-78	49	0.02262888800740991
-77	49	0.024420898708868162
-76	49	0.01897032041989493
-75	49	0.01817312743888278
-74	49	0.015152245771387273
-73	49	0.020118254218932253
-72	49	0.016051368982475726
-71	49	0.01336497335718876
-70	49	0.015266460380632433
-69	49	0.015275560024680994
-68	49	-1
-67	49	-1
-126	50	-1
-125	50	-1
-124	50	-1
-123	50	-1
-122	50	0.010154205716304916
-121	50	0.02369595572310931
-120	50	0.02353420765614064
-119	50	-1
-118	50	-1
-117	50	-1
-116	50	-1
-115	50	-1
-114	50	0.04424996307858477
-113	50	0.08348762073349547
-112	50	0.08465537565049734
-111	50	0.10726084065596377
-110	50	0.0986326964081332
-109	50	0.0962359891530073
-108	50	0.09734261212068097
-107	50	0.0876491763133899
-106	50	0.09954918928615822
-105	50	0.07498645435348614
-104	50	0.07004441887095388
-103	50	0.05334161956828461
-102	50	0.07087418968132726
-101	50	0.05520480652757527
-100	50	0.06853170242471048
-99	50	0.09118202496215029
-98	50	0.0802980500535606
-97	50	0.08646821480023574
-96	50	0.07356249895362044
-95	50	0.08834549690145381
-94	50	0.07160000998912514
-93	50	0.06647844149445169
-92	50	0.06183424655573937
-91	50	0.03511964175330845
-90	50	0.021516590505822917
-89	50	0.019008807546316384
-88	50	0.021618615202344788
-87	50	0.027544905934335343
-86	50	0.03209576334827244
-85	50	0.036364277392019
-84	50	0.03246080881796568
-83	50	0.030173643356619154
-82	50	0.024540335161337
-81	50	0.014663354791557916
-80	50	0.015413113457848838
-79	50	0.01851285683647587
-78	50	0.020804961677020718
-77	50	0.02195066475850682
-76	50	0.020185645271762656
-75	50	0.014865713141694898
-74	50	0.013506965777986829
-73	50	0.011652783902768025
-72	50	0.003974317472915955
-71	50	0.003942456896410621
-70	50	0.0039551085910498
-69	50	-1
-68	50	-1
-67	50	-1
-126	51	-1
-125	51	-1
-124	51	-1
-123	51	-1
-122	51	0.004279429127110401
-121	51	-1
-120	51	-1
-119	51	-1
-118	51	-1
-117	51	-1
-116	51	-1
-115	51	0.004338681100640717
-114	51	0.03320526146301213
-113	51	0.05252358691525621
-112	51	0.06060768861465145
-111	51	0.06955370777525254
-110	51	0.06869204284810908
-109	51	0.07420675075926236
-108	51	0.07364959514580896
-107	51	0.06978858315951351
-106	51	0.06193352050160373
-105	51	0.052394233356625707
-104	51	0.05015494835351065
-103	51	0.04506471465942461
-102	51	0.04604326638031798
-101	51	0.05114331055507267
-100	51	0.0777676774545165
-99	51	0.07902823396289452
-98	51	0.0623162779621848
-97	51	0.07028390534013206
-96	51	0.06343551827986517
-95	51	0.056494049034819485
-94	51	0.058318897582192115
-93	51	0.05265930059101388
-92	51	0.03967200595381788
-91	51	0.032326900293098516
-90	51	0.029142630022540066
-89	51	0.02555467470011814
-88	51	0.025272902805157718
-87	51	0.02977129579997506
-86	51	0.03010447147099314
-85	51	0.025682774941550055
-84	51	0.02075904443729659
-83	51	0.016119042499331486
-82	51	0.014641788382628761
-81	51	0.01272444876724562
-80	51	0.012951206584367374
-79	51	0.012770631635390947
-78	51	0.01166542594499415
-77	51	0.01335017205519796
-76	51	0.015590224013613643
-75	51	0.01470476944248055
-74	51	0.015006571029834841
-73	51	0.003829931590393118
-72	51	-1
-71	51	-1
-70	51	0.003931274547830746
-69	51	0.003918181666831437
-68	51	-1
-67	51	-1
-126	52	-1
-125	52	-1
-124	52	-1
-123	52	-1
-122	52	-1
-121	52	-1
-120	52	-1
-119	52	-1
-118	52	-1
-117	52	-1
-116	52	-1
-115	52	0.012690010603624687
-114	52	0.024831231018440876
-113	52	0.04583617629010065
-112	52	0.04338507974511269
-111	52	0.052501738042301696
-110	52	0.05626327031423748
-109	52	0.05724619835690115
-108	52	0.0685049618734361
-107	52	0.07145819808341611
-106	52	0.05676078112339684
-105	52	0.04437144318633637
-104	52	0.042443683267289437
-103	52	0.03678942877449803
-102	52	0.02932338361598286
-101	52	0.06094349344585253
-100	52	0.06699068345725118
-99	52	0.0769934921972119
-98	52	0.05566244501421532
-97	52	0.050902075053684534
-96	52	0.05000144505602374
-95	52	0.05579172374793845
-94	52	0.058548563282276866
-93	52	0.051952064919586136
-92	52	0.03892623732571292
-91	52	0.0317257326691251
-90	52	0.029158563051254967
-89	52	0.026833504386189304
-88	52	0.02897350047845852
-87	52	0.028492247251049815
-86	52	0.02665687364514306
-85	52	0.021533510288003873
-84	52	0.016996328996512877
-83	52	0.015809144856998844
-82	52	0.015151139298069414
-81	52	0.014486240494547744
-80	52	0.012428658425887846
-79	52	0.006193761248872599
-78	52	0.005843274087283442
-77	52	0.010137153961693577
-76	52	0.012343235505690574
-75	52	0.012792967805554757
-74	52	0.0038914220445587936
-73	52	-1
-72	52	-1
-71	52	-1
-70	52	-1
-69	52	-1
-68	52	-1
-67	52	-1
-126	53	-1
-125	53	-1
-124	53	-1
-123	53	-1
-122	53	-1
-121	53	-1
-120	53	-1
-119	53	-1
-118	53	-1
-117	53	-1
-116	53	-1
-115	53	-1
-114	53	-1
-113	53	-1
-112	53	-1
-111	53	-1
-110	53	-1
-109	53	-1
-108	53	-1
-107	53	-1
-106	53	-1
-105	53	-1
-104	53	-1
-103	53	-1
-102	53	-1
-101	53	-1
-100	53	-1
-99	53	-1
-98	53	-1
-97	53	-1
-96	53	-1
-95	53	-1
-94	53	-1
-93	53	-1
-92	53	-1
-91	53	-1
-90	53	-1
-89	53	-1
-88	53	-1
-87	53	-1
-86	53	-1
-85	53	-1
-84	53	-1
-83	53	-1
-82	53	-1
-81	53	-1
-80	53	-1
-79	53	-1
-78	53	-1
-77	53	-1
-76	53	-1
-75	53	-1
-74	53	-1
-73	53	-1
-72	53	-1
-71	53	-1
-70	53	-1
-69	53	-1
-68	53	-1
-67	53	-1
