# Supplementary material for: The impacts of climate change on the abundance and distribution of the Spotted Wing Drosophila (Drosophila suzukii) in the United States and Canada
Source: PeerJ. 2017 Apr 6;5:e3192. doi: 10.7717/peerj.3192 (PMC5385127; doi:10.7717/peerj.3192)
Supplement: Supplemental Information 2 — Raw data used to create consensus maps (shown in Figs. 3 and 4A) coefficient of variance maps (shown in Fig. 4B) and in scatter plots shown in Fig. 5. [file peerj-05-3192-s002.zip › model_ccsm4_rcp85_year60_norm__mean.txt]

-126	24	-1
-125	24	-1
-124	24	-1
-123	24	-1
-122	24	-1
-121	24	-1
-120	24	-1
-119	24	-1
-118	24	-1
-117	24	-1
-116	24	-1
-115	24	-1
-114	24	-1
-113	24	-1
-112	24	-1
-111	24	-1
-110	24	-1
-109	24	-1
-108	24	-1
-107	24	-1
-106	24	-1
-105	24	-1
-104	24	-1
-103	24	-1
-102	24	-1
-101	24	-1
-100	24	-1
-99	24	-1
-98	24	-1
-97	24	-1
-96	24	-1
-95	24	-1
-94	24	-1
-93	24	-1
-92	24	-1
-91	24	-1
-90	24	-1
-89	24	-1
-88	24	-1
-87	24	-1
-86	24	-1
-85	24	-1
-84	24	-1
-83	24	-1
-82	24	-1
-81	24	-1
-80	24	-1
-79	24	-1
-78	24	-1
-77	24	-1
-76	24	-1
-75	24	-1
-74	24	-1
-73	24	-1
-72	24	-1
-71	24	-1
-70	24	-1
-69	24	-1
-68	24	-1
-67	24	-1
-126	25	-1
-125	25	-1
-124	25	-1
-123	25	-1
-122	25	-1
-121	25	-1
-120	25	-1
-119	25	-1
-118	25	-1
-117	25	-1
-116	25	-1
-115	25	-1
-114	25	-1
-113	25	0.012759621150270207
-112	25	0.008636180442883015
-111	25	0.011150645266618449
-110	25	0.00924288791593646
-109	25	0.00904035372726714
-108	25	0.010260792861554185
-107	25	0.18026069371855188
-106	25	0.27691822769350255
-105	25	0.14796877032840744
-104	25	0.007711699070684003
-103	25	0.008444788618233688
-102	25	0.20764086700742554
-101	25	0.24199040052557014
-100	25	0.005934502672044208
-99	25	0.00611373731986722
-98	25	0.00657307255481322
-97	25	-1
-96	25	-1
-95	25	-1
-94	25	-1
-93	25	-1
-92	25	-1
-91	25	-1
-90	25	-1
-89	25	-1
-88	25	-1
-87	25	-1
-86	25	-1
-85	25	-1
-84	25	-1
-83	25	-1
-82	25	0.013790106033440934
-81	25	0.013802704677220782
-80	25	-1
-79	25	-1
-78	25	-1
-77	25	-1
-76	25	-1
-75	25	-1
-74	25	-1
-73	25	-1
-72	25	-1
-71	25	-1
-70	25	-1
-69	25	-1
-68	25	-1
-67	25	-1
-126	26	-1
-125	26	-1
-124	26	-1
-123	26	-1
-122	26	-1
-121	26	-1
-120	26	-1
-119	26	-1
-118	26	-1
-117	26	-1
-116	26	-1
-115	26	-1
-114	26	0.012260966455339304
-113	26	0.00999075538269339
-112	26	0.01164209619359149
-111	26	-1
-110	26	0.009512656960442036
-109	26	0.009781765675139994
-108	26	0.24895508419812998
-107	26	0.2042272892610264
-106	26	0.33348536195660394
-105	26	0.1215214204535942
-104	26	0.007104130175884362
-103	26	0.1303854315157085
-102	26	0.15089464868162722
-101	26	0.006652148452242114
-100	26	0.005675714743883227
-99	26	0.006762419788868429
-98	26	0.008271736378382822
-97	26	-1
-96	26	-1
-95	26	-1
-94	26	-1
-93	26	-1
-92	26	-1
-91	26	-1
-90	26	-1
-89	26	-1
-88	26	-1
-87	26	-1
-86	26	-1
-85	26	-1
-84	26	-1
-83	26	0.012573080785553031
-82	26	0.01293731346968988
-81	26	0.013913120051793801
-80	26	-1
-79	26	-1
-78	26	-1
-77	26	-1
-76	26	-1
-75	26	-1
-74	26	-1
-73	26	-1
-72	26	-1
-71	26	-1
-70	26	-1
-69	26	-1
-68	26	-1
-67	26	-1
-126	27	-1
-125	27	-1
-124	27	-1
-123	27	-1
-122	27	-1
-121	27	-1
-120	27	-1
-119	27	-1
-118	27	-1
-117	27	-1
-116	27	-1
-115	27	0.008535640085461267
-114	27	0.011362869280793279
-113	27	0.09926476110698587
-112	27	0.013874276571750959
-111	27	0.010917511432076709
-110	27	0.010348496070803818
-109	27	0.12846225368692715
-108	27	0.2399506174317529
-107	27	0.3452539823920157
-106	27	0.1806344441309073
-105	27	0.21526106363418776
-104	27	0.12058050659642354
-103	27	0.3722972752416447
-102	27	0.09123790981484856
-101	27	0.019106359583999703
-100	27	0.005723715015497641
-99	27	0.00681932600155243
-98	27	0.008219376714133406
-97	27	0.007852526093549653
-96	27	-1
-95	27	-1
-94	27	-1
-93	27	-1
-92	27	-1
-91	27	-1
-90	27	-1
-89	27	-1
-88	27	-1
-87	27	-1
-86	27	-1
-85	27	-1
-84	27	-1
-83	27	0.012496678943251575
-82	27	0.012340553968072399
-81	27	0.01339618095543363
-80	27	-1
-79	27	-1
-78	27	-1
-77	27	-1
-76	27	-1
-75	27	-1
-74	27	-1
-73	27	-1
-72	27	-1
-71	27	-1
-70	27	-1
-69	27	-1
-68	27	-1
-67	27	-1
-126	28	-1
-125	28	-1
-124	28	-1
-123	28	-1
-122	28	-1
-121	28	-1
-120	28	-1
-119	28	-1
-118	28	-1
-117	28	-1
-116	28	0.044710316774051316
-115	28	0.04882839721213619
-114	28	0.04595442957372157
-113	28	0.012905676563538927
-112	28	0.013986912375450434
-111	28	0.012173666365278175
-110	28	0.11029217536302005
-109	28	0.3152931822256799
-108	28	0.3429621515976941
-107	28	0.414503199559805
-106	28	0.1807434640209577
-105	28	0.22662977299900192
-104	28	0.12415141306369928
-103	28	0.5044905700507509
-102	28	0.12580322901275923
-101	28	0.04208654117843804
-100	28	0.04242559153999667
-99	28	0.07375659476336015
-98	28	0.007496057428864662
-97	28	0.007485214364474181
-96	28	0.007024052560007939
-95	28	-1
-94	28	-1
-93	28	-1
-92	28	-1
-91	28	-1
-90	28	-1
-89	28	-1
-88	28	-1
-87	28	-1
-86	28	-1
-85	28	-1
-84	28	-1
-83	28	0.0118243827623242
-82	28	0.011656520565111371
-81	28	0.011945464427444019
-80	28	-1
-79	28	-1
-78	28	-1
-77	28	-1
-76	28	-1
-75	28	-1
-74	28	-1
-73	28	-1
-72	28	-1
-71	28	-1
-70	28	-1
-69	28	-1
-68	28	-1
-67	28	-1
-126	29	-1
-125	29	-1
-124	29	-1
-123	29	-1
-122	29	-1
-121	29	-1
-120	29	-1
-119	29	-1
-118	29	-1
-117	29	-1
-116	29	0.06978433684601978
-115	29	0.06790645614554268
-114	29	0.04896737793041227
-113	29	0.06453787622781827
-112	29	0.07628466649650235
-111	29	0.11414984828782374
-110	29	0.12002595114850154
-109	29	0.37027808770358334
-108	29	0.41739690320285205
-107	29	0.40770025927765713
-106	29	0.182889002768241
-105	29	0.12790203960538465
-104	29	0.12614951868410673
-103	29	0.19313940712671698
-102	29	0.10780519185714205
-101	29	0.12058031018104166
-100	29	0.14481635021498598
-99	29	0.13692282755468368
-98	29	0.11999399155993751
-97	29	0.12181661406631562
-96	29	0.11290763323486687
-95	29	0.11675233339135381
-94	29	0.11935182549858875
-93	29	0.14474748324085754
-92	29	0.1331705361588091
-91	29	0.007006215237400257
-90	29	0.006689035260957008
-89	29	-1
-88	29	-1
-87	29	-1
-86	29	0.12816532974822262
-85	29	0.1499043223262465
-84	29	0.1373231782216121
-83	29	0.009470823290038084
-82	29	0.010061078636581691
-81	29	0.010878962575106668
-80	29	-1
-79	29	-1
-78	29	-1
-77	29	-1
-76	29	-1
-75	29	-1
-74	29	-1
-73	29	-1
-72	29	-1
-71	29	-1
-70	29	-1
-69	29	-1
-68	29	-1
-67	29	-1
-126	30	-1
-125	30	-1
-124	30	-1
-123	30	-1
-122	30	-1
-121	30	-1
-120	30	-1
-119	30	-1
-118	30	-1
-117	30	0.03551852304611824
-116	30	0.03770983125393357
-115	30	0.06830281303303977
-114	30	0.07224114720799743
-113	30	0.08135725273618319
-112	30	0.12183695708800914
-111	30	0.17584581841472768
-110	30	0.18804334457234617
-109	30	0.307386911271783
-108	30	0.27304427099823064
-107	30	0.2352748089696732
-106	30	0.21704627368687662
-105	30	0.3313550781373125
-104	30	0.36850628066242863
-103	30	0.26635787050932475
-102	30	0.17351578950518942
-101	30	0.24126637601554934
-100	30	0.2756405362813349
-99	30	0.22711151445893127
-98	30	0.1344617708792123
-97	30	0.13271145729270203
-96	30	0.1267735864709833
-95	30	0.13946744494546995
-94	30	0.15038845818321195
-93	30	0.1430002842411169
-92	30	0.14710122229292136
-91	30	0.152369877849274
-90	30	0.14606028624081255
-89	30	0.14550724599726497
-88	30	0.14546010630561654
-87	30	0.15273821280895788
-86	30	0.15427171187322564
-85	30	0.15060509499629943
-84	30	0.1297092481808428
-83	30	0.1401297014944498
-82	30	0.13743866111303732
-81	30	-1
-80	30	-1
-79	30	-1
-78	30	-1
-77	30	-1
-76	30	-1
-75	30	-1
-74	30	-1
-73	30	-1
-72	30	-1
-71	30	-1
-70	30	-1
-69	30	-1
-68	30	-1
-67	30	-1
-126	31	-1
-125	31	-1
-124	31	-1
-123	31	-1
-122	31	-1
-121	31	-1
-120	31	-1
-119	31	-1
-118	31	-1
-117	31	0.03410644797092154
-116	31	0.08329884684529305
-115	31	0.14231277428589678
-114	31	0.13834995365999955
-113	31	0.1303376371061205
-112	31	0.15178788971968438
-111	31	0.22534257882359718
-110	31	0.2546324240454703
-109	31	0.2876364373729087
-108	31	0.20535279616469973
-107	31	0.18439549004094513
-106	31	0.260425779911701
-105	31	0.3074103501740193
-104	31	0.19949861700188382
-103	31	0.16170523906230547
-102	31	0.24499478891285675
-101	31	0.24125206575201322
-100	31	0.21118195574911094
-99	31	0.222979617601699
-98	31	0.19377974933094838
-97	31	0.17664015963145738
-96	31	0.1742059650977349
-95	31	0.1818975540392496
-94	31	0.2311779862877745
-93	31	0.19492362574938316
-92	31	0.14783693819472005
-91	31	0.2445734218000684
-90	31	0.24015768600980933
-89	31	0.24147354747785346
-88	31	0.15391469418078277
-87	31	0.19736279613944632
-86	31	0.19594313381864142
-85	31	0.1953920109633454
-84	31	0.19960137030594124
-83	31	0.20282493955316622
-82	31	0.16450124943565653
-81	31	-1
-80	31	-1
-79	31	-1
-78	31	-1
-77	31	-1
-76	31	-1
-75	31	-1
-74	31	-1
-73	31	-1
-72	31	-1
-71	31	-1
-70	31	-1
-69	31	-1
-68	31	-1
-67	31	-1
-126	32	-1
-125	32	-1
-124	32	-1
-123	32	-1
-122	32	-1
-121	32	-1
-120	32	-1
-119	32	-1
-118	32	0.03782452193665192
-117	32	0.05855091559030258
-116	32	0.13730904566723098
-115	32	0.14399357553345246
-114	32	0.14492962577164353
-113	32	0.12946011865172624
-112	32	0.12393625404253253
-111	32	0.18028682631745385
-110	32	0.2271218028836958
-109	32	0.34636089530620545
-108	32	0.32715298616384575
-107	32	0.25285905503437406
-106	32	0.540151279127115
-105	32	0.33672334435161266
-104	32	0.27216022407066764
-103	32	0.27665200067305
-102	32	0.24270436108554852
-101	32	0.22846304870156806
-100	32	0.24108775025541015
-99	32	0.23429915764925208
-98	32	0.19193980485851217
-97	32	0.17803227703323354
-96	32	0.19191934024634416
-95	32	0.19792419806639344
-94	32	0.20536098949205767
-93	32	0.2080247936071844
-92	32	0.19781458893019743
-91	32	0.22939173803949575
-90	32	0.3073449812643108
-89	32	0.27929269324491024
-88	32	0.2677402980855954
-87	32	0.28427874447920787
-86	32	0.311845456262176
-85	32	0.27818561197467884
-84	32	0.24297691081067457
-83	32	0.2091549677144554
-82	32	0.2044723127733506
-81	32	0.21749746787836874
-80	32	0.24931593666707602
-79	32	-1
-78	32	-1
-77	32	-1
-76	32	-1
-75	32	-1
-74	32	-1
-73	32	-1
-72	32	-1
-71	32	-1
-70	32	-1
-69	32	-1
-68	32	-1
-67	32	-1
-126	33	-1
-125	33	-1
-124	33	-1
-123	33	-1
-122	33	-1
-121	33	-1
-120	33	-1
-119	33	0.04206797431298342
-118	33	0.0532466415074151
-117	33	0.11116053711937389
-116	33	0.14966378830836505
-115	33	0.14291879991698175
-114	33	0.14493440521260234
-113	33	0.13965188834215783
-112	33	0.14418297608025418
-111	33	0.2229904859194957
-110	33	0.6089472631246863
-109	33	0.2570584626642886
-108	33	0.7019272183737798
-107	33	0.4067234668773985
-106	33	0.7071033248728187
-105	33	0.29599399604943194
-104	33	0.45519113227575186
-103	33	0.37115362329793206
-102	33	0.2736672351177234
-101	33	0.22101783012071033
-100	33	0.20366454048574645
-99	33	0.20923772406201602
-98	33	0.2194797293246388
-97	33	0.2078775568956904
-96	33	0.21845329995144797
-95	33	0.22657939713010938
-94	33	0.2516343209504035
-93	33	0.26206707360816084
-92	33	0.2405606368422692
-91	33	0.22581831558470938
-90	33	0.3471260922215113
-89	33	0.3369280746513136
-88	33	0.3664554702478865
-87	33	0.39005908081155466
-86	33	0.4450153657623858
-85	33	0.41370348030285753
-84	33	0.3607479198441921
-83	33	0.33079535041766794
-82	33	0.2990187742239792
-81	33	0.2636502657640413
-80	33	0.30650770925697274
-79	33	0.3708651078081942
-78	33	-1
-77	33	-1
-76	33	-1
-75	33	-1
-74	33	-1
-73	33	-1
-72	33	-1
-71	33	-1
-70	33	-1
-69	33	-1
-68	33	-1
-67	33	-1
-126	34	-1
-125	34	-1
-124	34	-1
-123	34	-1
-122	34	-1
-121	34	0.021182480271711684
-120	34	0.047902254726993374
-119	34	0.10840999223036867
-118	34	0.16456454195418527
-117	34	0.16011456441568714
-116	34	0.14719470666157733
-115	34	0.1342315439923222
-114	34	0.1321266632290857
-113	34	0.24418941102228875
-112	34	0.4310656366893458
-111	34	0.6459735267607072
-110	34	0.6331765034451725
-109	34	0.277980283075719
-108	34	0.6721071545051095
-107	34	0.6488001311680626
-106	34	0.7673688017735748
-105	34	0.477846355844625
-104	34	0.4429351772185842
-103	34	0.428207774176933
-102	34	0.3273478863413398
-101	34	0.1926709751471876
-100	34	0.17132048284138607
-99	34	0.189278825383639
-98	34	0.2242690284649848
-97	34	0.23967856342163826
-96	34	0.26414817875707786
-95	34	0.30746707680692564
-94	34	0.3381228039474254
-93	34	0.2874840283896922
-92	34	0.25329903484287286
-91	34	0.2564399038612178
-90	34	0.36414808522594366
-89	34	0.37332648248952194
-88	34	0.42551924978303113
-87	34	0.5069042345005115
-86	34	0.5229898124953293
-85	34	0.5885224952198576
-84	34	0.5698836107918841
-83	34	0.3942360129099154
-82	34	0.36583468540382114
-81	34	0.36671211968019457
-80	34	0.3086355332074342
-79	34	0.38210907469929506
-78	34	0.4051046019469254
-77	34	0.375344313826137
-76	34	-1
-75	34	-1
-74	34	-1
-73	34	-1
-72	34	-1
-71	34	-1
-70	34	-1
-69	34	-1
-68	34	-1
-67	34	-1
-126	35	-1
-125	35	-1
-124	35	-1
-123	35	-1
-122	35	0.029626929558990413
-121	35	0.05879017197289056
-120	35	0.19217425935266916
-119	35	0.28459144712025586
-118	35	0.13728417573864107
-117	35	0.15087414665700552
-116	35	0.14823326702287687
-115	35	0.16045835680575088
-114	35	0.27241326320119474
-113	35	0.635913037370271
-112	35	0.6200455739804616
-111	35	0.41142250847321926
-110	35	0.6050481372011949
-109	35	0.5348357177069495
-108	35	0.6276007384095984
-107	35	0.7767987042570789
-106	35	0.337899236477292
-105	35	0.6380686494207102
-104	35	0.3954542746393977
-103	35	0.32902247712158306
-102	35	0.277017857057677
-101	35	0.21848254713711954
-100	35	0.13973305466043662
-99	35	0.14547495904973115
-98	35	0.18127404743917833
-97	35	0.22174462315230412
-96	35	0.21292561927197795
-95	35	0.23392188111313647
-94	35	0.30065604608166746
-93	35	0.3104861028167182
-92	35	0.25764260200996536
-91	35	0.2226597504757695
-90	35	0.2714701794217101
-89	35	0.34732559413080905
-88	35	0.48962183211217525
-87	35	0.4846382126873674
-86	35	0.5618694890871145
-85	35	0.5477813619947647
-84	35	0.7154222645440211
-83	35	0.6667847653121456
-82	35	0.5231323539438852
-81	35	0.4073041642773359
-80	35	0.4042804617108322
-79	35	0.3824177742077983
-78	35	0.3801255225233727
-77	35	0.39351521522402527
-76	35	0.3754625465329084
-75	35	-1
-74	35	-1
-73	35	-1
-72	35	-1
-71	35	-1
-70	35	-1
-69	35	-1
-68	35	-1
-67	35	-1
-126	36	-1
-125	36	-1
-124	36	-1
-123	36	0.02887282263026946
-122	36	0.026996735856946747
-121	36	0.21062971987331766
-120	36	0.19226842649860493
-119	36	0.10767323813298013
-118	36	0.21147902933763027
-117	36	0.16544163951847551
-116	36	0.18592910134257395
-115	36	0.1492178599197297
-114	36	0.23358869515369363
-113	36	0.5001477324265053
-112	36	0.27029015321989813
-111	36	0.4210383508515589
-110	36	0.4786661562360901
-109	36	0.5240521391178349
-108	36	0.5639045395055402
-107	36	0.06654617674185603
-106	36	0.034742531702611774
-105	36	0.3959459116933278
-104	36	0.7267430859681132
-103	36	0.32611477186774285
-102	36	0.20203181424118144
-101	36	0.1448668383212396
-100	36	0.1346674739027091
-99	36	0.10077876828288154
-98	36	0.11434241018696219
-97	36	0.14796190514315546
-96	36	0.15296075143661483
-95	36	0.31781855090904315
-94	36	0.3581842127489109
-93	36	0.3516497348813235
-92	36	0.33245541581276633
-91	36	0.21879155529836572
-90	36	0.20446844993750718
-89	36	0.3075448572981455
-88	36	0.3602247908573691
-87	36	0.3647506314988355
-86	36	0.4718979627703061
-85	36	0.5638726453887701
-84	36	0.5309971064273006
-83	36	0.6996336479003616
-82	36	0.6351481397545948
-81	36	0.55061881601369
-80	36	0.42142547621610815
-79	36	0.3732190806880936
-78	36	0.3800697966736026
-77	36	0.3785055071599486
-76	36	0.3864421383200143
-75	36	-1
-74	36	-1
-73	36	-1
-72	36	-1
-71	36	-1
-70	36	-1
-69	36	-1
-68	36	-1
-67	36	-1
-126	37	-1
-125	37	-1
-124	37	-1
-123	37	0.021781962651708668
-122	37	0.15635451928878552
-121	37	0.22215067921842016
-120	37	0.19199974896243574
-119	37	0.06607434958215433
-118	37	0.4852059466721015
-117	37	0.4997993289515244
-116	37	0.3760813391638148
-115	37	0.38090430015936766
-114	37	0.49963462062415753
-113	37	0.26203400099909957
-112	37	0.5705928573826977
-111	37	0.17303218677568902
-110	37	0.45252644896796346
-109	37	0.24497105071099093
-108	37	-1
-107	37	-1
-106	37	0.04617397894632875
-105	37	0.6788128691732325
-104	37	0.4185615528861978
-103	37	0.338581340332954
-102	37	0.17044676175104123
-101	37	0.1372436767575225
-100	37	0.10904223463837635
-99	37	0.11063218909526117
-98	37	0.10891853971336636
-97	37	0.15965371781114326
-96	37	0.16226805330937938
-95	37	0.1845586738108241
-94	37	0.22851014162764938
-93	37	0.30150181071599297
-92	37	0.29803331148757806
-91	37	0.2927279636672697
-90	37	0.20895926316920707
-89	37	0.24450091646481867
-88	37	0.2842809798733158
-87	37	0.3087634557397111
-86	37	0.34216275969971643
-85	37	0.4367017199533803
-84	37	0.5544092587592141
-83	37	0.4592966065875661
-82	37	0.662389082597064
-81	37	0.6224944061366899
-80	37	0.4439798545160619
-79	37	0.3694414610610714
-78	37	0.33890882089320923
-77	37	0.3626373329335189
-76	37	0.3696126510960399
-75	37	-1
-74	37	-1
-73	37	-1
-72	37	-1
-71	37	-1
-70	37	-1
-69	37	-1
-68	37	-1
-67	37	-1
-126	38	-1
-125	38	-1
-124	38	0.0327249023932466
-123	38	0.15394822509240175
-122	38	0.2261752116866778
-121	38	0.381251693498099
-120	38	0.037447110715703044
-119	38	0.40803995500404194
-118	38	0.4765849014373584
-117	38	0.24989599805530066
-116	38	0.5023821912230945
-115	38	0.34649628162299334
-114	38	0.49754578980355374
-113	38	0.2574010859151746
-112	38	0.17101444897020818
-111	38	0.3248017818055194
-110	38	0.4074894307480049
-109	38	0.4437154419996133
-108	38	0.033357524537659236
-107	38	-1
-106	38	0.042751172482915836
-105	38	0.677232380067131
-104	38	0.3875829656234734
-103	38	0.2714332159174651
-102	38	0.19946107360460666
-101	38	0.1429246830253244
-100	38	0.09871679960402659
-99	38	0.09108522959134284
-98	38	0.09517365317738824
-97	38	0.1447738029020279
-96	38	0.14856420823509836
-95	38	0.1615931794103928
-94	38	0.18510967507564563
-93	38	0.17988849592302464
-92	38	0.20616528242146867
-91	38	0.20216507740122247
-90	38	0.2107550515931766
-89	38	0.23276034601656043
-88	38	0.23192183939825062
-87	38	0.3379538212472246
-86	38	0.3456942989125977
-85	38	0.43150401711544933
-84	38	0.5358309825062173
-83	38	0.49254112587354576
-82	38	0.5667370363743517
-81	38	0.4556679727042479
-80	38	0.6424554466780407
-79	38	0.5017938803888313
-78	38	0.2765788967385413
-77	38	0.28897938545742385
-76	38	0.41959400566443256
-75	38	-1
-74	38	-1
-73	38	-1
-72	38	-1
-71	38	-1
-70	38	-1
-69	38	-1
-68	38	-1
-67	38	-1
-126	39	-1
-125	39	-1
-124	39	0.06347346386101946
-123	39	0.4465286433954346
-122	39	0.2784373697286671
-121	39	0.08747590988724167
-120	39	0.38799005988517926
-119	39	0.46635708484779725
-118	39	0.3462398192529537
-117	39	0.2096248587796787
-116	39	0.21256739502790362
-115	39	0.23581090137169955
-114	39	0.48268967856809813
-113	39	0.4624255036207305
-112	39	0.14777771428053
-111	39	0.5061075362991994
-110	39	0.6088018222109693
-109	39	0.4580185971695421
-108	39	0.028212453539578214
-107	39	-1
-106	39	0.018197568059566613
-105	39	0.599472465696755
-104	39	0.5483775294443025
-103	39	0.3325877156021249
-102	39	0.18521445800531572
-101	39	0.14754147334170936
-100	39	0.11968670437156104
-99	39	0.109889972779634
-98	39	0.09378320998291466
-97	39	0.1147367561550735
-96	39	0.14333641643128778
-95	39	0.14233252806144472
-94	39	0.1355715551992227
-93	39	0.1486339637550019
-92	39	0.1531570078155551
-91	39	0.2550071378285082
-90	39	0.28762216452182626
-89	39	0.29283099756472986
-88	39	0.3245665697091752
-87	39	0.35859343016736367
-86	39	0.45019873963055385
-85	39	0.4437883027531731
-84	39	0.5182008313608396
-83	39	0.5378039282515187
-82	39	0.5413976750217717
-81	39	0.5371183450376635
-80	39	0.5334450032721867
-79	39	0.49872128909846924
-78	39	0.42068283901037695
-77	39	0.37613653188611984
-76	39	0.34814968760133513
-75	39	0.41872934774099396
-74	39	-1
-73	39	-1
-72	39	-1
-71	39	-1
-70	39	-1
-69	39	-1
-68	39	-1
-67	39	-1
-126	40	-1
-125	40	-1
-124	40	0.0735552315844913
-123	40	0.350903880204575
-122	40	0.17388198260189958
-121	40	0.12713648727176882
-120	40	0.40967674985294567
-119	40	0.41756965520776207
-118	40	0.378072018412165
-117	40	0.33977401194411294
-116	40	0.1667407682666071
-115	40	0.3816508002009423
-114	40	0.20104661339195615
-113	40	0.42728127346754613
-112	40	0.1789403053436114
-111	40	0.029007392420255587
-110	40	0.29310094712432444
-109	40	0.22941335308461472
-108	40	0.05491099717564034
-107	40	-1
-106	40	0.03033042959691729
-105	40	0.6231039485384217
-104	40	0.5021598677170462
-103	40	0.37545810380403283
-102	40	0.25009654751330174
-101	40	0.17341541189194123
-100	40	0.16992033111518012
-99	40	0.16833709219373252
-98	40	0.1541245967522062
-97	40	0.1478357971148825
-96	40	0.16996632972699105
-95	40	0.2002003530426192
-94	40	0.2036530642155773
-93	40	0.19561905779167194
-92	40	0.1935152619895924
-91	40	0.2249865712674039
-90	40	0.2520412468560678
-89	40	0.3096130738567666
-88	40	0.356982506030186
-87	40	0.39853616292450156
-86	40	0.3825827444223409
-85	40	0.3992047234719281
-84	40	0.3963465990723395
-83	40	0.6936340932956229
-82	40	0.43836078456534255
-81	40	0.4369707248485193
-80	40	0.4277717507354119
-79	40	0.5211266723016057
-78	40	0.3726343988618383
-77	40	0.3707325367785464
-76	40	0.3917524432904365
-75	40	0.3735442603824469
-74	40	0.3338161722252375
-73	40	0.6227927704548615
-72	40	-1
-71	40	-1
-70	40	-1
-69	40	-1
-68	40	-1
-67	40	-1
-126	41	-1
-125	41	-1
-124	41	0.049067106437588964
-123	41	0.14368710206594373
-122	41	0.1669421501517028
-121	41	0.14181209277128728
-120	41	0.16168890852627013
-119	41	0.3704840245549157
-118	41	0.28802508729494586
-117	41	0.21420003709444782
-116	41	0.060813793822025404
-115	41	0.21922524981464467
-114	41	0.46304365088681076
-113	41	0.42595425373518925
-112	41	0.10326524672063475
-111	41	0.07635936981340632
-110	41	0.190673309123111
-109	41	0.13849685365941028
-108	41	0.12085781705628151
-107	41	0.02999565641412668
-106	41	0.0880255268912767
-105	41	0.46081349452239584
-104	41	0.452650377720809
-103	41	0.41827993064105207
-102	41	0.32901373196053324
-101	41	0.31050236788095953
-100	41	0.31939403609946365
-99	41	0.21323262586695177
-98	41	0.19680439656190774
-97	41	0.18011836739160464
-96	41	0.23665300893867697
-95	41	0.24656607455535062
-94	41	0.22378189961172418
-93	41	0.22546429088856165
-92	41	0.22675005403761278
-91	41	0.25007301507993124
-90	41	0.2830822661508861
-89	41	0.29838497919914336
-88	41	0.4673510402111858
-87	41	0.5614934939275379
-86	41	0.5995916243617552
-85	41	0.5967228374128651
-84	41	0.5671060166988616
-83	41	0.6375223340657132
-82	41	0.6417331992595701
-81	41	0.5520784628943751
-80	41	0.4123941098955285
-79	41	0.30949105313905917
-78	41	0.3301190080798741
-77	41	0.40053754213460685
-76	41	0.3270862236402373
-75	41	0.5329534971618445
-74	41	0.577234970879549
-73	41	0.5556505104414885
-72	41	0.49881360432794747
-71	41	0.5449466203787319
-70	41	-1
-69	41	-1
-68	41	-1
-67	41	-1
-126	42	-1
-125	42	-1
-124	42	0.14252024504783042
-123	42	0.0912095792342924
-122	42	0.09021522168702668
-121	42	0.09143661670950548
-120	42	0.1808944045653669
-119	42	0.2650578345091911
-118	42	0.3059005612522771
-117	42	0.23511889256892332
-116	42	0.4474144112958673
-115	42	0.48498708381801947
-114	42	0.45671692437455963
-113	42	0.2876732792866792
-112	42	0.09202816372101272
-111	42	0.004239066888510046
-110	42	0.025743104393746618
-109	42	0.14377663006762206
-108	42	0.24639804587271888
-107	42	0.25246072463994484
-106	42	0.2078357391255793
-105	42	0.5022716374224429
-104	42	0.4326798905349017
-103	42	0.34347391655170906
-102	42	0.3599627072661626
-101	42	0.2938503653372868
-100	42	0.2650274181843418
-99	42	0.21023100600123817
-98	42	0.20249521424568964
-97	42	0.23545676443819075
-96	42	0.2716786883792336
-95	42	0.28496860206589697
-94	42	0.3019607305791719
-93	42	0.29844999269054184
-92	42	0.5070024421914456
-91	42	0.4934982299700504
-90	42	0.4966183350765978
-89	42	0.4781980329093037
-88	42	0.4301613776836771
-87	42	0.5738101413377028
-86	42	0.5813046975918632
-85	42	0.5572024725516519
-84	42	0.5566022832633424
-83	42	0.5056366070383862
-82	42	0.37192917410979637
-81	42	0.36107161239351127
-80	42	0.3585680645237624
-79	42	0.3103174848879408
-78	42	0.34758105571771253
-77	42	0.3449679828897884
-76	42	0.28338825325649686
-75	42	0.2471537867903547
-74	42	0.3739216678621504
-73	42	0.4094677077679571
-72	42	0.4903753189294763
-71	42	0.49162985203281034
-70	42	-1
-69	42	-1
-68	42	-1
-67	42	-1
-126	43	-1
-125	43	-1
-124	43	0.08418984313612884
-123	43	0.05685240422248176
-122	43	0.038666347974915326
-121	43	0.10205892891699271
-120	43	0.1579986750379526
-119	43	0.2588669152038319
-118	43	0.35164040047412803
-117	43	0.4554562182163669
-116	43	0.22600072000267124
-115	43	0.05249985806650381
-114	43	0.15477052276515071
-113	43	0.4033783632743641
-112	43	0.10354330542956651
-111	43	-1
-110	43	-1
-109	43	0.3339456193150023
-108	43	0.2627449685627828
-107	43	0.3639616309098699
-106	43	0.3739459859570485
-105	43	0.3338934289421058
-104	43	0.3909319881810317
-103	43	0.29194289138594154
-102	43	0.2734379622484024
-101	43	0.21574560167503037
-100	43	0.15992417243886267
-99	43	0.17523685590602814
-98	43	0.2221209643770775
-97	43	0.27355086368052306
-96	43	0.4259121647247889
-95	43	0.4439091449785893
-94	43	0.4556280349099347
-93	43	0.4791156668671662
-92	43	0.5059027031152509
-91	43	0.49319434731495965
-90	43	0.48774353987470753
-89	43	0.4688355663735744
-88	43	0.37785727092798876
-87	43	0.3829138446374906
-86	43	0.3882483928779034
-85	43	0.5071806190021406
-84	43	0.4866344476850904
-83	43	0.37666914492995307
-82	43	0.31590504419954046
-81	43	0.2443053241569314
-80	43	0.3253617059405458
-79	43	0.46878880080646285
-78	43	0.4755295896499195
-77	43	0.4290035557731297
-76	43	0.26083503474260744
-75	43	0.16529509493737482
-74	43	0.3655657833929298
-73	43	0.1509698944791097
-72	43	0.2805089253487799
-71	43	0.33347815070615533
-70	43	0.31973715506536093
-69	43	-1
-68	43	-1
-67	43	-1
-126	44	-1
-125	44	-1
-124	44	0.06871950358911698
-123	44	0.08658746699637015
-122	44	0.07159003957021695
-121	44	0.10474807996949388
-120	44	0.11117478191111604
-119	44	0.03771328629403177
-118	44	0.3590595706341046
-117	44	0.2953421495156911
-116	44	0.012937194685149415
-115	44	0.02037981403578707
-114	44	0.025010468472197914
-113	44	0.04712989893867416
-112	44	0.028442998432324656
-111	44	-1
-110	44	0.009367644325788769
-109	44	0.4206949045266917
-108	44	0.047577538947065776
-107	44	0.389081381159294
-106	44	0.3691829129467386
-105	44	0.3168038690463107
-104	44	0.3595756754327475
-103	44	0.2795996437212035
-102	44	0.22506872901570543
-101	44	0.19750288707228564
-100	44	0.2518944029753376
-99	44	0.27507409302625313
-98	44	0.3518876032618796
-97	44	0.4065433633253386
-96	44	0.4061447336312799
-95	44	0.44696022410808006
-94	44	0.47399764320247983
-93	44	0.4891333189981281
-92	44	0.4870978009240315
-91	44	0.3935278512802588
-90	44	0.3926487521496962
-89	44	0.40573637669926194
-88	44	0.33169432491425294
-87	44	0.38890049194570664
-86	44	0.26446837324197714
-85	44	0.2424066888977702
-84	44	0.3666805809817346
-83	44	-1
-82	44	0.25954412738117405
-81	44	0.228763657766961
-80	44	0.23775036297094915
-79	44	0.22622491413140394
-78	44	0.2936875276326044
-77	44	0.3668855076968173
-76	44	0.41483658193462974
-75	44	0.17817865325829269
-74	44	0.3007000244209791
-73	44	0.1949245704138388
-72	44	0.10765460673104289
-71	44	0.21638150115038618
-70	44	0.2712638965051811
-69	44	0.19320317665403028
-68	44	0.16261894471253066
-67	44	-1
-126	45	-1
-125	45	-1
-124	45	0.02594815176399251
-123	45	0.14836749355360038
-122	45	0.11598181455451075
-121	45	0.39094124776331984
-120	45	0.39856141633074177
-119	45	0.24263433432535572
-118	45	0.04558562508774389
-117	45	0.11168196383955407
-116	45	0.014578254553773713
-115	45	0.021179653012586393
-114	45	0.012681759286963528
-113	45	0.049751670162081034
-112	45	0.06351458014762393
-111	45	0.02819252766674333
-110	45	0.11615866322309971
-109	45	0.34578254553773713
-108	45	0.3359112696318343
-107	45	0.35110325117028496
-106	45	0.3756438566365998
-105	45	0.3536920994344453
-104	45	0.36315043538275327
-103	45	0.3093443027894632
-102	45	0.29718713531626195
-101	45	0.3084465067851693
-100	45	0.3531602814052529
-99	45	0.3731683681071178
-98	45	0.3931205231907174
-97	45	0.38990997347737627
-96	45	0.41357288278014187
-95	45	0.4350586678715971
-94	45	0.4473814883366208
-93	45	0.42241428736711445
-92	45	0.32643176758785164
-91	45	0.23278517853269667
-90	45	0.2034718476430201
-89	45	0.3032869365906611
-88	45	0.3683055909077262
-87	45	0.20914461381789692
-86	45	0.37176989058821447
-85	45	0.3401096951848395
-84	45	0.3062082693307576
-83	45	0.1594012585736483
-82	45	0.14760125844270475
-81	45	0.22630088947173332
-80	45	0.17629694713442584
-79	45	0.11569136297029442
-78	45	0.1945135010789284
-77	45	0.2467066050845208
-76	45	0.25980883919725223
-75	45	0.2778626489682066
-74	45	0.40627408718991037
-73	45	0.2711508173639054
-72	45	0.1306733577593008
-71	45	0.071123721394321
-70	45	0.12735384427458982
-69	45	0.24750092759502365
-68	45	0.2278535904778571
-67	45	-1
-126	46	-1
-125	46	-1
-124	46	0.025402115131775545
-123	46	0.06696903099967853
-122	46	0.012287203809111559
-121	46	0.3620961524377908
-120	46	0.4824969109004644
-119	46	0.45465699467443077
-118	46	0.42066983818271997
-117	46	0.3026695095143143
-116	46	0.05599231997150667
-115	46	0.031286914517313406
-114	46	0.02539881535336016
-113	46	0.03521928608246434
-112	46	0.0739080216696673
-111	46	0.03034530291788144
-110	46	0.16191457109381013
-109	46	0.36392889501289183
-108	46	0.35614205396428433
-107	46	0.3412380547881066
-106	46	0.32348344176241833
-105	46	0.31509397961601165
-104	46	0.2908711274719928
-103	46	0.31012372579028424
-102	46	0.33421564369950424
-101	46	0.36946537697209225
-100	46	0.3474737755067587
-99	46	0.39036556363217684
-98	46	0.42097222433966314
-97	46	0.39838641957861043
-96	46	0.3899931226557006
-95	46	0.4007020633997052
-94	46	0.31797805890534714
-93	46	0.3067830742692389
-92	46	0.2981067708403969
-91	46	0.2654952796239525
-90	46	0.23139162075145342
-89	46	0.1803647190460348
-88	46	0.1927503363145759
-87	46	0.16887639271366273
-86	46	0.15131161983110708
-85	46	0.12679815709994371
-84	46	0.09684012545518095
-83	46	0.11221569925699801
-82	46	0.14678339414571795
-81	46	0.21229964344996322
-80	46	0.18185011504797166
-79	46	0.1229679262099211
-78	46	0.14309334771966886
-77	46	0.1289577909891544
-76	46	0.12500422994554525
-75	46	0.07450464742176284
-74	46	0.11782589310307962
-73	46	0.2345081436155601
-72	46	0.162760055134733
-71	46	0.10314331953406156
-70	46	0.09297061148878463
-69	46	0.11781512766953055
-68	46	0.12895398427199153
-67	46	-1
-126	47	-1
-125	47	-1
-124	47	-1
-123	47	0.13049121522851478
-122	47	0.020719275934336277
-121	47	0.11021711662780605
-120	47	0.49805357033125075
-119	47	0.4439334630734873
-118	47	0.33543376513228523
-117	47	0.16066277845270882
-116	47	0.04348089397432214
-115	47	0.13590394614402468
-114	47	0.017360229645123234
-113	47	0.05136807522372413
-112	47	0.25705260761528625
-111	47	0.2402990489660741
-110	47	0.3128711186800662
-109	47	0.3703847880215051
-108	47	0.3331393809379994
-107	47	0.35160382980064675
-106	47	0.323927405997235
-105	47	0.3613151674670282
-104	47	0.3327643210897649
-103	47	0.3280989881147182
-102	47	0.30926536251217895
-101	47	0.35072987488246643
-100	47	0.3442802484598462
-99	47	0.3581532539434831
-98	47	0.4052903267201521
-97	47	0.3910216845387517
-96	47	0.2919715493254675
-95	47	0.2658858843466948
-94	47	0.2156428109585192
-93	47	0.20628276687916627
-92	47	0.13471638133279434
-91	47	0.04200221724906789
-90	47	0.06107872075971225
-89	47	0.1722762213833311
-88	47	0.12639477602426646
-87	47	-1
-86	47	0.02436289350535704
-85	47	0.03357557460618482
-84	47	0.048597084428777776
-83	47	0.07074194601064927
-82	47	0.08210475356089396
-81	47	0.08345335092591614
-80	47	0.1002493540038387
-79	47	0.07183773807297991
-78	47	0.06170326555537337
-77	47	0.05905794319236913
-76	47	0.057355929083571656
-75	47	0.042650114898321836
-74	47	0.05978865517848687
-73	47	0.06771882333717777
-72	47	0.021171383925009727
-71	47	0.026175692436707712
-70	47	0.0764809135223292
-69	47	0.09000174622627594
-68	47	0.06838287568393472
-67	47	-1
-126	48	-1
-125	48	-1
-124	48	0.03837385273541623
-123	48	0.07085506256437865
-122	48	-1
-121	48	0.009269627906024031
-120	48	0.1964491559610151
-119	48	0.14938030479364833
-118	48	0.13289465672530476
-117	48	0.06016361214247373
-116	48	0.041248492862685913
-115	48	0.03454420922091652
-114	48	0.017015195161597014
-113	48	0.13661429640222203
-112	48	0.2074704252215308
-111	48	0.3139309386681746
-110	48	0.23327449601449807
-109	48	0.34765045581930604
-108	48	0.3026036261833676
-107	48	0.321339960700088
-106	48	0.3192311235698738
-105	48	0.33104054228603375
-104	48	0.3057748741141082
-103	48	0.2662592886938536
-102	48	0.3028768773920003
-101	48	0.30841398600979997
-100	48	0.26667562383162075
-99	48	0.2407112126152549
-98	48	0.3895704554601465
-97	48	0.3156148264431597
-96	48	0.23907457676927935
-95	48	0.32132008533406564
-94	48	0.2597780674540928
-93	48	0.20148314190160208
-92	48	0.12285422976315952
-91	48	0.05712266243481932
-90	48	0.052906961681323146
-89	48	0.05923314571299578
-88	48	0.021772848042678632
-87	48	0.016626680859704514
-86	48	0.028371322718235496
-85	48	0.03561622192768229
-84	48	0.04921369778425678
-83	48	0.056446703574675766
-82	48	0.06523710563415652
-81	48	0.06569134894062428
-80	48	0.05656848111143421
-79	48	0.05099137858064072
-78	48	0.05574126370102511
-77	48	0.04356381961323566
-76	48	0.043368527540289234
-75	48	0.034445235509993004
-74	48	0.028122730057829365
-73	48	0.06693581809391592
-72	48	0.0621947249001485
-71	48	0.030354512928668385
-70	48	0.04221263050048416
-69	48	0.06712957719157243
-68	48	0.04906171904425772
-67	48	-1
-126	49	-1
-125	49	0.04591705266186334
-124	49	0.025714853314654545
-123	49	0.018518603389362537
-122	49	0.01772071640733445
-121	49	0.015093232302249227
-120	49	0.051943142049381254
-119	49	0.02592861030411929
-118	49	0.020157655144535064
-117	49	0.01466754124512574
-116	49	0.03215592163849337
-115	49	0.010671085420394856
-114	49	0.12089167532687027
-113	49	0.19420735497038943
-112	49	0.2414651390288868
-111	49	0.21320787752883633
-110	49	0.181893289019529
-109	49	0.2082466962231286
-108	49	0.25495070114211804
-107	49	0.23386985909628158
-106	49	0.2758815098955472
-105	49	0.23466682853788295
-104	49	0.2580580205426171
-103	49	0.2302277754358621
-102	49	0.22505890824661204
-101	49	0.25570674135938337
-100	49	0.24449117052063263
-99	49	0.19774199006381346
-98	49	0.24439833151680282
-97	49	0.2476699196483379
-96	49	0.1764453529850976
-95	49	0.2323791879383746
-94	49	0.1978157954818289
-93	49	0.14721938017478536
-92	49	0.10884176000528263
-91	49	0.06581116232356403
-90	49	0.047050303943450326
-89	49	0.0546443118526301
-88	49	0.03244092596945254
-87	49	0.044195247365064264
-86	49	0.05427527540943955
-85	49	0.04671404922749362
-84	49	0.055459987521076066
-83	49	0.06324294702761328
-82	49	0.05852831379171757
-81	49	0.04715994581554332
-80	49	0.041708718420498586
-79	49	0.04406271374787017
-78	49	0.04919339217501695
-77	49	0.05051393019977222
-76	49	0.04442649093538336
-75	49	0.03360079621183941
-74	49	0.03169607768770833
-73	49	0.03801719887908547
-72	49	0.034215439801631685
-71	49	0.025016437629184034
-70	49	0.029037485127380518
-69	49	0.025705408540720696
-68	49	0.02166714009009106
-67	49	-1
-126	50	-1
-125	50	-1
-124	50	-1
-123	50	-1
-122	50	0.03699988879148141
-121	50	0.06962101277943945
-120	50	0.08263176408978727
-119	50	0.016141046633968807
-118	50	-1
-117	50	-1
-116	50	-1
-115	50	0.003917150776023144
-114	50	0.12509972523358698
-113	50	0.20288986886654387
-112	50	0.23127057275754195
-111	50	0.26963099255146106
-110	50	0.24692569241332493
-109	50	0.24335675945298127
-108	50	0.24024604487230988
-107	50	0.2613645238465577
-106	50	0.25281572205988856
-105	50	0.22849752427764267
-104	50	0.17912882669775143
-103	50	0.17399743743398455
-102	50	0.20889811251365203
-101	50	0.14334868771609785
-100	50	0.18658440852828104
-99	50	0.25872796535083015
-98	50	0.2445904912320641
-97	50	0.2742831189303555
-96	50	0.19923746872201956
-95	50	0.18235602495298425
-94	50	0.14992252348496632
-93	50	0.13817568645071512
-92	50	0.1239354029092111
-91	50	0.06703489562439842
-90	50	0.04121105234965641
-89	50	0.03922329220800539
-88	50	0.045831099420135024
-87	50	0.057681146190378695
-86	50	0.07231961982961059
-85	50	0.07891026314329895
-84	50	0.06569711981160585
-83	50	0.06557862521765863
-82	50	0.046744577789704034
-81	50	0.024947528566045183
-80	50	0.02633746388645994
-79	50	0.03512536305278888
-78	50	0.03732276294337616
-77	50	0.04277327108399872
-76	50	0.037680749618369584
-75	50	0.03092416243103131
-74	50	0.02737611777889371
-73	50	0.02148371805338888
-72	50	0.018134720749236763
-71	50	0.018036273618598928
-70	50	0.012868259433292987
-69	50	0.015014926166054987
-68	50	0.01343866747315446
-67	50	-1
-126	51	-1
-125	51	-1
-124	51	-1
-123	51	0.020972910858188375
-122	51	0.03782294126048355
-121	51	0.0249160459862657
-120	51	0.011961729491685408
-119	51	-1
-118	51	-1
-117	51	-1
-116	51	-1
-115	51	0.03563033764645923
-114	51	0.09518800085337807
-113	51	0.13038188668572145
-112	51	0.14892281595682305
-111	51	0.1699723437789216
-110	51	0.2095086182860663
-109	51	0.21312733786915686
-108	51	0.2026458554904693
-107	51	0.23791667068071118
-106	51	0.2045833903483539
-105	51	0.1739919284501788
-104	51	0.13694115965699138
-103	51	0.1602006224122858
-102	51	0.12950513518662782
-101	51	0.13373931769224645
-100	51	0.2123811838927789
-99	51	0.1741915145374974
-98	51	0.13805718250365448
-97	51	0.15381808587224374
-96	51	0.1415230909196514
-95	51	0.13035392087658876
-94	51	0.12128806962682105
-93	51	0.1065774086581958
-92	51	0.07461434073597965
-91	51	0.059436744285972565
-90	51	0.05327294900953802
-89	51	0.049788549488305196
-88	51	0.052033502478154164
-87	51	0.0622561935615599
-86	51	0.06252849075262353
-85	51	0.05447464637514945
-84	51	0.038151316913693306
-83	51	0.02934994271685684
-82	51	0.02363116015925359
-81	51	0.025132448971517618
-80	51	0.026163868230719232
-79	51	0.026338400133113508
-78	51	0.02349321389532201
-77	51	0.0223409748581764
-76	51	0.03085830809473619
-75	51	0.029447952121786514
-74	51	0.025586640835861558
-73	51	0.019487297864020134
-72	51	0.014799971978072186
-71	51	0.013022703653990173
-70	51	0.014428307310009972
-69	51	0.0176344058766734
-68	51	-1
-67	51	-1
-126	52	-1
-125	52	-1
-124	52	-1
-123	52	0.03425160454999038
-122	52	0.020650364065263407
-121	52	-1
-120	52	-1
-119	52	-1
-118	52	-1
-117	52	-1
-116	52	0.025451161923250785
-115	52	0.04435685045877489
-114	52	0.06905279243280747
-113	52	0.12141135301484049
-112	52	0.12162096563974781
-111	52	0.1371069155330615
-110	52	0.14958338894538686
-109	52	0.15267475193438754
-108	52	0.20903258222532453
-107	52	0.1701254448925313
-106	52	0.17211122310944818
-105	52	0.13900103323843976
-104	52	0.11191726011391905
-103	52	0.08975949123552476
-102	52	0.06887539193052657
-101	52	0.15261825912931679
-100	52	0.1588967142231954
-99	52	0.15375744963792692
-98	52	0.10946366722295867
-97	52	0.10732901549969898
-96	52	0.10822409910110031
-95	52	0.12001855283578448
-94	52	0.12404534875749032
-93	52	0.10733136313116795
-92	52	0.07624948943692106
-91	52	0.05937733330951407
-90	52	0.05717269223851524
-89	52	0.05898558750693417
-88	52	0.05631071865862885
-87	52	0.05707412912927097
-86	52	0.051520820919023824
-85	52	0.03686220628534834
-84	52	0.030010721473915987
-83	52	0.03126739831084642
-82	52	0.02775338870314125
-81	52	0.02700218778676061
-80	52	0.023343468678808193
-79	52	0.02100455805276409
-78	52	0.020029982340386547
-77	52	0.020923464688770006
-76	52	0.01923022192973997
-75	52	0.019583470317473664
-74	52	0.020655436258672322
-73	52	0.01705511799092879
-72	52	0.013862677775795957
-71	52	0.010638974591986794
-70	52	0.012302375494393884
-69	52	0.00880861163600264
-68	52	0.010390042787687973
-67	52	-1
-126	53	-1
-125	53	-1
-124	53	-1
-123	53	-1
-122	53	-1
-121	53	-1
-120	53	-1
-119	53	-1
-118	53	-1
-117	53	-1
-116	53	-1
-115	53	-1
-114	53	-1
-113	53	-1
-112	53	-1
-111	53	-1
-110	53	-1
-109	53	-1
-108	53	-1
-107	53	-1
-106	53	-1
-105	53	-1
-104	53	-1
-103	53	-1
-102	53	-1
-101	53	-1
-100	53	-1
-99	53	-1
-98	53	-1
-97	53	-1
-96	53	-1
-95	53	-1
-94	53	-1
-93	53	-1
-92	53	-1
-91	53	-1
-90	53	-1
-89	53	-1
-88	53	-1
-87	53	-1
-86	53	-1
-85	53	-1
-84	53	-1
-83	53	-1
-82	53	-1
-81	53	-1
-80	53	-1
-79	53	-1
-78	53	-1
-77	53	-1
-76	53	-1
-75	53	-1
-74	53	-1
-73	53	-1
-72	53	-1
-71	53	-1
-70	53	-1
-69	53	-1
-68	53	-1
-67	53	-1
