# Supplementary material for: The impacts of climate change on the abundance and distribution of the Spotted Wing Drosophila (Drosophila suzukii) in the United States and Canada
Source: PeerJ. 2017 Apr 6;5:e3192. doi: 10.7717/peerj.3192 (PMC5385127; doi:10.7717/peerj.3192)
Supplement: Supplemental Information 2 — Raw data used to create consensus maps (shown in Figs. 3 and 4A) coefficient of variance maps (shown in Fig. 4B) and in scatter plots shown in Fig. 5. [file peerj-05-3192-s002.zip › model_ccsm4_rcp85_year90_norm__mean.txt]

-126	24	-1
-125	24	-1
-124	24	-1
-123	24	-1
-122	24	-1
-121	24	-1
-120	24	-1
-119	24	-1
-118	24	-1
-117	24	-1
-116	24	-1
-115	24	-1
-114	24	-1
-113	24	-1
-112	24	-1
-111	24	-1
-110	24	-1
-109	24	-1
-108	24	-1
-107	24	-1
-106	24	-1
-105	24	-1
-104	24	-1
-103	24	-1
-102	24	-1
-101	24	-1
-100	24	-1
-99	24	-1
-98	24	-1
-97	24	-1
-96	24	-1
-95	24	-1
-94	24	-1
-93	24	-1
-92	24	-1
-91	24	-1
-90	24	-1
-89	24	-1
-88	24	-1
-87	24	-1
-86	24	-1
-85	24	-1
-84	24	-1
-83	24	-1
-82	24	-1
-81	24	-1
-80	24	-1
-79	24	-1
-78	24	-1
-77	24	-1
-76	24	-1
-75	24	-1
-74	24	-1
-73	24	-1
-72	24	-1
-71	24	-1
-70	24	-1
-69	24	-1
-68	24	-1
-67	24	-1
-126	25	-1
-125	25	-1
-124	25	-1
-123	25	-1
-122	25	-1
-121	25	-1
-120	25	-1
-119	25	-1
-118	25	-1
-117	25	-1
-116	25	-1
-115	25	-1
-114	25	-1
-113	25	0.01480763030734237
-112	25	0.010245494909240661
-111	25	0.01239299593971993
-110	25	0.009389526963482732
-109	25	0.008369463319287139
-108	25	0.010104426576048715
-107	25	0.20790026625507976
-106	25	0.2461362335218017
-105	25	0.030418079493420413
-104	25	0.006839131219224164
-103	25	0.006343793793030752
-102	25	0.03701407839985439
-101	25	0.21916524023892717
-100	25	0.005441517273283103
-99	25	0.005689856557846621
-98	25	0.006204008987593749
-97	25	-1
-96	25	-1
-95	25	-1
-94	25	-1
-93	25	-1
-92	25	-1
-91	25	-1
-90	25	-1
-89	25	-1
-88	25	-1
-87	25	-1
-86	25	-1
-85	25	-1
-84	25	-1
-83	25	-1
-82	25	0.012678974865097706
-81	25	0.012459000861141153
-80	25	-1
-79	25	-1
-78	25	-1
-77	25	-1
-76	25	-1
-75	25	-1
-74	25	-1
-73	25	-1
-72	25	-1
-71	25	-1
-70	25	-1
-69	25	-1
-68	25	-1
-67	25	-1
-126	26	-1
-125	26	-1
-124	26	-1
-123	26	-1
-122	26	-1
-121	26	-1
-120	26	-1
-119	26	-1
-118	26	-1
-117	26	-1
-116	26	-1
-115	26	-1
-114	26	0.014540521288294101
-113	26	0.009550606282841703
-112	26	0.010723931914197904
-111	26	-1
-110	26	0.009322684003098873
-109	26	0.0103451093084336
-108	26	0.1994485591388476
-107	26	0.24549890302009228
-106	26	0.23337146909446052
-105	26	0.07435011528179948
-104	26	0.005592183677937884
-103	26	0.09060215063619409
-102	26	0.12077906384126569
-101	26	0.005556960226914014
-100	26	0.0053465273339595555
-99	26	0.006025641747509523
-98	26	0.0074064153192025875
-97	26	-1
-96	26	-1
-95	26	-1
-94	26	-1
-93	26	-1
-92	26	-1
-91	26	-1
-90	26	-1
-89	26	-1
-88	26	-1
-87	26	-1
-86	26	-1
-85	26	-1
-84	26	-1
-83	26	0.012097913629048225
-82	26	0.011869436709679453
-81	26	0.012832928047340222
-80	26	-1
-79	26	-1
-78	26	-1
-77	26	-1
-76	26	-1
-75	26	-1
-74	26	-1
-73	26	-1
-72	26	-1
-71	26	-1
-70	26	-1
-69	26	-1
-68	26	-1
-67	26	-1
-126	27	-1
-125	27	-1
-124	27	-1
-123	27	-1
-122	27	-1
-121	27	-1
-120	27	-1
-119	27	-1
-118	27	-1
-117	27	-1
-116	27	-1
-115	27	0.008730100666624453
-114	27	0.011584975794610118
-113	27	0.008837514627100253
-112	27	0.015078257967660115
-111	27	0.011521221232278306
-110	27	0.010709709569927945
-109	27	0.09103199166974306
-108	27	0.21303513487703973
-107	27	0.2632171230814543
-106	27	0.12743101681343727
-105	27	0.13280156518741254
-104	27	0.09406992032176206
-103	27	0.23995135632771328
-102	27	0.07480129076706474
-101	27	0.012147073593195872
-100	27	0.005151004332642731
-99	27	0.005972819665332507
-98	27	0.007421839538547313
-97	27	0.007000603369346873
-96	27	-1
-95	27	-1
-94	27	-1
-93	27	-1
-92	27	-1
-91	27	-1
-90	27	-1
-89	27	-1
-88	27	-1
-87	27	-1
-86	27	-1
-85	27	-1
-84	27	-1
-83	27	0.011862868953434308
-82	27	0.011405032180789695
-81	27	0.012918284560432196
-80	27	-1
-79	27	-1
-78	27	-1
-77	27	-1
-76	27	-1
-75	27	-1
-74	27	-1
-73	27	-1
-72	27	-1
-71	27	-1
-70	27	-1
-69	27	-1
-68	27	-1
-67	27	-1
-126	28	-1
-125	28	-1
-124	28	-1
-123	28	-1
-122	28	-1
-121	28	-1
-120	28	-1
-119	28	-1
-118	28	-1
-117	28	-1
-116	28	0.004464044995209803
-115	28	0.005592310599687026
-114	28	0.004781004238176285
-113	28	0.01255161258431481
-112	28	0.012449543928159858
-111	28	0.010586992045270567
-110	28	0.09521838911888715
-109	28	0.22881840153982175
-108	28	0.31343671080182645
-107	28	0.3145229626884664
-106	28	0.1277067559502403
-105	28	0.14529388277387528
-104	28	0.09808140519679558
-103	28	0.3295841877012731
-102	28	0.11547237852573794
-101	28	0.022533032624501396
-100	28	0.02449428978395898
-99	28	0.027355604530535902
-98	28	0.006914068363963689
-97	28	0.006698001155483632
-96	28	0.032040182471760374
-95	28	-1
-94	28	-1
-93	28	-1
-92	28	-1
-91	28	-1
-90	28	-1
-89	28	-1
-88	28	-1
-87	28	-1
-86	28	-1
-85	28	-1
-84	28	-1
-83	28	0.010444721837003854
-82	28	0.01077379149122954
-81	28	0.011793177970013356
-80	28	-1
-79	28	-1
-78	28	-1
-77	28	-1
-76	28	-1
-75	28	-1
-74	28	-1
-73	28	-1
-72	28	-1
-71	28	-1
-70	28	-1
-69	28	-1
-68	28	-1
-67	28	-1
-126	29	-1
-125	29	-1
-124	29	-1
-123	29	-1
-122	29	-1
-121	29	-1
-120	29	-1
-119	29	-1
-118	29	-1
-117	29	-1
-116	29	0.06258411371814598
-115	29	0.055149909363654374
-114	29	0.006621049911299749
-113	29	0.01205353778241609
-112	29	0.010547155264582274
-111	29	0.034865772066309454
-110	29	0.0852151969012761
-109	29	0.23081041828339127
-108	29	0.3398281851770549
-107	29	0.29400829265742245
-106	29	0.12526826833745697
-105	29	0.09723508872877815
-104	29	0.10703794660999677
-103	29	0.13080789294276726
-102	29	0.10324977667103426
-101	29	0.11866224850530231
-100	29	0.13878255386200808
-99	29	0.13212167801963162
-98	29	0.12287171073214583
-97	29	0.08852937911133638
-96	29	0.0894090207224775
-95	29	0.1315030069791997
-94	29	0.13149660944961886
-93	29	0.1454881375865432
-92	29	0.1379704323766626
-91	29	0.10721499169396762
-90	29	0.10311304350591355
-89	29	-1
-88	29	-1
-87	29	-1
-86	29	0.10997765821796814
-85	29	0.10878021651896386
-84	29	0.07700975726145327
-83	29	0.008007806482586794
-82	29	0.008713902009488359
-81	29	0.009701121260590178
-80	29	-1
-79	29	-1
-78	29	-1
-77	29	-1
-76	29	-1
-75	29	-1
-74	29	-1
-73	29	-1
-72	29	-1
-71	29	-1
-70	29	-1
-69	29	-1
-68	29	-1
-67	29	-1
-126	30	-1
-125	30	-1
-124	30	-1
-123	30	-1
-122	30	-1
-121	30	-1
-120	30	-1
-119	30	-1
-118	30	-1
-117	30	0.031510634443195594
-116	30	0.029301452435630235
-115	30	0.05454712271574756
-114	30	0.013075836820719616
-113	30	0.01118488140298946
-112	30	0.034961792999325544
-111	30	0.12136068719943185
-110	30	0.12922859168207046
-109	30	0.2009489014160333
-108	30	0.14696751953654946
-107	30	0.16718178627069577
-106	30	0.15563134591208616
-105	30	0.1988045692203815
-104	30	0.2160340797523146
-103	30	0.1660611336328886
-102	30	0.1283207597870745
-101	30	0.17079768121353278
-100	30	0.1935869161915207
-99	30	0.1773121621246233
-98	30	0.14013854018663388
-97	30	0.1345505786911571
-96	30	0.13177493004572643
-95	30	0.1397145074365202
-94	30	0.1401389236642842
-93	30	0.1340126717851268
-92	30	0.13430041096645065
-91	30	0.14041797380323873
-90	30	0.13690527176079
-89	30	0.14011689708217467
-88	30	0.1412629621291502
-87	30	0.15457095538405896
-86	30	0.14356705485516844
-85	30	0.13700217936895853
-84	30	0.108302871022343
-83	30	0.07367915098422345
-82	30	0.07620578233789861
-81	30	-1
-80	30	-1
-79	30	-1
-78	30	-1
-77	30	-1
-76	30	-1
-75	30	-1
-74	30	-1
-73	30	-1
-72	30	-1
-71	30	-1
-70	30	-1
-69	30	-1
-68	30	-1
-67	30	-1
-126	31	-1
-125	31	-1
-124	31	-1
-123	31	-1
-122	31	-1
-121	31	-1
-120	31	-1
-119	31	-1
-118	31	-1
-117	31	0.03049231047809655
-116	31	0.06161838698637728
-115	31	0.11385185809418903
-114	31	0.04456625731518692
-113	31	0.12918398668415948
-112	31	0.13631338803719958
-111	31	0.14610143993987068
-110	31	0.16482898252997416
-109	31	0.1701917304073552
-108	31	0.14529920469541258
-107	31	0.14179550034807611
-106	31	0.17759680542540437
-105	31	0.19271330733853695
-104	31	0.1367437621982136
-103	31	0.1308881987746112
-102	31	0.14700761633379092
-101	31	0.15319918100397628
-100	31	0.15927049269489105
-99	31	0.1659144768144268
-98	31	0.16017771663751457
-97	31	0.14348390567684413
-96	31	0.14019189969870816
-95	31	0.1347045777036554
-94	31	0.1624345200220696
-93	31	0.13644675408148826
-92	31	0.13262212570640558
-91	31	0.14855124481989504
-90	31	0.15005335483551754
-89	31	0.1484103869317551
-88	31	0.1433775607772325
-87	31	0.1447521597975687
-86	31	0.13346317637156627
-85	31	0.13279025727328497
-84	31	0.137052265291335
-83	31	0.14054489555237945
-82	31	0.1443439431622521
-81	31	-1
-80	31	-1
-79	31	-1
-78	31	-1
-77	31	-1
-76	31	-1
-75	31	-1
-74	31	-1
-73	31	-1
-72	31	-1
-71	31	-1
-70	31	-1
-69	31	-1
-68	31	-1
-67	31	-1
-126	32	-1
-125	32	-1
-124	32	-1
-123	32	-1
-122	32	-1
-121	32	-1
-120	32	-1
-119	32	-1
-118	32	0.04231208683206026
-117	32	0.041223888562517186
-116	32	0.154283103965374
-115	32	0.12002085370168637
-114	32	0.10774960630407326
-113	32	0.12928153030404071
-112	32	0.11776798797788213
-111	32	0.12765305972608285
-110	32	0.13758956424499283
-109	32	0.18274732180611986
-108	32	0.17950420455184227
-107	32	0.1622689512082679
-106	32	0.309337830434975
-105	32	0.17855699604933842
-104	32	0.1770699726056661
-103	32	0.17093963341594312
-102	32	0.1674415970553406
-101	32	0.13596544286477633
-100	32	0.13913051774065818
-99	32	0.13888300630016365
-98	32	0.1539962065642582
-97	32	0.1537549991222103
-96	32	0.16692794277241432
-95	32	0.14469708866573813
-94	32	0.13871981317717125
-93	32	0.14095307477524233
-92	32	0.1272704799746568
-91	32	0.1403384629860357
-90	32	0.17529208604078686
-89	32	0.16341703652774267
-88	32	0.14780549302739424
-87	32	0.1564799258335518
-86	32	0.16457001352553732
-85	32	0.15015902631096276
-84	32	0.1390195056374488
-83	32	0.13901389376939544
-82	32	0.1338635363916081
-81	32	0.16507803723418332
-80	32	0.16593439894601633
-79	32	-1
-78	32	-1
-77	32	-1
-76	32	-1
-75	32	-1
-74	32	-1
-73	32	-1
-72	32	-1
-71	32	-1
-70	32	-1
-69	32	-1
-68	32	-1
-67	32	-1
-126	33	-1
-125	33	-1
-124	33	-1
-123	33	-1
-122	33	-1
-121	33	-1
-120	33	-1
-119	33	0.01121795401205074
-118	33	0.04796018604090845
-117	33	0.09159312235640095
-116	33	0.11135538117818737
-115	33	0.10909570638781169
-114	33	0.1338236173035217
-113	33	0.1293430363779058
-112	33	0.10490811174014955
-111	33	0.1272434307706395
-110	33	0.5583181119206646
-109	33	0.4294629807044335
-108	33	0.6254532635678368
-107	33	0.21221525966066715
-106	33	0.6150974028555242
-105	33	0.18040855708864517
-104	33	0.21981497296903454
-103	33	0.18717652607970703
-102	33	0.1896333457947981
-101	33	0.16841142138609957
-100	33	0.15610946771712106
-99	33	0.17010780492061686
-98	33	0.17604647075697646
-97	33	0.17159306997896578
-96	33	0.15419276224282796
-95	33	0.1519831266092616
-94	33	0.15471208451248813
-93	33	0.15613511395412502
-92	33	0.13473516238454633
-91	33	0.12573240723792553
-90	33	0.18971818788665185
-89	33	0.17517470446733693
-88	33	0.19665882470460294
-87	33	0.21335917349155556
-86	33	0.26185767610486227
-85	33	0.21758916580236104
-84	33	0.17667225951672275
-83	33	0.1624985982021258
-82	33	0.14148995283879617
-81	33	0.14331859875021827
-80	33	0.1779090310576678
-79	33	0.24765512302290382
-78	33	-1
-77	33	-1
-76	33	-1
-75	33	-1
-74	33	-1
-73	33	-1
-72	33	-1
-71	33	-1
-70	33	-1
-69	33	-1
-68	33	-1
-67	33	-1
-126	34	-1
-125	34	-1
-124	34	-1
-123	34	-1
-122	34	-1
-121	34	0.02514414316922953
-120	34	0.038385985594147645
-119	34	0.048413205024829244
-118	34	0.10340159640810515
-117	34	0.13511123236903044
-116	34	0.13667585859476766
-115	34	0.13728810404627845
-114	34	0.12974061852326124
-113	34	0.12580517446035108
-112	34	0.2661979416229167
-111	34	0.4008942698805336
-110	34	0.49674853041543626
-109	34	0.408479831928293
-108	34	0.5742244842623111
-107	34	0.36270301049597037
-106	34	0.5400599927401133
-105	34	0.22564806086108316
-104	34	0.2171833622703074
-103	34	0.20020582461397127
-102	34	0.18000203336685802
-101	34	0.16712593883045115
-100	34	0.14606485991327606
-99	34	0.1576139440704394
-98	34	0.17046219438818808
-97	34	0.1752759612732468
-96	34	0.1893456159665877
-95	34	0.21078530891509778
-94	34	0.20190623934037355
-93	34	0.17554193575963695
-92	34	0.1494615833492882
-91	34	0.14080259253339084
-90	34	0.18482482600636926
-89	34	0.18583357799519196
-88	34	0.21217205762976954
-87	34	0.24191302221822739
-86	34	0.26384214488589997
-85	34	0.35964097887066204
-84	34	0.3265870386237754
-83	34	0.1988451617326343
-82	34	0.18968131791354112
-81	34	0.195731725395957
-80	34	0.1761539567364256
-79	34	0.221834384981818
-78	34	0.28371238540214694
-77	34	0.2582500212549502
-76	34	-1
-75	34	-1
-74	34	-1
-73	34	-1
-72	34	-1
-71	34	-1
-70	34	-1
-69	34	-1
-68	34	-1
-67	34	-1
-126	35	-1
-125	35	-1
-124	35	-1
-123	35	-1
-122	35	0.02741186537839376
-121	35	0.05222626172798583
-120	35	0.1574244967580706
-119	35	0.18072934081969
-118	35	0.12743879860380464
-117	35	0.13536059572598258
-116	35	0.12774727363758576
-115	35	0.14238185638163395
-114	35	0.15030074468553756
-113	35	0.38426197434684173
-112	35	0.3428400747613062
-111	35	0.23324154499591127
-110	35	0.3647914110733568
-109	35	0.4893558295664448
-108	35	0.4880093553581695
-107	35	0.5348606905197871
-106	35	0.5791381423987201
-105	35	0.2769924446485086
-104	35	0.18301348335477843
-103	35	0.1555959817902364
-102	35	0.16909726648713053
-101	35	0.1578078621710241
-100	35	0.1421424166780229
-99	35	0.14014522766273085
-98	35	0.15450711103183828
-97	35	0.17109263164530522
-96	35	0.16272051952429692
-95	35	0.18174629548898402
-94	35	0.19925409855768444
-93	35	0.1926874085674706
-92	35	0.1553823005609904
-91	35	0.12615226849945288
-90	35	0.14151454217398343
-89	35	0.17490281881326386
-88	35	0.25958519690221143
-87	35	0.253858023666557
-86	35	0.3604787091805578
-85	35	0.33827243505595544
-84	35	0.7061440695602268
-83	35	0.5568225490844377
-82	35	0.28657224948083204
-81	35	0.20716199695331683
-80	35	0.21402050408230666
-79	35	0.20885561196626104
-78	35	0.21026475203446585
-77	35	0.24546360437003648
-76	35	0.29930513849762996
-75	35	-1
-74	35	-1
-73	35	-1
-72	35	-1
-71	35	-1
-70	35	-1
-69	35	-1
-68	35	-1
-67	35	-1
-126	36	-1
-125	36	-1
-124	36	-1
-123	36	0.032249119801878605
-122	36	0.027778813271357106
-121	36	0.13043371228719447
-120	36	0.14214203320037258
-119	36	0.261002418060413
-118	36	0.13281464083997693
-117	36	0.13146364907791863
-116	36	0.12278477354288547
-115	36	0.13350286163181713
-114	36	0.11342736704151762
-113	36	0.2977656908532256
-112	36	0.07349368809817253
-111	36	0.20967847082581537
-110	36	0.25056611121955524
-109	36	0.30207169591681415
-108	36	0.5381464392650436
-107	36	0.19177008326235098
-106	36	0.10585257978042069
-105	36	0.62261599661118
-104	36	0.38823083708400974
-103	36	0.1440193246547041
-102	36	0.12084348808651854
-101	36	0.10379422140334674
-100	36	0.11363400537635666
-99	36	0.10832095994370172
-98	36	0.11523970112313121
-97	36	0.1434952977689925
-96	36	0.14857299080860192
-95	36	0.1829512757974067
-94	36	0.18607155861310912
-93	36	0.18343930254955584
-92	36	0.18095045777410676
-91	36	0.1224436561432605
-90	36	0.10677763075722713
-89	36	0.14113441293827403
-88	36	0.17933769107358494
-87	36	0.17379564401189826
-86	36	0.256889330314273
-85	36	0.3318238561820385
-84	36	0.3251361930228206
-83	36	0.3910490330423985
-82	36	0.629985501738884
-81	36	0.3674298588979956
-80	36	0.2427925796513477
-79	36	0.22282164351599618
-78	36	0.23169284712233226
-77	36	0.2526380035517513
-76	36	0.31216002017279504
-75	36	-1
-74	36	-1
-73	36	-1
-72	36	-1
-71	36	-1
-70	36	-1
-69	36	-1
-68	36	-1
-67	36	-1
-126	37	-1
-125	37	-1
-124	37	-1
-123	37	0.029737116717595928
-122	37	0.09522644214954375
-121	37	0.12650279513118068
-120	37	0.35985056343622907
-119	37	0.16226800654381227
-118	37	0.23417901690734252
-117	37	0.2516243692377222
-116	37	0.24403670273944272
-115	37	0.23716819713220447
-114	37	0.24727233750298247
-113	37	0.31997706242464313
-112	37	0.2587979359923424
-111	37	0.0808448050048884
-110	37	0.2562082272417472
-109	37	0.3590147692208117
-108	37	0.026914836254575657
-107	37	0.02896556997358774
-106	37	0.13909315205253606
-105	37	0.5002269532971922
-104	37	0.14213856319529292
-103	37	0.09649801662553323
-102	37	0.09189871663124799
-101	37	0.07625028445156196
-100	37	0.0729222315742964
-99	37	0.08271396860365592
-98	37	0.0824539146380621
-97	37	0.09830855490936972
-96	37	0.10616632061705855
-95	37	0.11660945523071466
-94	37	0.1150731128199665
-93	37	0.1344841622327453
-92	37	0.12578356876834554
-91	37	0.1225875070276956
-90	37	0.10985044652231132
-89	37	0.1302687888382189
-88	37	0.13729511888134519
-87	37	0.14526955532586386
-86	37	0.17219788905841926
-85	37	0.20825729330063608
-84	37	0.24861246094724404
-83	37	0.2538356416661374
-82	37	0.44195434427332714
-81	37	0.4515922599993434
-80	37	0.2842234021070881
-79	37	0.21711121235336775
-78	37	0.20349207842735256
-77	37	0.2756909308564543
-76	37	0.356129576910979
-75	37	-1
-74	37	-1
-73	37	-1
-72	37	-1
-71	37	-1
-70	37	-1
-69	37	-1
-68	37	-1
-67	37	-1
-126	38	-1
-125	38	-1
-124	38	0.03708019181739131
-123	38	0.11462529510241985
-122	38	0.14525220530046548
-121	38	0.24525576883667938
-120	38	0.11042557881976241
-119	38	0.31686188640886925
-118	38	0.30196792312339366
-117	38	0.34773528855804636
-116	38	0.3847008504879566
-115	38	0.314205069069469
-114	38	0.28654761338007767
-113	38	0.3097137040040772
-112	38	0.2762378448107103
-111	38	0.14346327270863451
-110	38	0.22165350512134402
-109	38	0.4807564835548416
-108	38	0.08736630075104566
-107	38	0.016418125136613913
-106	38	0.11921983436197316
-105	38	0.38632127738837124
-104	38	0.16261977713962525
-103	38	0.07483383960177435
-102	38	0.06631290073999027
-101	38	0.06704721367477559
-100	38	0.06314352343193416
-99	38	0.06687133772998254
-98	38	0.06921346956828928
-97	38	0.08383188077923033
-96	38	0.09572894752127062
-95	38	0.08355653447319103
-94	38	0.07849805272855104
-93	38	0.08558251237159695
-92	38	0.08170352370130382
-91	38	0.0804208190203418
-90	38	0.08240126596260794
-89	38	0.09079884661146521
-88	38	0.09280510814677691
-87	38	0.12778384431106696
-86	38	0.12609456914275066
-85	38	0.16927091639092906
-84	38	0.22417150355133036
-83	38	0.17525111005088373
-82	38	0.2643425177477665
-81	38	0.4242991267839778
-80	38	0.3717222738877815
-79	38	0.2667186200940231
-78	38	0.16502419136021113
-77	38	0.21049629771034847
-76	38	0.3232187580056805
-75	38	-1
-74	38	-1
-73	38	-1
-72	38	-1
-71	38	-1
-70	38	-1
-69	38	-1
-68	38	-1
-67	38	-1
-126	39	-1
-125	39	0.008528056263092604
-124	39	0.06414605560033099
-123	39	0.24989562393076376
-122	39	0.15124716752651396
-121	39	0.2033259858391992
-120	39	0.32214604942727615
-119	39	0.24660705054525378
-118	39	0.2861771739698738
-117	39	0.33591856506030376
-116	39	0.25765655685519145
-115	39	0.27718018034112113
-114	39	0.2085983826409208
-113	39	0.18836756089601703
-112	39	0.2617095789069334
-111	39	0.42314560730560463
-110	39	0.3884869908013065
-109	39	0.5368053898625532
-108	39	0.06897669550200357
-107	39	0.013146487433577695
-106	39	0.04538661889345747
-105	39	0.3844417692461587
-104	39	0.29850937560766005
-103	39	0.12101275138012203
-102	39	0.06440124594694521
-101	39	0.055276844207153876
-100	39	0.05312469280868103
-99	39	0.053973113727218504
-98	39	0.06065757812164603
-97	39	0.06701395400344587
-96	39	0.07829483763322458
-95	39	0.07560165538883838
-94	39	0.07628765949279749
-93	39	0.07586255113464022
-92	39	0.07286193205206279
-91	39	0.08391932303661548
-90	39	0.0954481857625598
-89	39	0.09881075162835366
-88	39	0.11907094214940345
-87	39	0.13259867745105586
-86	39	0.15968945605752988
-85	39	0.1603976550996401
-84	39	0.19611231293422415
-83	39	0.22335397596642678
-82	39	0.22686336700672402
-81	39	0.26255614790901327
-80	39	0.4621004829293053
-79	39	0.2388443592355027
-78	39	0.19578123142530132
-77	39	0.18534459722547372
-76	39	0.19682477699605494
-75	39	0.26892687146680294
-74	39	-1
-73	39	-1
-72	39	-1
-71	39	-1
-70	39	-1
-69	39	-1
-68	39	-1
-67	39	-1
-126	40	-1
-125	40	0.012237213475554282
-124	40	0.17164320266690936
-123	40	0.17891726862525226
-122	40	0.21768445532190747
-121	40	0.2844558363287458
-120	40	0.2985644186801504
-119	40	0.24038541561541568
-118	40	0.2404992242995383
-117	40	0.3015656644213271
-116	40	0.2994314055288311
-115	40	0.28144260924927517
-114	40	0.10820939600680045
-113	40	0.17008277598909877
-112	40	0.3072319488886022
-111	40	0.08577072507299403
-110	40	0.4470763897767851
-109	40	0.4019521070085965
-108	40	0.1587147494015644
-107	40	0.029154255942523993
-106	40	0.08675322287244028
-105	40	0.34783325306803164
-104	40	0.2414915522211914
-103	40	0.11145461771159805
-102	40	0.0796384217294524
-101	40	0.07507631906724767
-100	40	0.0630703353194046
-99	40	0.056827880359088465
-98	40	0.05526567658972764
-97	40	0.0578453400965073
-96	40	0.06542186703670078
-95	40	0.07067759659030379
-94	40	0.07511002768802166
-93	40	0.07320936280324782
-92	40	0.0687155752814796
-91	40	0.07936814481088798
-90	40	0.09422305884782549
-89	40	0.10407804163014665
-88	40	0.12561429612162864
-87	40	0.14953816664199004
-86	40	0.15176359968412664
-85	40	0.1505817683314242
-84	40	0.16576572489855845
-83	40	0.21717860153557544
-82	40	0.2098132024246637
-81	40	0.23586021098566196
-80	40	0.24017085519350795
-79	40	0.4060132288565622
-78	40	0.20924324239893516
-77	40	0.2004060467130026
-76	40	0.19194602467893798
-75	40	0.19081279210357785
-74	40	0.20557905733149873
-73	40	0.41280115739166734
-72	40	-1
-71	40	-1
-70	40	-1
-69	40	-1
-68	40	-1
-67	40	-1
-126	41	-1
-125	41	0.012035520880030699
-124	41	0.13716713087727433
-123	41	0.3141752887563324
-122	41	0.342066740637323
-121	41	0.2937888779696486
-120	41	0.29332922856362276
-119	41	0.22721827089553348
-118	41	0.28477948211249793
-117	41	0.24494221506230998
-116	41	0.17079341619381222
-115	41	0.2745995254043187
-114	41	0.23337067407981965
-113	41	0.18173095638297143
-112	41	0.267666427195786
-111	41	0.2333268828027764
-110	41	0.3543603793884691
-109	41	0.2920082322363098
-108	41	0.2972307488841502
-107	41	0.08000230460714726
-106	41	0.19294814531034424
-105	41	0.38313579401900194
-104	41	0.25265849622325953
-103	41	0.17450735047154187
-102	41	0.11245204308006629
-101	41	0.08855188270223045
-100	41	0.08399600921356498
-99	41	0.06802611987866768
-98	41	0.06590969737346804
-97	41	0.05504167887637681
-96	41	0.06992181826021428
-95	41	0.0805079058594169
-94	41	0.07320989593071288
-93	41	0.07332724944482256
-92	41	0.07886108447292446
-91	41	0.08536291997466802
-90	41	0.11261484337229498
-89	41	0.13561593572241154
-88	41	0.14753715220330824
-87	41	0.20124135456652198
-86	41	0.21299308327909305
-85	41	0.2126594296639791
-84	41	0.15160495217425748
-83	41	0.21299583309443923
-82	41	0.26459201204830657
-81	41	0.34602510918123125
-80	41	0.39579008882371225
-79	41	0.376705996196837
-78	41	0.3498736908797885
-77	41	0.3429225598685775
-76	41	0.35049576645350605
-75	41	0.2812863654895555
-74	41	0.27241022343933247
-73	41	0.3758760009117415
-72	41	0.4102275547023853
-71	41	0.3957378049196815
-70	41	-1
-69	41	-1
-68	41	-1
-67	41	-1
-126	42	-1
-125	42	0.015006236094843188
-124	42	0.22960682223575515
-123	42	0.25413393115940164
-122	42	0.2098739508963416
-121	42	0.23953494636503875
-120	42	0.3392454675046183
-119	42	0.2758997578198341
-118	42	0.2638807451849938
-117	42	0.27582449331612485
-116	42	0.35249398431127454
-115	42	0.35688456022642767
-114	42	0.38393324046938787
-113	42	0.34621690412506906
-112	42	0.2618150165545431
-111	42	0.050731221730799254
-110	42	0.07901609362167236
-109	42	0.28492616699029993
-108	42	0.29741652042294403
-107	42	0.29179589785539656
-106	42	0.2735695699073677
-105	42	0.2858159754357312
-104	42	0.19253666443844328
-103	42	0.15031180941871616
-102	42	0.12922801178903828
-101	42	0.07792610048966354
-100	42	0.07020643350165508
-99	42	0.0701750350998964
-98	42	0.059658721726824175
-97	42	0.06721811376322799
-96	42	0.08119921317868646
-95	42	0.0848697864225903
-94	42	0.11447673024881994
-93	42	0.1239951973633199
-92	42	0.156163107822598
-91	42	0.1630244208856145
-90	42	0.18963571213249394
-89	42	0.1806889540759325
-88	42	0.20740187625325873
-87	42	0.26159802432314555
-86	42	0.2435010592868606
-85	42	0.2416443072696045
-84	42	0.1891900175716942
-83	42	0.18800293912236182
-82	42	0.28685686472227284
-81	42	0.2888568783778184
-80	42	0.30937361544692865
-79	42	0.3281434715221546
-78	42	0.306530306379001
-77	42	0.2780593355903643
-76	42	0.3876650391937541
-75	42	0.4820916404958759
-74	42	0.32550449992316416
-73	42	0.34495685268481585
-72	42	0.334367304433647
-71	42	0.3655463289170114
-70	42	-1
-69	42	-1
-68	42	-1
-67	42	-1
-126	43	-1
-125	43	0.01720712825092009
-124	43	0.0996043165366693
-123	43	0.16882024597378864
-122	43	0.1041129474494387
-121	43	0.2678909112710348
-120	43	0.3036329363154925
-119	43	0.28002894227417396
-118	43	0.2886846782066004
-117	43	0.25270905915442055
-116	43	0.2926118260579049
-115	43	0.14948378764055273
-114	43	0.2992101950432801
-113	43	0.46441350787864183
-112	43	0.2408533051143666
-111	43	0.02213966779798809
-110	43	0.013666684219342857
-109	43	0.3738027897905529
-108	43	0.25774831089786426
-107	43	0.25813514631589746
-106	43	0.22327692501805385
-105	43	0.13468531964311886
-104	43	0.15080833815096617
-103	43	0.09198050960812605
-102	43	0.08233067801560978
-101	43	0.05762836657133661
-100	43	0.060606238882070985
-99	43	0.059010251667028786
-98	43	0.06755868868227445
-97	43	0.08633497969953496
-96	43	0.10503028210767172
-95	43	0.09662426495050754
-94	43	0.112090741661676
-93	43	0.17287260395447765
-92	43	0.15417703965916504
-91	43	0.19812495329288984
-90	43	0.20545089161827287
-89	43	0.2368353011192777
-88	43	0.24315355371076824
-87	43	0.34452251280371077
-86	43	0.3227413002716986
-85	43	0.2330162284935679
-84	43	0.25101328357227576
-83	43	0.26065734429381043
-82	43	0.27778442888065585
-81	43	0.25993358167096553
-80	43	0.23263237671871645
-79	43	0.24752651771334708
-78	43	0.23251100136583513
-77	43	0.2502482269536713
-76	43	0.36728376326633916
-75	43	0.3340851677672631
-74	43	0.3157174862160829
-73	43	0.40918253133971094
-72	43	0.39408800924312076
-71	43	0.48954803604727326
-70	43	0.4649395269775124
-69	43	-1
-68	43	-1
-67	43	-1
-126	44	-1
-125	44	0.01751242649972731
-124	44	0.08515915304564964
-123	44	0.21269444772063223
-122	44	0.18381846841458274
-121	44	0.2937016227745319
-120	44	0.27607400632289175
-119	44	0.1171099029174886
-118	44	0.2552249437807735
-117	44	0.3357290709823678
-116	44	0.048430252944664076
-115	44	0.06858223729653119
-114	44	0.08273925942234985
-113	44	0.1551581906102785
-112	44	0.09390102179958205
-111	44	0.020939706370227844
-110	44	0.044097226736398494
-109	44	0.3663488260486454
-108	44	0.150289857661514
-107	44	0.22144693225829892
-106	44	0.18758889549738314
-105	44	0.20379250978359045
-104	44	0.15561367788083139
-103	44	0.07870503712858669
-102	44	0.07198421718228666
-101	44	0.05308742065169314
-100	44	0.06538408981158807
-99	44	0.06728065803268296
-98	44	0.08728360987527904
-97	44	0.11542683821648472
-96	44	0.08700245528580448
-95	44	0.09638571379267158
-94	44	0.11932802182492898
-93	44	0.14970537225064062
-92	44	0.17662718686314066
-91	44	0.27325848535494174
-90	44	0.27017946847565855
-89	44	0.2630660422403438
-88	44	0.3654859078043033
-87	44	0.3380288986886654
-86	44	0.2947964421130666
-85	44	0.2937164661655331
-84	44	0.37218825535159433
-83	44	-1
-82	44	0.4040304623421674
-81	44	0.38128920883603584
-80	44	0.3513971259940138
-79	44	0.35873847825031685
-78	44	0.2661091338109719
-77	44	0.2503181695358433
-76	44	0.27004004161387224
-75	44	0.4308891434390668
-74	44	0.2718170115736361
-73	44	0.38149778326535333
-72	44	0.2764995636304933
-71	44	0.38378620952638914
-70	44	0.45286428342477714
-69	44	0.40762804388892354
-68	44	0.28923571688387556
-67	44	-1
-126	45	-1
-125	45	0.015933983667780403
-124	45	0.04151662417703124
-123	45	0.19999615587038344
-122	45	0.31087723131381223
-121	45	0.2958685988577791
-120	45	0.31313755146901406
-119	45	0.3641239074277469
-118	45	0.1260429212504327
-117	45	0.27693750446026594
-116	45	0.050230222210333374
-115	45	0.06882402463161126
-114	45	0.04848062881355663
-113	45	0.16500130429166673
-112	45	0.19694693801046367
-111	45	0.1015241646570723
-110	45	0.22723627563887142
-109	45	0.29062130581248297
-108	45	0.25006948895617104
-107	45	0.21357889683207243
-106	45	0.17489461613279253
-105	45	0.15390937225924547
-104	45	0.1510788301911393
-103	45	0.11080709231625832
-102	45	0.08624387102168828
-101	45	0.09098066178328144
-100	45	0.12386263568678556
-99	45	0.0919887497010511
-98	45	0.10236092224317216
-97	45	0.10224134268806796
-96	45	0.12281796774242124
-95	45	0.11615628753229044
-94	45	0.16373579998628834
-93	45	0.19582485434630295
-92	45	0.2732203059459519
-91	45	0.2961321789471331
-90	45	0.28779816205709385
-89	45	0.4279163498689208
-88	45	0.4148628641833464
-87	45	0.3773252658365279
-86	45	0.4106627550699253
-85	45	0.38560426771341727
-84	45	0.42314831970849714
-83	45	0.32656283276623843
-82	45	0.3159687482550597
-81	45	0.3991017456931485
-80	45	0.37401295424915215
-79	45	0.30161944482350533
-78	45	0.406702459784652
-77	45	0.2626023616424329
-76	45	0.267141726885908
-75	45	0.2659419094960945
-74	45	0.25727688592203973
-73	45	0.34385449473686275
-72	45	0.3275442549576411
-71	45	0.2061638701013419
-70	45	0.27736395031364264
-69	45	0.3940287105040234
-68	45	0.3693727811492114
-67	45	-1
-126	46	-1
-125	46	0.017256349197367248
-124	46	0.04026625133854744
-123	46	0.17550324192940886
-122	46	0.043830878125471456
-121	46	0.3954865802931583
-120	46	0.22027313523002626
-119	46	0.212068350308143
-118	46	0.32349534827580495
-117	46	0.36046992660705424
-116	46	0.1689998912232909
-115	46	0.10519155784241258
-114	46	0.08087264922354662
-113	46	0.12854057665872556
-112	46	0.22926088798271768
-111	46	0.10467278740644431
-110	46	0.2639421670808381
-109	46	0.22939807945039606
-108	46	0.16447774506162627
-107	46	0.13732440347947042
-106	46	0.11510326725764002
-105	46	0.14502091215864527
-104	46	0.15731821733025292
-103	46	0.16553369286077788
-102	46	0.13963591322443253
-101	46	0.14467658664111646
-100	46	0.1628608536380852
-99	46	0.1618806754107677
-98	46	0.15787156622654344
-97	46	0.12713375616264952
-96	46	0.24261037164876775
-95	46	0.19384964514755332
-94	46	0.31624565653104053
-93	46	0.3777217443144995
-92	46	0.384524918424483
-91	46	0.42190547799694095
-90	46	0.43699644591043063
-89	46	0.3828064708954025
-88	46	0.38474761605506813
-87	46	0.38890301728633064
-86	46	0.36658517922482703
-85	46	0.3270042061886371
-84	46	0.2794525098939572
-83	46	0.29406934042872984
-82	46	0.3342406165123419
-81	46	0.4059333532679357
-80	46	0.36593972086755366
-79	46	0.2956193103257343
-78	46	0.31434252242432326
-77	46	0.29858429404617276
-76	46	0.2939198776762414
-75	46	0.24631569170903547
-74	46	0.324526566443068
-73	46	0.42037942401095735
-72	46	0.37101958382947703
-71	46	0.2551144180394621
-70	46	0.2232315437117288
-69	46	0.2688566950567954
-68	46	0.30965096331924036
-67	46	-1
-126	47	-1
-125	47	0.025741133692748542
-124	47	0.029119259398031748
-123	47	0.17552076031084887
-122	47	0.07283481737625153
-121	47	0.29175662413213627
-120	47	0.24667673124024997
-119	47	0.3201795105646689
-118	47	0.3141904220938497
-117	47	0.3436994201163209
-116	47	0.12804387021732053
-115	47	0.2410031606976188
-114	47	0.0563183320929546
-113	47	0.17168964087505112
-112	47	0.28555827845471976
-111	47	0.2646868619715222
-110	47	0.2385955009466754
-109	47	0.19686074907027712
-108	47	0.1616325373116739
-107	47	0.15533728402608882
-106	47	0.1729613462946285
-105	47	0.187636044542145
-104	47	0.1829419226839844
-103	47	0.17305050017176993
-102	47	0.19285240684135352
-101	47	0.17572174936518078
-100	47	0.20333592819876714
-99	47	0.21980868767681475
-98	47	0.22657482345764587
-97	47	0.18746969941992928
-96	47	0.30907247325407067
-95	47	0.3105231504989839
-94	47	0.35614925586161955
-93	47	0.39420155604006757
-92	47	0.338743018251572
-91	47	0.16309997533583992
-90	47	0.18502844328557289
-89	47	0.3922316032910613
-88	47	0.2722951146724441
-87	47	-1
-86	47	0.08053731204801663
-85	47	0.08320915048757313
-84	47	0.14795622780330814
-83	47	0.2094193708777906
-82	47	0.2565535909548659
-81	47	0.2634113404816685
-80	47	0.26620619106895516
-79	47	0.22697855059851976
-78	47	0.18755384002827633
-77	47	0.17872574492170368
-76	47	0.17526155747857647
-75	47	0.1250933931758001
-74	47	0.18273946519084514
-73	47	0.21774436201337738
-72	47	0.0698139020375477
-71	47	0.06687886698628749
-70	47	0.2188286497461986
-69	47	0.24431079572828343
-68	47	0.2063006687382566
-67	47	-1
-126	48	-1
-125	48	0.0366201336803089
-124	48	0.10403038751725999
-123	48	0.1462975747283365
-122	48	0.035199596843399045
-121	48	0.0391953310754294
-120	48	0.34279777998241057
-119	48	0.27410872077748316
-118	48	0.25637377734932204
-117	48	0.1847577922424716
-116	48	0.12724127955455236
-115	48	0.10443650905516999
-114	48	0.061905760460966325
-113	48	0.2770165476217979
-112	48	0.28155821373117484
-111	48	0.2627928377972782
-110	48	0.2580199814303286
-109	48	0.23648130448247026
-108	48	0.20893834025448138
-107	48	0.2207943842410514
-106	48	0.2144815845146861
-105	48	0.23709257721018512
-104	48	0.22663004423929115
-103	48	0.2699945854826398
-102	48	0.23143723588561402
-101	48	0.2354289389257594
-100	48	0.2559861282104211
-99	48	0.31425720332368495
-98	48	0.269547272833218
-97	48	0.3158476160831275
-96	48	0.36627755532436734
-95	48	0.3806571254309564
-94	48	0.3833034018115297
-93	48	0.38429810542399206
-92	48	0.28152939678872074
-91	48	0.17888683359417606
-90	48	0.16047872788678466
-89	48	0.15414978468665244
-88	48	0.07684206529090473
-87	48	0.06345505693380436
-86	48	0.08696230236988252
-85	48	0.09084993331697784
-84	48	0.14269982482553872
-83	48	0.16117675074149146
-82	48	0.2225898265998243
-81	48	0.21398427012090865
-80	48	0.18145999668712723
-79	48	0.1669241173490246
-78	48	0.175024876943425
-77	48	0.12843515771734274
-76	48	0.12284723363431964
-75	48	0.09068037072374485
-74	48	0.06765753238492139
-73	48	0.19773517164412863
-72	48	0.19606108593201013
-71	48	0.08413958885771079
-70	48	0.12732358695266865
-69	48	0.20864009752678428
-68	48	0.14477768444409816
-67	48	-1
-126	49	-1
-125	49	0.15949605237818343
-124	49	0.07176346499929337
-123	49	0.07998871453334463
-122	49	0.0662521148558587
-121	49	0.05017033422509034
-120	49	0.1587801089581595
-119	49	0.08593313253445897
-118	49	0.07229133601462154
-117	49	0.052617071283912166
-116	49	0.10879896951137558
-115	49	0.04468111354801285
-114	49	0.27469889288131727
-113	49	0.29737993104323596
-112	49	0.3087806093497276
-111	49	0.25435846200021756
-110	49	0.2402380760196741
-109	49	0.2689762371994459
-108	49	0.2764384036218248
-107	49	0.29181455731667405
-106	49	0.2910327866843839
-105	49	0.30614014125258954
-104	49	0.3099385060851823
-103	49	0.29216529907001054
-102	49	0.30799043026847084
-101	49	0.2989835410457174
-100	49	0.30567679736676184
-99	49	0.3146889804517124
-98	49	0.32435951983734557
-97	49	0.34320725928803913
-96	49	0.3264688339763443
-95	49	0.3612797191671576
-94	49	0.34203999073293523
-93	49	0.2989739821637998
-92	49	0.27102224946680237
-91	49	0.2083498330048364
-90	49	0.14282044257623278
-89	49	0.14862142122990263
-88	49	0.10518002545356286
-87	49	0.13054636118525273
-86	49	0.16305421990497798
-85	49	0.14381776506045338
-84	49	0.17556307379597136
-83	49	0.20707668720579195
-82	49	0.1848523335129443
-81	49	0.14565794336072516
-80	49	0.12308258602736516
-79	49	0.12735015914790143
-78	49	0.14204329238197327
-77	49	0.1412056368969849
-76	49	0.12091115786212894
-75	49	0.08224071041760062
-74	49	0.075392772306778
-73	49	0.0983864476379507
-72	49	0.0835460870454983
-71	49	0.08061948850254502
-70	49	0.09608769553969662
-69	49	0.09445185470836197
-68	49	0.06004742776754183
-67	49	-1
-126	50	-1
-125	50	0.022044530734190406
-124	50	-1
-123	50	0.02225473728180005
-122	50	0.1062322133011187
-121	50	0.2118186595922211
-120	50	0.2554652907363865
-119	50	0.0570221071124161
-118	50	0.028665677356682944
-117	50	0.014564515765467688
-116	50	0.01529441777196305
-115	50	0.040734360635663776
-114	50	0.3065873790771039
-113	50	0.31684307729777705
-112	50	0.3312031929284477
-111	50	0.32123034221077856
-110	50	0.3234002645247538
-109	50	0.3334317592635807
-108	50	0.30684959361189834
-107	50	0.3177847487571349
-106	50	0.32696080774235764
-105	50	0.3227373158453807
-104	50	0.3075009911961949
-103	50	0.2973912763698172
-102	50	0.31731503540106665
-101	50	0.2696120150843272
-100	50	0.3015135675795648
-99	50	0.34644745837092894
-98	50	0.3533045064142249
-97	50	0.38284846637466874
-96	50	0.3510249656109402
-95	50	0.3296504825692105
-94	50	0.29030972554504564
-93	50	0.27126962061059556
-92	50	0.27427257797152854
-91	50	0.20269207857700233
-90	50	0.11369085359973743
-89	50	0.1065866775935973
-88	50	0.13228923904659223
-87	50	0.17112803317960867
-86	50	0.22605540765685148
-85	50	0.22122684414635863
-84	50	0.21442806599968364
-83	50	0.19468924608013355
-82	50	0.13719461032450905
-81	50	0.0650485001019957
-80	50	0.06999380917422578
-79	50	0.09178913555439223
-78	50	0.0939599090016889
-77	50	0.10695690188219249
-76	50	0.09254220148158927
-75	50	0.06940321618028762
-74	50	0.08159511176362587
-73	50	0.06379913927038419
-72	50	0.04784529987811958
-71	50	0.043049358156621066
-70	50	0.03951977748569044
-69	50	0.03909280505202809
-68	50	0.03564626132206071
-67	50	-1
-126	51	-1
-125	51	-1
-124	51	0.009406024078468132
-123	51	0.06966475729091559
-122	51	0.12870549075458768
-121	51	0.07919351283018011
-120	51	0.03976700552684825
-119	51	0.02062176972690873
-118	51	0.007581988503714168
-117	51	-1
-116	51	0.013099650782804152
-115	51	0.13128063670758436
-114	51	0.25640462391738883
-113	51	0.26656026253067
-112	51	0.2856705999938082
-111	51	0.29572439255503397
-110	51	0.3209884706976777
-109	51	0.3267140726102772
-108	51	0.3486463753365133
-107	51	0.3502263967869437
-106	51	0.3410446324025333
-105	51	0.32143629776833776
-104	51	0.27958137709068975
-103	51	0.3049865001837419
-102	51	0.28112436021196774
-101	51	0.28355575816477696
-100	51	0.32641355707601843
-99	51	0.3157804700818687
-98	51	0.2862902998767166
-97	51	0.2741951061330516
-96	51	0.2691201629087883
-95	51	0.2822880184652906
-94	51	0.27640985791965994
-93	51	0.25000212783330356
-92	51	0.2133499139092675
-91	51	0.17506461832235637
-90	51	0.159509885632935
-89	51	0.1389458218099079
-88	51	0.14776295506754958
-87	51	0.19441547109714918
-86	51	0.20565351746745372
-85	51	0.17245851356393183
-84	51	0.12032416581685837
-83	51	0.09254267849037381
-82	51	0.0670215954971119
-81	51	0.07447614848516508
-80	51	0.08228249077525805
-79	51	0.07946154500152315
-78	51	0.06477246166556315
-77	51	0.07713808197760734
-76	51	0.0945832285394917
-75	51	0.08977006960680539
-74	51	0.07974246576316214
-73	51	0.04543581065819075
-72	51	0.035279028159137985
-71	51	0.03141614648546942
-70	51	0.04180730210659238
-69	51	0.0414091073323078
-68	51	0.020810290145737407
-67	51	-1
-126	52	-1
-125	52	0.015773159688417863
-124	52	0.041844592969807116
-123	52	0.11813840868185917
-122	52	0.0693599767369363
-121	52	0.016133818547916047
-120	52	-1
-119	52	-1
-118	52	-1
-117	52	0.004011876770485914
-116	52	0.07574263486745282
-115	52	0.1604409693678988
-114	52	0.21896561673915485
-113	52	0.27525546860173855
-112	52	0.27488892943983173
-111	52	0.30242817112867854
-110	52	0.30946874596354695
-109	52	0.3135434859446556
-108	52	0.3480589062824582
-107	52	0.365378440531081
-106	52	0.33080297320510715
-105	52	0.2988409621847077
-104	52	0.2589074983629713
-103	52	0.2380954273844383
-102	52	0.17387074951267942
-101	52	0.32203555174530496
-100	52	0.29858136652167155
-99	52	0.29164932521495557
-98	52	0.27303102698962467
-97	52	0.2568746552793134
-96	52	0.23915202990152945
-95	52	0.2685928998458326
-94	52	0.2791831215211679
-93	52	0.24530177680160373
-92	52	0.2209451377231922
-91	52	0.17927814915353854
-90	52	0.16332246719792975
-89	52	0.16504810727123198
-88	52	0.15836037864022004
-87	52	0.18154899156134047
-86	52	0.160054629664877
-85	52	0.11579273201356538
-84	52	0.09127671588243773
-83	52	0.07971546332471194
-82	52	0.07221865297021679
-81	52	0.0912949076880441
-80	52	0.06759134975434515
-79	52	0.057193587093900676
-78	52	0.04914616830534772
-77	52	0.05041909898278345
-76	52	0.06298837398648494
-75	52	0.06408890807732069
-74	52	0.05207207471790776
-73	52	0.04320120782365491
-72	52	0.032577791948783845
-71	52	0.02289610739319656
-70	52	0.02884235112205093
-69	52	0.022667261025847606
-68	52	0.02276011686528159
-67	52	-1
-126	53	-1
-125	53	-1
-124	53	-1
-123	53	-1
-122	53	-1
-121	53	-1
-120	53	-1
-119	53	-1
-118	53	-1
-117	53	-1
-116	53	-1
-115	53	-1
-114	53	-1
-113	53	-1
-112	53	-1
-111	53	-1
-110	53	-1
-109	53	-1
-108	53	-1
-107	53	-1
-106	53	-1
-105	53	-1
-104	53	-1
-103	53	-1
-102	53	-1
-101	53	-1
-100	53	-1
-99	53	-1
-98	53	-1
-97	53	-1
-96	53	-1
-95	53	-1
-94	53	-1
-93	53	-1
-92	53	-1
-91	53	-1
-90	53	-1
-89	53	-1
-88	53	-1
-87	53	-1
-86	53	-1
-85	53	-1
-84	53	-1
-83	53	-1
-82	53	-1
-81	53	-1
-80	53	-1
-79	53	-1
-78	53	-1
-77	53	-1
-76	53	-1
-75	53	-1
-74	53	-1
-73	53	-1
-72	53	-1
-71	53	-1
-70	53	-1
-69	53	-1
-68	53	-1
-67	53	-1
