# Supplementary material for: The impacts of climate change on the abundance and distribution of the Spotted Wing Drosophila (Drosophila suzukii) in the United States and Canada
Source: PeerJ. 2017 Apr 6;5:e3192. doi: 10.7717/peerj.3192 (PMC5385127; doi:10.7717/peerj.3192)
Supplement: Supplemental Information 2 — Raw data used to create consensus maps (shown in Figs. 3 and 4A) coefficient of variance maps (shown in Fig. 4B) and in scatter plots shown in Fig. 5. [file peerj-05-3192-s002.zip › model_gfdl-ems2g_rcp26_year30_norm__mean.txt]

-126	24	-1
-125	24	-1
-124	24	-1
-123	24	-1
-122	24	-1
-121	24	-1
-120	24	-1
-119	24	-1
-118	24	-1
-117	24	-1
-116	24	-1
-115	24	-1
-114	24	-1
-113	24	-1
-112	24	-1
-111	24	-1
-110	24	-1
-109	24	-1
-108	24	-1
-107	24	-1
-106	24	-1
-105	24	-1
-104	24	-1
-103	24	-1
-102	24	-1
-101	24	-1
-100	24	-1
-99	24	-1
-98	24	-1
-97	24	-1
-96	24	-1
-95	24	-1
-94	24	-1
-93	24	-1
-92	24	-1
-91	24	-1
-90	24	-1
-89	24	-1
-88	24	-1
-87	24	-1
-86	24	-1
-85	24	-1
-84	24	-1
-83	24	-1
-82	24	-1
-81	24	-1
-80	24	-1
-79	24	-1
-78	24	-1
-77	24	-1
-76	24	-1
-75	24	-1
-74	24	-1
-73	24	-1
-72	24	-1
-71	24	-1
-70	24	-1
-69	24	-1
-68	24	-1
-67	24	-1
-126	25	-1
-125	25	-1
-124	25	-1
-123	25	-1
-122	25	-1
-121	25	-1
-120	25	-1
-119	25	-1
-118	25	-1
-117	25	-1
-116	25	-1
-115	25	-1
-114	25	-1
-113	25	0.012031054768371548
-112	25	0.08954552005976264
-111	25	0.011058976337277758
-110	25	0.008885427821228704
-109	25	0.008969941618801328
-108	25	0.07988057383595593
-107	25	0.08549282536699045
-106	25	0.31120429098396346
-105	25	0.2969292138605284
-104	25	0.07786474406561321
-103	25	0.0801747760186546
-102	25	0.26936130487904225
-101	25	0.25516329741020705
-100	25	0.025575740717479197
-99	25	0.02251745782003057
-98	25	0.023803154561976396
-97	25	-1
-96	25	-1
-95	25	-1
-94	25	-1
-93	25	-1
-92	25	-1
-91	25	-1
-90	25	-1
-89	25	-1
-88	25	-1
-87	25	-1
-86	25	-1
-85	25	-1
-84	25	-1
-83	25	-1
-82	25	0.01326583129022365
-81	25	0.01398907481527367
-80	25	-1
-79	25	-1
-78	25	-1
-77	25	-1
-76	25	-1
-75	25	-1
-74	25	-1
-73	25	-1
-72	25	-1
-71	25	-1
-70	25	-1
-69	25	-1
-68	25	-1
-67	25	-1
-126	26	-1
-125	26	-1
-124	26	-1
-123	26	-1
-122	26	-1
-121	26	-1
-120	26	-1
-119	26	-1
-118	26	-1
-117	26	-1
-116	26	-1
-115	26	-1
-114	26	0.012512536211747752
-113	26	0.10011973855803237
-112	26	0.08997947646321744
-111	26	-1
-110	26	0.008681050133903847
-109	26	0.041277658676270694
-108	26	0.2041001991558441
-107	26	0.08849717634182337
-106	26	0.5159766703421285
-105	26	0.2383779101160188
-104	26	0.06541070877238796
-103	26	0.2080790510181472
-102	26	0.204697984694004
-101	26	0.05574908290384616
-100	26	0.024368041458984677
-99	26	0.030152879444821635
-98	26	0.039948402614494505
-97	26	-1
-96	26	-1
-95	26	-1
-94	26	-1
-93	26	-1
-92	26	-1
-91	26	-1
-90	26	-1
-89	26	-1
-88	26	-1
-87	26	-1
-86	26	-1
-85	26	-1
-84	26	-1
-83	26	0.010866724961504924
-82	26	0.011727225426027301
-81	26	0.013175346465042223
-80	26	-1
-79	26	-1
-78	26	-1
-77	26	-1
-76	26	-1
-75	26	-1
-74	26	-1
-73	26	-1
-72	26	-1
-71	26	-1
-70	26	-1
-69	26	-1
-68	26	-1
-67	26	-1
-126	27	-1
-125	27	-1
-124	27	-1
-123	27	-1
-122	27	-1
-121	27	-1
-120	27	-1
-119	27	-1
-118	27	-1
-117	27	-1
-116	27	-1
-115	27	0.02648367269078878
-114	27	0.03672709027353835
-113	27	0.12298301278187126
-112	27	0.012753770777824554
-111	27	0.009470604427184
-110	27	0.009749623700864235
-109	27	0.20523402097734983
-108	27	0.13332605972879524
-107	27	0.47130106577792136
-106	27	0.39607614444462
-105	27	0.42762584216602395
-104	27	0.1876288426448098
-103	27	0.6559965101663198
-102	27	0.11580403057457951
-101	27	0.030252809043936905
-100	27	0.03228107471388592
-99	27	0.05490495506436953
-98	27	0.058393628958436354
-97	27	0.11222361199095329
-96	27	-1
-95	27	-1
-94	27	-1
-93	27	-1
-92	27	-1
-91	27	-1
-90	27	-1
-89	27	-1
-88	27	-1
-87	27	-1
-86	27	-1
-85	27	-1
-84	27	-1
-83	27	0.010141997097354779
-82	27	0.009976970764131595
-81	27	0.01177087734168055
-80	27	-1
-79	27	-1
-78	27	-1
-77	27	-1
-76	27	-1
-75	27	-1
-74	27	-1
-73	27	-1
-72	27	-1
-71	27	-1
-70	27	-1
-69	27	-1
-68	27	-1
-67	27	-1
-126	28	-1
-125	28	-1
-124	28	-1
-123	28	-1
-122	28	-1
-121	28	-1
-120	28	-1
-119	28	-1
-118	28	-1
-117	28	-1
-116	28	0.04370230555181171
-115	28	0.05671283893461678
-114	28	0.03300676407809588
-113	28	0.094355601818133
-112	28	0.05086248332456791
-111	28	0.05571649665668284
-110	28	0.13462056803889624
-109	28	0.31376442518991726
-108	28	0.19465339559638586
-107	28	0.40569414739216025
-106	28	0.2778818883225163
-105	28	0.36634968653508015
-104	28	0.21729803144086487
-103	28	0.674785792658124
-102	28	0.15083030861439517
-101	28	0.07437658459278461
-100	28	0.08088473344608824
-99	28	0.09874753393473229
-98	28	0.12168042338177341
-97	28	0.13220751154150814
-96	28	0.13963281734388974
-95	28	-1
-94	28	-1
-93	28	-1
-92	28	-1
-91	28	-1
-90	28	-1
-89	28	-1
-88	28	-1
-87	28	-1
-86	28	-1
-85	28	-1
-84	28	-1
-83	28	0.10714650819748948
-82	28	0.09359550234964238
-81	28	0.07628920275651217
-80	28	-1
-79	28	-1
-78	28	-1
-77	28	-1
-76	28	-1
-75	28	-1
-74	28	-1
-73	28	-1
-72	28	-1
-71	28	-1
-70	28	-1
-69	28	-1
-68	28	-1
-67	28	-1
-126	29	-1
-125	29	-1
-124	29	-1
-123	29	-1
-122	29	-1
-121	29	-1
-120	29	-1
-119	29	-1
-118	29	-1
-117	29	-1
-116	29	0.08671003954776949
-115	29	0.07114081888565697
-114	29	0.07350952291919648
-113	29	0.10800933291069731
-112	29	0.10845233377483146
-111	29	0.11441293266216637
-110	29	0.13198354188749756
-109	29	0.2787613709307292
-108	29	0.3002620929443199
-107	29	0.5333211680504754
-106	29	0.26767292760961453
-105	29	0.15196162380150374
-104	29	0.14149422721163019
-103	29	0.2588950493690062
-102	29	0.13083517597462013
-101	29	0.13357387046891928
-100	29	0.23846629703785963
-99	29	0.12732336247794654
-98	29	0.1313010358479584
-97	29	0.14553599746792512
-96	29	0.14565079758207053
-95	29	0.14318870271100928
-94	29	0.23950391273470353
-93	29	0.27626259314882573
-92	29	0.1547511431141397
-91	29	0.1515435396315266
-90	29	0.14279503016706435
-89	29	-1
-88	29	-1
-87	29	-1
-86	29	0.25464988630822977
-85	29	0.25676258627428733
-84	29	0.15722615463483713
-83	29	0.15311089696638314
-82	29	0.1320955921862968
-81	29	0.13998400804667052
-80	29	-1
-79	29	-1
-78	29	-1
-77	29	-1
-76	29	-1
-75	29	-1
-74	29	-1
-73	29	-1
-72	29	-1
-71	29	-1
-70	29	-1
-69	29	-1
-68	29	-1
-67	29	-1
-126	30	-1
-125	30	-1
-124	30	-1
-123	30	-1
-122	30	-1
-121	30	-1
-120	30	-1
-119	30	-1
-118	30	-1
-117	30	0.04001069902644378
-116	30	0.04312794675684065
-115	30	0.10761630573157854
-114	30	0.12129180151907655
-113	30	0.1468428238284033
-112	30	0.1555571944288741
-111	30	0.26640655346468783
-110	30	0.29054586359961865
-109	30	0.5009433924322276
-108	30	0.4617454761562482
-107	30	0.3748422012851739
-106	30	0.33505205522040754
-105	30	0.45318170938810337
-104	30	0.48594875223387424
-103	30	0.27686043480566613
-102	30	0.22571896681393766
-101	30	0.2815861514809673
-100	30	0.2999373621994108
-99	30	0.2549347634368464
-98	30	0.23480513302605863
-97	30	0.22510416796246258
-96	30	0.23927088926690016
-95	30	0.29189283352290535
-94	30	0.28789960592527214
-93	30	0.2507642943398605
-92	30	0.2575658410081085
-91	30	0.29046472534068013
-90	30	0.24570537299888967
-89	30	0.24207091212590937
-88	30	0.24074828835686093
-87	30	0.30983376992107936
-86	30	0.2735483570461259
-85	30	0.258383256355651
-84	30	0.15841617931489752
-83	30	0.1621801433963231
-82	30	0.150344030894456
-81	30	-1
-80	30	-1
-79	30	-1
-78	30	-1
-77	30	-1
-76	30	-1
-75	30	-1
-74	30	-1
-73	30	-1
-72	30	-1
-71	30	-1
-70	30	-1
-69	30	-1
-68	30	-1
-67	30	-1
-126	31	-1
-125	31	-1
-124	31	-1
-123	31	-1
-122	31	-1
-121	31	-1
-120	31	-1
-119	31	-1
-118	31	-1
-117	31	0.039600080511600334
-116	31	0.10312924309836098
-115	31	0.17952310719406875
-114	31	0.1746030047625118
-113	31	0.16164120764781637
-112	31	0.22813609191566445
-111	31	0.38403007325264904
-110	31	0.4197815449416632
-109	31	0.4594402891159596
-108	31	0.28509335389272367
-107	31	0.24819707982704597
-106	31	0.41786237959854
-105	31	0.37410778546614093
-104	31	0.17084303446051757
-103	31	0.1822333775766775
-102	31	0.21233511045606063
-101	31	0.2052506601661281
-100	31	0.21228322873590708
-99	31	0.21182665650419716
-98	31	0.20338080443696735
-97	31	0.22430740428935653
-96	31	0.24917115982441213
-95	31	0.2525770399584647
-94	31	0.281528096705955
-93	31	0.2631567674405402
-92	31	0.27466051705694555
-91	31	0.3763718562198251
-90	31	0.30502911296849394
-89	31	0.3876304981458855
-88	31	0.38385076471522994
-87	31	0.40046735637148584
-86	31	0.3140593943279166
-85	31	0.2741788691281505
-84	31	0.28451707116232167
-83	31	0.2924126421544635
-82	31	0.261367254955677
-81	31	-1
-80	31	-1
-79	31	-1
-78	31	-1
-77	31	-1
-76	31	-1
-75	31	-1
-74	31	-1
-73	31	-1
-72	31	-1
-71	31	-1
-70	31	-1
-69	31	-1
-68	31	-1
-67	31	-1
-126	32	-1
-125	32	-1
-124	32	-1
-123	32	-1
-122	32	-1
-121	32	-1
-120	32	-1
-119	32	-1
-118	32	0.05414888304651855
-117	32	0.07764965986935385
-116	32	0.17185646300605137
-115	32	0.13233272167089255
-114	32	0.1332553408382092
-113	32	0.13084918693852673
-112	32	0.12543278024944193
-111	32	0.306823273950728
-110	32	0.35508597522154484
-109	32	0.5619880865653094
-108	32	0.45535732774815285
-107	32	0.3771141567134731
-106	32	0.5068776716583921
-105	32	0.4225630579892097
-104	32	0.287952114304025
-103	32	0.2661201985441505
-102	32	0.21092401558715057
-101	32	0.15787625213636802
-100	32	0.16279679416425583
-99	32	0.20996583588260231
-98	32	0.21347044748194077
-97	32	0.21533644037525815
-96	32	0.25277680375493833
-95	32	0.26750905170934225
-94	32	0.269225245138088
-93	32	0.2795524759702148
-92	32	0.27783935971578505
-91	32	0.3393089003198484
-90	32	0.3896326630175183
-89	32	0.38592555651258686
-88	32	0.38237052227878876
-87	32	0.40002315830883356
-86	32	0.429070823364863
-85	32	0.43977874461950456
-84	32	0.37537869587107736
-83	32	0.3268066590800446
-82	32	0.31395701514839597
-81	32	0.33810348976820837
-80	32	0.37022767442223714
-79	32	-1
-78	32	-1
-77	32	-1
-76	32	-1
-75	32	-1
-74	32	-1
-73	32	-1
-72	32	-1
-71	32	-1
-70	32	-1
-69	32	-1
-68	32	-1
-67	32	-1
-126	33	-1
-125	33	-1
-124	33	-1
-123	33	-1
-122	33	-1
-121	33	-1
-120	33	-1
-119	33	0.053270730451034254
-118	33	0.08378433890370474
-117	33	0.22924545534557086
-116	33	0.13101283836407687
-115	33	0.11133125949867125
-114	33	0.12344992955702626
-113	33	0.11518705244767705
-112	33	0.15881508960235893
-111	33	0.3864066806670304
-110	33	0.46043927645436933
-109	33	0.16481342830235285
-108	33	0.5472953742213416
-107	33	0.5039600614574377
-106	33	0.5547798291130058
-105	33	0.35447372977003405
-104	33	0.42008713921651025
-103	33	0.33271415098936763
-102	33	0.24053236238039355
-101	33	0.1536696706684586
-100	33	0.14480623949937646
-99	33	0.16472487302447045
-98	33	0.1760174386929136
-97	33	0.19123890124487133
-96	33	0.20059175278000252
-95	33	0.23231086344482463
-94	33	0.24875460956503626
-93	33	0.2700254320507066
-92	33	0.2559589761221561
-91	33	0.2621973624781336
-90	33	0.36309040710080887
-89	33	0.3500686845884167
-88	33	0.3574005527877095
-87	33	0.4008102415095476
-86	33	0.44266181377259045
-85	33	0.4563844492517369
-84	33	0.4391555560252897
-83	33	0.44770639679068486
-82	33	0.43952414351903596
-81	33	0.4510882768356958
-80	33	0.45805002363064107
-79	33	0.4778046409587614
-78	33	-1
-77	33	-1
-76	33	-1
-75	33	-1
-74	33	-1
-73	33	-1
-72	33	-1
-71	33	-1
-70	33	-1
-69	33	-1
-68	33	-1
-67	33	-1
-126	34	-1
-125	34	-1
-124	34	-1
-123	34	-1
-122	34	-1
-121	34	0.010118367391604663
-120	34	0.025479670212961974
-119	34	0.12700771360617052
-118	34	0.2918324404695375
-117	34	0.3149329002966527
-116	34	0.13212357670165634
-115	34	0.1142358688719687
-114	34	0.22566498999637752
-113	34	0.4834146383894612
-112	34	0.6600306015164951
-111	34	0.6474422461614121
-110	34	0.5553135177648828
-109	34	0.19706424475900627
-108	34	0.3878623898869648
-107	34	0.821823844022991
-106	34	0.661547582982459
-105	34	0.42454780736365005
-104	34	0.39273319205767276
-103	34	0.36509557432185014
-102	34	0.2315516899345628
-101	34	0.12628818794370586
-100	34	0.11587458110912399
-99	34	0.1287994988975953
-98	34	0.15580108621447417
-97	34	0.15989196966934965
-96	34	0.19408110664541514
-95	34	0.2764614122808437
-94	34	0.26207898012154746
-93	34	0.2423280759794557
-92	34	0.20804155438643715
-91	34	0.22153042750181987
-90	34	0.2780942227034295
-89	34	0.29063097693176165
-88	34	0.4086056500100499
-87	34	0.44473538031208903
-86	34	0.4789588151550741
-85	34	0.4918379588064567
-84	34	0.56273801919951
-83	34	0.4403949651442199
-82	34	0.45481955178571043
-81	34	0.47373145359448093
-80	34	0.4778037991785534
-79	34	0.5389267695178667
-78	34	0.5061051044897096
-77	34	0.4506807616838859
-76	34	-1
-75	34	-1
-74	34	-1
-73	34	-1
-72	34	-1
-71	34	-1
-70	34	-1
-69	34	-1
-68	34	-1
-67	34	-1
-126	35	-1
-125	35	-1
-124	35	-1
-123	35	-1
-122	35	0.018783299305147848
-121	35	0.04088704834166026
-120	35	0.3496495622228497
-119	35	0.41315589292443516
-118	35	0.25066304688706403
-117	35	0.16212489455533755
-116	35	0.19923073448035553
-115	35	0.14729163297597267
-114	35	0.5403825816220488
-113	35	0.6416431287773132
-112	35	0.6448366558242258
-111	35	0.6767667820809686
-110	35	0.6202061669379225
-109	35	0.4203053473526527
-108	35	0.539686242327758
-107	35	0.5012667389163501
-106	35	0.2132015641772763
-105	35	0.8461066776833872
-104	35	0.31036126681187065
-103	35	0.28334901694569026
-102	35	0.2093011942896998
-101	35	0.16535133520838316
-100	35	0.11979167436349958
-99	35	0.11857827625299686
-98	35	0.1349083165733335
-97	35	0.15516615010980087
-96	35	0.13090591357143305
-95	35	0.21062492172613204
-94	35	0.22797900637573681
-93	35	0.2436454058863071
-92	35	0.1871366631103012
-91	35	0.17950499021336977
-90	35	0.1979857321995988
-89	35	0.3026639257056012
-88	35	0.3787505213191594
-87	35	0.4135589934067097
-86	35	0.5644950015558904
-85	35	0.5513376027801943
-84	35	0.6165354440442039
-83	35	0.768363037730366
-82	35	0.49756711490215655
-81	35	0.4762916813315691
-80	35	0.47344540732668655
-79	35	0.4872640057495458
-78	35	0.48226383131398054
-77	35	0.4784266230013448
-76	35	0.48474717645873727
-75	35	-1
-74	35	-1
-73	35	-1
-72	35	-1
-71	35	-1
-70	35	-1
-69	35	-1
-68	35	-1
-67	35	-1
-126	36	-1
-125	36	-1
-124	36	-1
-123	36	0.014029152906288258
-122	36	0.016713284049284547
-121	36	0.30031913758308254
-120	36	0.3354800723968391
-119	36	0.044720929751851615
-118	36	0.5064777325284543
-117	36	0.24325503499140025
-116	36	0.44614646582788564
-115	36	0.13320807955608627
-114	36	0.46486554385034196
-113	36	0.7291127907847889
-112	36	0.5113430350684699
-111	36	0.701266514441628
-110	36	0.6938103994836332
-109	36	0.7088981873385594
-108	36	0.446529606766117
-107	36	0.03783475517804727
-106	36	0.013840282681017585
-105	36	0.2952174538075449
-104	36	0.7751457285219546
-103	36	0.25378026188156394
-102	36	0.2067593921860536
-101	36	0.16240884572572536
-100	36	0.1316578945374731
-99	36	0.09070772858050509
-98	36	0.09857003990131717
-97	36	0.13957884987944305
-96	36	0.14196273401606696
-95	36	0.2369349866021327
-94	36	0.2531275922738419
-93	36	0.2495379421672679
-92	36	0.2685678615612011
-91	36	0.19933878164661
-90	36	0.20864022847037217
-89	36	0.27526591602943123
-88	36	0.381445396477075
-87	36	0.33452400649592434
-86	36	0.5067521528762647
-85	36	0.7376061660213175
-84	36	0.9125868307975952
-83	36	0.8755882523773042
-82	36	0.4803395217584751
-81	36	0.5989243732502079
-80	36	0.472092881654027
-79	36	0.5034495685268481
-78	36	0.5031075251689944
-77	36	0.5056521332066672
-76	36	0.468930837186894
-75	36	-1
-74	36	-1
-73	36	-1
-72	36	-1
-71	36	-1
-70	36	-1
-69	36	-1
-68	36	-1
-67	36	-1
-126	37	-1
-125	37	-1
-124	37	-1
-123	37	0.014472349531086334
-122	37	0.17052298962543305
-121	37	0.28672009414469846
-120	37	0.08734311438287175
-119	37	0.022305033649228506
-118	37	0.6695168097428016
-117	37	0.6492977168021294
-116	37	0.6693964351730564
-115	37	0.6658676925410884
-114	37	0.6768727528560433
-113	37	0.14320014156872474
-112	37	0.6402361399251957
-111	37	0.407007277751085
-110	37	0.6473922070046026
-109	37	0.13220466819502774
-108	37	-1
-107	37	-1
-106	37	0.022127384354130572
-105	37	0.5046600484659631
-104	37	0.7259388117449289
-103	37	0.6505219458179752
-102	37	0.1860372513930761
-101	37	0.18280371172694296
-100	37	0.14585127221516425
-99	37	0.13579601121513124
-98	37	0.11776622959255874
-97	37	0.16609104488961313
-96	37	0.16678778636778108
-95	37	0.1768436366139597
-94	37	0.19434779196842536
-93	37	0.22980373333263499
-92	37	0.25716032742257094
-91	37	0.2982422226289787
-90	37	0.28162763253899525
-89	37	0.32826617501714195
-88	37	0.3591315521950027
-87	37	0.39062606654721493
-86	37	0.43545176987562323
-85	37	0.47004314684752846
-84	37	0.7268363365089336
-83	37	0.7401708832528482
-82	37	0.6449467419692064
-81	37	0.545178951716142
-80	37	0.5767122253703763
-79	37	0.5695564388843718
-78	37	0.5669959305538811
-77	37	0.5564469280493979
-76	37	0.5911151782605211
-75	37	-1
-74	37	-1
-73	37	-1
-72	37	-1
-71	37	-1
-70	37	-1
-69	37	-1
-68	37	-1
-67	37	-1
-126	38	-1
-125	38	-1
-124	38	0.02599205808433085
-123	38	0.11372125121835994
-122	38	0.25799807643869355
-121	38	0.30420518785400946
-120	38	0.014826706917478508
-119	38	0.3196193993673741
-118	38	0.35250322518733584
-117	38	0.23417517277772595
-116	38	0.4153763501102311
-115	38	0.2830100601152659
-114	38	0.4034827440201571
-113	38	0.1809340243538238
-112	38	0.08173997278431057
-111	38	0.6271371981083889
-110	38	0.6375775174349049
-109	38	0.2052515300056764
-108	38	-1
-107	38	-1
-106	38	0.004095072153190529
-105	38	0.5436168882434824
-104	38	0.6882271519573213
-103	38	0.6415843912250212
-102	38	0.5462366953130706
-101	38	0.1785866734782274
-100	38	0.13085912929809465
-99	38	0.12624155332018222
-98	38	0.1228406771018106
-97	38	0.16755531220832898
-96	38	0.18332774796576798
-95	38	0.1985187848397629
-94	38	0.19471839038155744
-93	38	0.20199563639846393
-92	38	0.21307951540022863
-91	38	0.2380930703998559
-90	38	0.2775177809700993
-89	38	0.4279493757124149
-88	38	0.3409950047827145
-87	38	0.6423968026568828
-86	38	0.5337067969168771
-85	38	0.8571137021521607
-84	38	0.8849156447376999
-83	38	0.5582028815633018
-82	38	0.8553179043750777
-81	38	0.37348777693048957
-80	38	0.2925857869901372
-79	38	0.5294444895991975
-78	38	0.6719668578037749
-77	38	0.6638829618728749
-76	38	0.5941468964452277
-75	38	-1
-74	38	-1
-73	38	-1
-72	38	-1
-71	38	-1
-70	38	-1
-69	38	-1
-68	38	-1
-67	38	-1
-126	39	-1
-125	39	-1
-124	39	0.045072271975069834
-123	39	0.43719215980879245
-122	39	0.3886423553683644
-121	39	0.04154335069863548
-120	39	0.21818989757124896
-119	39	0.46314877988167746
-118	39	0.26622415839983943
-117	39	0.1256497163621589
-116	39	0.12412584165160269
-115	39	0.13680604458049275
-114	39	0.5438811136976627
-113	39	0.5619969720230606
-112	39	0.06248402605141388
-111	39	0.2823095960979559
-110	39	0.39993819462650537
-109	39	0.18231775201286016
-108	39	-1
-107	39	-1
-106	39	-1
-105	39	0.42601271069407864
-104	39	0.46865710896947677
-103	39	0.6625765189900471
-102	39	0.6248635497665603
-101	39	0.5144832493688752
-100	39	0.38820686505430835
-99	39	0.14379168858023197
-98	39	0.13343297516832564
-97	39	0.1631526520706343
-96	39	0.1873398969118545
-95	39	0.20961481353586314
-94	39	0.20959661237714333
-93	39	0.37783081097011706
-92	39	0.3980130994094725
-91	39	0.4930846352945159
-90	39	0.5360100946282543
-89	39	0.5725155769089214
-88	39	0.589261484711354
-87	39	0.8096927623831246
-86	39	0.8162732388625229
-85	39	0.8258974990429426
-84	39	0.8500303087640451
-83	39	0.8015484453395166
-82	39	0.7877643879645259
-81	39	0.5761060500894766
-80	39	0.2727567375854021
-79	39	0.625858814565828
-78	39	0.6953195243343225
-77	39	0.7089393410376175
-76	39	0.5369485860290487
-75	39	0.7584238582210173
-74	39	-1
-73	39	-1
-72	39	-1
-71	39	-1
-70	39	-1
-69	39	-1
-68	39	-1
-67	39	-1
-126	40	-1
-125	40	-1
-124	40	0.03936894824333097
-123	40	0.5441637647852847
-122	40	0.0885598328486394
-121	40	0.06477848507060711
-120	40	0.3076044927493262
-119	40	0.3121706640158696
-118	40	0.2915703288189908
-117	40	0.2705571004300842
-116	40	0.09220374036617626
-115	40	0.31044097404445553
-114	40	0.3820520020011921
-113	40	0.5506789565329954
-112	40	0.0776236862733801
-111	40	-1
-110	40	0.1157064963078117
-109	40	0.07936155086592526
-108	40	0.004341481890455026
-107	40	-1
-106	40	-1
-105	40	0.48636844513935995
-104	40	0.531925215872196
-103	40	0.6169851417375485
-102	40	0.6210825536655927
-101	40	0.6488881439653665
-100	40	0.6222604847699981
-99	40	0.5821032664158597
-98	40	0.512172843291297
-97	40	0.49021977665326333
-96	40	0.4389129923817956
-95	40	0.6508709104797614
-94	40	0.6500989044978841
-93	40	0.6708145542301467
-92	40	0.6323862588921219
-91	40	0.7215048747959502
-90	40	0.7722148368999405
-89	40	0.8019328583011733
-88	40	0.8167780263939248
-87	40	0.7673275545433824
-86	40	0.7017342636438776
-85	40	0.7432830382129867
-84	40	0.69731762995473
-83	40	0.5872018356046278
-82	40	0.6329424885473465
-81	40	0.5931073914194724
-80	40	0.5014246194709187
-79	40	0.3089814300480179
-78	40	0.5099450252052377
-77	40	0.5860692671003206
-76	40	0.6317256484911042
-75	40	0.6026402716817562
-74	40	0.7321861303242247
-73	40	0.6599112557892265
-72	40	-1
-71	40	-1
-70	40	-1
-69	40	-1
-68	40	-1
-67	40	-1
-126	41	-1
-125	41	-1
-124	41	0.021274789141072725
-123	41	0.06603897610719116
-122	41	0.08931608818751346
-121	41	0.08148977700026386
-120	41	0.09685948639996513
-119	41	0.37945693391660595
-118	41	0.22563857680407295
-117	41	0.12002173289434806
-116	41	0.034896341782218926
-115	41	0.1171843256409899
-114	41	0.4977355644748923
-113	41	0.495867467131055
-112	41	0.04099266369842494
-111	41	0.02671320464135159
-110	41	0.0677412240438242
-109	41	0.04955548860804814
-108	41	0.039337025131909294
-107	41	-1
-106	41	0.03289933608794994
-105	41	0.306282738819826
-104	41	0.552471667782649
-103	41	0.6392343279465323
-102	41	0.721339605281778
-101	41	0.7688717535694052
-100	41	0.7977624920884351
-99	41	0.7019471405053693
-98	41	0.6765474515712154
-97	41	0.6856833856998565
-96	41	0.733262954272535
-95	41	0.7085196668383587
-94	41	0.721542567843042
-93	41	0.718020465921604
-92	41	0.7224800304013598
-91	41	0.75944559233127
-90	41	0.7344192796849347
-89	41	0.7269079813577484
-88	41	0.6886608558267138
-87	41	0.6532336004613704
-86	41	0.5508269227873362
-85	41	0.6945501372242036
-84	41	0.6458080701842666
-83	41	0.6366462279314458
-82	41	0.6162958172783244
-81	41	0.3700903520109708
-80	41	0.22831599905234254
-79	41	0.1151631365366562
-78	41	0.1298370023570781
-77	41	0.2189013140843765
-76	41	0.1558938784527369
-75	41	0.33069892917139737
-74	41	0.39239808870997833
-73	41	0.36012629321991874
-72	41	0.38934439070872934
-71	41	0.37356961667293476
-70	41	-1
-69	41	-1
-68	41	-1
-67	41	-1
-126	42	-1
-125	42	-1
-124	42	0.07222116895772739
-123	42	0.03641476082171591
-122	42	0.03424822620542224
-121	42	0.04306264051299208
-120	42	0.08415973546402244
-119	42	0.13979331677021653
-118	42	0.18220815222977754
-117	42	0.11525529276320619
-116	42	0.3205669071695075
-115	42	0.32769758054597303
-114	42	0.24605244833176462
-113	42	0.13033475634718644
-112	42	0.031453198844291895
-111	42	-1
-110	42	-1
-109	42	0.045936021711195124
-108	42	0.0938111477327071
-107	42	0.09934416903994125
-106	42	0.07791831869929619
-105	42	0.35953367995348134
-104	42	0.41016442118678476
-103	42	0.528667339404938
-102	42	0.5125352764364114
-101	42	0.6796058261291756
-100	42	0.699580989871794
-99	42	0.6600863460724921
-98	42	0.6978019341677371
-97	42	0.7225701008836166
-96	42	0.6540058870366502
-95	42	0.6474431814727544
-94	42	0.628008160030274
-93	42	0.5933492629325733
-92	42	0.5834748069681068
-91	42	0.6745016450723542
-90	42	0.5883457213761759
-89	42	0.6101309931594134
-88	42	0.573858403402962
-87	42	0.5603344561122456
-86	42	0.5704139323229289
-85	42	0.47211813506026723
-84	42	0.6041132935146353
-83	42	0.5243281494949271
-82	42	0.3075904069605122
-81	42	0.280713749179615
-80	42	0.24993168018300674
-79	42	0.14098376234038093
-78	42	0.16513681219892914
-77	42	0.22059533128119788
-76	42	0.10822679279776595
-75	42	0.08458908078256004
-74	42	0.18056322017219642
-73	42	0.14804574645187304
-72	42	0.3169330823082399
-71	42	0.3850141797876039
-70	42	-1
-69	42	-1
-68	42	-1
-67	42	-1
-126	43	-1
-125	43	-1
-124	43	0.045818798205362006
-123	43	0.009646582320913366
-122	43	-1
-121	43	0.039458040389923815
-120	43	0.06166336517351381
-119	43	0.11832908125208633
-118	43	0.2883528297423769
-117	43	0.41982207198212207
-116	43	0.07794515278170477
-115	43	0.018281377567698535
-114	43	0.04337998884547693
-113	43	0.16595772561089156
-112	43	0.03172402104936882
-111	43	-1
-110	43	-1
-109	43	0.12508071035399945
-108	43	0.10432298096445003
-107	43	0.20378830088255043
-106	43	0.239272236115233
-105	43	0.43475702996372767
-104	43	0.34401405885184727
-103	43	0.5869889587431361
-102	43	0.5665579242523144
-101	43	0.6273022805602927
-100	43	0.6369366421032084
-99	43	0.624959045054602
-98	43	0.6173541220620584
-97	43	0.491194090478465
-96	43	0.5539652664650572
-95	43	0.48300543967723525
-94	43	0.5433845569060723
-93	43	0.4384465526154251
-92	43	0.5113109538894314
-91	43	0.4139969529427093
-90	43	0.39428535993633146
-89	43	0.40098237620897176
-88	43	0.359952418841398
-87	43	0.2639499114587518
-86	43	0.2712506805559154
-85	43	0.3944740122340594
-84	43	0.39756783509189014
-83	43	0.3202930947740694
-82	43	0.15653199461597378
-81	43	0.11515577563639284
-80	43	0.24622115979167622
-79	43	0.38680324332302274
-78	43	0.4432490957643771
-77	43	0.39139702498038886
-76	43	0.10952227383166284
-75	43	0.04414826106447597
-74	43	0.13343115131120828
-73	43	0.04694221001162873
-72	43	0.09254409081050058
-71	43	0.15195705948215366
-70	43	0.17672936962727934
-69	43	-1
-68	43	-1
-67	43	-1
-126	44	-1
-125	44	-1
-124	44	0.03549464735348511
-123	44	0.024331290270414408
-122	44	0.02313831374775794
-121	44	0.041053538437134024
-120	44	0.037364146729024494
-119	44	0.013254592589135404
-118	44	0.2009933474110161
-117	44	0.10423303207266771
-116	44	-1
-115	44	-1
-114	44	-1
-113	44	0.01582915584316587
-112	44	-1
-111	44	-1
-110	44	-1
-109	44	0.18875259116315973
-108	44	0.017289143177179674
-107	44	0.18281454263228597
-106	44	0.2234154072153845
-105	44	0.15475602543934613
-104	44	0.26813195035704107
-103	44	0.4732275078432871
-102	44	0.49154118451756684
-101	44	0.5501457355367897
-100	44	0.5674654568476809
-99	44	0.5504780516566842
-98	44	0.4610011179776473
-97	44	0.36744959396731663
-96	44	0.44023926386507867
-95	44	0.4731365955808223
-94	44	0.43871358400363203
-93	44	0.4019102985915988
-92	44	0.3489037730178952
-91	44	0.2310479873643179
-90	44	0.24556658214881605
-89	44	0.28183804953165686
-88	44	0.17646115974678128
-87	44	0.21529178861178003
-86	44	0.12351941383664058
-85	44	0.10821034067125611
-84	44	0.12106171492888781
-83	44	-1
-82	44	0.08527934055312629
-81	44	0.06522212194645398
-80	44	0.09966617802884443
-79	44	0.07832299985773915
-78	44	0.11163820997496453
-77	44	0.1582491607685154
-76	44	0.17674354894722757
-75	44	0.06094021985615473
-74	44	0.10685977915241525
-73	44	0.04899666814040557
-72	44	0.030120406370330727
-71	44	0.05718009990434571
-70	44	0.11709395585910357
-69	44	0.08991777397397048
-68	44	0.05966784101241092
-67	44	-1
-126	45	-1
-125	45	-1
-124	45	-1
-123	45	0.05549388320411851
-122	45	0.039071380810422954
-121	45	0.28294051971697104
-120	45	0.26791850295563063
-119	45	0.0861674467319146
-118	45	0.014185095495755697
-117	45	0.031143092627529935
-116	45	-1
-115	45	-1
-114	45	-1
-113	45	0.021301043330449146
-112	45	0.025015200212278262
-111	45	-1
-110	45	0.03703793725688335
-109	45	0.15076708156766036
-108	45	0.16868802100933747
-107	45	0.19872906153572323
-106	45	0.24466622339144453
-105	45	0.24269946940722867
-104	45	0.26387348716897807
-103	45	0.3522171134477474
-102	45	0.4492152597541983
-101	45	0.3863932963617231
-100	45	0.315088760578722
-99	45	0.3528990489473679
-98	45	0.2879025802153405
-97	45	0.37688688541042437
-96	45	0.2977400820286753
-95	45	0.3121495072733083
-94	45	0.2610640457247526
-93	45	0.23026717074959685
-92	45	0.15416082136049078
-91	45	0.07817714740703169
-90	45	0.07154375101188995
-89	45	0.0749687021442106
-88	45	0.11285425501656576
-87	45	0.06677529060824886
-86	45	0.11854069544326602
-85	45	0.10017518381439981
-84	45	0.09338389751157611
-83	45	0.05628175206635997
-82	45	0.05087072341749296
-81	45	0.06874603837189606
-80	45	0.04347074397563626
-79	45	0.03002220709719858
-78	45	0.04838503999438065
-77	45	0.08579536117374839
-76	45	0.09101254654693808
-75	45	0.10380182548455907
-74	45	0.1897787492960613
-73	45	0.10295354486272294
-72	45	0.0380386605331443
-71	45	0.021077020363692075
-70	45	0.03730527636252181
-69	45	0.06513783168829215
-68	45	0.06320578710798647
-67	45	-1
-126	46	-1
-125	46	-1
-124	46	-1
-123	46	0.009970265517119143
-122	46	-1
-121	46	0.15719499941402745
-120	46	0.5694814269147249
-119	46	0.5245320473675334
-118	46	0.18064932493436217
-117	46	0.085794444568633
-116	46	0.015171502896612461
-115	46	-1
-114	46	-1
-113	46	0.01469248880455706
-112	46	0.028008342415985894
-111	46	-1
-110	46	0.04923553730409787
-109	46	0.1876280008646018
-108	46	0.332175505187377
-107	46	0.3582539869750413
-106	46	0.3597395419799063
-105	46	0.24859230498781898
-104	46	0.18852095195614285
-103	46	0.19980592289648713
-102	46	0.25252704756722244
-101	46	0.24843017811975668
-100	46	0.20013084070366463
-99	46	0.20534272286154387
-98	46	0.24533924537397347
-97	46	0.2541647216087879
-96	46	0.1479334436190114
-95	46	0.14887873473326368
-94	46	0.10830474164502746
-93	46	0.07017752302806672
-92	46	0.07845515935039633
-91	46	0.06802052671684113
-90	46	0.05694323230692579
-89	46	0.04571825317138355
-88	46	0.053381669599958916
-87	46	0.05090362767051264
-86	46	0.04344916821359368
-85	46	0.03727177444555445
-84	46	0.029877275928163225
-83	46	0.03307281202383884
-82	46	0.03830276626747267
-81	46	0.054110950559723044
-80	46	0.044423416567001446
-79	46	0.029113222898628992
-78	46	0.03681080157397934
-77	46	0.033418287974318596
-76	46	0.033175692530238846
-75	46	0.02123529749026972
-74	46	0.03374794126282183
-73	46	0.06379768953780374
-72	46	0.048761643106329834
-71	46	0.03097134608231282
-70	46	0.028925344103381084
-69	46	0.034649878825739056
-68	46	0.04366048497576655
-67	46	-1
-126	47	-1
-125	47	-1
-124	47	-1
-123	47	0.04446928049397907
-122	47	-1
-121	47	0.031163935105480205
-120	47	0.3630809885155926
-119	47	0.15080750572387158
-118	47	0.15750711280892982
-117	47	0.03148910638203147
-116	47	-1
-115	47	0.033921205818347386
-114	47	-1
-113	47	0.016269034638039654
-112	47	0.0854235000903043
-111	47	0.07511488195388784
-110	47	0.10402933061544328
-109	47	0.19803539723187125
-108	47	0.24998005448562693
-107	47	0.26746670081176604
-106	47	0.21108308398712375
-105	47	0.22078773417740816
-104	47	0.1922033007698454
-103	47	0.18217335864784656
-102	47	0.1511632794522293
-101	47	0.17839587931752574
-100	47	0.15483855731218454
-99	47	0.14860629724549873
-98	47	0.16314458968686432
-97	47	0.17875775127583482
-96	47	0.08907983789557941
-95	47	0.08633267883363309
-94	47	0.07410309955631636
-93	47	0.0456223837588049
-92	47	0.03468923579170878
-91	47	0.0040291063277834134
-90	47	0.016773332066298236
-89	47	0.05086542955529593
-88	47	0.04121714683836239
-87	47	-1
-86	47	0.0039395337117540665
-85	47	0.00398136120910316
-84	47	0.01451048282922702
-83	47	0.016319985723407673
-82	47	0.023510393694056105
-81	47	0.02437679316721393
-80	47	0.02473769240172707
-79	47	0.02260926424013857
-78	47	0.019142687076531942
-77	47	0.018307029416570555
-76	47	0.018243473140243296
-75	47	0.008766690046332517
-74	47	0.019059754890439033
-73	47	0.022459787457979965
-72	47	-1
-71	47	-1
-70	47	0.022989935956426462
-69	47	0.028239343740667347
-68	47	0.022916947065212807
-67	47	-1
-126	48	-1
-125	48	-1
-124	48	-1
-123	48	0.004666342363047271
-122	48	-1
-121	48	-1
-120	48	0.05571367201642931
-119	48	0.03405619088656946
-118	48	0.023491730491533233
-117	48	0.009008026187221085
-116	48	-1
-115	48	-1
-114	48	-1
-113	48	0.033993077012507075
-112	48	0.09086134411535307
-111	48	0.13695217762460288
-110	48	0.09448214944273682
-109	48	0.13085934441970337
-108	48	0.16298411831987777
-107	48	0.1310213309910643
-106	48	0.16996552535923673
-105	48	0.1597324429668188
-104	48	0.13268204175098888
-103	48	0.08617522852228196
-102	48	0.1155294231645006
-101	48	0.11231504802776977
-100	48	0.0901708692231781
-99	48	0.07114252115229983
-98	48	0.13487403741264073
-97	48	0.10922674350685821
-96	48	0.07325805511172434
-95	48	0.06760297567432907
-94	48	0.061708110468126125
-93	48	0.046215083073885756
-92	48	0.031179894322912686
-91	48	0.013760794311286765
-90	48	0.014176965769569028
-89	48	0.017879927909942986
-88	48	-1
-87	48	-1
-86	48	-1
-85	48	-1
-84	48	0.010241039834255347
-83	48	0.01675014289219031
-82	48	0.01988001545508462
-81	48	0.020188485812309018
-80	48	0.015976591775975723
-79	48	0.01508535136887959
-78	48	0.017866151709183268
-77	48	0.015532665888924107
-76	48	0.01476548237232743
-75	48	0.007780605140826555
-74	48	0.003957962431723441
-73	48	0.019775936814855212
-72	48	0.019900501579413494
-71	48	0.0038921018288423266
-70	48	0.008300759931112449
-69	48	0.019674681879568
-68	48	0.017018526740598037
-67	48	-1
-126	49	-1
-125	49	-1
-124	49	-1
-123	49	-1
-122	49	-1
-121	49	-1
-120	49	0.0091994204436799
-119	49	-1
-118	49	-1
-117	49	-1
-116	49	-1
-115	49	-1
-114	49	0.029650864176238096
-113	49	0.05597769170211419
-112	49	0.09753118959350153
-111	49	0.06522358103214787
-110	49	0.04704269050912457
-109	49	0.05297937348543865
-108	49	0.058389036579746
-107	49	0.05613789182881146
-106	49	0.06955202421483653
-105	49	0.07517718304239382
-104	49	0.07100621823039656
-103	49	0.04739157099289004
-102	49	0.05503658142956165
-101	49	0.06313287958885958
-100	49	0.05910960043780053
-99	49	0.06664072736544213
-98	49	0.0841353051317634
-97	49	0.05843829007502787
-96	49	0.04617015165231634
-95	49	0.059896440457565536
-94	49	0.04706053063766628
-93	49	0.037017746690938616
-92	49	0.027554537770537638
-91	49	0.020645066461821012
-90	49	0.015211630559128183
-89	49	0.016777080794157895
-88	49	-1
-87	49	0.004126990026868689
-86	49	0.015178775877609647
-85	49	0.013559552722892408
-84	49	0.015632457061960727
-83	49	0.01749698432240481
-82	49	0.01707805930753102
-81	49	0.014965831673701298
-80	49	0.015280635024023938
-79	49	0.016319794919893858
-78	49	0.017646210441123692
-77	49	0.018043282841797605
-76	49	0.014901679604049037
-75	49	0.007434997685572084
-74	49	0.003930530404773754
-73	49	0.013669846506990936
-72	49	0.007388981770501347
-71	49	0.0038201714107684447
-70	49	0.0038597648421517133
-69	49	-1
-68	49	-1
-67	49	-1
-126	50	-1
-125	50	-1
-124	50	-1
-123	50	-1
-122	50	-1
-121	50	0.00917867430279788
-120	50	0.014609290054731614
-119	50	-1
-118	50	-1
-117	50	-1
-116	50	-1
-115	50	-1
-114	50	0.029346883313456404
-113	50	0.05376575520264596
-112	50	0.07693319267497828
-111	50	0.0891202526986772
-110	50	0.07557747759064172
-109	50	0.06975017927580152
-108	50	0.052944102894723136
-107	50	0.060636561675786106
-106	50	0.06761516278111834
-105	50	0.0490147102961972
-104	50	0.03629628306337286
-103	50	0.03061117077877857
-102	50	0.03969038762762674
-101	50	0.023763426277403802
-100	50	0.03749012194308687
-99	50	0.062089839086230746
-98	50	0.0562371938340161
-97	50	0.06718129055568436
-96	50	0.05062075210816838
-95	50	0.04610362389185481
-94	50	0.04054159857989808
-93	50	0.03645506338745263
-92	50	0.03328134155821186
-91	50	0.022344204488241124
-90	50	0.01511746808974911
-89	50	0.014002804250466275
-88	50	0.015176169164898851
-87	50	0.017091427712545525
-86	50	0.01959975969980995
-85	50	0.02112210143507625
-84	50	0.019058741012944053
-83	50	0.01918750719605164
-82	50	0.01569167162303735
-81	50	0.008394577831793046
-80	50	0.008743857506439384
-79	50	0.011854465181024365
-78	50	0.012179979716838232
-77	50	0.013665415001851448
-76	50	0.011303069214816415
-75	50	0.0039582404997854865
-74	50	0.0038776676365533513
-73	50	-1
-72	50	-1
-71	50	-1
-70	50	-1
-69	50	-1
-68	50	-1
-67	50	-1
-126	51	-1
-125	51	-1
-124	51	-1
-123	51	-1
-122	51	-1
-121	51	-1
-120	51	-1
-119	51	-1
-118	51	-1
-117	51	-1
-116	51	-1
-115	51	-1
-114	51	0.018223862467330744
-113	51	0.03052133412435731
-112	51	0.03440106543185616
-111	51	0.037187647866877505
-110	51	0.04214538255028912
-109	51	0.04263473650923288
-108	51	0.04816202435793916
-107	51	0.04902391375980475
-106	51	0.03884123061906294
-105	51	0.03210098519149611
-104	51	0.02176882246266167
-103	51	0.024829682142858144
-102	51	0.02456352246482224
-101	51	0.023245934412040373
-100	51	0.04734576599052698
-99	51	0.04206701655416898
-98	51	0.038742870472379926
-97	51	0.04103031185057241
-96	51	0.0379886644006567
-95	51	0.03602237339555523
-94	51	0.03431591655788216
-93	51	0.03049872858452694
-92	51	0.02470721808757451
-91	51	0.02033359562581074
-90	51	0.01941261605927704
-89	51	0.017816320191491902
-88	51	0.016836981873759718
-87	51	0.014142367667708572
-86	51	0.01701437115230451
-85	51	0.010986416753970185
-84	51	0.010167011250953666
-83	51	0.009164055386518814
-82	51	0.008743618066735773
-81	51	0.008309789613872612
-80	51	0.008411455712025869
-79	51	0.003775942239660998
-78	51	-1
-77	51	0.005988209184626437
-76	51	0.006845169776311874
-75	51	0.003949996852677333
-74	51	0.003899731911709976
-73	51	-1
-72	51	-1
-71	51	-1
-70	51	-1
-69	51	-1
-68	51	-1
-67	51	-1
-126	52	-1
-125	52	-1
-124	52	-1
-123	52	-1
-122	52	-1
-121	52	-1
-120	52	-1
-119	52	-1
-118	52	-1
-117	52	-1
-116	52	-1
-115	52	-1
-114	52	0.012912084381544548
-113	52	0.024534627891526706
-112	52	0.026100273606626943
-111	52	0.03050333031633071
-110	52	0.032166435473291385
-109	52	0.03267449940032513
-108	52	0.033029672658801135
-107	52	0.038669694518897825
-106	52	0.028427691126897713
-105	52	0.018989672011565685
-104	52	0.020347041661666645
-103	52	0.017844841575561887
-102	52	0.016197566563068463
-101	52	0.03413050043739835
-100	52	0.0383550931958251
-99	52	0.03979552504029555
-98	52	0.03590902207867895
-97	52	0.028879960926433367
-96	52	0.029129498251295148
-95	52	0.03204195208081988
-94	52	0.034075634138751754
-93	52	0.031374516712938075
-92	52	0.024262467255919046
-91	52	0.019194330292293213
-90	52	0.020058045421898835
-89	52	0.020715297119886428
-88	52	0.019933390867451696
-87	52	0.019886600982245265
-86	52	0.01759465327400591
-85	52	0.01381973950269683
-84	52	0.008020424393780291
-83	52	0.008363120879544338
-82	52	0.013340342868302458
-81	52	0.008208743440076988
-80	52	0.004186073457295134
-79	52	0.005961375943998046
-78	52	-1
-77	52	-1
-76	52	-1
-75	52	-1
-74	52	-1
-73	52	-1
-72	52	-1
-71	52	-1
-70	52	-1
-69	52	-1
-68	52	-1
-67	52	-1
-126	53	-1
-125	53	-1
-124	53	-1
-123	53	-1
-122	53	-1
-121	53	-1
-120	53	-1
-119	53	-1
-118	53	-1
-117	53	-1
-116	53	-1
-115	53	-1
-114	53	-1
-113	53	-1
-112	53	-1
-111	53	-1
-110	53	-1
-109	53	-1
-108	53	-1
-107	53	-1
-106	53	-1
-105	53	-1
-104	53	-1
-103	53	-1
-102	53	-1
-101	53	-1
-100	53	-1
-99	53	-1
-98	53	-1
-97	53	-1
-96	53	-1
-95	53	-1
-94	53	-1
-93	53	-1
-92	53	-1
-91	53	-1
-90	53	-1
-89	53	-1
-88	53	-1
-87	53	-1
-86	53	-1
-85	53	-1
-84	53	-1
-83	53	-1
-82	53	-1
-81	53	-1
-80	53	-1
-79	53	-1
-78	53	-1
-77	53	-1
-76	53	-1
-75	53	-1
-74	53	-1
-73	53	-1
-72	53	-1
-71	53	-1
-70	53	-1
-69	53	-1
-68	53	-1
-67	53	-1
