# Supplementary material for: The impacts of climate change on the abundance and distribution of the Spotted Wing Drosophila (Drosophila suzukii) in the United States and Canada
Source: PeerJ. 2017 Apr 6;5:e3192. doi: 10.7717/peerj.3192 (PMC5385127; doi:10.7717/peerj.3192)
Supplement: Supplemental Information 2 — Raw data used to create consensus maps (shown in Figs. 3 and 4A) coefficient of variance maps (shown in Fig. 4B) and in scatter plots shown in Fig. 5. [file peerj-05-3192-s002.zip › model_gfdl-ems2g_rcp26_year60_norm__mean.txt]

-126	24	-1
-125	24	-1
-124	24	-1
-123	24	-1
-122	24	-1
-121	24	-1
-120	24	-1
-119	24	-1
-118	24	-1
-117	24	-1
-116	24	-1
-115	24	-1
-114	24	-1
-113	24	-1
-112	24	-1
-111	24	-1
-110	24	-1
-109	24	-1
-108	24	-1
-107	24	-1
-106	24	-1
-105	24	-1
-104	24	-1
-103	24	-1
-102	24	-1
-101	24	-1
-100	24	-1
-99	24	-1
-98	24	-1
-97	24	-1
-96	24	-1
-95	24	-1
-94	24	-1
-93	24	-1
-92	24	-1
-91	24	-1
-90	24	-1
-89	24	-1
-88	24	-1
-87	24	-1
-86	24	-1
-85	24	-1
-84	24	-1
-83	24	-1
-82	24	-1
-81	24	-1
-80	24	-1
-79	24	-1
-78	24	-1
-77	24	-1
-76	24	-1
-75	24	-1
-74	24	-1
-73	24	-1
-72	24	-1
-71	24	-1
-70	24	-1
-69	24	-1
-68	24	-1
-67	24	-1
-126	25	-1
-125	25	-1
-124	25	-1
-123	25	-1
-122	25	-1
-121	25	-1
-120	25	-1
-119	25	-1
-118	25	-1
-117	25	-1
-116	25	-1
-115	25	-1
-114	25	-1
-113	25	0.012038966567015478
-112	25	0.007908478382195713
-111	25	0.010032996848842556
-110	25	0.00981445200061693
-109	25	0.00986656941922871
-108	25	0.05605591178966494
-107	25	0.11517870011739093
-106	25	0.3333086442316029
-105	25	0.2674965933622638
-104	25	0.07555971602825276
-103	25	0.07910251638969447
-102	25	0.36145685778226266
-101	25	0.37362743762011147
-100	25	0.025062024704004357
-99	25	0.025428157005477275
-98	25	0.025537927015224154
-97	25	-1
-96	25	-1
-95	25	-1
-94	25	-1
-93	25	-1
-92	25	-1
-91	25	-1
-90	25	-1
-89	25	-1
-88	25	-1
-87	25	-1
-86	25	-1
-85	25	-1
-84	25	-1
-83	25	-1
-82	25	0.013936410239526686
-81	25	0.014683944735445783
-80	25	-1
-79	25	-1
-78	25	-1
-77	25	-1
-76	25	-1
-75	25	-1
-74	25	-1
-73	25	-1
-72	25	-1
-71	25	-1
-70	25	-1
-69	25	-1
-68	25	-1
-67	25	-1
-126	26	-1
-125	26	-1
-124	26	-1
-123	26	-1
-122	26	-1
-121	26	-1
-120	26	-1
-119	26	-1
-118	26	-1
-117	26	-1
-116	26	-1
-115	26	-1
-114	26	0.011659721200524486
-113	26	0.06456021146267074
-112	26	0.01624874867033801
-111	26	-1
-110	26	0.009539961504455775
-109	26	0.015335069208830425
-108	26	0.23446928142929038
-107	26	0.14001314299498102
-106	26	0.488261318880653
-105	26	0.2263922319774156
-104	26	0.06515480758915364
-103	26	0.17233645543377074
-102	26	0.18716547069964187
-101	26	0.059448959452102094
-100	26	0.0263640734941464
-99	26	0.03313686120924346
-98	26	0.037971190914161145
-97	26	-1
-96	26	-1
-95	26	-1
-94	26	-1
-93	26	-1
-92	26	-1
-91	26	-1
-90	26	-1
-89	26	-1
-88	26	-1
-87	26	-1
-86	26	-1
-85	26	-1
-84	26	-1
-83	26	0.011830775615348345
-82	26	0.012755225186961722
-81	26	0.014088986643473437
-80	26	-1
-79	26	-1
-78	26	-1
-77	26	-1
-76	26	-1
-75	26	-1
-74	26	-1
-73	26	-1
-72	26	-1
-71	26	-1
-70	26	-1
-69	26	-1
-68	26	-1
-67	26	-1
-126	27	-1
-125	27	-1
-124	27	-1
-123	27	-1
-122	27	-1
-121	27	-1
-120	27	-1
-119	27	-1
-118	27	-1
-117	27	-1
-116	27	-1
-115	27	0.0067817891514546855
-114	27	0.008689495060012849
-113	27	0.12378872738452248
-112	27	0.012211676482915088
-111	27	0.010149614272925905
-110	27	0.015500183461319778
-109	27	0.18598311557258776
-108	27	0.19887289371393146
-107	27	0.4714455900865228
-106	27	0.26842382361449757
-105	27	0.2881218826657533
-104	27	0.20644248999707904
-103	27	0.5055468171495321
-102	27	0.07490724283591262
-101	27	0.04005121951972324
-100	27	0.031004126874235323
-99	27	0.0563811382495854
-98	27	0.05916836604943288
-97	27	0.11423961011733762
-96	27	-1
-95	27	-1
-94	27	-1
-93	27	-1
-92	27	-1
-91	27	-1
-90	27	-1
-89	27	-1
-88	27	-1
-87	27	-1
-86	27	-1
-85	27	-1
-84	27	-1
-83	27	0.02324435560649469
-82	27	0.02325425494174086
-81	27	0.01240130992224102
-80	27	-1
-79	27	-1
-78	27	-1
-77	27	-1
-76	27	-1
-75	27	-1
-74	27	-1
-73	27	-1
-72	27	-1
-71	27	-1
-70	27	-1
-69	27	-1
-68	27	-1
-67	27	-1
-126	28	-1
-125	28	-1
-124	28	-1
-123	28	-1
-122	28	-1
-121	28	-1
-120	28	-1
-119	28	-1
-118	28	-1
-117	28	-1
-116	28	0.04965499170519135
-115	28	0.05286443775114864
-114	28	0.05207550824584509
-113	28	0.04239648278040377
-112	28	0.020168469214273937
-111	28	0.04827597333876313
-110	28	0.10059588685613517
-109	28	0.3074139230633467
-108	28	0.25800637265029913
-107	28	0.4312384261067095
-106	28	0.22732672959877853
-105	28	0.26914049657736844
-104	28	0.179872137327649
-103	28	0.5929818726373451
-102	28	0.1964998124233103
-101	28	0.04836245222546578
-100	28	0.05995180153591217
-99	28	0.07079760638862542
-98	28	0.09879451462345254
-97	28	0.11722769602792915
-96	28	0.12364352029864117
-95	28	-1
-94	28	-1
-93	28	-1
-92	28	-1
-91	28	-1
-90	28	-1
-89	28	-1
-88	28	-1
-87	28	-1
-86	28	-1
-85	28	-1
-84	28	-1
-83	28	0.07263850487863073
-82	28	0.0725387071584147
-81	28	0.07431317983689478
-80	28	-1
-79	28	-1
-78	28	-1
-77	28	-1
-76	28	-1
-75	28	-1
-74	28	-1
-73	28	-1
-72	28	-1
-71	28	-1
-70	28	-1
-69	28	-1
-68	28	-1
-67	28	-1
-126	29	-1
-125	29	-1
-124	29	-1
-123	29	-1
-122	29	-1
-121	29	-1
-120	29	-1
-119	29	-1
-118	29	-1
-117	29	-1
-116	29	0.07346502080553315
-115	29	0.08291028110127673
-114	29	0.08275327973936988
-113	29	0.08206584460905716
-112	29	0.08293462725551498
-111	29	0.09638068181765039
-110	29	0.13386496741796175
-109	29	0.3326782911525065
-108	29	0.3538393454990526
-107	29	0.4889583409522236
-106	29	0.22593396683217623
-105	29	0.13058872143594233
-104	29	0.16528818298655573
-103	29	0.19951165524199452
-102	29	0.1495740919506451
-101	29	0.16904828423213789
-100	29	0.22108228242530348
-99	29	0.18408146861090458
-98	29	0.19382367155157953
-97	29	0.226622000561748
-96	29	0.2329373162756239
-95	29	0.25365195587163675
-94	29	0.28045059933347843
-93	29	0.3009583761199301
-92	29	0.28267137452513075
-91	29	0.20884733446088233
-90	29	0.257319171347822
-89	29	-1
-88	29	-1
-87	29	-1
-86	29	0.2751706452161116
-85	29	0.269274900817247
-84	29	0.29140785588573187
-83	29	0.15328998102908004
-82	29	0.14444405888832448
-81	29	0.11762788769192938
-80	29	-1
-79	29	-1
-78	29	-1
-77	29	-1
-76	29	-1
-75	29	-1
-74	29	-1
-73	29	-1
-72	29	-1
-71	29	-1
-70	29	-1
-69	29	-1
-68	29	-1
-67	29	-1
-126	30	-1
-125	30	-1
-124	30	-1
-123	30	-1
-122	30	-1
-121	30	-1
-120	30	-1
-119	30	-1
-118	30	-1
-117	30	0.03318625406591532
-116	30	0.030432715245303634
-115	30	0.09479631116947869
-114	30	0.05368691780960933
-113	30	0.1278161967303947
-112	30	0.15624934352835168
-111	30	0.25366130898505906
-110	30	0.28944473090952383
-109	30	0.44108963958432146
-108	30	0.42731599222456973
-107	30	0.37266245820210525
-106	30	0.2866702701094978
-105	30	0.4467641173789546
-104	30	0.4674779619603265
-103	30	0.2936253294283461
-102	30	0.21410655272579185
-101	30	0.2885047991292625
-100	30	0.3081660069136344
-99	30	0.25839572405584293
-98	30	0.21222270473895133
-97	30	0.21694098568908174
-96	30	0.24360903162820774
-95	30	0.2835182895924072
-94	30	0.28846351448661645
-93	30	0.2734780590456439
-92	30	0.28603594195719695
-91	30	0.3030234967980084
-90	30	0.30082891967705194
-89	30	0.30543939664187686
-88	30	0.3023235846143903
-87	30	0.3177945040544343
-86	30	0.31718933890978424
-85	30	0.30708108316910043
-84	30	0.30313648240814983
-83	30	0.31091938579600653
-82	30	0.139484233784063
-81	30	-1
-80	30	-1
-79	30	-1
-78	30	-1
-77	30	-1
-76	30	-1
-75	30	-1
-74	30	-1
-73	30	-1
-72	30	-1
-71	30	-1
-70	30	-1
-69	30	-1
-68	30	-1
-67	30	-1
-126	31	-1
-125	31	-1
-124	31	-1
-123	31	-1
-122	31	-1
-121	31	-1
-120	31	-1
-119	31	-1
-118	31	-1
-117	31	0.028640366896450838
-116	31	0.08274275748676979
-115	31	0.17492621094993305
-114	31	0.17496440906514976
-113	31	0.17285290629761027
-112	31	0.2321824171381961
-111	31	0.3464169204556051
-110	31	0.3871716437545006
-109	31	0.442876037482415
-108	31	0.3162555053594742
-107	31	0.24850765931134708
-106	31	0.37137192496520877
-105	31	0.39183080367468864
-104	31	0.17728811527001456
-103	31	0.1783985823673048
-102	31	0.25604269584039924
-101	31	0.24193346812416855
-100	31	0.23218252937555714
-99	31	0.2293434105024427
-98	31	0.215082381755368
-97	31	0.23355253601720297
-96	31	0.22309596097955903
-95	31	0.26691415628322984
-94	31	0.2967630558005811
-93	31	0.25440580746036123
-92	31	0.2656851665326521
-91	31	0.28593199145462145
-90	31	0.2895339970240264
-89	31	0.30503595944751905
-88	31	0.31672432081665397
-87	31	0.3162137998267242
-86	31	0.33552276935961195
-85	31	0.3202312894005748
-84	31	0.3256484069262798
-83	31	0.3301613122118832
-82	31	0.3121652859756518
-81	31	-1
-80	31	-1
-79	31	-1
-78	31	-1
-77	31	-1
-76	31	-1
-75	31	-1
-74	31	-1
-73	31	-1
-72	31	-1
-71	31	-1
-70	31	-1
-69	31	-1
-68	31	-1
-67	31	-1
-126	32	-1
-125	32	-1
-124	32	-1
-123	32	-1
-122	32	-1
-121	32	-1
-120	32	-1
-119	32	-1
-118	32	0.041002083218952545
-117	32	0.06326561897454896
-116	32	0.17469093338179492
-115	32	0.13565505979585707
-114	32	0.11833770482266169
-113	32	0.13462100763522708
-112	32	0.13203750935194428
-111	32	0.29271138059717194
-110	32	0.3605737368129285
-109	32	0.5176318814713606
-108	32	0.4460420009040719
-107	32	0.33970769836994874
-106	32	0.6470112546949122
-105	32	0.3972952479543104
-104	32	0.33391242511546654
-103	32	0.32431000445488795
-102	32	0.27095340119890077
-101	32	0.218787486694027
-100	32	0.21134764615338714
-99	32	0.1924871490559856
-98	32	0.1970422836486907
-97	32	0.1930412555544633
-96	32	0.2211576498132604
-95	32	0.23488708500586486
-94	32	0.24658194678882828
-93	32	0.25872771281676776
-92	32	0.25369932003800727
-91	32	0.2855966262197512
-90	32	0.32381182022156213
-89	32	0.32558869665019174
-88	32	0.3135309340664428
-87	32	0.3254895630010287
-86	32	0.3411998192604362
-85	32	0.3474988792631842
-84	32	0.29152426473538595
-83	32	0.30144170760914124
-82	32	0.3152064508049149
-81	32	0.3003105607780743
-80	32	0.3087816288390906
-79	32	-1
-78	32	-1
-77	32	-1
-76	32	-1
-75	32	-1
-74	32	-1
-73	32	-1
-72	32	-1
-71	32	-1
-70	32	-1
-69	32	-1
-68	32	-1
-67	32	-1
-126	33	-1
-125	33	-1
-124	33	-1
-123	33	-1
-122	33	-1
-121	33	-1
-120	33	-1
-119	33	0.04018266911107168
-118	33	0.06251818455694348
-117	33	0.1776842383296761
-116	33	0.11901818123658821
-115	33	0.10452515786418662
-114	33	0.13668658661586305
-113	33	0.1266575985114333
-112	33	0.1367150855524608
-111	33	0.39542892770202326
-110	33	0.43035096529274725
-109	33	0.16207465898314635
-108	33	0.6014368065777079
-107	33	0.44100474137378715
-106	33	0.6569681115886291
-105	33	0.3878827048493181
-104	33	0.501295172381154
-103	33	0.43252017677010246
-102	33	0.30258549984955513
-101	33	0.20766950624072464
-100	33	0.1753920614701579
-99	33	0.17357697757319818
-98	33	0.18105163975510932
-97	33	0.1799221951906852
-96	33	0.18963121328493782
-95	33	0.20793530301795976
-94	33	0.22541226887170682
-93	33	0.2374076181295887
-92	33	0.2307440111780929
-91	33	0.2372161786040609
-90	33	0.2860108849663386
-89	33	0.27788173867270155
-88	33	0.311832876324623
-87	33	0.3102846086942614
-86	33	0.4275082641771921
-85	33	0.36110912773144815
-84	33	0.3200932935651421
-83	33	0.3129848338330546
-82	33	0.3263772763490533
-81	33	0.3287620022658852
-80	33	0.3321657311838507
-79	33	0.34591388195641315
-78	33	-1
-77	33	-1
-76	33	-1
-75	33	-1
-74	33	-1
-73	33	-1
-72	33	-1
-71	33	-1
-70	33	-1
-69	33	-1
-68	33	-1
-67	33	-1
-126	34	-1
-125	34	-1
-124	34	-1
-123	34	-1
-122	34	-1
-121	34	0.00904854724168735
-120	34	0.026249152724837854
-119	34	0.11578214428917133
-118	34	0.24836768061586884
-117	34	0.27910410641897626
-116	34	0.13523891172035837
-115	34	0.12238585390231066
-114	34	0.21762235064878338
-113	34	0.5079835837894456
-112	34	0.6935136251947435
-111	34	0.5765267531312118
-110	34	0.5127101796574085
-109	34	0.1905055516807685
-108	34	0.5108072887316402
-107	34	0.7764591862398491
-106	34	0.6696774027002625
-105	34	0.4508661778043697
-104	34	0.46149926479851944
-103	34	0.4877361509151039
-102	34	0.35669987364879074
-101	34	0.1710066671798408
-100	34	0.1315797399217163
-99	34	0.1488773037069101
-98	34	0.18052888489282312
-97	34	0.18627009715172443
-96	34	0.21023054769868046
-95	34	0.2687023780384407
-94	34	0.2486155568277868
-93	34	0.2249254767305294
-92	34	0.21031635316121672
-91	34	0.20674645683019058
-90	34	0.30137491702619257
-89	34	0.30727867704326006
-88	34	0.33764612252185755
-87	34	0.39023761304055965
-86	34	0.41143684679609566
-85	34	0.4859059336806269
-84	34	0.4737317341878836
-83	34	0.27842658558889116
-82	34	0.28063476213676364
-81	34	0.3012718363631653
-80	34	0.309609117489789
-79	34	0.3264636804108486
-78	34	0.40113687093648137
-77	34	0.37066618579192856
-76	34	-1
-75	34	-1
-74	34	-1
-73	34	-1
-72	34	-1
-71	34	-1
-70	34	-1
-69	34	-1
-68	34	-1
-67	34	-1
-126	35	-1
-125	35	-1
-124	35	-1
-123	35	-1
-122	35	0.020452024467370586
-121	35	0.03907678503935837
-120	35	0.2908912553720776
-119	35	0.4032830831079311
-118	35	0.23064157587989179
-117	35	0.18424444661228828
-116	35	0.1804082390827888
-115	35	0.16860185077537776
-114	35	0.5617083349428482
-113	35	0.6061558264237987
-112	35	0.5964503812188734
-111	35	0.693140248906925
-110	35	0.564127517729528
-109	35	0.34973704189268856
-108	35	0.44062087089270885
-107	35	0.5256837897543564
-106	35	0.2220358603980479
-105	35	0.7808854536358217
-104	35	0.3633112341087095
-103	35	0.37876338185011504
-102	35	0.3000763026992992
-101	35	0.23878767001505008
-100	35	0.16975127359007192
-99	35	0.1541519546089664
-98	35	0.14589518508268198
-97	35	0.16908079565439385
-96	35	0.15504494311296121
-95	35	0.21767504608980467
-94	35	0.2453011314367776
-93	35	0.26025871459975175
-92	35	0.2197731177864697
-91	35	0.19314847029362323
-90	35	0.22717822086385914
-89	35	0.2840760999238002
-88	35	0.3388601847034132
-87	35	0.35132075782292066
-86	35	0.6149586026523371
-85	35	0.6173987364130828
-84	35	0.5914788273103804
-83	35	0.7395110211009044
-82	35	0.41551214796400954
-81	35	0.3600648993834147
-80	35	0.36691251948838094
-79	35	0.37135935438076917
-78	35	0.3802700468319742
-77	35	0.3835132389111592
-76	35	0.30371686180223084
-75	35	-1
-74	35	-1
-73	35	-1
-72	35	-1
-71	35	-1
-70	35	-1
-69	35	-1
-68	35	-1
-67	35	-1
-126	36	-1
-125	36	-1
-124	36	-1
-123	36	0.018489643718397585
-122	36	0.019221100492937137
-121	36	0.2654520682399414
-120	36	0.28109732036106383
-119	36	0.048342969690207106
-118	36	0.4847422193086235
-117	36	0.23698738274352443
-116	36	0.48485520491876494
-115	36	0.18389592154683285
-114	36	0.5173421220175376
-113	36	0.7027091386558846
-112	36	0.5853712442456138
-111	36	0.7093777214637211
-110	36	0.7223700377875135
-109	36	0.7485551076557384
-108	36	0.3243828184428806
-107	36	0.04056768254261021
-106	36	0.022012764755074226
-105	36	0.2812044883346566
-104	36	0.7202849482122785
-103	36	0.5918265760674217
-102	36	0.2526862282045567
-101	36	0.17345785632065167
-100	36	0.15130660656231273
-99	36	0.11558587855711763
-98	36	0.1200102566241789
-97	36	0.1708335410503939
-96	36	0.17359206414514833
-95	36	0.23139931836379998
-94	36	0.25902813481989223
-93	36	0.24580132658948914
-92	36	0.2560174237279321
-91	36	0.19796576330244217
-90	36	0.2061735412206206
-89	36	0.2825497279319602
-88	36	0.4058403272018375
-87	36	0.3302713515912966
-86	36	0.5925900707160846
-85	36	0.6768782711929625
-84	36	0.6644909142453248
-83	36	0.8548578247258346
-82	36	0.44793668914936896
-81	36	0.6688808915612189
-80	36	0.6384393133056363
-79	36	0.4333231696167477
-78	36	0.41447745043855344
-77	36	0.4162312059708031
-76	36	0.38513057928414446
-75	36	-1
-74	36	-1
-73	36	-1
-72	36	-1
-71	36	-1
-70	36	-1
-69	36	-1
-68	36	-1
-67	36	-1
-126	37	-1
-125	37	-1
-124	37	-1
-123	37	0.01771315319922777
-122	37	0.15844236803248
-121	37	0.2541949789307091
-120	37	0.08950751835992782
-119	37	0.02483125346591309
-118	37	0.5870452644859384
-117	37	0.5548197669073192
-116	37	0.648284961680762
-115	37	0.6475124880432136
-114	37	0.5930269546440406
-113	37	0.10900102482063768
-112	37	0.622554827249398
-111	37	0.3702807065753416
-110	37	0.6381687277343289
-109	37	0.11712221161475236
-108	37	-1
-107	37	-1
-106	37	0.02270602032786965
-105	37	0.46344134526952724
-104	37	0.7105930650218157
-103	37	0.5819560484105927
-102	37	0.40162698343292375
-101	37	0.24295676420436288
-100	37	0.1757760441885973
-99	37	0.1390063364537502
-98	37	0.14664288232277464
-97	37	0.21325469921462842
-96	37	0.20818157049436908
-95	37	0.2038857790306377
-94	37	0.3622445395822357
-93	37	0.4092801871969533
-92	37	0.41239405377684796
-91	37	0.4517186205616788
-90	37	0.24191165666366776
-89	37	0.40543361641778186
-88	37	0.31581910779341626
-87	37	0.5190436404113237
-86	37	0.5733010513741267
-85	37	0.6565799573816034
-84	37	0.8630670523765934
-83	37	0.8651902091234571
-82	37	0.5844661434597372
-81	37	0.49884708847399933
-80	37	0.8646176115197435
-79	37	0.7044969862865587
-78	37	0.6173202637914698
-77	37	0.5064408812615704
-76	37	0.5378780049098234
-75	37	-1
-74	37	-1
-73	37	-1
-72	37	-1
-71	37	-1
-70	37	-1
-69	37	-1
-68	37	-1
-67	37	-1
-126	38	-1
-125	38	-1
-124	38	0.022145065479744104
-123	38	0.09588683742895257
-122	38	0.21709189817415064
-121	38	0.23994620276221756
-120	38	0.0175534406503332
-119	38	0.24507347665607862
-118	38	0.3072587829710109
-117	38	0.18196478421852913
-116	38	0.37007407759361605
-115	38	0.23037456319791177
-114	38	0.3549150190144119
-113	38	0.1312045584830073
-112	38	0.07574306511067025
-111	38	0.6808827131735891
-110	38	0.6468300848879222
-109	38	0.16506353055526532
-108	38	-1
-107	38	-1
-106	38	-1
-105	38	0.4788507866950465
-104	38	0.6633518920927564
-103	38	0.6382837710294232
-102	38	0.48411546717819465
-101	38	0.3879683793682664
-100	38	0.31489602097042857
-99	38	0.24078807650135942
-98	38	0.23530041779422345
-97	38	0.32127152396917696
-96	38	0.332811919083971
-95	38	0.3466061713525921
-94	38	0.38381141616706227
-93	38	0.36194842001128547
-92	38	0.39768816289606806
-91	38	0.36557075924927046
-90	38	0.39119085430122097
-89	38	0.45811708545387897
-88	38	0.4688977645778327
-87	38	0.6239972644013863
-86	38	0.6290779691435175
-85	38	0.780284703160707
-84	38	0.8663325048657233
-83	38	0.8764965332217445
-82	38	0.8381508258752387
-81	38	0.2704766355953121
-80	38	0.2750448738999219
-79	38	0.8439977376689254
-78	38	0.678238681540237
-77	38	0.5959956328442808
-76	38	0.5981953915900732
-75	38	-1
-74	38	-1
-73	38	-1
-72	38	-1
-71	38	-1
-70	38	-1
-69	38	-1
-68	38	-1
-67	38	-1
-126	39	-1
-125	39	-1
-124	39	0.03882398160728951
-123	39	0.3559707797512951
-122	39	0.2875120783768457
-121	39	0.04610968003279575
-120	39	0.24204539683249332
-119	39	0.42005178444777397
-118	39	0.21519296361535994
-117	39	0.13393712668801483
-116	39	0.1253679538203119
-115	39	0.12914724765463664
-114	39	0.517175823660889
-113	39	0.5526142092312049
-112	39	0.06214514404589685
-111	39	0.25623901769113344
-110	39	0.27662459605072265
-109	39	0.13841262887304243
-108	39	-1
-107	39	-1
-106	39	-1
-105	39	0.3254208550298285
-104	39	0.4672268308649376
-103	39	0.5814821261534844
-102	39	0.576647969481165
-101	39	0.5191763610907862
-100	39	0.3666988756715886
-99	39	0.3166266088407311
-98	39	0.30045828385146617
-97	39	0.363797474416195
-96	39	0.408814392795409
-95	39	0.4302882994328178
-94	39	0.4035007019979279
-93	39	0.459728439834274
-92	39	0.45830676659408337
-91	39	0.5491804942316076
-90	39	0.5479517757213191
-89	39	0.6061428255961417
-88	39	0.7071572923372653
-87	39	0.7971072129620683
-86	39	0.81704346775285
-85	39	0.8091342879806787
-84	39	0.8059523587944099
-83	39	0.76221205621932
-82	39	0.7623363590967025
-81	39	0.5563897805263877
-80	39	0.23459480021141776
-79	39	0.5391089681673331
-78	39	0.8162323657568675
-77	39	0.6673397790626253
-76	39	0.6569224683951282
-75	39	0.6646585220378526
-74	39	-1
-73	39	-1
-72	39	-1
-71	39	-1
-70	39	-1
-69	39	-1
-68	39	-1
-67	39	-1
-126	40	-1
-125	40	-1
-124	40	0.04011317641365528
-123	40	0.4253434486631455
-122	40	0.08387133221164561
-121	40	0.06617642010893197
-120	40	0.2856800653445916
-119	40	0.34599888305119514
-118	40	0.31120314055101245
-117	40	0.21438311493657608
-116	40	0.10203823983010257
-115	40	0.23950998290531458
-114	40	0.3813283703219351
-113	40	0.4331906640588939
-112	40	0.06943222018501019
-111	40	-1
-110	40	0.09163017003866669
-109	40	0.06064916031956595
-108	40	-1
-107	40	-1
-106	40	-1
-105	40	0.3402794541934544
-104	40	0.4075117846890843
-103	40	0.5191010685277366
-102	40	0.5401763454710868
-101	40	0.576219877479826
-100	40	0.6078650143705912
-99	40	0.5971263307259035
-98	40	0.4635592880297825
-97	40	0.4505718353249697
-96	40	0.5352176988591166
-95	40	0.671182879836717
-94	40	0.6729436034384663
-93	40	0.6762300069016625
-92	40	0.6615176530195077
-91	40	0.7230881698360783
-90	40	0.751121789041088
-89	40	0.8068280908041404
-88	40	0.8089192599030999
-87	40	0.7390677770558213
-86	40	0.6770901192119777
-85	40	0.6977622769668265
-84	40	0.6390598923812063
-83	40	0.4852821745464932
-82	40	0.5443572807019923
-81	40	0.496361405050887
-80	40	0.42160486893154797
-79	40	0.1830740073517342
-78	40	0.42225481678326415
-77	40	0.4741456094568207
-76	40	0.5039378010474925
-75	40	0.5977092167543817
-74	40	0.5934081875471338
-73	40	0.41540730891565897
-72	40	-1
-71	40	-1
-70	40	-1
-69	40	-1
-68	40	-1
-67	40	-1
-126	41	-1
-125	41	-1
-124	41	0.02473312247050893
-123	41	0.06510382376788865
-122	41	0.08568054235337615
-121	41	0.08351608225763954
-120	41	0.103787870639333
-119	41	0.28565732792586196
-118	41	0.22646718782838193
-117	41	0.14988972211619428
-116	41	0.046073128065541376
-115	41	0.12581439663018545
-114	41	0.3839331469382536
-113	41	0.43912250212245524
-112	41	0.04190772274416232
-111	41	0.02614462513516418
-110	41	0.051167825065352536
-109	41	0.0430729018137277
-108	41	0.03683945016039187
-107	41	-1
-106	41	0.027456105604881275
-105	41	0.20968202500891583
-104	41	0.3896183434008687
-103	41	0.3773185315948639
-102	41	0.42822855679495736
-101	41	0.47087445156850305
-100	41	0.5347180555400969
-99	41	0.6505773162494352
-98	41	0.6881934807490011
-97	41	0.575243318907403
-96	41	0.7671346933446144
-95	41	0.7189480141796941
-94	41	0.763548803189636
-93	41	0.7344431301241616
-92	41	0.7884443593103275
-91	41	0.763340415822587
-90	41	0.746518841332568
-89	41	0.7325850406116861
-88	41	0.683186291478369
-87	41	0.6258821038182495
-86	41	0.5595871423498032
-85	41	0.5141322270221361
-84	41	0.6113460561241053
-83	41	0.5273877399576322
-82	41	0.4295971043509093
-81	41	0.2649126461295367
-80	41	0.20762014986119512
-79	41	0.12650566653700132
-78	41	0.1403235728294674
-77	41	0.21919963163698097
-76	41	0.15132975551803293
-75	41	0.28161203154580683
-74	41	0.3638288166992732
-73	41	0.32865322555678383
-72	41	0.28822107243359685
-71	41	0.27230027759105324
-70	41	-1
-69	41	-1
-68	41	-1
-67	41	-1
-126	42	-1
-125	42	-1
-124	42	0.06477899013873192
-123	42	0.03615258931124327
-122	42	0.035214400016012525
-121	42	0.04549159823850944
-120	42	0.0865777210521841
-119	42	0.13268684925128793
-118	42	0.17680002304607145
-117	42	0.1360320183261163
-116	42	0.2706513891664945
-115	42	0.26418667617192404
-114	42	0.23737562112857097
-113	42	0.1422217404329575
-112	42	0.03688934340863182
-111	42	-1
-110	42	-1
-109	42	0.04549014850592898
-108	42	0.07867210481622675
-107	42	0.09316589514392899
-106	42	0.07162865857553766
-105	42	0.27689383477369717
-104	42	0.3543861939815147
-103	42	0.26599419340012515
-102	42	0.30655294091348306
-101	42	0.4190641892015125
-100	42	0.5079660934673459
-99	42	0.5960111590125619
-98	42	0.6262777405160131
-97	42	0.6946566691860837
-96	42	0.6043281345299457
-95	42	0.6435853963105895
-94	42	0.5951364558453077
-93	42	0.5667996087031468
-92	42	0.49812951761223995
-91	42	0.4949967858025724
-90	42	0.4415171797519685
-89	42	0.44852911535353784
-88	42	0.330091388335938
-87	42	0.41993140987802885
-86	42	0.4298609556805526
-85	42	0.3420269899052782
-84	42	0.43330748444553857
-83	42	0.3545651190412834
-82	42	0.24873640840631644
-81	42	0.22589532912062868
-80	42	0.21024613933875544
-79	42	0.13277937960237482
-78	42	0.15258647724990781
-77	42	0.1865704817423952
-76	42	0.10250775677078895
-75	42	0.08076175871081173
-74	42	0.1402598407146078
-73	42	0.12635380003436333
-72	42	0.23891910931797378
-71	42	0.34291731277194765
-70	42	-1
-69	42	-1
-68	42	-1
-67	42	-1
-126	43	-1
-125	43	-1
-124	43	0.03660119549625141
-123	43	0.014826766777404412
-122	43	0.011279654630675012
-121	43	0.041313243531597196
-120	43	0.06391500563945973
-119	43	0.11311603930814271
-118	43	0.18269545879219315
-117	43	0.37015694617853767
-116	43	0.10124116750425355
-115	43	0.021226579453248788
-114	43	0.044197247996025306
-113	43	0.1700903520109708
-112	43	0.04286900300581006
-111	43	-1
-110	43	-1
-109	43	0.10774593988361172
-108	43	0.1173581158414898
-107	43	0.1795910295037416
-106	43	0.18901528270673865
-105	43	0.1898988900379708
-104	43	0.31714729666495095
-103	43	0.3504623758385884
-102	43	0.3719592911350162
-101	43	0.42838409907117037
-100	43	0.4823128416283134
-99	43	0.5357605535621472
-98	43	0.5560248220406492
-97	43	0.48735435682520534
-96	43	0.42636195594926757
-95	43	0.47065792699277664
-94	43	0.4136326491749104
-93	43	0.31415719048186025
-92	43	0.3947083077252882
-91	43	0.29332617009553363
-90	43	0.3000683619060036
-89	43	0.2759418748895748
-88	43	0.19702792661958746
-87	43	0.15988380440133199
-86	43	0.16249307051209322
-85	43	0.2817345853909793
-84	43	0.26422822270174595
-83	43	0.17117116973871235
-82	43	0.14235788435193258
-81	43	0.11088530305069565
-80	43	0.19027307069354366
-79	43	0.2268386560810623
-78	43	0.2750580524367339
-77	43	0.3080869450458756
-76	43	0.09645123235219485
-75	43	0.040502981445200065
-74	43	0.10885668757430463
-73	43	0.05501684636024059
-72	43	0.07893984704105371
-71	43	0.1338772012903181
-70	43	0.1583247152187408
-69	43	-1
-68	43	-1
-67	43	-1
-126	44	-1
-125	44	-1
-124	44	0.034574647057926726
-123	44	0.024349841235576215
-122	44	0.024895595403767828
-121	44	0.04415982712453399
-120	44	0.03840593391445474
-119	44	0.01640601472535471
-118	44	0.18524233028331424
-117	44	0.11334468551886442
-116	44	-1
-115	44	-1
-114	44	0.01120051588032392
-113	44	0.023109715668157893
-112	44	0.01266605353890479
-111	44	-1
-110	44	-1
-109	44	0.18521030522295623
-108	44	0.02032517595310798
-107	44	0.18414246961664488
-106	44	0.21301475444289253
-105	44	0.15723069089484695
-104	44	0.24570127633521072
-103	44	0.2814285702260283
-102	44	0.33834943923876126
-101	44	0.37919794620594227
-100	44	0.3838296079726687
-99	44	0.42361466594373337
-98	44	0.3497992400969469
-97	44	0.28197584895170774
-96	44	0.4075550896042295
-95	44	0.43441068417369966
-94	44	0.36202712646073415
-93	44	0.3161052008267778
-92	44	0.28280378655185034
-91	44	0.20957888822720808
-90	44	0.2164236556325805
-89	44	0.16232090775332883
-88	44	0.16989460070015536
-87	44	0.18680033450474842
-86	44	0.11753673224851559
-85	44	0.1103757641376752
-84	44	0.12068600971582716
-83	44	-1
-82	44	0.06972500069446867
-81	44	0.05908648889453401
-80	44	0.08810532765499582
-79	44	0.06782975126236633
-78	44	0.09705037409180098
-77	44	0.13348039545337675
-76	44	0.13741434301813932
-75	44	0.05487373437176587
-74	44	0.09512322118981516
-73	44	0.05202180173326286
-72	44	0.027690796732807832
-71	44	0.0551424306141619
-70	44	0.10237220209795947
-69	44	0.07487024191921397
-68	44	0.05549382708543798
-67	44	-1
-126	45	-1
-125	45	-1
-124	45	0.004513809638140201
-123	45	0.04641319791646304
-122	45	0.04102979836464553
-121	45	0.23698134998536705
-120	45	0.22766718292735053
-119	45	0.09712148581315079
-118	45	0.01877089146488182
-117	45	0.04483780625717675
-116	45	-1
-115	45	-1
-114	45	-1
-113	45	0.02863730188118235
-112	45	0.027385399808654006
-111	45	0.0166169798104629
-110	45	0.05358120892171042
-109	45	0.17910940028117328
-108	45	0.19438695345432458
-107	45	0.22508009304851354
-106	45	0.257732934379398
-105	45	0.23300216141098076
-104	45	0.25174452868585856
-103	45	0.2767050328261545
-102	45	0.27008643305644686
-101	45	0.27901719728905616
-100	45	0.22928667451642298
-99	45	0.29510446819740344
-98	45	0.2428277473578156
-97	45	0.3191116188396771
-96	45	0.26275627647691036
-95	45	0.28408987705987127
-94	45	0.21787206007093213
-93	45	0.192806903944554
-92	45	0.16031104526934956
-91	45	0.0830319464006741
-90	45	0.07357878272408867
-89	45	0.07068079535509422
-88	45	0.09820752257818197
-87	45	0.07070933170414569
-86	45	0.1113197925816155
-85	45	0.09824862015855959
-84	45	0.07860171328461046
-83	45	0.05478754543157931
-82	45	0.04751636958528389
-81	45	0.056663396506443774
-80	45	0.04200480338492916
-79	45	0.025363603687259196
-78	45	0.04341683637111545
-77	45	0.07423922476906461
-76	45	0.08255105607406618
-75	45	0.09446950403338986
-74	45	0.14573184230987482
-73	45	0.09599358451244136
-72	45	0.03588086359540975
-71	45	0.020335840373032092
-70	45	0.03406106666459651
-69	45	0.06244791368049035
-68	45	0.06444595382910384
-67	45	-1
-126	46	-1
-125	46	-1
-124	46	-1
-123	46	0.019825547599069814
-122	46	-1
-121	46	0.14917855813712916
-120	46	0.5338789877349818
-119	46	0.49451089156028355
-118	46	0.17695750141676284
-117	46	0.10685066921994192
-116	46	0.020937445722713673
-115	46	0.015510041642866889
-114	46	0.003964948646263099
-113	46	0.019115099133181504
-112	46	0.03331627169559881
-111	46	0.016798680874295372
-110	46	0.06435355442160487
-109	46	0.2052607989410779
-108	46	0.32846207597777216
-107	46	0.1793896569717593
-106	46	0.194137646216053
-105	46	0.24085190214735325
-104	46	0.19566048273101933
-103	46	0.2045110253098055
-102	46	0.21318009878197208
-101	46	0.23818852827544393
-100	46	0.17788012993719288
-99	46	0.21774605492690682
-98	46	0.1905431137842725
-97	46	0.22788815023195252
-96	46	0.15326787026894972
-95	46	0.1656755141196003
-94	46	0.1254509720550483
-93	46	0.09115378791272834
-92	46	0.08976509375046474
-91	46	0.0754385183845265
-90	46	0.05989910609489089
-89	46	0.04526863497950312
-88	46	0.0530723527859698
-87	46	0.05334836316306208
-86	46	0.04507462615371823
-85	46	0.036128048612245826
-84	46	0.02868368397064357
-83	46	0.03237324216417202
-82	46	0.03918785700249363
-81	46	0.05549590347661773
-80	46	0.0437785287496468
-79	46	0.03123029544521147
-78	46	0.03653156811400173
-77	46	0.0333740150119341
-76	46	0.03311708030966662
-75	46	0.021166942131445474
-74	46	0.03389354024415554
-73	46	0.05704868866076229
-72	46	0.04882797538672084
-71	46	0.03069438542889684
-70	46	0.02847114195061238
-69	46	0.033863453148898666
-68	46	0.04333630980579476
-67	46	-1
-126	47	-1
-125	47	-1
-124	47	-1
-123	47	0.0375282676808684
-122	47	-1
-121	47	0.040633851143516315
-120	47	0.34798444614650326
-119	47	0.22162739122866892
-118	47	0.17036588537927855
-117	47	0.040053504485332306
-116	47	0.01573631964527008
-115	47	0.04482010081346833
-114	47	-1
-113	47	0.02045037205282227
-112	47	0.11376292869176974
-111	47	0.11044296625761447
-110	47	0.14522850451105337
-109	47	0.22868361382229288
-108	47	0.25348175726669103
-107	47	0.21734718205189912
-106	47	0.212173928252454
-105	47	0.17218532782709312
-104	47	0.18951548721256362
-103	47	0.18738778485257668
-102	47	0.1629054679891096
-101	47	0.15881542631444215
-100	47	0.14138493608129052
-99	47	0.14082900572569543
-98	47	0.1772936149007069
-97	47	0.14278182357091207
-96	47	0.11023276438656154
-95	47	0.10061102954676589
-94	47	0.08085753459225617
-93	47	0.05426676407622525
-92	47	0.03694389170142205
-91	47	0.01336546346033209
-90	47	0.021779848848075226
-89	47	0.05303696995789322
-88	47	0.0410590614506099
-87	47	-1
-86	47	-1
-85	47	-1
-84	47	0.004223189791413411
-83	47	0.01814313948662818
-82	47	0.022005061530859613
-81	47	0.023208622036664767
-80	47	0.027357877337097523
-79	47	0.02215724416873129
-78	47	0.019400615079444877
-77	47	0.01903038704960433
-76	47	0.01898434167222631
-75	47	0.014834257685944338
-74	47	0.020460604358906273
-73	47	0.023546165611651057
-72	47	-1
-71	47	-1
-70	47	0.02353276540605092
-69	47	0.029432104206403756
-68	47	0.023767472434270295
-67	47	-1
-126	48	-1
-125	48	-1
-124	48	-1
-123	48	0.018321398604721244
-122	48	-1
-121	48	-1
-120	48	0.07674290358240145
-119	48	0.047955545026028314
-118	48	0.04364267477718779
-117	48	0.01875975284210719
-116	48	0.01607409143622388
-115	48	0.01176301137329239
-114	48	-1
-113	48	0.048963829359179846
-112	48	0.11969216658979967
-111	48	0.16920585613396352
-110	48	0.12815404054032187
-109	48	0.1892990000492909
-108	48	0.18134685207405757
-107	48	0.14549779935270843
-106	48	0.14657895379253316
-105	48	0.13848174838123326
-104	48	0.15077951185539862
-103	48	0.11338248145020398
-102	48	0.1366061872528849
-101	48	0.13399118768359577
-100	48	0.10765195044683097
-99	48	0.0863976829719181
-98	48	0.14023272603879652
-97	48	0.11426569595067242
-96	48	0.07919168897306274
-95	48	0.06935093227625692
-94	48	0.06297010735597118
-93	48	0.05022957684550724
-92	48	0.0319800166990487
-91	48	0.01752515870596683
-90	48	0.01792902427291936
-89	48	0.019906669022404164
-88	48	-1
-87	48	-1
-86	48	-1
-85	48	-1
-84	48	0.004321124184373435
-83	48	0.017062412484086846
-82	48	0.022358972119023605
-81	48	0.02237875021266642
-80	48	0.02005868798079095
-79	48	0.019093489699930608
-78	48	0.020679059417243045
-77	48	0.01798074699014472
-76	48	0.017648643185924837
-75	48	0.014308972806477444
-74	48	0.01109792101800783
-73	48	0.023704937517928747
-72	48	0.022467924666657375
-71	48	0.0127622590088487
-70	48	0.015537982198593345
-69	48	0.02248153344668683
-68	48	0.01928294636541286
-67	48	-1
-126	49	-1
-125	49	-1
-124	49	-1
-123	49	-1
-122	49	-1
-121	49	-1
-120	49	0.016380896939259103
-119	49	-1
-118	49	-1
-117	49	-1
-116	49	0.004052149219197415
-115	49	-1
-114	49	0.03977203282531274
-113	49	0.06887395155105953
-112	49	0.12375161423046277
-111	49	0.07965572498928367
-110	49	0.05312264447684155
-109	49	0.06455809765903729
-108	49	0.0762518557746169
-107	49	0.07585662126073048
-106	49	0.0917840942262576
-105	49	0.10178281565565278
-104	49	0.09858926054940001
-103	49	0.06908308716718231
-102	49	0.07655962932489134
-101	49	0.08600606811292612
-100	49	0.07859192057485731
-99	49	0.0655776057282956
-98	49	0.09509255233090343
-97	49	0.0667705672859706
-96	49	0.051056410778266025
-95	49	0.06667189193936526
-94	49	0.048400930934085144
-93	49	0.037525287778932055
-92	49	0.027657720382501184
-91	49	0.01985088892457621
-90	49	0.015521364521975934
-89	49	0.017461409755503067
-88	49	-1
-87	49	0.004253684027697562
-86	49	0.015423264391846069
-85	49	0.004284992920160795
-84	49	0.009947540257436965
-83	49	0.020731912925881155
-82	49	0.021276579326981758
-81	49	0.018739070302396445
-80	49	0.01858090354255718
-79	49	0.019794635559209087
-78	49	0.02151797009005271
-77	49	0.021048362424166127
-76	49	0.01921729125043363
-75	49	0.015468248190850652
-74	49	0.014019389939435783
-73	49	0.016378043304353957
-72	49	0.015142724301923365
-71	49	0.012499502554662634
-70	49	0.014921976421362247
-69	49	0.013163576507111592
-68	49	0.010518096170021642
-67	49	-1
-126	50	-1
-125	50	-1
-124	50	-1
-123	50	-1
-122	50	0.010786657634053263
-121	50	0.014943040006913821
-120	50	0.021001251727169306
-119	50	-1
-118	50	-1
-117	50	-1
-116	50	-1
-115	50	-1
-114	50	0.04068577401736892
-113	50	0.06760676368526511
-112	50	0.09951423670129907
-111	50	0.115051020766063
-110	50	0.10084434296108534
-109	50	0.09376922707834831
-108	50	0.07420743353654219
-107	50	0.07904982094867319
-106	50	0.08939794663618549
-105	50	0.06672719689903137
-104	50	0.05213260806797693
-103	50	0.04521106376045479
-102	50	0.05501928752284381
-101	50	0.03642377067587562
-100	50	0.04669052708254787
-99	50	0.07522965400869297
-98	50	0.065676636493211
-97	50	0.07196085310495774
-96	50	0.05586321894693857
-95	50	0.04960909130107139
-94	50	0.04136028033899798
-93	50	0.036567490616722785
-92	50	0.03297581930233818
-91	50	0.019329289171797704
-90	50	0.014884290295574285
-89	50	0.014256752503618018
-88	50	0.01547270775533041
-87	50	0.01230641229814695
-86	50	0.022832224693210865
-85	50	0.024442089122637744
-84	50	0.022041459171742522
-83	50	0.022850628814491937
-82	50	0.018815879940443113
-81	50	0.012398835462554015
-80	50	0.013872399027762565
-79	50	0.016761395622948688
-78	50	0.0171376227397383
-77	50	0.018553386682868753
-76	50	0.016309177265536854
-75	50	0.013472369266155654
-74	50	0.01061929161950749
-73	50	-1
-72	50	-1
-71	50	-1
-70	50	-1
-69	50	-1
-68	50	-1
-67	50	-1
-126	51	-1
-125	51	-1
-124	51	-1
-123	51	-1
-122	51	-1
-121	51	-1
-120	51	-1
-119	51	-1
-118	51	-1
-117	51	-1
-116	51	-1
-115	51	0.01391404694533395
-114	51	0.027309583471252785
-113	51	0.04201935776472561
-112	51	0.05105698131818478
-111	51	0.05625716273117271
-110	51	0.057344602463217244
-109	51	0.0583193932972035
-108	51	0.06885668570368195
-107	51	0.06522102763218358
-106	51	0.052877714495651595
-105	51	0.04475039018850919
-104	51	0.03652163884879261
-103	51	0.036895232128842506
-102	51	0.03153452323018751
-101	51	0.03688134088478769
-100	51	0.05493450154967059
-99	51	0.045906039370808574
-98	51	0.04038639675701369
-97	51	0.043611602799087545
-96	51	0.039954640205835834
-95	51	0.03629046729744687
-94	51	0.035100086263765096
-93	51	0.030083537332531336
-92	51	0.023511397283126317
-91	51	0.01945950041092904
-90	51	0.016315055697322774
-89	51	0.011543864184562366
-88	51	0.011404098740070149
-87	51	0.01868743831037128
-86	51	0.018701951536468676
-85	51	0.016264250520524146
-84	51	0.00406517012798894
-83	51	-1
-82	51	-1
-81	51	-1
-80	51	-1
-79	51	-1
-78	51	-1
-77	51	-1
-76	51	-1
-75	51	-1
-74	51	-1
-73	51	-1
-72	51	-1
-71	51	-1
-70	51	-1
-69	51	-1
-68	51	-1
-67	51	-1
-126	52	-1
-125	52	-1
-124	52	-1
-123	52	-1
-122	52	-1
-121	52	-1
-120	52	-1
-119	52	-1
-118	52	-1
-117	52	-1
-116	52	-1
-115	52	0.013165945650741463
-114	52	0.017568409373054258
-113	52	0.03246316673785945
-112	52	0.034516024548929734
-111	52	0.04042002587632359
-110	52	0.042391479800034174
-109	52	0.035486214586423565
-108	52	0.045692952064264866
-107	52	0.05595451468705371
-106	52	0.041431022612367606
-105	52	0.03463195919573326
-104	52	0.02691105572613036
-103	52	0.02254822208069922
-102	52	0.017550668387514828
-101	52	0.0402777294793393
-100	52	0.043004784023984374
-99	52	0.042829523514054495
-98	52	0.033390619594192726
-97	52	0.03040726074712483
-96	52	0.03039264557209113
-95	52	0.03426689034325645
-94	52	0.035846060660365345
-93	52	0.033293835447121375
-92	52	0.026943312743701216
-91	52	0.022892283840429524
-90	52	0.020870288497718822
-89	52	0.02143103944797176
-88	52	0.020509897137264515
-87	52	0.019836118487859707
-86	52	0.016906466153374038
-85	52	-1
-84	52	-1
-83	52	-1
-82	52	0.00413779988770652
-81	52	0.004193687546338831
-80	52	-1
-79	52	-1
-78	52	-1
-77	52	-1
-76	52	-1
-75	52	-1
-74	52	-1
-73	52	-1
-72	52	-1
-71	52	-1
-70	52	-1
-69	52	-1
-68	52	-1
-67	52	-1
-126	53	-1
-125	53	-1
-124	53	-1
-123	53	-1
-122	53	-1
-121	53	-1
-120	53	-1
-119	53	-1
-118	53	-1
-117	53	-1
-116	53	-1
-115	53	-1
-114	53	-1
-113	53	-1
-112	53	-1
-111	53	-1
-110	53	-1
-109	53	-1
-108	53	-1
-107	53	-1
-106	53	-1
-105	53	-1
-104	53	-1
-103	53	-1
-102	53	-1
-101	53	-1
-100	53	-1
-99	53	-1
-98	53	-1
-97	53	-1
-96	53	-1
-95	53	-1
-94	53	-1
-93	53	-1
-92	53	-1
-91	53	-1
-90	53	-1
-89	53	-1
-88	53	-1
-87	53	-1
-86	53	-1
-85	53	-1
-84	53	-1
-83	53	-1
-82	53	-1
-81	53	-1
-80	53	-1
-79	53	-1
-78	53	-1
-77	53	-1
-76	53	-1
-75	53	-1
-74	53	-1
-73	53	-1
-72	53	-1
-71	53	-1
-70	53	-1
-69	53	-1
-68	53	-1
-67	53	-1
