# Supplementary material for: The impacts of climate change on the abundance and distribution of the Spotted Wing Drosophila (Drosophila suzukii) in the United States and Canada
Source: PeerJ. 2017 Apr 6;5:e3192. doi: 10.7717/peerj.3192 (PMC5385127; doi:10.7717/peerj.3192)
Supplement: Supplemental Information 2 — Raw data used to create consensus maps (shown in Figs. 3 and 4A) coefficient of variance maps (shown in Fig. 4B) and in scatter plots shown in Fig. 5. [file peerj-05-3192-s002.zip › model_gfdl-ems2g_rcp26_year90_norm__mean.txt]

-126	24	-1
-125	24	-1
-124	24	-1
-123	24	-1
-122	24	-1
-121	24	-1
-120	24	-1
-119	24	-1
-118	24	-1
-117	24	-1
-116	24	-1
-115	24	-1
-114	24	-1
-113	24	-1
-112	24	-1
-111	24	-1
-110	24	-1
-109	24	-1
-108	24	-1
-107	24	-1
-106	24	-1
-105	24	-1
-104	24	-1
-103	24	-1
-102	24	-1
-101	24	-1
-100	24	-1
-99	24	-1
-98	24	-1
-97	24	-1
-96	24	-1
-95	24	-1
-94	24	-1
-93	24	-1
-92	24	-1
-91	24	-1
-90	24	-1
-89	24	-1
-88	24	-1
-87	24	-1
-86	24	-1
-85	24	-1
-84	24	-1
-83	24	-1
-82	24	-1
-81	24	-1
-80	24	-1
-79	24	-1
-78	24	-1
-77	24	-1
-76	24	-1
-75	24	-1
-74	24	-1
-73	24	-1
-72	24	-1
-71	24	-1
-70	24	-1
-69	24	-1
-68	24	-1
-67	24	-1
-126	25	-1
-125	25	-1
-124	25	-1
-123	25	-1
-122	25	-1
-121	25	-1
-120	25	-1
-119	25	-1
-118	25	-1
-117	25	-1
-116	25	-1
-115	25	-1
-114	25	-1
-113	25	0.010098891403525392
-112	25	0.005767430158197625
-111	25	0.008242475911290209
-110	25	0.011474526748828779
-109	25	0.011640057214865426
-108	25	0.008398161477200803
-107	25	0.08665075016178547
-106	25	0.23251084236290695
-105	25	0.24945636431199852
-104	25	0.1554260357193531
-103	25	0.15112388413849454
-102	25	0.25603541911815664
-101	25	0.23317171465110031
-100	25	0.07575795526723855
-99	25	0.006730675321913119
-98	25	0.007974516881294118
-97	25	-1
-96	25	-1
-95	25	-1
-94	25	-1
-93	25	-1
-92	25	-1
-91	25	-1
-90	25	-1
-89	25	-1
-88	25	-1
-87	25	-1
-86	25	-1
-85	25	-1
-84	25	-1
-83	25	-1
-82	25	0.014736541033464785
-81	25	0.015316599615755393
-80	25	-1
-79	25	-1
-78	25	-1
-77	25	-1
-76	25	-1
-75	25	-1
-74	25	-1
-73	25	-1
-72	25	-1
-71	25	-1
-70	25	-1
-69	25	-1
-68	25	-1
-67	25	-1
-126	26	-1
-125	26	-1
-124	26	-1
-123	26	-1
-122	26	-1
-121	26	-1
-120	26	-1
-119	26	-1
-118	26	-1
-117	26	-1
-116	26	-1
-115	26	-1
-114	26	0.009318855773775123
-113	26	0.08136720444886451
-112	26	0.005955327472610109
-111	26	-1
-110	26	0.011343437252347092
-109	26	0.008670121956181224
-108	26	0.1454587033386032
-107	26	0.10569240771306368
-106	26	0.3668552223155559
-105	26	0.21391472972261377
-104	26	0.13199511168880096
-103	26	0.21618304678979167
-102	26	0.2200770004415605
-101	26	0.1142975152425351
-100	26	0.0679750612324953
-99	26	0.08351188270971294
-98	26	0.008143989684638269
-97	26	-1
-96	26	-1
-95	26	-1
-94	26	-1
-93	26	-1
-92	26	-1
-91	26	-1
-90	26	-1
-89	26	-1
-88	26	-1
-87	26	-1
-86	26	-1
-85	26	-1
-84	26	-1
-83	26	0.011719336074855584
-82	26	0.012936909415190035
-81	26	0.014176584162541398
-80	26	-1
-79	26	-1
-78	26	-1
-77	26	-1
-76	26	-1
-75	26	-1
-74	26	-1
-73	26	-1
-72	26	-1
-71	26	-1
-70	26	-1
-69	26	-1
-68	26	-1
-67	26	-1
-126	27	-1
-125	27	-1
-124	27	-1
-123	27	-1
-122	27	-1
-121	27	-1
-120	27	-1
-119	27	-1
-118	27	-1
-117	27	-1
-116	27	-1
-115	27	0.0678582501989641
-114	27	0.006137320634174761
-113	27	0.09850424074839124
-112	27	0.010547930637684985
-111	27	0.010893897626619409
-110	27	0.00966156133205919
-109	27	0.15150855898732718
-108	27	0.13188100370504882
-107	27	0.3158814182350357
-106	27	0.23774702390945737
-105	27	0.2842127863233538
-104	27	0.23328559816013036
-103	27	0.4328727517336697
-102	27	0.11411584036742022
-101	27	0.08003716366087218
-100	27	0.08259792452542536
-99	27	0.1085122217600745
-98	27	0.12238056939322706
-97	27	0.12337635796684639
-96	27	-1
-95	27	-1
-94	27	-1
-93	27	-1
-92	27	-1
-91	27	-1
-90	27	-1
-89	27	-1
-88	27	-1
-87	27	-1
-86	27	-1
-85	27	-1
-84	27	-1
-83	27	0.010324465116487883
-82	27	0.010943875988191508
-81	27	0.011572118069588471
-80	27	-1
-79	27	-1
-78	27	-1
-77	27	-1
-76	27	-1
-75	27	-1
-74	27	-1
-73	27	-1
-72	27	-1
-71	27	-1
-70	27	-1
-69	27	-1
-68	27	-1
-67	27	-1
-126	28	-1
-125	28	-1
-124	28	-1
-123	28	-1
-122	28	-1
-121	28	-1
-120	28	-1
-119	28	-1
-118	28	-1
-117	28	-1
-116	28	0.04184212561848632
-115	28	0.046998125729601305
-114	28	0.037253909063606504
-113	28	0.0657098868114273
-112	28	0.008616053478109552
-111	28	0.1003670442300316
-110	28	0.14954327344191862
-109	28	0.21012404379614066
-108	28	0.17729814180760328
-107	28	0.30657084277257335
-106	28	0.21451186989594756
-105	28	0.24318732780333618
-104	28	0.19005193503290005
-103	28	0.5287517044880073
-102	28	0.21633296784483783
-101	28	0.08406978657224012
-100	28	0.0917580925709436
-99	28	0.09971937853799051
-98	28	0.11259844736446567
-97	28	0.11783238416379471
-96	28	0.13490049737051246
-95	28	-1
-94	28	-1
-93	28	-1
-92	28	-1
-91	28	-1
-90	28	-1
-89	28	-1
-88	28	-1
-87	28	-1
-86	28	-1
-85	28	-1
-84	28	-1
-83	28	0.00844897787773554
-82	28	0.008888361892909284
-81	28	0.009236987036678327
-80	28	-1
-79	28	-1
-78	28	-1
-77	28	-1
-76	28	-1
-75	28	-1
-74	28	-1
-73	28	-1
-72	28	-1
-71	28	-1
-70	28	-1
-69	28	-1
-68	28	-1
-67	28	-1
-126	29	-1
-125	29	-1
-124	29	-1
-123	29	-1
-122	29	-1
-121	29	-1
-120	29	-1
-119	29	-1
-118	29	-1
-117	29	-1
-116	29	0.055785587170222084
-115	29	0.0648841378398255
-114	29	0.058471488015809
-113	29	0.08053965032637221
-112	29	0.0872548677577323
-111	29	0.16589063572831336
-110	29	0.18376075035165368
-109	29	0.243044271933542
-108	29	0.21961626607437762
-107	29	0.3414328427282396
-106	29	0.2132148643045628
-105	29	0.14590406118731974
-104	29	0.1777230537503787
-103	29	0.2292373368431203
-102	29	0.1856746592450335
-101	29	0.19431313868319575
-100	29	0.22247234214212672
-99	29	0.19856256676369274
-98	29	0.18047531025914015
-97	29	0.15743802136007926
-96	29	0.15717387073080644
-95	29	0.1881737924452471
-94	29	0.19661635221655227
-93	29	0.20251962587172184
-92	29	0.20119626320671305
-91	29	0.1380018494846481
-90	29	0.1297572951244932
-89	29	-1
-88	29	-1
-87	29	-1
-86	29	0.1702076587595134
-85	29	0.16910583393902537
-84	29	0.1416463930138977
-83	29	0.14398442818852547
-82	29	0.14008192579108866
-81	29	0.13078310719219816
-80	29	-1
-79	29	-1
-78	29	-1
-77	29	-1
-76	29	-1
-75	29	-1
-74	29	-1
-73	29	-1
-72	29	-1
-71	29	-1
-70	29	-1
-69	29	-1
-68	29	-1
-67	29	-1
-126	30	-1
-125	30	-1
-124	30	-1
-123	30	-1
-122	30	-1
-121	30	-1
-120	30	-1
-119	30	-1
-118	30	-1
-117	30	0.027662428739797976
-116	30	0.025474600825487085
-115	30	0.07618280173822001
-114	30	0.09714071581434706
-113	30	0.13919521322620027
-112	30	0.15778296418309393
-111	30	0.22029412361654593
-110	30	0.26532626886441135
-109	30	0.28568740753862815
-108	30	0.35368987339345076
-107	30	0.3375495609788856
-106	30	0.27736589576123444
-105	30	0.38033047729779573
-104	30	0.38813561303625727
-103	30	0.29872084950213845
-102	30	0.22424754436345373
-101	30	0.2953562165982782
-100	30	0.32624165620442985
-99	30	0.2802914280492576
-98	30	0.19545181477056764
-97	30	0.19691123717653075
-96	30	0.175183898577831
-95	30	0.1881484174485324
-94	30	0.18339441695824218
-93	30	0.19465738937581717
-92	30	0.20316155810523506
-91	30	0.18433267453120092
-90	30	0.18517399643665086
-89	30	0.1907494902319357
-88	30	0.1887812584557991
-87	30	0.2616924533562572
-86	30	0.1949075196880699
-85	30	0.19327757131819132
-84	30	0.2071268947186429
-83	30	0.13248933020203565
-82	30	0.13957645548240694
-81	30	-1
-80	30	-1
-79	30	-1
-78	30	-1
-77	30	-1
-76	30	-1
-75	30	-1
-74	30	-1
-73	30	-1
-72	30	-1
-71	30	-1
-70	30	-1
-69	30	-1
-68	30	-1
-67	30	-1
-126	31	-1
-125	31	-1
-124	31	-1
-123	31	-1
-122	31	-1
-121	31	-1
-120	31	-1
-119	31	-1
-118	31	-1
-117	31	0.023953714434669298
-116	31	0.0729384966385378
-115	31	0.17606537339920295
-114	31	0.1563821016202679
-113	31	0.17094963189419157
-112	31	0.2374419347027351
-111	31	0.31706782326020166
-110	31	0.3102940927512716
-109	31	0.3908763839217361
-108	31	0.35440995088960736
-107	31	0.288692908946412
-106	31	0.3674407926875862
-105	31	0.3798546470055493
-104	31	0.16099027771919092
-103	31	0.17334040927540775
-102	31	0.301627432382368
-101	31	0.27288195706789997
-100	31	0.2553678125882992
-99	31	0.27071083755540665
-98	31	0.23845915125920497
-97	31	0.21856825906852156
-96	31	0.23267286634672157
-95	31	0.2686671448601789
-94	31	0.28965609256664115
-93	31	0.2692840388090606
-92	31	0.26289592781341886
-91	31	0.28829544839153104
-90	31	0.28870270165616513
-89	31	0.29753704464250386
-88	31	0.3073255548477327
-87	31	0.322731919098936
-86	31	0.29407080886753717
-85	31	0.27068595827370334
-84	31	0.2724333256294856
-83	31	0.2634828356806686
-82	31	0.17505187002876174
-81	31	-1
-80	31	-1
-79	31	-1
-78	31	-1
-77	31	-1
-76	31	-1
-75	31	-1
-74	31	-1
-73	31	-1
-72	31	-1
-71	31	-1
-70	31	-1
-69	31	-1
-68	31	-1
-67	31	-1
-126	32	-1
-125	32	-1
-124	32	-1
-123	32	-1
-122	32	-1
-121	32	-1
-120	32	-1
-119	32	-1
-118	32	0.038301687853495074
-117	32	0.046184716320537555
-116	32	0.1704618296167646
-115	32	0.1761527314785673
-114	32	0.16422770828050773
-113	32	0.16298175198218195
-112	32	0.18023088534607504
-111	32	0.3127400628547928
-110	32	0.368349372831656
-109	32	0.5167484799086238
-108	32	0.48511428616056285
-107	32	0.3231624148504245
-106	32	0.7072951572291102
-105	32	0.4365900063666643
-104	32	0.3357049867153053
-103	32	0.3382439548255845
-102	32	0.30979796620289873
-101	32	0.2864988930122609
-100	32	0.2777211831276942
-99	32	0.25228661643358863
-98	32	0.21136276078467756
-97	32	0.2162140523607866
-96	32	0.24228483653610436
-95	32	0.25948339761572303
-94	32	0.2775444373433529
-93	32	0.28303554734934167
-92	32	0.28107149641490486
-91	32	0.29897096110816435
-90	32	0.32196791938214825
-89	32	0.3215241983282806
-88	32	0.32151154356582023
-87	32	0.33380402253090197
-86	32	0.3483290896698884
-85	32	0.3442297322942523
-84	32	0.3176313296376688
-83	32	0.29448718141775804
-82	32	0.26853668763416455
-81	32	0.2819818723567517
-80	32	0.2744211615313553
-79	32	-1
-78	32	-1
-77	32	-1
-76	32	-1
-75	32	-1
-74	32	-1
-73	32	-1
-72	32	-1
-71	32	-1
-70	32	-1
-69	32	-1
-68	32	-1
-67	32	-1
-126	33	-1
-125	33	-1
-124	33	-1
-123	33	-1
-122	33	-1
-121	33	-1
-120	33	-1
-119	33	0.03511975586129221
-118	33	0.04565978124751266
-117	33	0.16229035113177814
-116	33	0.16176409820507207
-115	33	0.1494351327445299
-114	33	0.1551947893431
-113	33	0.1616623924497179
-112	33	0.20010900118382355
-111	33	0.36485116811501184
-110	33	0.21437107747960157
-109	33	0.07708396486334587
-108	33	0.3686577356280761
-107	33	0.5323607903642729
-106	33	0.44706404366706765
-105	33	0.36601352628556905
-104	33	0.5327828963730217
-103	33	0.4262271214661716
-102	33	0.37071129585796436
-101	33	0.2568589794612176
-100	33	0.20544916129228974
-99	33	0.21611226242741166
-98	33	0.2299001826382458
-97	33	0.22584890961871376
-96	33	0.25445750211824636
-95	33	0.24972342375954565
-94	33	0.2743619563233921
-93	33	0.27948894027073706
-92	33	0.3012871006442705
-91	33	0.3017872770907552
-90	33	0.33057477594382967
-89	33	0.3196640137183985
-88	33	0.39045628883237316
-87	33	0.39842777904616383
-86	33	0.45740222699501204
-85	33	0.41584293952641627
-84	33	0.37976353832770254
-83	33	0.35109817242969665
-82	33	0.3022131804635534
-81	33	0.3033661387551212
-80	33	0.3188192124547555
-79	33	0.3557396923779701
-78	33	-1
-77	33	-1
-76	33	-1
-75	33	-1
-74	33	-1
-73	33	-1
-72	33	-1
-71	33	-1
-70	33	-1
-69	33	-1
-68	33	-1
-67	33	-1
-126	34	-1
-125	34	-1
-124	34	-1
-123	34	-1
-122	34	-1
-121	34	0.010351448568117837
-120	34	0.018781906626559267
-119	34	0.08788819512689695
-118	34	0.2007613060201221
-117	34	0.2988331149225464
-116	34	0.16853701499313434
-115	34	0.14409486975181607
-114	34	0.266072039363139
-113	34	0.4103297000540704
-112	34	0.4571654061631592
-111	34	0.28649962255510786
-110	34	0.25132015922366163
-109	34	0.09439161130480889
-108	34	0.27680645798810605
-107	34	0.5724379460675162
-106	34	0.47310320496590463
-105	34	0.550312782142512
-104	34	0.4754412027280787
-103	34	0.4686212865450693
-102	34	0.323137554274948
-101	34	0.21395649137404438
-100	34	0.1556510248627267
-99	34	0.17524476863998342
-98	34	0.22553593573737654
-97	34	0.24408513316074343
-96	34	0.30629216675815574
-95	34	0.3406312528486076
-94	34	0.34573281503367076
-93	34	0.31748638443896326
-92	34	0.2653207505274922
-91	34	0.3026638508806938
-90	34	0.3957649289486062
-89	34	0.40422629783100367
-88	34	0.4418954196587666
-87	34	0.4745768815167233
-86	34	0.5592996276432015
-85	34	0.5680002678731684
-84	34	0.5436444799280783
-83	34	0.4107714663072327
-82	34	0.36095890737677244
-81	34	0.36213743708043683
-80	34	0.32982478719094854
-79	34	0.3665241221004062
-78	34	0.3418864967885617
-77	34	0.3199779322641914
-76	34	-1
-75	34	-1
-74	34	-1
-73	34	-1
-72	34	-1
-71	34	-1
-70	34	-1
-69	34	-1
-68	34	-1
-67	34	-1
-126	35	-1
-125	35	-1
-124	35	-1
-123	35	-1
-122	35	0.01796893728148204
-121	35	0.031187909941115602
-120	35	0.31211804339975574
-119	35	0.2820715593613582
-118	35	0.2899791771635879
-117	35	0.22013364289644596
-116	35	0.2546481372760198
-115	35	0.19888768098625215
-114	35	0.4556866789310925
-113	35	0.3103091419107681
-112	35	0.28717427197937223
-111	35	0.5256827609118799
-110	35	0.30075215867519506
-109	35	0.20232292989645076
-108	35	0.3048530780207727
-107	35	0.3279092134433796
-106	35	0.12525560422188314
-105	35	0.6412484273908919
-104	35	0.4387633425670387
-103	35	0.41929203104447993
-102	35	0.3533017940113324
-101	35	0.2783667256629884
-100	35	0.17550718894327308
-99	35	0.1539043870497914
-98	35	0.19782404492786737
-97	35	0.25836041605267374
-96	35	0.25419800933945785
-95	35	0.2940190861503118
-94	35	0.36731047575827325
-93	35	0.38924116039588735
-92	35	0.3245416623681316
-91	35	0.2971734797706654
-90	35	0.33507106074688164
-89	35	0.3648916858023573
-88	35	0.5288864828524227
-87	35	0.5542068573847554
-86	35	0.5831332312659242
-85	35	0.6751036114522139
-84	35	0.4078553245450856
-83	35	0.5454640346132539
-82	35	0.554015492684135
-81	35	0.44504413593927283
-80	35	0.45292358216387457
-79	35	0.42920756588309705
-78	35	0.3734075272173262
-77	35	0.3525920236461672
-76	35	0.33415113527623064
-75	35	-1
-74	35	-1
-73	35	-1
-72	35	-1
-71	35	-1
-70	35	-1
-69	35	-1
-68	35	-1
-67	35	-1
-126	36	-1
-125	36	-1
-124	36	-1
-123	36	0.01663764785284784
-122	36	0.0162112641041443
-121	36	0.24531487116039496
-120	36	0.2994997113161542
-119	36	0.02916445925395639
-118	36	0.4166687072042449
-117	36	0.30277589182637965
-116	36	0.4080799863294894
-115	36	0.22200963426801176
-114	36	0.3924622510680554
-113	36	0.4403178300178261
-112	36	0.47965375148235156
-111	36	0.49838177108123954
-110	36	0.48744648499241505
-109	36	0.48150014960304915
-108	36	0.22794251052716297
-107	36	0.02382556929829295
-106	36	-1
-105	36	0.17770633973669303
-104	36	0.495209195008393
-103	36	0.3804485603547524
-102	36	0.2576749544292931
-101	36	0.22003415382897287
-100	36	0.18891066813311014
-99	36	0.15361313109782074
-98	36	0.14299310105000856
-97	36	0.23219972039802733
-96	36	0.2568885820651992
-95	36	0.3766136154955649
-94	36	0.4066459669795813
-93	36	0.3949454185036571
-92	36	0.40921161952245433
-91	36	0.26664514203497747
-90	36	0.30672322369644955
-89	36	0.45525521980892153
-88	36	0.4786364133354072
-87	36	0.49490980184774497
-86	36	0.5635849436199
-85	36	0.5832445333156497
-84	36	0.5590484030166784
-83	36	0.6123594659634123
-82	36	0.2966222446780083
-81	36	0.597707252600563
-80	36	0.6466088837554844
-79	36	0.5683772918752216
-78	36	0.4169376933931571
-77	36	0.38765818336161556
-76	36	0.36613407856446917
-75	36	-1
-74	36	-1
-73	36	-1
-72	36	-1
-71	36	-1
-70	36	-1
-69	36	-1
-68	36	-1
-67	36	-1
-126	37	-1
-125	37	-1
-124	37	-1
-123	37	0.014260880313164684
-122	37	0.11659152531228409
-121	37	0.23019962256446094
-120	37	0.05247157425151475
-119	37	0.008416796620383409
-118	37	0.34684562040931655
-117	37	0.37849281498503456
-116	37	0.4356441727718335
-115	37	0.45463323776633807
-114	37	0.39942227689013093
-113	37	0.060180634808902324
-112	37	0.3749318976428938
-111	37	0.3807907720686477
-110	37	0.3968884249328937
-109	37	0.06113452143438973
-108	37	-1
-107	37	-1
-106	37	0.004234965735336633
-105	37	0.30822519341537075
-104	37	0.536460634101807
-103	37	0.4288309908304882
-102	37	0.27501652461313886
-101	37	0.2162062050986253
-100	37	0.18946758056561458
-99	37	0.20149450593441018
-98	37	0.18431793402444735
-97	37	0.2758083311361311
-96	37	0.2857065065962365
-95	37	0.3134727764071829
-94	37	0.33495253809359415
-93	37	0.3745876188909321
-92	37	0.38689724211291693
-91	37	0.4118927830160929
-90	37	0.39852486436348744
-89	37	0.4328952927370175
-88	37	0.47388933414904955
-87	37	0.4857697523491981
-86	37	0.5145924937336478
-85	37	0.6006443172774358
-84	37	0.6469640214721295
-83	37	0.5289202475918773
-82	37	0.3875193176866346
-81	37	0.3370408264336195
-80	37	0.5617435961804503
-79	37	0.6176862511196847
-78	37	0.5915108149582846
-77	37	0.5511728944528274
-76	37	0.5384944686154876
-75	37	-1
-74	37	-1
-73	37	-1
-72	37	-1
-71	37	-1
-70	37	-1
-69	37	-1
-68	37	-1
-67	37	-1
-126	38	-1
-125	38	-1
-124	38	0.01586154212076422
-123	38	0.07173352568322856
-122	38	0.21333976578120428
-121	38	0.19657718137753963
-120	38	-1
-119	38	0.15744833784418405
-118	38	0.20607957984318007
-117	38	0.10323375478774184
-116	38	0.22554059358786083
-115	38	0.12253600878519237
-114	38	0.2195839697737304
-113	38	0.07143117693873907
-112	38	0.03838093304227691
-111	38	0.39008740203899744
-110	38	0.43548423453231205
-109	38	0.09146063550477396
-108	38	-1
-107	38	-1
-106	38	-1
-105	38	0.27932066840715636
-104	38	0.4563295184166077
-103	38	0.45845108513418953
-102	38	0.34117814809663677
-101	38	0.31091336239096257
-100	38	0.2349512847763956
-99	38	0.1777152158413308
-98	38	0.1862703870982405
-97	38	0.2544452963052303
-96	38	0.28382710133827155
-95	38	0.31178956205636427
-94	38	0.3318095646247292
-93	38	0.33303199784279786
-92	38	0.3475172861903993
-91	38	0.35856701697505905
-90	38	0.3749169139551913
-89	38	0.4724626102276108
-88	38	0.47247654636661
-87	38	0.5494317188581308
-86	38	0.5620011809241007
-85	38	0.6046115338666416
-84	38	0.5922340912192317
-83	38	0.6325805230579031
-82	38	0.5588137334009127
-81	38	0.1783602533085002
-80	38	0.1741130886814514
-79	38	0.6044711436341728
-78	38	0.5912103929551601
-77	38	0.5604539889017827
-76	38	0.5356714183912327
-75	38	-1
-74	38	-1
-73	38	-1
-72	38	-1
-71	38	-1
-70	38	-1
-69	38	-1
-68	38	-1
-67	38	-1
-126	39	-1
-125	39	-1
-124	39	0.03219110430994272
-123	39	0.24740193424256196
-122	39	0.20977993340022055
-121	39	0.026183761367657137
-120	39	0.16664311240936483
-119	39	0.23606867317761832
-118	39	0.12647531568394596
-117	39	0.06452757844994031
-116	39	0.060655829089436064
-115	39	0.06156666333384058
-114	39	0.338262081159397
-113	39	0.3483974889883457
-112	39	0.03282296043436607
-111	39	0.12792605840065316
-110	39	0.1868240259410471
-109	39	0.08238139059658553
-108	39	-1
-107	39	-1
-106	39	-1
-105	39	0.23382082072260843
-104	39	0.3515899871927818
-103	39	0.3829425586956971
-102	39	0.4094761255700372
-101	39	0.31608199575237705
-100	39	0.3040997034408327
-99	39	0.2889188614604681
-98	39	0.20601319144410854
-97	39	0.31377858580363865
-96	39	0.302501069294692
-95	39	0.3731550866860581
-94	39	0.39547498243251467
-93	39	0.40191160802747794
-92	39	0.4656717822273448
-91	39	0.45113330272371077
-90	39	0.4630344848356569
-89	39	0.4624306478331128
-88	39	0.48064920334388767
-87	39	0.5245613226125453
-86	39	0.4790255963849094
-85	39	0.5076024444174867
-84	39	0.49619791262826507
-83	39	0.4369172250397437
-82	39	0.45909074456114113
-81	39	0.3986349318022411
-80	39	0.14468677218163334
-79	39	0.4028215724323342
-78	39	0.5470476102467847
-77	39	0.543960053974947
-76	39	0.5292877314182397
-75	39	0.490232216294115
-74	39	-1
-73	39	-1
-72	39	-1
-71	39	-1
-70	39	-1
-69	39	-1
-68	39	-1
-67	39	-1
-126	40	-1
-125	40	-1
-124	40	0.029724670529564866
-123	40	0.34329530949779674
-122	40	0.045271463361002025
-121	40	0.03388849423946421
-120	40	0.1830192448726466
-119	40	0.2831727014045664
-118	40	0.19131275342845386
-117	40	0.1196358327876571
-116	40	0.04504388340521045
-115	40	0.12524005934737528
-114	40	0.34974302788527883
-113	40	0.3477722333560645
-112	40	0.03542514530295529
-111	40	-1
-110	40	0.04569711419973779
-109	40	0.03422977999513077
-108	40	-1
-107	40	-1
-106	40	-1
-105	40	0.3480966928606843
-104	40	0.42180792502394626
-103	40	0.3419270051227937
-102	40	0.3699719415950444
-101	40	0.4075046763228833
-100	40	0.45358269606674456
-99	40	0.344765300921927
-98	40	0.36019279385635133
-97	40	0.3841128202470962
-96	40	0.4364178623141267
-95	40	0.4225587929694891
-94	40	0.42211975782544603
-93	40	0.43829306802416507
-92	40	0.46952143018083214
-91	40	0.500645318060572
-90	40	0.5080349323821342
-89	40	0.47519212931764265
-88	40	0.45110954581561813
-87	40	0.4041695431387571
-86	40	0.4430115266834505
-85	40	0.48308784060648574
-84	40	0.4334996909263669
-83	40	0.32504000560438556
-82	40	0.37862450682202065
-81	40	0.35239136195080506
-80	40	0.2967554143069151
-79	40	0.17818101959598853
-78	40	0.30614648266348987
-77	40	0.35060201782198347
-76	40	0.3714139110913615
-75	40	0.4488116729100257
-74	40	0.45168494935335846
-73	40	0.4131550792035674
-72	40	-1
-71	40	-1
-70	40	-1
-69	40	-1
-68	40	-1
-67	40	-1
-126	41	-1
-125	41	-1
-124	41	0.014187229876238668
-123	41	0.038756834670719435
-122	41	0.04352445142352983
-121	41	0.040716783329609235
-120	41	0.04875725649613478
-119	41	0.1711946647596292
-118	41	0.09772122615201596
-117	41	0.05016191642301027
-116	41	0.018845856668961606
-115	41	0.05471012971178287
-114	41	0.24325405291449093
-113	41	0.3800994928087184
-112	41	0.014968238229784858
-111	41	-1
-110	41	0.0341487511676193
-109	41	0.02897280180088587
-108	41	0.026234941604304004
-107	41	-1
-106	41	0.02348983368013119
-105	41	0.15363628940665439
-104	41	0.27107776954807716
-103	41	0.36294045798642244
-102	41	0.40036282597587813
-101	41	0.34390593686068543
-100	41	0.3900911432843663
-99	41	0.4089321484933958
-98	41	0.4980052147348575
-97	41	0.5182217823349056
-96	41	0.49860961292420697
-95	41	0.4608577347488834
-94	41	0.4991219764774809
-93	41	0.4848853219439847
-92	41	0.4079761667705018
-91	41	0.3821077933227562
-90	41	0.45237427381258244
-89	41	0.4446642218251721
-88	41	0.4334210312424854
-87	41	0.3952771640836329
-86	41	0.378787344526703
-85	41	0.35207878090023154
-84	41	0.4262588846393538
-83	41	0.38661571339890555
-82	41	0.3344116849568359
-81	41	0.2368035098867553
-80	41	0.13138870258006569
-79	41	0.09755315070381711
-78	41	0.10926787849968951
-77	41	0.12944720200209003
-76	41	0.12491778847129628
-75	41	0.20767400508828074
-74	41	0.28753788361677785
-73	41	0.24675121008243178
-72	41	0.21867560475126938
-71	41	0.21709186076169695
-70	41	-1
-69	41	-1
-68	41	-1
-67	41	-1
-126	42	-1
-125	42	-1
-124	42	0.04519949115321737
-123	42	0.021445230926967426
-122	42	0.016909649017871647
-121	42	0.021923710956246414
-120	42	0.03800665137307914
-119	42	0.043486917379366115
-118	42	0.07237022017322527
-117	42	0.04009372193773688
-116	42	0.13822220883687766
-115	42	0.146317674569081
-114	42	0.11420471365115899
-113	42	0.05198573612790645
-112	42	0.013239141245761752
-111	42	-1
-110	42	-1
-109	42	0.029014757061764315
-108	42	0.04665039287285274
-107	42	0.058648838011277425
-106	42	0.046558433061684626
-105	42	0.19325900538804802
-104	42	0.22895415262803312
-103	42	0.2978028320666256
-102	42	0.30403005080517675
-101	42	0.3112154024827091
-100	42	0.39694613364270936
-99	42	0.37878556743515274
-98	42	0.4003400043791277
-97	42	0.44804050870835654
-96	42	0.34801962320608454
-95	42	0.3801221273432004
-94	42	0.395689355792154
-93	42	0.37858036012666735
-92	42	0.34105538848296896
-91	42	0.3510461036472746
-90	42	0.30794600297971486
-89	42	0.32540650735383864
-88	42	0.24696265591756988
-87	42	0.32443586930221185
-86	42	0.3368209534432879
-85	42	0.2802965909678667
-84	42	0.3496967299738384
-83	42	0.31714176897491836
-82	42	0.151101015776177
-81	42	0.14844386172469354
-80	42	0.1354894442164883
-79	42	0.111575188696725
-78	42	0.13111459088499813
-77	42	0.1273576509917527
-76	42	0.09434332118020951
-75	42	0.07665086894632595
-74	42	0.14873660482169831
-73	42	0.13020179248677494
-72	42	0.20035033956945933
-71	42	0.2705282180158361
-70	42	-1
-69	42	-1
-68	42	-1
-67	42	-1
-126	43	-1
-125	43	-1
-124	43	0.029332534702155244
-123	43	-1
-122	43	-1
-121	43	0.01988510635472038
-120	43	0.027339215069885993
-119	43	0.044753478586561236
-118	43	0.10007910863332586
-117	43	0.24107031605199095
-116	43	0.036481749690669155
-115	43	-1
-114	43	0.023036933480750872
-113	43	0.07786567002384202
-112	43	0.014251777582588693
-111	43	-1
-110	43	-1
-109	43	0.06878150537799345
-108	43	0.06303686052646618
-107	43	0.11423725313275519
-106	43	0.13190409654208848
-105	43	0.26871828768437206
-104	43	0.210796654241679
-103	43	0.39954321264668136
-102	43	0.29914000928015916
-101	43	0.36899248355746045
-100	43	0.42745514784606686
-99	43	0.4518798682370793
-98	43	0.41927575662712513
-97	43	0.31975393455084056
-96	43	0.26215122356962134
-95	43	0.29798933314826637
-94	43	0.26985722565891984
-93	43	0.20091350923484327
-92	43	0.2607800945543648
-91	43	0.18871154970146264
-90	43	0.20905627366162324
-89	43	0.19651777040108115
-88	43	0.155760175696365
-87	43	0.13111384263592435
-86	43	0.14168176648886086
-85	43	0.2329835206559301
-84	43	0.22848497239942991
-83	43	0.15579570817425636
-82	43	0.11066942383979538
-81	43	0.08892777497755953
-80	43	0.1728172522292444
-79	43	0.23998130499689146
-78	43	0.2808654753855517
-77	43	0.22996681421826629
-76	43	0.0949758067691662
-75	43	0.03801760012765129
-74	43	0.1189049617986112
-73	43	0.05379355265573705
-72	43	0.08616269535029607
-71	43	0.13457889056548644
-70	43	0.14718714934593208
-69	43	-1
-68	43	-1
-67	43	-1
-126	44	-1
-125	44	-1
-124	44	0.02813378076133782
-123	44	-1
-122	44	0.0045212062672968295
-121	44	0.01804138228915019
-120	44	0.016203565650017532
-119	44	-1
-118	44	0.07555385162613697
-117	44	0.03689762371994459
-116	44	-1
-115	44	-1
-114	44	-1
-113	44	-1
-112	44	-1
-111	44	-1
-110	44	-1
-109	44	0.10433766535252305
-108	44	0.003988355747913765
-107	44	0.1038451397528178
-106	44	0.12830076283057762
-105	44	0.08789002833712772
-104	44	0.14488689139641703
-103	44	0.3217838594631107
-102	44	0.28125741760351347
-101	44	0.3298676618628764
-100	44	0.28398480418368505
-99	44	0.2962627764698488
-98	44	0.21960984983856996
-97	44	0.17071926471060017
-96	44	0.26030151444677224
-95	44	0.2860694635157025
-94	44	0.23562532624828755
-93	44	0.20077847833636545
-92	44	0.1756138237894008
-91	44	0.09975381670161146
-90	44	0.10574976100456927
-89	44	0.12249241392353101
-88	44	0.10617132453273949
-87	44	0.13870709294291692
-86	44	0.09042460983721186
-85	44	0.08453715229683939
-84	44	0.08935117171596052
-83	44	-1
-82	44	0.06502829737700351
-81	44	0.053413292476439736
-80	44	0.08327994420306656
-79	44	0.06907823290131615
-78	44	0.09251084984539772
-77	44	0.1209053963442608
-76	44	0.13701934233208846
-75	44	0.054390664769730555
-74	44	0.09496940923958533
-73	44	0.04796494490501773
-72	44	0.024415284970192096
-71	44	0.05513796917905946
-70	44	0.09496078566900995
-69	44	0.08197664396634863
-68	44	0.04373505547845991
-67	44	-1
-126	45	-1
-125	45	-1
-124	45	-1
-123	45	0.030351253368640713
-122	45	0.01853484039426366
-121	45	0.11980388952962912
-120	45	0.10894565438917762
-119	45	0.03793435741819276
-118	45	-1
-117	45	0.017969185606643404
-116	45	-1
-115	45	-1
-114	45	-1
-113	45	0.004082156625927934
-112	45	0.004089366099284982
-111	45	-1
-110	45	0.02455433677213019
-109	45	0.09945855761709606
-108	45	0.10717880449813671
-107	45	0.11336849854563762
-106	45	0.1374853518552415
-105	45	0.13157825277668217
-104	45	0.13841293752578535
-103	45	0.19427029207060814
-102	45	0.27553921400363107
-101	45	0.2637673480378618
-100	45	0.19589253347502675
-99	45	0.23239621995791662
-98	45	0.18820887597369418
-97	45	0.18323432906890597
-96	45	0.14791007018856905
-95	45	0.16651534888001612
-94	45	0.1781745940070674
-93	45	0.15696263066416363
-92	45	0.09711402202863978
-91	45	0.051250824593862085
-90	45	0.04811783089701876
-89	45	0.04488824292130655
-88	45	0.06661420193577647
-87	45	0.04368697673422389
-86	45	0.08503778704588179
-85	45	0.07326426557903674
-84	45	0.0648008670710267
-83	45	0.03730128632433585
-82	45	0.03263907448323814
-81	45	0.051324096884412446
-80	45	0.03461035818028444
-79	45	0.02177772943257373
-78	45	0.037717390440201476
-77	45	0.0731824819552721
-76	45	0.0790560314159856
-75	45	0.08710605972318339
-74	45	0.1448920449619127
-73	45	0.08612928602915158
-72	45	0.031604342351262346
-71	45	0.020232231259096487
-70	45	0.030171429474672093
-69	45	0.060321455284588585
-68	45	0.058949054245906636
-67	45	-1
-126	46	-1
-125	46	-1
-124	46	-1
-123	46	-1
-122	46	-1
-121	46	0.0698864447852511
-120	46	0.32372208645138856
-119	46	0.3136792276797535
-118	46	0.08031127535593975
-117	46	0.043691058432921384
-116	46	-1
-115	46	-1
-114	46	-1
-113	46	-1
-112	46	0.015015004732207736
-111	46	-1
-110	46	0.030090713976460272
-109	46	0.12149915069053568
-108	46	0.20009808610045973
-107	46	0.21046413235328917
-106	46	0.224071808715362
-105	46	0.1482818377408789
-104	46	0.11167305032246261
-103	46	0.11585122638490848
-102	46	0.13913109763369036
-101	46	0.1598014128251949
-100	46	0.11249985619588113
-99	46	0.13213468820040206
-98	46	0.15069067598411354
-97	46	0.17407364660214952
-96	46	0.09218169507783988
-95	46	0.10178088891428778
-94	46	0.06891337492413456
-93	46	0.047742041505937305
-92	46	0.04692838610999056
-91	46	0.042990213743895105
-90	46	0.036281541621307964
-89	46	0.03076937869231689
-88	46	0.0339934230777037
-87	46	0.03625388259429552
-86	46	0.03263487025875482
-85	46	0.02622182479804056
-84	46	0.02151386407326032
-83	46	0.020625315492207124
-82	46	0.030210992209137113
-81	46	0.04346498900494751
-80	46	0.035096151408948326
-79	46	0.02595903972332742
-78	46	0.030926374442355686
-77	46	0.02858640784980621
-76	46	0.02870060281751318
-75	46	0.015804359804171993
-74	46	0.027598994053945204
-73	46	0.055857438722843586
-72	46	0.04401221441788045
-71	46	0.02563626939099166
-70	46	0.023734025700672123
-69	46	0.029027993587879563
-68	46	0.03617968902207307
-67	46	-1
-126	47	-1
-125	47	-1
-124	47	-1
-123	47	0.02417950046330647
-122	47	-1
-121	47	0.01805941883307377
-120	47	0.19629136893758078
-119	47	0.10757120501865618
-118	47	0.07631245459648002
-117	47	0.010656339769428917
-116	47	-1
-115	47	0.02175263783519571
-114	47	-1
-113	47	-1
-112	47	0.050512368229830684
-111	47	0.045012522415905455
-110	47	0.06553617143583479
-109	47	0.12459179505607518
-108	47	0.15165093207984154
-107	47	0.1680465938439491
-106	47	0.13054314371423545
-105	47	0.1362603558840951
-104	47	0.12188421837013207
-103	47	0.11056081548673555
-102	47	0.08827711628922333
-101	47	0.10224432633124968
-100	47	0.08748777898817457
-99	47	0.08502350484168593
-98	47	0.10663481806838192
-97	47	0.11741353303851695
-96	47	0.05581955861348324
-95	47	0.056400022185585034
-94	47	0.050247235523648556
-93	47	0.030799023385308898
-92	47	0.022443626213297565
-91	47	-1
-90	47	0.004113784178965465
-89	47	0.03457579187900962
-88	47	0.02809132230295726
-87	47	-1
-86	47	-1
-85	47	-1
-84	47	-1
-83	47	0.00392740538928266
-82	47	0.018045183394445018
-81	47	0.01602957996944712
-80	47	0.022099369908808078
-79	47	0.015846461908931166
-78	47	0.01457822742974479
-77	47	0.01489549158420884
-76	47	0.014566393870642886
-75	47	0.009751849741858746
-74	47	0.015625821963298946
-73	47	0.01797191016858332
-72	47	-1
-71	47	-1
-70	47	0.02179187414600229
-69	47	0.02428974186996984
-68	47	0.021700862740535187
-67	47	-1
-126	48	-1
-125	48	-1
-124	48	-1
-123	48	-1
-122	48	-1
-121	48	-1
-120	48	0.03289889087975104
-119	48	0.021737836533204907
-118	48	0.020128242408755933
-117	48	-1
-116	48	-1
-115	48	-1
-114	48	-1
-113	48	0.02331428602961925
-112	48	0.05132375081921582
-111	48	0.09080833066847543
-110	48	0.05814228274143869
-109	48	0.08500619222874124
-108	48	0.10625888838059913
-107	48	0.08364613729977673
-106	48	0.10498363813103469
-105	48	0.10036619309671016
-104	48	0.08766790124646136
-103	48	0.05211349030414173
-102	48	0.07353575840234605
-101	48	0.07326069268970943
-100	48	0.060431298248620154
-99	48	0.05058722119654941
-98	48	0.09811457133699109
-97	48	0.07185281529181667
-96	48	0.05335268430146319
-95	48	0.04992446893255816
-94	48	0.04314980030635187
-93	48	0.03297927621305906
-92	48	0.022801013353720628
-91	48	-1
-90	48	0.004064546209851878
-89	48	0.00913987889775803
-88	48	-1
-87	48	-1
-86	48	-1
-85	48	-1
-84	48	0.003854385763738297
-83	48	0.0038813202424663714
-82	48	0.018129385733340678
-81	48	0.018492038676620498
-80	48	0.01689868903956339
-79	48	0.016298556805245824
-78	48	0.017887014763983067
-77	48	0.014954178629688446
-76	48	0.01493415548447397
-75	48	0.01248638593546146
-74	48	0.003854644714036507
-73	48	0.02201199967039628
-72	48	0.021256707702204725
-71	48	0.0038623726491767807
-70	48	0.009467398179902834
-69	48	0.019399081168843618
-68	48	0.01469182660412676
-67	48	-1
-126	49	-1
-125	49	-1
-124	49	-1
-123	49	-1
-122	49	-1
-121	49	-1
-120	49	-1
-119	49	-1
-118	49	-1
-117	49	-1
-116	49	-1
-115	49	-1
-114	49	0.018381395086079975
-113	49	0.03273932395883246
-112	49	0.05167113480483372
-111	49	0.03226468151199064
-110	49	0.028035623577216076
-109	49	0.02644731433298225
-108	49	0.03539238041132561
-107	49	0.03571240279893789
-106	49	0.04152355670469986
-105	49	0.04649844219219394
-104	49	0.04640466507108787
-103	49	0.03471402060696655
-102	49	0.0366386846454707
-101	49	0.042506914990580943
-100	49	0.04158611687444764
-99	49	0.04715990372653292
-98	49	0.06193737398433372
-97	49	0.0461014043980397
-96	49	0.03562125483801483
-95	49	0.045087827138002474
-94	49	0.035067343819607626
-93	49	0.028128056655923366
-92	49	0.020966535776079726
-91	49	0.015932752798054027
-90	49	0.004021837555687268
-89	49	0.008383987488527237
-88	49	-1
-87	49	-1
-86	49	0.006859982021445379
-85	49	0.0038672853158831675
-84	49	0.0038428800593211863
-83	49	0.015413884154394835
-82	49	0.01751306793624581
-81	49	0.015554578363049888
-80	49	0.016011101023258666
-79	49	0.01707880381535944
-78	49	0.01874649012727436
-77	49	0.01934979493766477
-76	49	0.018324072659848683
-75	49	0.01493834624047397
-74	49	0.014368667462866035
-73	49	0.016999032981603265
-72	49	0.015652226737801457
-71	49	0.012253020798424786
-70	49	0.013233185931383501
-69	49	0.003875307097787829
-68	49	-1
-67	49	-1
-126	50	-1
-125	50	-1
-124	50	-1
-123	50	-1
-122	50	-1
-121	50	0.004199238338561568
-120	50	0.004240906365326811
-119	50	-1
-118	50	-1
-117	50	-1
-116	50	-1
-115	50	-1
-114	50	0.018399860002598294
-113	50	0.034304709657379556
-112	50	0.04382000980767473
-111	50	0.05394225780603831
-110	50	0.048130074122488556
-109	50	0.04510198120454445
-108	50	0.034159148088499534
-107	50	0.03731787687692434
-106	50	0.04265546113795402
-105	50	0.03360642398018562
-104	50	0.02722414652138538
-103	50	0.025423029628699165
-102	50	0.030120658904393128
-101	50	0.018793740185661174
-100	50	0.029508397552589515
-99	50	0.045997888815238315
-98	50	0.044085267845576724
-97	50	0.052098254082376796
-96	50	0.03982142381136192
-95	50	0.03583371548595924
-94	50	0.030269684866484774
-93	50	0.027692790816589468
-92	50	0.02540915241431449
-91	50	0.01734640854941909
-90	50	0.0068144346973570994
-89	50	0.006697840375463902
-88	50	0.007027723937619596
-87	50	0.00755036899435418
-86	50	0.017808460770283138
-85	50	0.01933245239475713
-84	50	0.01773016024595695
-83	50	0.01562990833855315
-82	50	0.013286709310004922
-81	50	0.0037385036159604144
-80	50	0.011150939515566713
-79	50	0.01367773866409668
-78	50	0.01280150046386766
-77	50	0.013627554534029291
-76	50	0.013682444215459442
-75	50	0.011851495006325978
-74	50	0.0038560623280254726
-73	50	-1
-72	50	-1
-71	50	-1
-70	50	-1
-69	50	-1
-68	50	-1
-67	50	-1
-126	51	-1
-125	51	-1
-124	51	-1
-123	51	-1
-122	51	-1
-121	51	-1
-120	51	-1
-119	51	-1
-118	51	-1
-117	51	-1
-116	51	-1
-115	51	-1
-114	51	0.012967838290654921
-113	51	0.014185566892672181
-112	51	0.022788216423936223
-111	51	0.025513793176660575
-110	51	0.025839828680892067
-109	51	0.027748728982034256
-108	51	0.03360648384011152
-107	51	0.03306017316167128
-106	51	0.0281298225237375
-105	51	0.024103019119540926
-104	51	0.019779425526161735
-103	51	0.020364809771235004
-102	51	0.01713659483257319
-101	51	0.01998354319693345
-100	51	0.03586595005605789
-99	51	0.032744933956263156
-98	51	0.030826143672988218
-97	51	0.03379582733292136
-96	51	0.031011137968056688
-95	51	0.02785459219630464
-94	51	0.026177411538954736
-93	51	0.023226453747404393
-92	51	0.020135551866895467
-91	51	0.01787935175815617
-90	51	0.016415913125289536
-89	51	0.00810199467302778
-88	51	0.00794308003823927
-87	51	0.015766157012398578
-86	51	0.01587925579521246
-85	51	0.007344615838169438
-84	51	0.0040111275954539
-83	51	0.003981158630019546
-82	51	0.0039778861439891235
-81	51	0.003977258475253579
-80	51	0.003980418789394729
-79	51	0.004307930121393124
-78	51	-1
-77	51	-1
-76	51	-1
-75	51	-1
-74	51	-1
-73	51	-1
-72	51	-1
-71	51	-1
-70	51	-1
-69	51	-1
-68	51	-1
-67	51	-1
-126	52	-1
-125	52	-1
-124	52	-1
-123	52	-1
-122	52	-1
-121	52	-1
-120	52	-1
-119	52	-1
-118	52	-1
-117	52	-1
-116	52	-1
-115	52	-1
-114	52	-1
-113	52	0.013801011763691343
-112	52	0.014097055574422864
-111	52	0.019800016405360943
-110	52	0.02156114406161008
-109	52	0.022073133490347167
-108	52	0.023904922047879147
-107	52	0.030502004980158773
-106	52	0.02381233090155502
-105	52	0.019212404248670475
-104	52	-1
-103	52	0.0042497349561483955
-102	52	0.004174134582136096
-101	52	0.028104706608264578
-100	52	0.03046204193243928
-99	52	0.030603620010312742
-98	52	0.026242754259945655
-97	52	0.024862189823868713
-96	52	0.02380919947918123
-95	52	0.026473355271372637
-94	52	0.02793277300077902
-93	52	0.026615230778252928
-92	52	0.02219773566735914
-91	52	0.018851895974298392
-90	52	0.01778572428686485
-89	52	0.01804485790609792
-88	52	0.017155645253991745
-87	52	0.01687391357741904
-86	52	0.007587519560867583
-85	52	0.003810206837556155
-84	52	0.0042467016759937465
-83	52	0.004021890971318023
-82	52	0.007202645677781314
-81	52	0.005517578007538048
-80	52	-1
-79	52	-1
-78	52	-1
-77	52	-1
-76	52	-1
-75	52	-1
-74	52	-1
-73	52	-1
-72	52	-1
-71	52	-1
-70	52	-1
-69	52	-1
-68	52	-1
-67	52	-1
-126	53	-1
-125	53	-1
-124	53	-1
-123	53	-1
-122	53	-1
-121	53	-1
-120	53	-1
-119	53	-1
-118	53	-1
-117	53	-1
-116	53	-1
-115	53	-1
-114	53	-1
-113	53	-1
-112	53	-1
-111	53	-1
-110	53	-1
-109	53	-1
-108	53	-1
-107	53	-1
-106	53	-1
-105	53	-1
-104	53	-1
-103	53	-1
-102	53	-1
-101	53	-1
-100	53	-1
-99	53	-1
-98	53	-1
-97	53	-1
-96	53	-1
-95	53	-1
-94	53	-1
-93	53	-1
-92	53	-1
-91	53	-1
-90	53	-1
-89	53	-1
-88	53	-1
-87	53	-1
-86	53	-1
-85	53	-1
-84	53	-1
-83	53	-1
-82	53	-1
-81	53	-1
-80	53	-1
-79	53	-1
-78	53	-1
-77	53	-1
-76	53	-1
-75	53	-1
-74	53	-1
-73	53	-1
-72	53	-1
-71	53	-1
-70	53	-1
-69	53	-1
-68	53	-1
-67	53	-1
