# Supplementary material for: The impacts of climate change on the abundance and distribution of the Spotted Wing Drosophila (Drosophila suzukii) in the United States and Canada
Source: PeerJ. 2017 Apr 6;5:e3192. doi: 10.7717/peerj.3192 (PMC5385127; doi:10.7717/peerj.3192)
Supplement: Supplemental Information 2 — Raw data used to create consensus maps (shown in Figs. 3 and 4A) coefficient of variance maps (shown in Fig. 4B) and in scatter plots shown in Fig. 5. [file peerj-05-3192-s002.zip › model_gfdl-ems2g_rcp45_year30_norm__mean.txt]

-126	24	-1
-125	24	-1
-124	24	-1
-123	24	-1
-122	24	-1
-121	24	-1
-120	24	-1
-119	24	-1
-118	24	-1
-117	24	-1
-116	24	-1
-115	24	-1
-114	24	-1
-113	24	-1
-112	24	-1
-111	24	-1
-110	24	-1
-109	24	-1
-108	24	-1
-107	24	-1
-106	24	-1
-105	24	-1
-104	24	-1
-103	24	-1
-102	24	-1
-101	24	-1
-100	24	-1
-99	24	-1
-98	24	-1
-97	24	-1
-96	24	-1
-95	24	-1
-94	24	-1
-93	24	-1
-92	24	-1
-91	24	-1
-90	24	-1
-89	24	-1
-88	24	-1
-87	24	-1
-86	24	-1
-85	24	-1
-84	24	-1
-83	24	-1
-82	24	-1
-81	24	-1
-80	24	-1
-79	24	-1
-78	24	-1
-77	24	-1
-76	24	-1
-75	24	-1
-74	24	-1
-73	24	-1
-72	24	-1
-71	24	-1
-70	24	-1
-69	24	-1
-68	24	-1
-67	24	-1
-126	25	-1
-125	25	-1
-124	25	-1
-123	25	-1
-122	25	-1
-121	25	-1
-120	25	-1
-119	25	-1
-118	25	-1
-117	25	-1
-116	25	-1
-115	25	-1
-114	25	-1
-113	25	0.012013792662239339
-112	25	0.029154327961497348
-111	25	0.010730610972492774
-110	25	0.009430707786569808
-109	25	0.009469401616797891
-108	25	0.0753052645775989
-107	25	0.08490183018917515
-106	25	0.29560844200793757
-105	25	0.2679160711461408
-104	25	0.08361509431632809
-103	25	0.07468146803101156
-102	25	0.3097886317957033
-101	25	0.29919436022225615
-100	25	0.021838924983073202
-99	25	0.020334072634595277
-98	25	0.017984454564305318
-97	25	-1
-96	25	-1
-95	25	-1
-94	25	-1
-93	25	-1
-92	25	-1
-91	25	-1
-90	25	-1
-89	25	-1
-88	25	-1
-87	25	-1
-86	25	-1
-85	25	-1
-84	25	-1
-83	25	-1
-82	25	0.013609496477944844
-81	25	0.014039140160800597
-80	25	-1
-79	25	-1
-78	25	-1
-77	25	-1
-76	25	-1
-75	25	-1
-74	25	-1
-73	25	-1
-72	25	-1
-71	25	-1
-70	25	-1
-69	25	-1
-68	25	-1
-67	25	-1
-126	26	-1
-125	26	-1
-124	26	-1
-123	26	-1
-122	26	-1
-121	26	-1
-120	26	-1
-119	26	-1
-118	26	-1
-117	26	-1
-116	26	-1
-115	26	-1
-114	26	0.011402142068742203
-113	26	0.09466459127315234
-112	26	0.030513173532896346
-111	26	-1
-110	26	0.009287859555893598
-109	26	0.0330499922977111
-108	26	0.1868205372297406
-107	26	0.09733690672149337
-106	26	0.47824788500384463
-105	26	0.20939388364371483
-104	26	0.05958544943627383
-103	26	0.20347057561959464
-102	26	0.2264042320219364
-101	26	0.04857747094993119
-100	26	0.018053175629864377
-99	26	0.02296809830720806
-98	26	0.026333320457213854
-97	26	-1
-96	26	-1
-95	26	-1
-94	26	-1
-93	26	-1
-92	26	-1
-91	26	-1
-90	26	-1
-89	26	-1
-88	26	-1
-87	26	-1
-86	26	-1
-85	26	-1
-84	26	-1
-83	26	0.01318083300137575
-82	26	0.01405512089039395
-81	26	0.01413502453836072
-80	26	-1
-79	26	-1
-78	26	-1
-77	26	-1
-76	26	-1
-75	26	-1
-74	26	-1
-73	26	-1
-72	26	-1
-71	26	-1
-70	26	-1
-69	26	-1
-68	26	-1
-67	26	-1
-126	27	-1
-125	27	-1
-124	27	-1
-123	27	-1
-122	27	-1
-121	27	-1
-120	27	-1
-119	27	-1
-118	27	-1
-117	27	-1
-116	27	-1
-115	27	0.01905026989811747
-114	27	0.007982121991348932
-113	27	0.11630143849949123
-112	27	0.012942120969988946
-111	27	0.010129811861188198
-110	27	0.010067453718690337
-109	27	0.21664286455185913
-108	27	0.12909164339534104
-107	27	0.42216051869374044
-106	27	0.31740644337854285
-105	27	0.33597312177089605
-104	27	0.19038201575868668
-103	27	0.4351924641591032
-102	27	0.11304097121981528
-101	27	0.026419399965973374
-100	27	0.018937944617783618
-99	27	0.027368724142733374
-98	27	0.035335754792044274
-97	27	0.05986341461407136
-96	27	-1
-95	27	-1
-94	27	-1
-93	27	-1
-92	27	-1
-91	27	-1
-90	27	-1
-89	27	-1
-88	27	-1
-87	27	-1
-86	27	-1
-85	27	-1
-84	27	-1
-83	27	0.013386533218938521
-82	27	0.013521363025477788
-81	27	0.015261514454254716
-80	27	-1
-79	27	-1
-78	27	-1
-77	27	-1
-76	27	-1
-75	27	-1
-74	27	-1
-73	27	-1
-72	27	-1
-71	27	-1
-70	27	-1
-69	27	-1
-68	27	-1
-67	27	-1
-126	28	-1
-125	28	-1
-124	28	-1
-123	28	-1
-122	28	-1
-121	28	-1
-120	28	-1
-119	28	-1
-118	28	-1
-117	28	-1
-116	28	0.03666567024831674
-115	28	0.05035910717798143
-114	28	0.04382063178971732
-113	28	0.02941690165584714
-112	28	0.029213665048359802
-111	28	0.03794525660126377
-110	28	0.15345847736738288
-109	28	0.24562577800366583
-108	28	0.16486523519759902
-107	28	0.280418387210852
-106	28	0.29356487090318434
-105	28	0.31369311705318564
-104	28	0.19713669397557546
-103	28	0.6823195384575238
-102	28	0.1675592124566261
-101	28	0.03400609093452287
-100	28	0.03485123452211717
-99	28	0.040569868365217004
-98	28	0.053208637001646235
-97	28	0.11514649734787792
-96	28	0.14039554503725205
-95	28	-1
-94	28	-1
-93	28	-1
-92	28	-1
-91	28	-1
-90	28	-1
-89	28	-1
-88	28	-1
-87	28	-1
-86	28	-1
-85	28	-1
-84	28	-1
-83	28	0.016350624652356465
-82	28	0.016796279930079865
-81	28	0.017971582809613543
-80	28	-1
-79	28	-1
-78	28	-1
-77	28	-1
-76	28	-1
-75	28	-1
-74	28	-1
-73	28	-1
-72	28	-1
-71	28	-1
-70	28	-1
-69	28	-1
-68	28	-1
-67	28	-1
-126	29	-1
-125	29	-1
-124	29	-1
-123	29	-1
-122	29	-1
-121	29	-1
-120	29	-1
-119	29	-1
-118	29	-1
-117	29	-1
-116	29	0.07940640839789864
-115	29	0.057343555849825284
-114	29	0.06412636729657703
-113	29	0.13600072280860528
-112	29	0.1274167346092414
-111	29	0.16160032518904746
-110	29	0.19607461988713223
-109	29	0.19327050036444404
-108	29	0.21987773236009825
-107	29	0.4061001379864823
-106	29	0.2938359708957299
-105	29	0.15829745089311476
-104	29	0.15817930236436417
-103	29	0.24446488827191595
-102	29	0.13896857793486436
-101	29	0.1432134978146918
-100	29	0.19107203234830394
-99	29	0.13165455547598134
-98	29	0.13004683010359414
-97	29	0.14272381556146693
-96	29	0.15096471285427374
-95	29	0.160128668910728
-94	29	0.18197313654881525
-93	29	0.23416643696978953
-92	29	0.17939580196727778
-91	29	0.162732968518262
-90	29	0.1721611313226696
-89	29	-1
-88	29	-1
-87	29	-1
-86	29	0.18284971033875386
-85	29	0.2280733044652605
-84	29	0.1998096547887426
-83	29	0.12849792646151983
-82	29	0.09913314409490716
-81	29	0.08715071148666147
-80	29	-1
-79	29	-1
-78	29	-1
-77	29	-1
-76	29	-1
-75	29	-1
-74	29	-1
-73	29	-1
-72	29	-1
-71	29	-1
-70	29	-1
-69	29	-1
-68	29	-1
-67	29	-1
-126	30	-1
-125	30	-1
-124	30	-1
-123	30	-1
-122	30	-1
-121	30	-1
-120	30	-1
-119	30	-1
-118	30	-1
-117	30	0.03299662904439146
-116	30	0.032994329113800916
-115	30	0.09306220652852928
-114	30	0.03748510119180177
-113	30	0.15090234629397375
-112	30	0.16964300194909532
-111	30	0.23413323341714032
-110	30	0.28921100595821386
-109	30	0.26297663582913994
-108	30	0.4244533035056311
-107	30	0.4268978706421389
-106	30	0.40947788395536056
-105	30	0.4926395767454289
-104	30	0.5017258271355707
-103	30	0.35207613396913306
-102	30	0.2703740412941828
-101	30	0.3290815607390718
-100	30	0.3204127585071944
-99	30	0.2630536493650592
-98	30	0.20993275392042762
-97	30	0.1620677657385541
-96	30	0.21554521121995746
-95	30	0.25798367264402317
-94	30	0.25593310541043
-93	30	0.23779288222456693
-92	30	0.25186771854274376
-91	30	0.2682959572009012
-90	30	0.2573478105811211
-89	30	0.26658615194862295
-88	30	0.2640526460565824
-87	30	0.2730794106453583
-86	30	0.2532649427444485
-85	30	0.23021085565368113
-84	30	0.19439833619335953
-83	30	0.20066843895695202
-82	30	0.19314302678161144
-81	30	-1
-80	30	-1
-79	30	-1
-78	30	-1
-77	30	-1
-76	30	-1
-75	30	-1
-74	30	-1
-73	30	-1
-72	30	-1
-71	30	-1
-70	30	-1
-69	30	-1
-68	30	-1
-67	30	-1
-126	31	-1
-125	31	-1
-124	31	-1
-123	31	-1
-122	31	-1
-121	31	-1
-120	31	-1
-119	31	-1
-118	31	-1
-117	31	0.03200603986652359
-116	31	0.09696104250550454
-115	31	0.17462166422378933
-114	31	0.16489560475688125
-113	31	0.17647769605131192
-112	31	0.23080273002415813
-111	31	0.33486254243624475
-110	31	0.3053558078672217
-109	31	0.442989500101341
-108	31	0.36647270803592374
-107	31	0.3665231961421774
-106	31	0.47233347179058904
-105	31	0.43563681187157016
-104	31	0.21646328477415083
-103	31	0.24706948717907948
-102	31	0.31264789727512937
-101	31	0.2847213431594649
-100	31	0.27133775804187704
-99	31	0.2599162222924537
-98	31	0.22108094493008407
-97	31	0.218973903597647
-96	31	0.23148318773185783
-95	31	0.24270013347828165
-94	31	0.2727080265706987
-93	31	0.24132341130119858
-92	31	0.2455928831037596
-91	31	0.28910335162272305
-90	31	0.26904754533617753
-89	31	0.27995747513451413
-88	31	0.2745971777728497
-87	31	0.2920771459760053
-86	31	0.2683587540044186
-85	31	0.26306668760516994
-84	31	0.282027216250623
-83	31	0.29470149865871675
-82	31	0.24795739694248592
-81	31	-1
-80	31	-1
-79	31	-1
-78	31	-1
-77	31	-1
-76	31	-1
-75	31	-1
-74	31	-1
-73	31	-1
-72	31	-1
-71	31	-1
-70	31	-1
-69	31	-1
-68	31	-1
-67	31	-1
-126	32	-1
-125	32	-1
-124	32	-1
-123	32	-1
-122	32	-1
-121	32	-1
-120	32	-1
-119	32	-1
-118	32	0.05014767443720212
-117	32	0.06914495801247088
-116	32	0.17043750216875317
-115	32	0.1488851977346385
-114	32	0.13898102692882944
-113	32	0.14229171107446978
-112	32	0.15009616403565143
-111	32	0.31402423597456214
-110	32	0.40113006186990996
-109	32	0.5509709607340398
-108	32	0.5139298256476773
-107	32	0.42558152281219686
-106	32	0.6750719979288464
-105	32	0.47014043793334725
-104	32	0.3737192571345783
-103	32	0.36676383304430654
-102	32	0.3290491334948366
-101	32	0.3129563723089105
-100	32	0.29180816914020663
-99	32	0.260060344417178
-98	32	0.2015289066855774
-97	32	0.21190746740416588
-96	32	0.2477692029473157
-95	32	0.25524463208452747
-94	32	0.2703182406195053
-93	32	0.27395580672614184
-92	32	0.2652085879913319
-91	32	0.3015355473961073
-90	32	0.3212014785027573
-89	32	0.3072055356962976
-88	32	0.2972649158074818
-87	32	0.30085914893963284
-86	32	0.3321945668325317
-85	32	0.33936442975423664
-84	32	0.27149927695756687
-83	32	0.28746974618549637
-82	32	0.294613644864341
-81	32	0.30861169212132067
-80	32	0.2974647544288629
-79	32	-1
-78	32	-1
-77	32	-1
-76	32	-1
-75	32	-1
-74	32	-1
-73	32	-1
-72	32	-1
-71	32	-1
-70	32	-1
-69	32	-1
-68	32	-1
-67	32	-1
-126	33	-1
-125	33	-1
-124	33	-1
-123	33	-1
-122	33	-1
-121	33	-1
-120	33	-1
-119	33	0.0486784976692509
-118	33	0.06759929990075411
-117	33	0.1918713026558072
-116	33	0.13759145357390412
-115	33	0.11851393618576479
-114	33	0.1433062900529545
-113	33	0.14368193914733463
-112	33	0.17024255522569204
-111	33	0.34270622235511955
-110	33	0.27844980001640535
-109	33	0.08712886261370698
-108	33	0.4340147668825334
-107	33	0.5286159908122496
-106	33	0.427646419015553
-105	33	0.4578938546958288
-104	33	0.5821420818365624
-103	33	0.4868271218215899
-102	33	0.3419952734976631
-101	33	0.2423158234008725
-100	33	0.20782530105099997
-99	33	0.2112565374755404
-98	33	0.2124523704390361
-97	33	0.20901759853762203
-96	33	0.21743801948945657
-95	33	0.24353502979481045
-94	33	0.2690566272093106
-93	33	0.27974529040341567
-92	33	0.26469796411715446
-91	33	0.25140921021655543
-90	33	0.3079335539857498
-89	33	0.28880905590889017
-88	33	0.3315398114805165
-87	33	0.35455030370962254
-86	33	0.473255567183554
-85	33	0.3510290435683923
-84	33	0.3404237727335605
-83	33	0.3433223680549275
-82	33	0.3538534874065472
-81	33	0.31274586178511465
-80	33	0.36374871663592456
-79	33	0.37303510494707676
-78	33	-1
-77	33	-1
-76	33	-1
-75	33	-1
-74	33	-1
-73	33	-1
-72	33	-1
-71	33	-1
-70	33	-1
-69	33	-1
-68	33	-1
-67	33	-1
-126	34	-1
-125	34	-1
-124	34	-1
-123	34	-1
-122	34	-1
-121	34	0.013275287662018137
-120	34	0.025550078580182416
-119	34	0.13876702769372706
-118	34	0.26629058421136464
-117	34	0.2978419187276174
-116	34	0.14807301077749907
-115	34	0.1306305392060535
-114	34	0.22977291482390846
-113	34	0.3876975506160101
-112	34	0.6164849372317235
-111	34	0.5228537246950347
-110	34	0.4059520594947803
-109	34	0.1156502653899168
-108	34	0.36921967068248823
-107	34	0.7799853100000589
-106	34	0.6299878400172396
-105	34	0.507302770663436
-104	34	0.47746852747481744
-103	34	0.4983729791546226
-102	34	0.3636235158596535
-101	34	0.19228924652908297
-100	34	0.15071415229880353
-99	34	0.1803449185049198
-98	34	0.21838628489377715
-97	34	0.2258913166349705
-96	34	0.2561965826155364
-95	34	0.27464112805282115
-94	34	0.2757666630158347
-93	34	0.30052477513478537
-92	34	0.27698240875780644
-91	34	0.26447238572763526
-90	34	0.3151878848747717
-89	34	0.30707852976913613
-88	34	0.381132207474129
-87	34	0.41021511506153363
-86	34	0.4303099612435039
-85	34	0.4695226928511441
-84	34	0.4685151754732932
-83	34	0.4304440942430932
-82	34	0.3191237217684455
-81	34	0.3549147010085556
-80	34	0.3629101819582744
-79	34	0.42593817573321624
-78	34	0.42069603625341584
-77	34	0.3995518736297104
-76	34	-1
-75	34	-1
-74	34	-1
-73	34	-1
-72	34	-1
-71	34	-1
-70	34	-1
-69	34	-1
-68	34	-1
-67	34	-1
-126	35	-1
-125	35	-1
-124	35	-1
-123	35	-1
-122	35	0.015681663324019813
-121	35	0.0435720372586885
-120	35	0.3481648957637598
-119	35	0.4332161419398563
-118	35	0.26397974789056894
-117	35	0.18586159056989174
-116	35	0.2161022639491632
-115	35	0.1725808709937225
-114	35	0.5479737555378615
-113	35	0.5806448354399194
-112	35	0.5578570969600791
-111	35	0.6829057916068341
-110	35	0.510449532143237
-109	35	0.2975410664812755
-108	35	0.36907740982733495
-107	35	0.43786151537085977
-106	35	0.14189533548074582
-105	35	0.8905784872592356
-104	35	0.3973417516342461
-103	35	0.39829309421288267
-102	35	0.3663168477538545
-101	35	0.2605899738178296
-100	35	0.20527902815913798
-99	35	0.15196968618527376
-98	35	0.17474154307852302
-97	35	0.21072949888730685
-96	35	0.20405652946927533
-95	35	0.23558376101223882
-94	35	0.311263748725989
-93	35	0.32828667704176356
-92	35	0.25551976326895803
-91	35	0.23158566044251264
-90	35	0.2606374408684478
-89	35	0.33782530946880207
-88	35	0.39382752503430957
-87	35	0.40126642091049375
-86	35	0.7515987978256256
-85	35	0.7645854087502304
-84	35	0.6418170031558339
-83	35	0.609142556132944
-82	35	0.4359978701090115
-81	35	0.4484076464695223
-80	35	0.47056343248787114
-79	35	0.47521311770416236
-78	35	0.4684597395700392
-77	35	0.46554761029355024
-76	35	0.4110750683689208
-75	35	-1
-74	35	-1
-73	35	-1
-72	35	-1
-71	35	-1
-70	35	-1
-69	35	-1
-68	35	-1
-67	35	-1
-126	36	-1
-125	36	-1
-124	36	-1
-123	36	0.019998661569469268
-122	36	0.017596262477170218
-121	36	0.32464929799739556
-120	36	0.33137901275456016
-119	36	0.04331404378398161
-118	36	0.4468569844421246
-117	36	0.2617137316892929
-116	36	0.41872585902968745
-115	36	0.18851443283608751
-114	36	0.4177775655660265
-113	36	0.7374418318184874
-112	36	0.48614378335495617
-111	36	0.6775591778501064
-110	36	0.6510285104409272
-109	36	0.7230111001814784
-108	36	0.3509339036986606
-107	36	0.023953077487645236
-106	36	-1
-105	36	0.21802241136919573
-104	36	0.6435114131834191
-103	36	0.7437523774445179
-102	36	0.35953506421426784
-101	36	0.2828621125671519
-100	36	0.2325561769036649
-99	36	0.13460093585382282
-98	36	0.141695655862293
-97	36	0.20442862438055498
-96	36	0.20843174757218894
-95	36	0.42763681336806825
-94	36	0.5860570145217374
-93	36	0.5485587927824268
-92	36	0.32136043466536945
-91	36	0.27176824444025216
-90	36	0.27519510360771093
-89	36	0.33415616725125186
-88	36	0.36209269178582454
-87	36	0.37071641201100636
-86	36	0.7752919176847453
-85	36	0.8144775346165741
-84	36	0.816279973104187
-83	36	0.7603461100915697
-82	36	0.4930882830087507
-81	36	0.8475352722275104
-80	36	0.7800875395297647
-79	36	0.5834058745221845
-78	36	0.5046111316827644
-77	36	0.47607808428034387
-76	36	0.44122084505940956
-75	36	-1
-74	36	-1
-73	36	-1
-72	36	-1
-71	36	-1
-70	36	-1
-69	36	-1
-68	36	-1
-67	36	-1
-126	37	-1
-125	37	-1
-124	37	-1
-123	37	0.0160566646217643
-122	37	0.14770538665443528
-121	37	0.3248863339508571
-120	37	0.08232019317546338
-119	37	0.026046807469059664
-118	37	0.682473116579918
-117	37	0.6440540808241814
-116	37	0.662713635632818
-115	37	0.5923187368957035
-114	37	0.6983752800205244
-113	37	0.10741494255270971
-112	37	0.7017534375263933
-111	37	0.3849860175630893
-110	37	0.658809178434676
-109	37	0.09942503605859052
-108	37	-1
-107	37	-1
-106	37	-1
-105	37	0.40984061640010444
-104	37	0.7826692794277241
-103	37	0.7557835678330341
-102	37	0.44332700719918494
-101	37	0.40756244115137946
-100	37	0.34063371271743764
-99	37	0.24204435863690343
-98	37	0.21913224245477325
-97	37	0.4206684913343871
-96	37	0.41871263372730827
-95	37	0.45813971998836095
-94	37	0.5769588669713225
-93	37	0.645230047774768
-92	37	0.6408625179310876
-91	37	0.678472228782392
-90	37	0.576081077276639
-89	37	0.6316488594299071
-88	37	0.37401531123373455
-87	37	0.7517181435528941
-86	37	0.8032474383926786
-85	37	0.8804810530707814
-84	37	0.8416531927273556
-83	37	0.8710043850201656
-82	37	0.5800342641957112
-81	37	0.5561443548301862
-80	37	0.8519987650149037
-79	37	0.8875087019029002
-78	37	0.7635984682219086
-77	37	0.7017308029919114
-76	37	0.7638969260712143
-75	37	-1
-74	37	-1
-73	37	-1
-72	37	-1
-71	37	-1
-70	37	-1
-69	37	-1
-68	37	-1
-67	37	-1
-126	38	-1
-125	38	-1
-124	38	0.02993265851867073
-123	38	0.11368968446055965
-122	38	0.2937959395702824
-121	38	0.3591586388114737
-120	38	0.01702700159666999
-119	38	0.29239035368517813
-118	38	0.3811346954022994
-117	38	0.1710706424756494
-116	38	0.3778339816755672
-115	38	0.22285592267668894
-114	38	0.36603746090281675
-113	38	0.12750302643367561
-112	38	0.06445576524508384
-111	38	0.6338774257650402
-110	38	0.6099170874554453
-109	38	0.16336667001196356
-108	38	-1
-107	38	-1
-106	38	-1
-105	38	0.4949065282580471
-104	38	0.6833613817616345
-103	38	0.7078465232653551
-102	38	0.6706168294123991
-101	38	0.5853567469198093
-100	38	0.40294621202179987
-99	38	0.35267246042159905
-98	38	0.3549106511104437
-97	38	0.5146742399449588
-96	38	0.5266783998356844
-95	38	0.5489412415902649
-94	38	0.60038439425543
-93	38	0.572943949503663
-92	38	0.6016050690881752
-91	38	0.6011526589919383
-90	38	0.6371093941081184
-89	38	0.7220267785249149
-88	38	0.7422347412606145
-87	38	0.8462019859091604
-86	38	0.8605982045576411
-85	38	0.8163489055501094
-84	38	0.8173815828030663
-83	38	0.8651044410733746
-82	38	0.7774943888334301
-81	38	0.3225254023545715
-80	38	0.2451209717660371
-79	38	0.8494756691381022
-78	38	0.9479123242889038
-77	38	0.9181554874669682
-76	38	0.8667044781865285
-75	38	-1
-74	38	-1
-73	38	-1
-72	38	-1
-71	38	-1
-70	38	-1
-69	38	-1
-68	38	-1
-67	38	-1
-126	39	-1
-125	39	-1
-124	39	0.03370650790567235
-123	39	0.4022529405487116
-122	39	0.2979466923041741
-121	39	0.03857991491846844
-120	39	0.3017867533164036
-119	39	0.3573297777784429
-118	39	0.2144336498083968
-117	39	0.09642566094009826
-116	39	0.09303323993626039
-115	39	0.10029342587428461
-114	39	0.5688784316923888
-113	39	0.5516940499327183
-112	39	0.052299495670771155
-111	39	0.21599052230310692
-110	39	0.3291057385372685
-109	39	0.14225104373730957
-108	39	-1
-107	39	-1
-106	39	-1
-105	39	0.34052540366400735
-104	39	0.46984186784668036
-103	39	0.6645478747060667
-102	39	0.7351327351767882
-101	39	0.6794587951861769
-100	39	0.628361146530832
-99	39	0.4467820472973851
-98	39	0.451814302911989
-97	39	0.5472740491227387
-96	39	0.62353091816615
-95	39	0.6188409865028026
-94	39	0.6199729938203044
-93	39	0.6387797666342082
-92	39	0.616102769017288
-91	39	0.6989631231991165
-90	39	0.7577287348314714
-89	39	0.7890232235000342
-88	39	0.8366140158088193
-87	39	0.7711083635820816
-86	39	0.7353733907851443
-85	39	0.7582025635574454
-84	39	0.7305851578997284
-83	39	0.6473788320524089
-82	39	0.6681817463329014
-81	39	0.5568023463594456
-80	39	0.1910165496794828
-79	39	0.5521379486957411
-78	39	0.8259722304191869
-77	39	0.8508429072581749
-76	39	0.8505299520830646
-75	39	0.8472590747881495
-74	39	-1
-73	39	-1
-72	39	-1
-71	39	-1
-70	39	-1
-69	39	-1
-68	39	-1
-67	39	-1
-126	40	-1
-125	40	-1
-124	40	0.0390604806920406
-123	40	0.4658515771266618
-122	40	0.06018413287332227
-121	40	0.05487249976079412
-120	40	0.3311407796025806
-119	40	0.4861285377800778
-118	40	0.3342537108711331
-117	40	0.2047878868202192
-116	40	0.06307958554857927
-115	40	0.23649943081628266
-114	40	0.4516597894782524
-113	40	0.5680488105318302
-112	40	0.059483154434774047
-111	40	-1
-110	40	0.08498934727146766
-109	40	0.060902264921887
-108	40	-1
-107	40	-1
-106	40	-1
-105	40	0.4839935025791678
-104	40	0.4980589951370357
-103	40	0.676779128190686
-102	40	0.7258030980691713
-101	40	0.7304566461213059
-100	40	0.7574823738239278
-99	40	0.7605305534882576
-98	40	0.5875059988531212
-97	40	0.5771990549240074
-96	40	0.6632482595960372
-95	40	0.6483144239880422
-94	40	0.623909158072948
-93	40	0.6469592513842841
-92	40	0.6569832636323732
-91	40	0.6976118789029957
-90	40	0.7285356101554983
-89	40	0.7091194820021312
-88	40	0.6752779534864057
-87	40	0.5797774277011347
-86	40	0.6902606123464651
-85	40	0.5548529704599683
-84	40	0.6620036407929308
-83	40	0.5147182931091778
-82	40	0.5195161597014187
-81	40	0.4606688018577528
-80	40	0.44740702233626367
-79	40	0.21334129969180554
-78	40	0.44991580794952907
-77	40	0.5472349531086335
-76	40	0.5026361282525101
-75	40	0.627720458261404
-74	40	0.6403552050590616
-73	40	0.5337426193412845
-72	40	-1
-71	40	-1
-70	40	-1
-69	40	-1
-68	40	-1
-67	40	-1
-126	41	-1
-125	41	-1
-124	41	0.022075939424373855
-123	41	0.05339891674110965
-122	41	0.06627549763941447
-121	41	0.06231621249039084
-120	41	0.07469216799276668
-119	41	0.3313831094182391
-118	41	0.1656367361113514
-117	41	0.08520476817981024
-116	41	0.02786536791827848
-115	41	0.0822739607358169
-114	41	0.39973588678318084
-113	41	0.5480116356472219
-112	41	0.031127494440275554
-111	41	0.020872666994462115
-110	41	0.05019650423644596
-109	41	0.03868823426032352
-108	41	0.03579462414841071
-107	41	-1
-106	41	0.030059784165684045
-105	41	0.2102646491502182
-104	41	0.4542108511641867
-103	41	0.5303657712712948
-102	41	0.5103596487232486
-101	41	0.5479889075816057
-100	41	0.6210911585299412
-99	41	0.7019140304838543
-98	41	0.8164565598856002
-97	41	0.8150722990990987
-96	41	0.7651267669551135
-95	41	0.7642643163664425
-94	41	0.7744924135494065
-93	41	0.7520345593799708
-92	41	0.5934537372095005
-91	41	0.5706258738730784
-90	41	0.6990789147432847
-89	41	0.6974655026779367
-88	41	0.6650654760028573
-87	41	0.5896727411085328
-86	41	0.5807801749911402
-85	41	0.5320899241995629
-84	41	0.6357068012193092
-83	41	0.48739494933745814
-82	41	0.47160717447400663
-81	41	0.29332865802370395
-80	41	0.13828932677879616
-79	41	0.08346536032355038
-78	41	0.09403410725046805
-77	41	0.12952212044060274
-76	41	0.0866837572990528
-75	41	0.2099401989987118
-74	41	0.2687510142282367
-73	41	0.2937736043354299
-72	41	0.2850092787561706
-71	41	0.2798022695703844
-70	41	-1
-69	41	-1
-68	41	-1
-67	41	-1
-126	42	-1
-125	42	-1
-124	42	0.06330457469195287
-123	42	0.027053791719445504
-122	42	0.024141073196810924
-121	42	0.035505191118246085
-120	42	0.06597485116156783
-119	42	0.08929551133798438
-118	42	0.13336762496484397
-117	42	0.07918235456586728
-116	42	0.25270791807458304
-115	42	0.2773853128246992
-114	42	0.22027706353766363
-113	42	0.09101567983993455
-112	42	0.023709460683579774
-111	42	-1
-110	42	-1
-109	42	0.03526231788669769
-108	42	0.06774551712288504
-107	42	0.08420397569050996
-106	42	0.06618349106267923
-105	42	0.2569001144540489
-104	42	0.33693135759412485
-103	42	0.4481904391165161
-102	42	0.41383832413906696
-101	42	0.4834771171871222
-100	42	0.6069864764268338
-99	42	0.6488662576799583
-98	42	0.6719650807122246
-97	42	0.731979145924189
-96	42	0.5812168718568278
-95	42	0.6239245907100949
-94	42	0.5653982317190825
-93	42	0.5443520429584757
-92	42	0.4903552097356183
-91	42	0.5693920111504076
-90	42	0.48514159725175593
-89	42	0.5172206250741819
-88	42	0.40079260153763313
-87	42	0.4827774107719994
-86	42	0.49833902735289964
-85	42	0.3851874929793192
-84	42	0.512449134261792
-83	42	0.43056814458641324
-82	42	0.17870902155490456
-81	42	0.16315303554828464
-80	42	0.1437553797939266
-79	42	0.07672487077972324
-78	42	0.09409886820780411
-77	42	0.13287238696224624
-76	42	0.0775536688663007
-75	42	0.055712951826695785
-74	42	0.10298669229669159
-73	42	0.08899195604186341
-72	42	0.23662353727828325
-71	42	0.36851079821621163
-70	42	-1
-69	42	-1
-68	42	-1
-67	42	-1
-126	43	-1
-125	43	-1
-124	43	0.04433107327818301
-123	43	0.014066513917853662
-122	43	0.010465346855067054
-121	43	0.0335589036168209
-120	43	0.05053168240904775
-119	43	0.07333264619126724
-118	43	0.20664548061768334
-117	43	0.44922545464782865
-116	43	0.0551730807668468
-115	43	0.011351427617143769
-114	43	0.04204493759462428
-113	43	0.13634005376356656
-112	43	0.023699003902773637
-111	43	-1
-110	43	-1
-109	43	0.09171111188222335
-108	43	0.08314184548338621
-107	43	0.14116264063458256
-106	43	0.14959042248668045
-105	43	0.3643900035046116
-104	43	0.2782172909698402
-103	43	0.43289332858319873
-102	43	0.4511111358448999
-101	43	0.5686855704936208
-100	43	0.5953545704503159
-99	43	0.6320409419445703
-98	43	0.5888397528271422
-97	43	0.4800752963042949
-96	43	0.4058459951885714
-95	43	0.4260780889569006
-94	43	0.38489006397248987
-93	43	0.3196748072112879
-92	43	0.4216757655312891
-91	43	0.3137214663399686
-90	43	0.32281703243107895
-89	43	0.3000653595565951
-88	43	0.23044921039613522
-87	43	0.17092088977664482
-86	43	0.18319826346354956
-85	43	0.3013464274427082
-84	43	0.28272174104090986
-83	43	0.18769809309658855
-82	43	0.07832777929869793
-81	43	0.07517880113101588
-80	43	0.13632428441433656
-79	43	0.2796294988592475
-78	43	0.3439400476653366
-77	43	0.269779491933267
-76	43	0.08119767926808519
-75	43	0.03324933894532609
-74	43	0.09735353655715823
-73	43	0.037940864379200655
-72	43	0.0778571493375143
-71	43	0.13320679817954742
-70	43	0.15358940224906834
-69	43	-1
-68	43	-1
-67	43	-1
-126	44	-1
-125	44	-1
-124	44	0.041362078942709095
-123	44	0.024196899124894648
-122	44	0.022295135249293677
-121	44	0.03366972304589376
-120	44	0.03168314794371334
-119	44	0.01140807848983134
-118	44	0.1436929945273998
-117	44	0.07828504492347142
-116	44	-1
-115	44	-1
-114	44	-1
-113	44	-1
-112	44	-1
-111	44	-1
-110	44	-1
-109	44	0.12986750285994825
-108	44	-1
-107	44	0.13911323318705376
-106	44	0.18334518216918713
-105	44	0.1209750863923704
-104	44	0.19861473843036237
-103	44	0.5242044078043501
-102	44	0.42630312486584127
-101	44	0.4954156182216233
-100	44	0.42942004991382504
-99	44	0.45821922145245053
-98	44	0.33547577931777833
-97	44	0.26416936355897935
-96	44	0.3598444839125046
-95	44	0.39968238697440533
-94	44	0.3608881978392998
-93	44	0.3259140634068136
-92	44	0.2856460948366418
-91	44	0.14700086338590002
-90	44	0.15760322540245744
-89	44	0.1832633237205151
-88	44	0.13557935569581692
-87	44	0.1300303312115172
-86	44	0.0961329271962069
-85	44	0.081858140019288
-84	44	0.08652356652546894
-83	44	-1
-82	44	0.05059569511731002
-81	44	0.03942298679143969
-80	44	0.06498188722820203
-79	44	0.053470449352563454
-78	44	0.07945155587638814
-77	44	0.12081448408179596
-76	44	0.10635601111037638
-75	44	0.04038809715303386
-74	44	0.07923993233209502
-73	44	0.03329154299902157
-72	44	0.022443716003186415
-71	44	0.042466621777957646
-70	44	0.09139616449395399
-69	44	0.07312199537077003
-68	44	0.04919902274929719
-67	44	-1
-126	45	-1
-125	45	-1
-124	45	0.015143906535459944
-123	45	0.050334574896786055
-122	45	0.02896251150549865
-121	45	0.21229283438339178
-120	45	0.19886635588764925
-119	45	0.06773922247755182
-118	45	0.012518387519504749
-117	45	0.03207074564049045
-116	45	-1
-115	45	-1
-114	45	-1
-113	45	0.012496367484574611
-112	45	0.013366227609698692
-111	45	-1
-110	45	0.02589421797075412
-109	45	0.13840151737429673
-108	45	0.1632967929015855
-107	45	0.16459879305553776
-106	45	0.19445289290395185
-105	45	0.18329793024017765
-104	45	0.20859468816111898
-103	45	0.2991833890202118
-102	45	0.4397859184574994
-101	45	0.4203455657403686
-100	45	0.3000942700301834
-99	45	0.3228088578099479
-98	45	0.262077530388967
-97	45	0.3043743014977982
-96	45	0.24201480279848894
-95	45	0.26829895019719635
-94	45	0.19722797100946377
-93	45	0.17721620853402384
-92	45	0.1464602253707504
-91	45	0.06438040721024031
-90	45	0.05649366555716917
-89	45	0.05287312211696125
-88	45	0.08698767736659724
-87	45	0.058329017650915055
-86	45	0.08547645741850142
-85	45	0.07020673280128459
-84	45	0.06197743336912146
-83	45	0.046605077038321674
-82	45	0.03867185041154166
-81	45	0.0402847171903771
-80	45	0.03380035985168581
-79	45	0.020103697968513117
-78	45	0.02699125212654725
-77	45	0.06019944391999459
-76	45	0.06710169556046053
-75	45	0.07614002059742637
-74	45	0.11595007008755544
-73	45	0.07643825397201007
-72	45	0.028840686267861754
-71	45	0.01775620960214942
-70	45	0.028555844681076137
-69	45	0.04621926110965151
-68	45	0.05819539907256398
-67	45	-1
-126	46	-1
-125	46	-1
-124	46	0.012901386290412114
-123	46	0.017435690564214408
-122	46	-1
-121	46	0.11179127367612057
-120	46	0.418508801326496
-119	46	0.43779370529854805
-118	46	0.1393791141423097
-117	46	0.06690994738218982
-116	46	0.01237035766399258
-115	46	0.0038160991774217334
-114	46	-1
-113	46	0.0039454400158179855
-112	46	0.0208888366569466
-111	46	-1
-110	46	0.038331300745901443
-109	46	0.18913415142522275
-108	46	0.27056851122845943
-107	46	0.3009216557966341
-106	46	0.32658747822010625
-105	46	0.21255709725002567
-104	46	0.15670335300698385
-103	46	0.16703929158770692
-102	46	0.21170677764946347
-101	46	0.24132899510991168
-100	46	0.1722486390518487
-99	46	0.2095153431746169
-98	46	0.23496539862454985
-97	46	0.26956357530991304
-96	46	0.1323198704930503
-95	46	0.1409434597746442
-94	46	0.09062888183435504
-93	46	0.04985834242066244
-92	46	0.04993420552363079
-91	46	0.04397495161400599
-90	46	0.05438877544081925
-89	46	0.042592171425359295
-88	46	0.04804427801306574
-87	46	0.042614443059040504
-86	46	0.03588873985222268
-85	46	0.03156016946719147
-84	46	0.024633887807720935
-83	46	0.02676785768901216
-82	46	0.032029120544515816
-81	46	0.04756772753108578
-80	46	0.035749848923835446
-79	46	0.02508316648158414
-78	46	0.02256872036407555
-77	46	0.02671186340488683
-76	46	0.02032912109634951
-75	46	0.016113307170180925
-74	46	0.026502896144805648
-73	46	0.04474515712154942
-72	46	0.040598646024594766
-71	46	0.023082285792424297
-70	46	0.021800419150424907
-69	46	0.027203664138301865
-68	46	0.034516007713325574
-67	46	-1
-126	47	-1
-125	47	-1
-124	47	-1
-123	47	0.03815753205756243
-122	47	-1
-121	47	0.025935606432959172
-120	47	0.3550355806464255
-119	47	0.20326404952211669
-118	47	0.13638311549776289
-117	47	0.030991020356396646
-116	47	0.009499223925413783
-115	47	0.03214045533013824
-114	47	-1
-113	47	0.01061016522555454
-112	47	0.07295192770941222
-111	47	0.06931387524087775
-110	47	0.09922940633824953
-109	47	0.2056128781896338
-108	47	0.21208014458416852
-107	47	0.24561532122285973
-106	47	0.18420869901278822
-105	47	0.19883352645953697
-104	47	0.1773193266095048
-103	47	0.1640549095100306
-102	47	0.1270898058826781
-101	47	0.16207738073915223
-100	47	0.1400242919061804
-99	47	0.13555491601044442
-98	47	0.16275815645270825
-97	47	0.17865461449412703
-96	47	0.07516652984620581
-95	47	0.06790444522615688
-94	47	0.051721669676654446
-93	47	0.04151544755536272
-92	47	0.030010959978308258
-91	47	-1
-90	47	0.0042006620694867115
-89	47	0.04548826198295171
-88	47	0.037495777770773335
-87	47	-1
-86	47	-1
-85	47	-1
-84	47	0.004100097674563469
-83	47	0.013242112729896019
-82	47	0.016496541639546534
-81	47	0.017702029822028023
-80	47	0.022291604448976755
-79	47	0.015899804585401266
-78	47	0.01525350818916522
-77	47	0.014709816382483226
-76	47	0.0145927144671246
-75	47	0.004080421155732425
-74	47	0.015283299726037954
-73	47	0.01722232734082474
-72	47	-1
-71	47	-1
-70	47	0.017303729357561762
-69	47	0.022580373408088404
-68	47	0.017548398386887234
-67	47	-1
-126	48	-1
-125	48	-1
-124	48	0.011985030903154403
-123	48	0.016323861653609877
-122	48	-1
-121	48	-1
-120	48	0.05202083836258036
-119	48	0.03335561369658706
-118	48	0.030097450088747014
-117	48	0.011697007387182512
-116	48	0.009597670214271409
-115	48	0.003811292986558547
-114	48	-1
-113	48	0.03232164477866652
-112	48	0.0816248920767625
-111	48	0.14263029378035727
-110	48	0.09186793553497517
-109	48	0.14104948666839948
-108	48	0.1316274033877164
-107	48	0.09741313459588517
-106	48	0.14643875062233278
-105	48	0.14456249736359114
-104	48	0.11957722617895293
-103	48	0.06373943834740961
-102	48	0.09477493930530873
-101	48	0.102995072686318
-100	48	0.08333189139501405
-99	48	0.0658424671941885
-98	48	0.13719551757651105
-97	48	0.0941324552381036
-96	48	0.0535723515232995
-95	48	0.047750824079440854
-94	48	0.04065986121663242
-93	48	0.04286073953010145
-92	48	0.026741868192745596
-91	48	0.01183077280941432
-90	48	0.014517419098141002
-89	48	0.015894973702318644
-88	48	-1
-87	48	-1
-86	48	-1
-85	48	-1
-84	48	-1
-83	48	0.012285990710300686
-82	48	0.017573701364628602
-81	48	0.017060528767043594
-80	48	0.015152637666839667
-79	48	0.014018007736334234
-78	48	0.015265501686506646
-77	48	0.00821732174158339
-76	48	0.008351642738752482
-75	48	-1
-74	48	-1
-73	48	0.01675837456731328
-72	48	0.01141670673696342
-71	48	-1
-70	48	0.003985187474273092
-69	48	0.011377957723366144
-68	48	0.008775425480144415
-67	48	-1
-126	49	-1
-125	49	0.004173821159305314
-124	49	-1
-123	49	-1
-122	49	-1
-121	49	-1
-120	49	0.012249125413746662
-119	49	0.003635590523313243
-118	49	-1
-117	49	-1
-116	49	0.0037414214880485447
-115	49	-1
-114	49	0.026873036255380026
-113	49	0.046099251311329886
-112	49	0.08990063907018081
-111	49	0.05446843590783704
-110	49	0.04208589020174385
-109	49	0.047932573779463125
-108	49	0.05767878920579628
-107	49	0.056775428099016166
-106	49	0.06866512458767968
-105	49	0.0785832782980551
-104	49	0.05384037434152912
-103	49	0.03694596809260181
-102	49	0.04140029857008667
-101	49	0.047381899873611376
-100	49	0.04475340843821057
-99	49	0.050077766461549766
-98	49	0.07653841646364955
-97	49	0.04101316104648993
-96	49	0.04478525204816816
-95	49	0.05945956588272299
-94	49	0.045180864427836843
-93	49	0.03374661592664989
-92	49	0.025846900569950673
-91	49	0.017605909746009656
-90	49	0.012301444859608364
-89	49	0.013677717151935808
-88	49	-1
-87	49	-1
-86	49	0.010536957565017935
-85	49	0.00413914645544593
-84	49	0.004207146676553531
-83	49	0.016429668749199725
-82	49	0.01589097898757598
-81	49	0.012970398050736338
-80	49	0.012838728100035664
-79	49	0.013917328017522497
-78	49	0.015035075578300664
-77	49	0.008904565413664356
-76	49	0.00856734807527423
-75	49	-1
-74	49	-1
-73	49	0.003985168300390577
-72	49	0.003929584711475625
-71	49	-1
-70	49	0.0038243888418479245
-69	49	-1
-68	49	-1
-67	49	-1
-126	50	-1
-125	50	-1
-124	50	-1
-123	50	-1
-122	50	0.009170132665496093
-121	50	0.013232657667537409
-120	50	0.014343573714271925
-119	50	-1
-118	50	-1
-117	50	-1
-116	50	-1
-115	50	-1
-114	50	0.02893652949172282
-113	50	0.04980328999505875
-112	50	0.07839871331089272
-111	50	0.09127511650004251
-110	50	0.07980766631682903
-109	50	0.07384305494383596
-108	50	0.054485552105399855
-107	50	0.0600843538593331
-106	50	0.06696466309571031
-105	50	0.05136879541345765
-104	50	0.039789578330781644
-103	50	0.03684879111476672
-102	50	0.043968886119951624
-101	50	0.029167643989076685
-100	50	0.039691105946737575
-99	50	0.04541516085437698
-98	50	0.0396738092340857
-97	50	0.04761223899786253
-96	50	0.05002383640955675
-95	50	0.04531906603176486
-94	50	0.03881915633607495
-93	50	0.0337106373052483
-92	50	0.030290194373597208
-91	50	0.019152735126281527
-90	50	0.01162364100431113
-89	50	0.003956515411545876
-88	50	0.0040939720399897975
-87	50	0.014360652499381057
-86	50	0.017673188561478998
-85	50	0.021283482859998763
-84	50	0.018533453327543133
-83	50	0.01818139091459139
-82	50	0.00874566312498556
-81	50	-1
-80	50	-1
-79	50	-1
-78	50	0.004131842702705584
-77	50	0.004119300271137404
-76	50	0.0040477443704311795
-75	50	-1
-74	50	-1
-73	50	-1
-72	50	-1
-71	50	-1
-70	50	-1
-69	50	-1
-68	50	-1
-67	50	-1
-126	51	-1
-125	51	-1
-124	51	-1
-123	51	-1
-122	51	0.006983813876035892
-121	51	-1
-120	51	-1
-119	51	-1
-118	51	-1
-117	51	-1
-116	51	-1
-115	51	-1
-114	51	0.021891144350621283
-113	51	0.02800416438022015
-112	51	0.03658896817107443
-111	51	0.040346141892155414
-110	51	0.047143423540682815
-109	51	0.04672737834943176
-108	51	0.05265783215220658
-107	51	0.04905875410730284
-106	51	0.04049409505213753
-105	51	0.034462841810699155
-104	51	0.025583327027776034
-103	51	0.029608472124962832
-102	51	0.023602386241121206
-101	51	0.02769086501053581
-100	51	0.046911757209637035
-99	51	0.04107314630411255
-98	51	0.036734263176221915
-97	51	0.039763440120011664
-96	51	0.037122614733940865
-95	51	0.03470559719301842
-94	51	0.032928988263432685
-93	51	0.02861695324762078
-92	51	0.022621862883918414
-91	51	0.019596209257954845
-90	51	0.017851861087185325
-89	51	0.0110863090341629
-88	51	0.010926593305209769
-87	51	0.012386778925228123
-86	51	0.012193942979866394
-85	51	0.004093402603738421
-84	51	0.004332722540732107
-83	51	-1
-82	51	-1
-81	51	-1
-80	51	-1
-79	51	-1
-78	51	-1
-77	51	-1
-76	51	-1
-75	51	-1
-74	51	-1
-73	51	-1
-72	51	-1
-71	51	-1
-70	51	-1
-69	51	-1
-68	51	-1
-67	51	-1
-126	52	-1
-125	52	-1
-124	52	-1
-123	52	-1
-122	52	-1
-121	52	-1
-120	52	-1
-119	52	-1
-118	52	-1
-117	52	-1
-116	52	-1
-115	52	-1
-114	52	0.009636594131089684
-113	52	0.02384468706212815
-112	52	0.027447102297900962
-111	52	0.030588945910664484
-110	52	0.03208662067990213
-109	52	0.032031433569465154
-108	52	0.038093735406220214
-107	52	0.04565400476466303
-106	52	0.03191847040679589
-105	52	0.025048728317963204
-104	52	0.019732351306307263
-103	52	0.012842556142297144
-102	52	0.011289185453252342
-101	52	0.034141747556288675
-100	52	0.03719899412877011
-99	52	0.03802967499707949
-98	52	0.03153189874656121
-97	52	0.02862927784517735
-96	52	0.02814415897599121
-95	52	0.03156551757744635
-94	52	0.032504997602329375
-93	52	0.030410189206937353
-92	52	0.024102979836464554
-91	52	0.020253068125178703
-90	52	0.018271867321970732
-89	52	0.01934667006247038
-88	52	0.015807544539292288
-87	52	0.015285628651280109
-86	52	0.011303085115109234
-85	52	-1
-84	52	-1
-83	52	-1
-82	52	0.004106554689945693
-81	52	-1
-80	52	-1
-79	52	-1
-78	52	-1
-77	52	-1
-76	52	-1
-75	52	-1
-74	52	-1
-73	52	-1
-72	52	-1
-71	52	-1
-70	52	-1
-69	52	-1
-68	52	-1
-67	52	-1
-126	53	-1
-125	53	-1
-124	53	-1
-123	53	-1
-122	53	-1
-121	53	-1
-120	53	-1
-119	53	-1
-118	53	-1
-117	53	-1
-116	53	-1
-115	53	-1
-114	53	-1
-113	53	-1
-112	53	-1
-111	53	-1
-110	53	-1
-109	53	-1
-108	53	-1
-107	53	-1
-106	53	-1
-105	53	-1
-104	53	-1
-103	53	-1
-102	53	-1
-101	53	-1
-100	53	-1
-99	53	-1
-98	53	-1
-97	53	-1
-96	53	-1
-95	53	-1
-94	53	-1
-93	53	-1
-92	53	-1
-91	53	-1
-90	53	-1
-89	53	-1
-88	53	-1
-87	53	-1
-86	53	-1
-85	53	-1
-84	53	-1
-83	53	-1
-82	53	-1
-81	53	-1
-80	53	-1
-79	53	-1
-78	53	-1
-77	53	-1
-76	53	-1
-75	53	-1
-74	53	-1
-73	53	-1
-72	53	-1
-71	53	-1
-70	53	-1
-69	53	-1
-68	53	-1
-67	53	-1
