# Supplementary material for: The impacts of climate change on the abundance and distribution of the Spotted Wing Drosophila (Drosophila suzukii) in the United States and Canada
Source: PeerJ. 2017 Apr 6;5:e3192. doi: 10.7717/peerj.3192 (PMC5385127; doi:10.7717/peerj.3192)
Supplement: Supplemental Information 2 — Raw data used to create consensus maps (shown in Figs. 3 and 4A) coefficient of variance maps (shown in Fig. 4B) and in scatter plots shown in Fig. 5. [file peerj-05-3192-s002.zip › model_gfdl-ems2g_rcp45_year60_norm__mean.txt]

-126	24	-1
-125	24	-1
-124	24	-1
-123	24	-1
-122	24	-1
-121	24	-1
-120	24	-1
-119	24	-1
-118	24	-1
-117	24	-1
-116	24	-1
-115	24	-1
-114	24	-1
-113	24	-1
-112	24	-1
-111	24	-1
-110	24	-1
-109	24	-1
-108	24	-1
-107	24	-1
-106	24	-1
-105	24	-1
-104	24	-1
-103	24	-1
-102	24	-1
-101	24	-1
-100	24	-1
-99	24	-1
-98	24	-1
-97	24	-1
-96	24	-1
-95	24	-1
-94	24	-1
-93	24	-1
-92	24	-1
-91	24	-1
-90	24	-1
-89	24	-1
-88	24	-1
-87	24	-1
-86	24	-1
-85	24	-1
-84	24	-1
-83	24	-1
-82	24	-1
-81	24	-1
-80	24	-1
-79	24	-1
-78	24	-1
-77	24	-1
-76	24	-1
-75	24	-1
-74	24	-1
-73	24	-1
-72	24	-1
-71	24	-1
-70	24	-1
-69	24	-1
-68	24	-1
-67	24	-1
-126	25	-1
-125	25	-1
-124	25	-1
-123	25	-1
-122	25	-1
-121	25	-1
-120	25	-1
-119	25	-1
-118	25	-1
-117	25	-1
-116	25	-1
-115	25	-1
-114	25	-1
-113	25	0.012331530084242556
-112	25	0.009472879104368306
-111	25	0.010260563710275339
-110	25	0.009800030435031075
-109	25	0.00979509386176678
-108	25	0.012843212730859392
-107	25	0.09519320118444086
-106	25	0.3351549114087126
-105	25	0.2929923855368317
-104	25	0.09849698273237553
-103	25	0.09833110526583091
-102	25	0.29921454424102145
-101	25	0.2878843977628475
-100	25	0.03997415921823685
-99	25	0.007058963055856699
-98	25	0.007968042656183198
-97	25	-1
-96	25	-1
-95	25	-1
-94	25	-1
-93	25	-1
-92	25	-1
-91	25	-1
-90	25	-1
-89	25	-1
-88	25	-1
-87	25	-1
-86	25	-1
-85	25	-1
-84	25	-1
-83	25	-1
-82	25	0.013336600687622192
-81	25	0.013766347254725591
-80	25	-1
-79	25	-1
-78	25	-1
-77	25	-1
-76	25	-1
-75	25	-1
-74	25	-1
-73	25	-1
-72	25	-1
-71	25	-1
-70	25	-1
-69	25	-1
-68	25	-1
-67	25	-1
-126	26	-1
-125	26	-1
-124	26	-1
-123	26	-1
-122	26	-1
-121	26	-1
-120	26	-1
-119	26	-1
-118	26	-1
-117	26	-1
-116	26	-1
-115	26	-1
-114	26	0.011795891308217168
-113	26	0.03778552319492627
-112	26	0.009995548853322322
-111	26	-1
-110	26	0.009515025168760564
-109	26	0.011606591775040413
-108	26	0.20357712628770155
-107	26	0.1345037850647053
-106	26	0.4831575493608222
-105	26	0.18505741923095523
-104	26	0.08270400753786117
-103	26	0.18375521330850766
-102	26	0.2052443655207949
-101	26	0.07538685178598169
-100	26	0.03453910896816733
-99	26	0.045393811437679225
-98	26	0.010192363613133902
-97	26	-1
-96	26	-1
-95	26	-1
-94	26	-1
-93	26	-1
-92	26	-1
-91	26	-1
-90	26	-1
-89	26	-1
-88	26	-1
-87	26	-1
-86	26	-1
-85	26	-1
-84	26	-1
-83	26	0.011336304568051242
-82	26	0.012099758998326448
-81	26	0.013328809544141411
-80	26	-1
-79	26	-1
-78	26	-1
-77	26	-1
-76	26	-1
-75	26	-1
-74	26	-1
-73	26	-1
-72	26	-1
-71	26	-1
-70	26	-1
-69	26	-1
-68	26	-1
-67	26	-1
-126	27	-1
-125	27	-1
-124	27	-1
-123	27	-1
-122	27	-1
-121	27	-1
-120	27	-1
-119	27	-1
-118	27	-1
-117	27	-1
-116	27	-1
-115	27	0.00751978927061335
-114	27	0.009645290655949743
-113	27	0.09135886427762584
-112	27	0.012737767600758986
-111	27	0.010294265783869938
-110	27	0.011603814835665329
-109	27	0.18595662755537581
-108	27	0.18357296789347402
-107	27	0.42579898269926547
-106	27	0.2607826479543291
-105	27	0.26588144161781924
-104	27	0.16300566789320275
-103	27	0.391874576245505
-102	27	0.0976824574968805
-101	27	0.04772128694725321
-100	27	0.0458577445696525
-99	27	0.06834842816720037
-98	27	0.08630403960033398
-97	27	0.10848147807625537
-96	27	-1
-95	27	-1
-94	27	-1
-93	27	-1
-92	27	-1
-91	27	-1
-90	27	-1
-89	27	-1
-88	27	-1
-87	27	-1
-86	27	-1
-85	27	-1
-84	27	-1
-83	27	0.011450001950124147
-82	27	0.011373701121447652
-81	27	0.012213230035054532
-80	27	-1
-79	27	-1
-78	27	-1
-77	27	-1
-76	27	-1
-75	27	-1
-74	27	-1
-73	27	-1
-72	27	-1
-71	27	-1
-70	27	-1
-69	27	-1
-68	27	-1
-67	27	-1
-126	28	-1
-125	28	-1
-124	28	-1
-123	28	-1
-122	28	-1
-121	28	-1
-120	28	-1
-119	28	-1
-118	28	-1
-117	28	-1
-116	28	0.05037710630945131
-115	28	0.05654046292486634
-114	28	0.04482239793812485
-113	28	0.010211102575875495
-112	28	0.012256861373858254
-111	28	0.011154247150597379
-110	28	0.12375851682816844
-109	28	0.26264490895539094
-108	28	0.22657682502391824
-107	28	0.3601675123907708
-106	28	0.23115736267267833
-105	28	0.23787099942787004
-104	28	0.12614034327983945
-103	28	0.44682567021838676
-102	28	0.14937453392266675
-101	28	0.06359425932086857
-100	28	0.06647037911068165
-99	28	0.08075929884198167
-98	28	0.10217411250878843
-97	28	0.14493184245952462
-96	28	0.15760272033433262
-95	28	-1
-94	28	-1
-93	28	-1
-92	28	-1
-91	28	-1
-90	28	-1
-89	28	-1
-88	28	-1
-87	28	-1
-86	28	-1
-85	28	-1
-84	28	-1
-83	28	0.01598777716431746
-82	28	0.01596440934574317
-81	28	0.011163074619045352
-80	28	-1
-79	28	-1
-78	28	-1
-77	28	-1
-76	28	-1
-75	28	-1
-74	28	-1
-73	28	-1
-72	28	-1
-71	28	-1
-70	28	-1
-69	28	-1
-68	28	-1
-67	28	-1
-126	29	-1
-125	29	-1
-124	29	-1
-123	29	-1
-122	29	-1
-121	29	-1
-120	29	-1
-119	29	-1
-118	29	-1
-117	29	-1
-116	29	0.04385368662786309
-115	29	0.07204528365982091
-114	29	0.07349997339039231
-113	29	0.05604655867624263
-112	29	0.05796273102307067
-111	29	0.1217722428962402
-110	29	0.14219718851022392
-109	29	0.24779613056085847
-108	29	0.28910367898169287
-107	29	0.4316809780213994
-106	29	0.22494009564680847
-105	29	0.10066250908304226
-104	29	0.12220118603090062
-103	29	0.18395494904564103
-102	29	0.1219406737627491
-101	29	0.13119588814686484
-100	29	0.14313302362680627
-99	29	0.14460979605816776
-98	29	0.13930422376313728
-97	29	0.1490349597867565
-96	29	0.15434086879387018
-95	29	0.16931848632579496
-94	29	0.1793371205336662
-93	29	0.2257874035448487
-92	29	0.19595647135838165
-91	29	0.18290510882955419
-90	29	0.1749498369144378
-89	29	-1
-88	29	-1
-87	29	-1
-86	29	0.20346822798812564
-85	29	0.19752964632978687
-84	29	0.2119622018239132
-83	29	0.13663714605831273
-82	29	0.13666214693049056
-81	29	0.13911029630943916
-80	29	-1
-79	29	-1
-78	29	-1
-77	29	-1
-76	29	-1
-75	29	-1
-74	29	-1
-73	29	-1
-72	29	-1
-71	29	-1
-70	29	-1
-69	29	-1
-68	29	-1
-67	29	-1
-126	30	-1
-125	30	-1
-124	30	-1
-123	30	-1
-122	30	-1
-121	30	-1
-120	30	-1
-119	30	-1
-118	30	-1
-117	30	0.026217727199050245
-116	30	0.030333016668089897
-115	30	0.08101264662525169
-114	30	0.06464306134136553
-113	30	0.06163478205889525
-112	30	0.16417307674500803
-111	30	0.24291734083128785
-110	30	0.28697740764805957
-109	30	0.2974922525823244
-108	30	0.3688746436814528
-107	30	0.3610563574655195
-106	30	0.2401511294773003
-105	30	0.37244366081981717
-104	30	0.28424317458886283
-103	30	0.21379095997269637
-102	30	0.1590053038700284
-101	30	0.23366470790647673
-100	30	0.23384911389071092
-99	30	0.21517288248084224
-98	30	0.13006306710849527
-97	30	0.1363942457027354
-96	30	0.14093248857259985
-95	30	0.2108648664978679
-94	30	0.21302160092191766
-93	30	0.1569253023884952
-92	30	0.16707391681359626
-91	30	0.21445861326812093
-90	30	0.1753289186014439
-89	30	0.21673849078348878
-88	30	0.21568992259082737
-87	30	0.22599811983713985
-86	30	0.20954307515591403
-85	30	0.21143575248182525
-84	30	0.202324884697156
-83	30	0.20948078342052148
-82	30	0.1968385073665589
-81	30	-1
-80	30	-1
-79	30	-1
-78	30	-1
-77	30	-1
-76	30	-1
-75	30	-1
-74	30	-1
-73	30	-1
-72	30	-1
-71	30	-1
-70	30	-1
-69	30	-1
-68	30	-1
-67	30	-1
-126	31	-1
-125	31	-1
-124	31	-1
-123	31	-1
-122	31	-1
-121	31	-1
-120	31	-1
-119	31	-1
-118	31	-1
-117	31	0.028002501396653657
-116	31	0.0781300264216101
-115	31	0.17518287908846802
-114	31	0.17088958490602038
-113	31	0.2025421575219562
-112	31	0.2395781203365961
-111	31	0.319040479058987
-110	31	0.35132180537162394
-109	31	0.38473317484794406
-108	31	0.3709049427182598
-107	31	0.2722797007415242
-106	31	0.35693795715095555
-105	31	0.32983278410292466
-104	31	0.1333471790589028
-103	31	0.1396334252962622
-102	31	0.16654072387673083
-101	31	0.16918531669688813
-100	31	0.1945508200014834
-99	31	0.18466721669209
-98	31	0.18748833082186647
-97	31	0.17493684543989424
-96	31	0.18540862863996285
-95	31	0.178688987185954
-94	31	0.200486296426166
-93	31	0.17512016646297143
-92	31	0.17652194563091286
-91	31	0.21522014376296517
-90	31	0.1987267045511408
-89	31	0.2234147244381047
-88	31	0.2205940779639993
-87	31	0.2211517854111446
-86	31	0.23462690944979656
-85	31	0.20645404109215554
-84	31	0.21292984687924485
-83	31	0.24919083877505266
-82	31	0.2345788437999193
-81	31	-1
-80	31	-1
-79	31	-1
-78	31	-1
-77	31	-1
-76	31	-1
-75	31	-1
-74	31	-1
-73	31	-1
-72	31	-1
-71	31	-1
-70	31	-1
-69	31	-1
-68	31	-1
-67	31	-1
-126	32	-1
-125	32	-1
-124	32	-1
-123	32	-1
-122	32	-1
-121	32	-1
-120	32	-1
-119	32	-1
-118	32	0.04890273762823937
-117	32	0.058963685321233146
-116	32	0.1971827393529535
-115	32	0.1177200158591391
-114	32	0.12620803176167666
-113	32	0.14476728378197254
-112	32	0.1626373609928592
-111	32	0.266794296134723
-110	32	0.3510872573463328
-109	32	0.4773999317409782
-108	32	0.4433416822341445
-107	32	0.29368726574542864
-106	32	0.5408546332564725
-105	32	0.3580946379816654
-104	32	0.2592112313682473
-103	32	0.24043227471366144
-102	32	0.1879401236126176
-101	32	0.14871237090482112
-100	32	0.16104098094705324
-99	32	0.15652129465421866
-98	32	0.1693985583298033
-97	32	0.16374756620297357
-96	32	0.1681413689422573
-95	32	0.18458450711009652
-94	32	0.2123494768382773
-93	32	0.16119300645261941
-92	32	0.1583540372293197
-91	32	0.17376310453030205
-90	32	0.16348333139567997
-89	32	0.18883549716053505
-88	32	0.1975716043965993
-87	32	0.20994071341995002
-86	32	0.19094389469441833
-85	32	0.23965692031717903
-84	32	0.2331889056735705
-83	32	0.23718113248806752
-82	32	0.24316000735902962
-81	32	0.2396607644467956
-80	32	0.24546631677292893
-79	32	-1
-78	32	-1
-77	32	-1
-76	32	-1
-75	32	-1
-74	32	-1
-73	32	-1
-72	32	-1
-71	32	-1
-70	32	-1
-69	32	-1
-68	32	-1
-67	32	-1
-126	33	-1
-125	33	-1
-124	33	-1
-123	33	-1
-122	33	-1
-121	33	-1
-120	33	-1
-119	33	0.052014152757106094
-118	33	0.06693951257371773
-117	33	0.19671735648839975
-116	33	0.12346722346374411
-115	33	0.10668211676295852
-114	33	0.1512784162784579
-113	33	0.13033655214496354
-112	33	0.14621488385256987
-111	33	0.34653765044366025
-110	33	0.3775327178922347
-109	33	0.1409025773158753
-108	33	0.6355258184745877
-107	33	0.4123044135378086
-106	33	0.6882026468001549
-105	33	0.32326963894269783
-104	33	0.40979888280801413
-103	33	0.34546967454064753
-102	33	0.23459941129633496
-101	33	0.15897315721919592
-100	33	0.1551914596347216
-99	33	0.17509228483185954
-98	33	0.17811556650825922
-97	33	0.1762155937538786
-96	33	0.18102881815835886
-95	33	0.19841208452184123
-94	33	0.21054284815585128
-93	33	0.22217705499827106
-92	33	0.20498569581598758
-91	33	0.21165545711611525
-90	33	0.2777528434166287
-89	33	0.27637551328717325
-88	33	0.33349592162165775
-87	33	0.372849267936489
-86	33	0.42451451027986664
-85	33	0.361445923992672
-84	33	0.3382312626506705
-83	33	0.3267176267933776
-82	33	0.2387090758029624
-81	33	0.23236558851145853
-80	33	0.3202606488236075
-79	33	0.3180021151130693
-78	33	-1
-77	33	-1
-76	33	-1
-75	33	-1
-74	33	-1
-73	33	-1
-72	33	-1
-71	33	-1
-70	33	-1
-69	33	-1
-68	33	-1
-67	33	-1
-126	34	-1
-125	34	-1
-124	34	-1
-123	34	-1
-122	34	-1
-121	34	0.016954682949564176
-120	34	0.028635682857248945
-119	34	0.12862695266118057
-118	34	0.2500530929483417
-117	34	0.28038306050145595
-116	34	0.15279898933997604
-115	34	0.11837329341923358
-114	34	0.1859861459813366
-113	34	0.462996791788565
-112	34	0.6566707761129339
-111	34	0.4627328469277875
-110	34	0.46492774205460025
-109	34	0.18349466362790245
-108	34	0.4778453270021485
-107	34	0.8428958473766434
-106	34	0.778735921109107
-105	34	0.3828512255431283
-104	34	0.4116037905175704
-103	34	0.40725613603991234
-102	34	0.2772289661807319
-101	34	0.13897263718608963
-100	34	0.11735091394415462
-99	34	0.13266870421124866
-98	34	0.16345023072727846
-97	34	0.17162923846856984
-96	34	0.19191334490064046
-95	34	0.2359526384525012
-94	34	0.22752287374035776
-93	34	0.22079831254868879
-92	34	0.20674908505506223
-91	34	0.20344946564260052
-90	34	0.30064824558507325
-89	34	0.31863885636863315
-88	34	0.34460346400038083
-87	34	0.44125169162747635
-86	34	0.46827671784659153
-85	34	0.4369798815465597
-84	34	0.532468164106361
-83	34	0.36978509444820695
-82	34	0.2980690871464184
-81	34	0.311310944536318
-80	34	0.3088885068661673
-79	34	0.34160403276320805
-78	34	0.3302021104926313
-77	34	0.3161183793635898
-76	34	-1
-75	34	-1
-74	34	-1
-73	34	-1
-72	34	-1
-71	34	-1
-70	34	-1
-69	34	-1
-68	34	-1
-67	34	-1
-126	35	-1
-125	35	-1
-124	35	-1
-123	35	-1
-122	35	0.025952140866867125
-121	35	0.044522427690378646
-120	35	0.29098096108291094
-119	35	0.4108747995043224
-118	35	0.19715684993500054
-117	35	0.16442457261182045
-116	35	0.1687496112612234
-115	35	0.14904429419395196
-114	35	0.5231535855113538
-113	35	0.553035192866343
-112	35	0.5154935726807529
-111	35	0.6395990993700024
-110	35	0.4884362314547636
-109	35	0.3453994139526192
-108	35	0.4614319223818788
-107	35	0.6023102938402172
-106	35	0.20791709250612653
-105	35	0.7646793140089904
-104	35	0.31140463467346924
-103	35	0.3912139751976009
-102	35	0.24110696155037956
-101	35	0.2093916014840398
-100	35	0.13397083530878884
-99	35	0.12691494007413465
-98	35	0.15123201548276982
-97	35	0.18314261243868682
-96	35	0.17620979482355678
-95	35	0.21066347525965878
-94	35	0.268714742854385
-93	35	0.2808471152239037
-92	35	0.23493932214432844
-91	35	0.21645038683074147
-90	35	0.251819175884082
-89	35	0.3360735742090516
-88	35	0.416289784520167
-87	35	0.4350429452879342
-86	35	0.4308516187480166
-85	35	0.42184169911651426
-84	35	0.6732360752951819
-83	35	0.7909761535826119
-82	35	0.4729389642942089
-81	35	0.3721231950946287
-80	35	0.39800201597006707
-79	35	0.40427502755193384
-78	35	0.4063574608429568
-77	35	0.40254274676810176
-76	35	0.34059155823524334
-75	35	-1
-74	35	-1
-73	35	-1
-72	35	-1
-71	35	-1
-70	35	-1
-69	35	-1
-68	35	-1
-67	35	-1
-126	36	-1
-125	36	-1
-124	36	-1
-123	36	0.020248300843267352
-122	36	0.024624872341693176
-121	36	0.26644550918209176
-120	36	0.2913766819586953
-119	36	0.0654336145471592
-118	36	0.4207111041191392
-117	36	0.19731287857311144
-116	36	0.3982672422073834
-115	36	0.14532974261073642
-114	36	0.4202889981103905
-113	36	0.712686759461399
-112	36	0.48560289280574415
-111	36	0.6602672352860794
-110	36	0.7040476627177509
-109	36	0.7399417319740017
-108	36	0.3966560935954836
-107	36	0.05293473107507398
-106	36	0.026641718795464897
-105	36	0.289722088134949
-104	36	0.7306784084405489
-103	36	0.5090449751006091
-102	36	0.2961226948901229
-101	36	0.24667122225644422
-100	36	0.138352067463633
-99	36	0.11402114944713279
-98	36	0.12294515137873777
-97	36	0.16490099215021248
-96	36	0.18948837253675235
-95	36	0.2663339639514173
-94	36	0.24830599683284874
-93	36	0.24198607003405562
-92	36	0.27402892936687745
-91	36	0.23257941939051932
-90	36	0.24634216102002063
-89	36	0.3424726470536243
-88	36	0.32067979924851475
-87	36	0.3786354686709516
-86	36	0.40032368319620576
-85	36	0.7496540049517253
-84	36	0.7449069257653675
-83	36	0.8775858903420406
-82	36	0.5491791847957285
-81	36	0.8112989725511374
-80	36	0.4600589788626184
-79	36	0.4558677552069484
-78	36	0.44554461168538706
-77	36	0.42191482175724987
-76	36	0.38104047213768305
-75	36	-1
-74	36	-1
-73	36	-1
-72	36	-1
-71	36	-1
-70	36	-1
-69	36	-1
-68	36	-1
-67	36	-1
-126	37	-1
-125	37	-1
-124	37	-1
-123	37	0.02087027652573364
-122	37	0.2005478492655982
-121	37	0.3028574322691953
-120	37	0.14105222713063223
-119	37	0.041680684333637905
-118	37	0.6228874239626953
-117	37	0.6011775382736416
-116	37	0.5908373907918785
-115	37	0.6102498712310109
-114	37	0.6189696853434935
-113	37	0.17304101611475972
-112	37	0.6636512852534043
-111	37	0.3339960045370083
-110	37	0.6444806763273728
-109	37	0.19441670570812095
-108	37	-1
-107	37	-1
-106	37	0.031668214762823284
-105	37	0.5627772087447495
-104	37	0.686307893083064
-103	37	0.5325225056953445
-102	37	0.3349653705652096
-101	37	0.28824363214317145
-100	37	0.25485355970611395
-99	37	0.13654165077027097
-98	37	0.12367718215384804
-97	37	0.3363202251631113
-96	37	0.1793387199160614
-95	37	0.194589813131341
-94	37	0.41477443984905193
-93	37	0.46130443944593275
-92	37	0.4516311689511802
-91	37	0.5023231730773997
-90	37	0.26120853262090044
-89	37	0.3061530485491123
-88	37	0.349964154192809
-87	37	0.3436625688494371
-86	37	0.35561650252108495
-85	37	0.6014426055080297
-84	37	0.851105823276476
-83	37	0.8756713080244942
-82	37	0.6653214707172257
-81	37	0.6406009113486657
-80	37	0.9246413104385328
-79	37	0.4275205074026619
-78	37	0.43470745846258946
-77	37	0.39959153083062104
-76	37	0.47299190291617915
-75	37	-1
-74	37	-1
-73	37	-1
-72	37	-1
-71	37	-1
-70	37	-1
-69	37	-1
-68	37	-1
-67	37	-1
-126	38	-1
-125	38	-1
-124	38	0.0315685751102241
-123	38	0.13252491879860753
-122	38	0.28822262505042495
-121	38	0.32136009795328624
-120	38	0.03075967109589588
-119	38	0.266506089297728
-118	38	0.32479252222323135
-117	38	0.3016030862281297
-116	38	0.3278919663022288
-115	38	0.2553000025159875
-114	38	0.3020574604781854
-113	38	0.21225190515905576
-112	38	0.10398673653691809
-111	38	0.6263075769478302
-110	38	0.6433575544676221
-109	38	0.24381775570733993
-108	38	-1
-107	38	-1
-106	38	0.022037480357292673
-105	38	0.607082158777144
-104	38	0.6537699079850054
-103	38	0.6111270997388891
-102	38	0.45678763391203225
-101	38	0.3666007615117886
-100	38	0.3196968805589645
-99	38	0.2509282263588133
-98	38	0.25461628992481683
-97	38	0.35829107206976074
-96	38	0.37486708056687723
-95	38	0.3941129352903912
-94	38	0.4185389183517158
-93	38	0.3990232543653085
-92	38	0.42931435973215304
-91	38	0.4033890725892327
-90	38	0.38435247507231596
-89	38	0.44574675117267
-88	38	0.448028536723176
-87	38	0.7042254654039091
-86	38	0.6997816141547024
-85	38	0.7795901409579664
-84	38	0.8478710489993713
-83	38	0.885088022618073
-82	38	0.8867485743750694
-81	38	0.37275402518250966
-80	38	0.3848169226255274
-79	38	0.9332952786325224
-78	38	0.5920901468036623
-77	38	0.5578106119863703
-76	38	0.6678498043375437
-75	38	-1
-74	38	-1
-73	38	-1
-72	38	-1
-71	38	-1
-70	38	-1
-69	38	-1
-68	38	-1
-67	38	-1
-126	39	-1
-125	39	-1
-124	39	0.06320641376658576
-123	39	0.4260394605984665
-122	39	0.31886169429591954
-121	39	0.0760552907429337
-120	39	0.292689166952794
-119	39	0.4902100494153041
-118	39	0.3511794790446767
-117	39	0.19277015556191773
-116	39	0.17566536879747113
-115	39	0.18023165230137564
-114	39	0.42210619581098363
-113	39	0.46344948247820467
-112	39	0.08239638363740148
-111	39	0.32342460132587864
-110	39	0.3390659812580442
-109	39	0.20737433133423003
-108	39	-1
-107	39	-1
-106	39	-1
-105	39	0.3573527209656678
-104	39	0.4892512617583834
-103	39	0.6549803879241204
-102	39	0.5532731360718065
-101	39	0.43223421468032885
-100	39	0.38266848441308327
-99	39	0.3334393539916796
-98	39	0.3282889311420984
-97	39	0.41756909402095677
-96	39	0.4762012367247754
-95	39	0.510802986299466
-94	39	0.49858099239713466
-93	39	0.5186451042483992
-92	39	0.44091502630984036
-91	39	0.524078140773149
-90	39	0.567042041403053
-89	39	0.6107988054577661
-88	39	0.7575662712513259
-87	39	0.8175078498342675
-86	39	0.8162795054485159
-85	39	0.793942680566765
-84	39	0.8135658866513019
-83	39	0.7839470082523455
-82	39	0.8162449924599875
-81	39	0.6426539197448621
-80	39	0.3142734122692458
-79	39	0.6201969073556345
-78	39	0.8375997404323963
-77	39	0.8076575249024306
-76	39	0.7221667946328468
-75	39	0.6798775340740937
-74	39	-1
-73	39	-1
-72	39	-1
-71	39	-1
-70	39	-1
-69	39	-1
-68	39	-1
-67	39	-1
-126	40	-1
-125	40	-1
-124	40	0.06533112313027756
-123	40	0.40677764011034057
-122	40	0.14205723787408595
-121	40	0.10241508612300074
-120	40	0.3343493745152164
-119	40	0.3852077892354457
-118	40	0.2679517532738469
-117	40	0.31392295110931195
-116	40	0.11422818996584898
-115	40	0.34328816371914206
-114	40	0.3689511989148143
-113	40	0.46899774936031713
-112	40	0.09481600882634607
-111	40	-1
-110	40	0.1316111476765884
-109	40	0.0960510406881946
-108	40	0.018490982710115123
-107	40	-1
-106	40	-1
-105	40	0.45562102007486793
-104	40	0.5215475624056095
-103	40	0.6151269586939387
-102	40	0.5949503288882039
-101	40	0.632343982819453
-100	40	0.508662526292771
-99	40	0.5145503111921133
-98	40	0.5138597708281443
-97	40	0.5204675583987357
-96	40	0.6224181782622982
-95	40	0.6206554905067301
-94	40	0.6438814223504056
-93	40	0.6270049450845975
-92	40	0.6189841826692981
-91	40	0.6907371534753316
-90	40	0.7349659691644687
-89	40	0.7688121742369052
-88	40	0.8041092342634101
-87	40	0.7599874181918244
-86	40	0.6855425278117165
-85	40	0.7156594595004109
-84	40	0.687747804894428
-83	40	0.5298357303336526
-82	40	0.6056614208482956
-81	40	0.5543190012146888
-80	40	0.481798607452355
-79	40	0.2400521735372923
-78	40	0.4714963400799522
-77	40	0.5278987940750272
-76	40	0.5488518258259477
-75	40	0.6076834704390641
-74	40	0.5699970640576967
-73	40	0.43639064475406786
-72	40	-1
-71	40	-1
-70	40	-1
-69	40	-1
-68	40	-1
-67	40	-1
-126	41	-1
-125	41	-1
-124	41	0.04306588697866097
-123	41	0.10207400613582945
-122	41	0.13506641224951077
-121	41	0.12399659097721984
-120	41	0.1478852657317731
-119	41	0.25918039415329397
-118	41	0.2837630418644421
-117	41	0.16091171156644354
-116	41	0.0452427305965687
-115	41	0.15557071903088276
-114	41	0.28277438971636404
-113	41	0.5091203611947929
-112	41	0.04655457022584121
-111	41	0.030388186007611378
-110	41	0.07917404900114829
-109	41	0.05755227899364614
-108	41	0.04686586054676243
-107	41	-1
-106	41	0.03282582903425269
-105	41	0.17578361085735594
-104	41	0.3734536380664982
-103	41	0.43987842074924616
-102	41	0.4896049029768809
-101	41	0.529594794131894
-100	41	0.5891906816427471
-99	41	0.696237064761051
-98	41	0.5969129862087407
-97	41	0.606121594028673
-96	41	0.6659237176904881
-95	41	0.6253993896345242
-94	41	0.664821359742535
-93	41	0.6566089520332125
-92	41	0.7062462055587985
-91	41	0.6934985666821336
-90	41	0.6798425534298942
-89	41	0.6774307596028181
-88	41	0.6670365511254741
-87	41	0.6480441190101376
-86	41	0.5777287217371125
-85	41	0.5326213681042183
-84	41	0.6518557933231304
-83	41	0.5585223839178078
-82	41	0.4647809917050043
-81	41	0.2914224186833304
-80	41	0.24337072365132079
-79	41	0.16611612993981179
-78	41	0.1754064465586014
-77	41	0.2413947942628376
-76	41	0.20698901112057125
-75	41	0.22384657639103944
-74	41	0.2925074078996583
-73	41	0.26726132514723905
-72	41	0.3505737714194481
-71	41	0.3338133662912109
-70	41	-1
-69	41	-1
-68	41	-1
-67	41	-1
-126	42	-1
-125	42	-1
-124	42	0.10450973458015322
-123	42	0.05418231481513524
-122	42	0.05265133173837808
-121	42	0.06582033772783132
-120	42	0.11276072388234269
-119	42	0.16242558779875127
-118	42	0.22450410026462764
-117	42	0.15079432718705954
-116	42	0.20692489552806134
-115	42	0.33503600527777483
-114	42	0.2403447576313689
-113	42	0.1482713903131862
-112	42	0.03295166488692507
-111	42	-1
-110	42	-1
-109	42	0.049311830650283626
-108	42	0.09974803647751647
-107	42	0.1213347977814789
-106	42	0.08847793698751368
-105	42	0.20674236951962502
-104	42	0.2804384683453697
-103	42	0.3461620013492801
-102	42	0.3911774138772331
-101	42	0.48157375860568274
-100	42	0.5771207693646626
-99	42	0.6375401985123499
-98	42	0.6821270513832927
-97	42	0.6235546750742427
-96	42	0.6652396309747806
-95	42	0.5786607594896455
-94	42	0.5090791139646005
-93	42	0.6422453757505756
-92	42	0.5695764545470956
-91	42	0.5621944162474056
-90	42	0.4972133801525249
-89	42	0.4550157801053104
-88	42	0.46717548227224914
-87	42	0.4355729955786897
-86	42	0.45429699333880613
-85	42	0.38323241168065436
-84	42	0.47205275679744535
-83	42	0.3874894812548174
-82	42	0.24732159099826434
-81	42	0.23281982246481286
-80	42	0.2326740074265591
-79	42	0.13035407987951692
-78	42	0.16822426558651923
-77	42	0.2243551519333774
-76	42	0.13818403878100124
-75	42	0.11298238331733795
-74	42	0.15756657990406886
-73	42	0.17700697938676685
-72	42	0.299808887833442
-71	42	0.41968196234305594
-70	42	-1
-69	42	-1
-68	42	-1
-67	42	-1
-126	43	-1
-125	43	-1
-124	43	0.05886695261628562
-123	43	0.01938544058822853
-122	43	0.020149466493733836
-121	43	0.05760032593729654
-120	43	0.08274377697613282
-119	43	0.13635962982995947
-118	43	0.1487674607428785
-117	43	0.4145656222387855
-116	43	0.10093478756787905
-115	43	0.0176384146210862
-114	43	0.04812147861125346
-113	43	0.1466923883521189
-112	43	0.03356640855503096
-111	43	-1
-110	43	-1
-109	43	0.1417785150941012
-108	43	0.12492099658920013
-107	43	0.22677525132517248
-106	43	0.25480240752880734
-105	43	0.26791594955566633
-104	43	0.209107163951754
-103	43	0.4022276497300177
-102	43	0.42356518797372933
-101	43	0.49221638577552324
-100	43	0.545618828640393
-99	43	0.5832525769931929
-98	43	0.6063870353875981
-97	43	0.5450011490299839
-96	43	0.4695925138428417
-95	43	0.5180454761468951
-94	43	0.4673495437130382
-93	43	0.38727538848858084
-92	43	0.4209850381050517
-91	43	0.37014609656696773
-90	43	0.376560929407657
-89	43	0.3552838122766535
-88	43	0.29973675662272914
-87	43	0.20603298263211015
-86	43	0.192164644352071
-85	43	0.31495000714110205
-84	43	0.3158673885649022
-83	43	0.2569590203623826
-82	43	0.1357719643605225
-81	43	0.10206503650005748
-80	43	0.19475511070485343
-79	43	0.29217412840908125
-78	43	0.3479232861378348
-77	43	0.3723546472393771
-76	43	0.09346145352807388
-75	43	0.03822328257429856
-74	43	0.11419518282858165
-73	43	0.06954759083907436
-72	43	0.11363747538143633
-71	43	0.19194957886203848
-70	43	0.23149007162333665
-69	43	-1
-68	43	-1
-67	43	-1
-126	44	-1
-125	44	-1
-124	44	0.05506452853246751
-123	44	0.036210770353286736
-122	44	0.0341323355182518
-121	44	0.05926540460118932
-120	44	0.05066325265555934
-119	44	0.015983100607606306
-118	44	0.23406980995502366
-117	44	0.07382470413530139
-116	44	-1
-115	44	-1
-114	44	-1
-113	44	0.015812682204495162
-112	44	-1
-111	44	-1
-110	44	-1
-109	44	0.21178720507178186
-108	44	0.01909242063906644
-107	44	0.2198791540333384
-106	44	0.2528129067727484
-105	44	0.17969206183492933
-104	44	0.2801403659143739
-103	44	0.3100773998195036
-102	44	0.38598297527588643
-101	44	0.4355202440189879
-100	44	0.413578775241598
-99	44	0.4538609511910582
-98	44	0.35631546068713393
-97	44	0.311822999436849
-96	44	0.430087113963104
-95	44	0.4566531361410195
-94	44	0.38219702202480504
-93	44	0.3771150078467945
-92	44	0.3323659626359954
-91	44	0.17273248496229807
-90	44	0.1778359364762725
-89	44	0.21184930039179256
-88	44	0.16676670445012717
-87	44	0.20134872830861011
-86	44	0.11747704067865443
-85	44	0.09602255110471025
-84	44	0.12859440382647094
-83	44	-1
-82	44	0.08825204994525154
-81	44	0.06676553531094939
-80	44	0.09089646505625383
-79	44	0.06899507436987841
-78	44	0.11013237742019993
-77	44	0.1274660816356575
-76	44	0.1491939159493686
-75	44	0.07381253573473898
-74	44	0.12571867686742158
-73	44	0.06563660516776353
-72	44	0.04022567753252148
-71	44	0.08614531726555742
-70	44	0.15266675502241145
-69	44	0.14152607456283314
-68	44	0.07441123787801426
-67	44	-1
-126	45	-1
-125	45	-1
-124	45	0.015167168663852563
-123	45	0.06637757751930552
-122	45	0.056126630680251005
-121	45	0.31676702713254024
-120	45	0.298461646669866
-119	45	0.11405110746942443
-118	45	0.017123521985942834
-117	45	0.05816925712054863
-116	45	-1
-115	45	-1
-114	45	-1
-113	45	0.020177335965798283
-112	45	0.022920872566916148
-111	45	0.007927507197922262
-110	45	0.040579819142586994
-109	45	0.19240353222199014
-108	45	0.0888417169809609
-107	45	0.10285528105310819
-106	45	0.11293968635456511
-105	45	0.25427292777797056
-104	45	0.25634337973069954
-103	45	0.17571836353812192
-102	45	0.28501865057581977
-101	45	0.25901040131684355
-100	45	0.22317231044442534
-99	45	0.25520358126971693
-98	45	0.23750141115098758
-97	45	0.2963439802005812
-96	45	0.23574873122678147
-95	45	0.2634837616388974
-94	45	0.2231786331490988
-93	45	0.19502938140284914
-92	45	0.13867246771702754
-91	45	0.07695263779778325
-90	45	0.06466456414912343
-89	45	0.06068374813300165
-88	45	0.09612540729301537
-87	45	0.06863282828703246
-86	45	0.14052180271533976
-85	45	0.11556801411048104
-84	45	0.0989882924273359
-83	45	0.055637023251933496
-82	45	0.049225183407539376
-81	45	0.07269750431809864
-80	45	0.040905653554879906
-79	45	0.023430766898246635
-78	45	0.041255219621859233
-77	45	0.09115042079189631
-76	45	0.0963736015107897
-75	45	0.1131133081990234
-74	45	0.16615544107552574
-73	45	0.12783205961075894
-72	45	0.04451410248412145
-71	45	0.027863180225049005
-70	45	0.04296962847656395
-69	45	0.10034560689406766
-68	45	0.10072272442725508
-67	45	-1
-126	46	-1
-125	46	-1
-124	46	0.004648832025284833
-123	46	0.026106481268005327
-122	46	-1
-121	46	0.19844188354120473
-120	46	0.5614095029690055
-119	46	0.5221983520375336
-118	46	0.15416827579188838
-117	46	0.07419504066125764
-116	46	0.022683780494774087
-115	46	0.008238101179549193
-114	46	0.003930258790359971
-113	46	0.0137077846056545
-112	46	0.031698976217557906
-111	46	0.00761895677804697
-110	46	0.053848997912104485
-109	46	0.22540030623963966
-108	46	0.1516970335759001
-107	46	0.16141588179235958
-106	46	0.19852355492760831
-105	46	0.11348075461293215
-104	46	0.20495407293950677
-103	46	0.21005154781400434
-102	46	0.12383826147320702
-101	46	0.15213011078669317
-100	46	0.19699870749325615
-99	46	0.13485920337475296
-98	46	0.17314836179750753
-97	46	0.20627742625140214
-96	46	0.1393100226934591
-95	46	0.10010572759412575
-94	46	0.10972901505074951
-93	46	0.07996676277614248
-92	46	0.06998265090991296
-91	46	0.06092868746730502
-90	46	0.045184385875040346
-89	46	0.04283385400556903
-88	46	0.047516968184542915
-87	46	0.05126263757611447
-86	46	0.0436111744264928
-85	46	0.02949759096534138
-84	46	0.02969365092889978
-83	46	0.027515754150420697
-82	46	0.039547476731090596
-81	46	0.058687428957257856
-80	46	0.04245592929869326
-79	46	0.03505987816447394
-78	46	0.035467636497232835
-77	46	0.030714283242391453
-76	46	0.03115936891550743
-75	46	0.02562271766495408
-74	46	0.03417948456301365
-73	46	0.08774675734572483
-72	46	0.0632961194774191
-71	46	0.03435361521684211
-70	46	0.03345813130218628
-69	46	0.041108252280031836
-68	46	0.05546905068798228
-67	46	-1
-126	47	-1
-125	47	-1
-124	47	-1
-123	47	0.045318329941738525
-122	47	-1
-121	47	0.0486154165310855
-120	47	0.39512489539711776
-119	47	0.23353959130822652
-118	47	0.14442563325488253
-117	47	0.0494860323877741
-116	47	0.00877055952288646
-115	47	0.04350786835343208
-114	47	-1
-113	47	0.014689173125848854
-112	47	0.11639040531436422
-111	47	0.10559036524562632
-110	47	0.1306160512333623
-109	47	0.23251915728073938
-108	47	0.2687093928735074
-107	47	0.2721419761463807
-106	47	0.2221369488479162
-105	47	0.10138794591318982
-104	47	0.09268018796390858
-103	47	0.2004004254918358
-102	47	0.16572343011966278
-101	47	0.08935350064120269
-100	47	0.14759468320396885
-99	47	0.14041869399297224
-98	47	0.09942420363149594
-97	47	0.11005326878687406
-96	47	0.08351823347372668
-95	47	0.07940946686598775
-94	47	0.0701996899068776
-93	47	0.04683354553988836
-92	47	0.027407104643661813
-91	47	-1
-90	47	0.019839744689933533
-89	47	0.052215785305641506
-88	47	0.0434571417427862
-87	47	-1
-86	47	-1
-85	47	-1
-84	47	0.01502584124941882
-83	47	0.019784481819277833
-82	47	0.019323002944266573
-81	47	0.024239019935880665
-80	47	0.029880039773179518
-79	47	0.02434718588667562
-78	47	0.022377148024337178
-77	47	0.023619870016041523
-76	47	0.024072950730510894
-75	47	0.021183961991940045
-74	47	0.024914874041153886
-73	47	0.028972067581482217
-72	47	0.009817305635522076
-71	47	0.013845251990178857
-70	47	0.030588750430593958
-69	47	0.03448520136364652
-68	47	0.03032395630711771
-67	47	-1
-126	48	-1
-125	48	-1
-124	48	0.004126903042913861
-123	48	0.02819635121951037
-122	48	-1
-121	48	-1
-120	48	0.0940635227921812
-119	48	0.05525662277593485
-118	48	0.046591954620190175
-117	48	0.015765365739003053
-116	48	0.008284610190759554
-115	48	-1
-114	48	-1
-113	48	0.04277220950562529
-112	48	0.11704007257267765
-111	48	0.18315037552282734
-110	48	0.1166817641505825
-109	48	0.16507775664078067
-108	48	0.19344017519503812
-107	48	0.14919338282190353
-106	48	0.19047316184898705
-105	48	0.18042423290674095
-104	48	0.15793462491723662
-103	48	0.09553166229985388
-102	48	0.12361477818109443
-101	48	0.1176983353422262
-100	48	0.1068847051996857
-99	48	0.08183050156912508
-98	48	0.07924190583902711
-97	48	0.10107282081576545
-96	48	0.07977939185495342
-95	48	0.05929666270624667
-94	48	0.06463080876278231
-93	48	0.04797455055250244
-92	48	0.02933864509115404
-91	48	0.01536945780095022
-90	48	0.01691529642775604
-89	48	0.020388188813545403
-88	48	-1
-87	48	-1
-86	48	-1
-85	48	-1
-84	48	0.014651273374950322
-83	48	0.012431648616248958
-82	48	0.01788351950549715
-81	48	0.021810260496367858
-80	48	0.017348302554887108
-79	48	0.020197081323544114
-78	48	0.022593898945408402
-77	48	0.02031729876098371
-76	48	0.020213270627566785
-75	48	0.01703853959738775
-74	48	0.010614182481300553
-73	48	0.025754003576817633
-72	48	0.02669923670176672
-71	48	0.016062605812941284
-70	48	0.018384726665081
-69	48	0.025166590641443064
-68	48	0.022840031736984463
-67	48	-1
-126	49	-1
-125	49	-1
-124	49	-1
-123	49	-1
-122	49	-1
-121	49	-1
-120	49	0.023234062505173438
-119	49	-1
-118	49	-1
-117	49	-1
-116	49	-1
-115	49	-1
-114	49	0.03043822235848669
-113	49	0.05735813641833932
-112	49	0.11244398069629627
-111	49	0.06723276073884732
-110	49	0.0525321356609242
-109	49	0.05901547070431843
-108	49	0.06808077012039421
-107	49	0.06550343553885671
-106	49	0.0777699783204184
-105	49	0.08510471792553181
-104	49	0.08055346487489697
-103	49	0.054920069695659976
-102	49	0.06094616843629131
-101	49	0.06849144662454087
-100	49	0.06209379545320839
-99	49	0.06922814460324887
-98	49	0.0734941838131839
-97	49	0.05570721836816791
-96	49	0.04506031682549344
-95	49	0.062085602125850445
-94	49	0.05190005225584469
-93	49	0.039475254795177564
-92	49	0.03002457904676248
-91	49	0.02113150131406567
-90	49	0.01588344131346894
-89	49	0.01877186231805505
-88	49	-1
-87	49	0.014456787540380897
-86	49	0.016231398644939634
-85	49	0.014186220675300402
-84	49	0.01707062358236029
-83	49	0.022569828708016097
-82	49	0.021845916435356376
-81	49	0.019741464044714618
-80	49	0.01982401555909124
-79	49	0.021265061903113527
-78	49	0.02343545280807121
-77	49	0.023861336539331198
-76	49	0.02152547596357411
-75	49	0.01722079249491214
-74	49	0.016624946792476017
-73	49	0.01890077253910934
-72	49	0.017648747005483825
-71	49	0.013638017862014826
-70	49	0.015424664552925387
-69	49	0.013453429492068887
-68	49	0.011836092860328929
-67	49	-1
-126	50	-1
-125	50	-1
-124	50	-1
-123	50	-1
-122	50	-1
-121	50	0.019994623830404856
-120	50	0.024070503956039616
-119	50	-1
-118	50	-1
-117	50	-1
-116	50	-1
-115	50	-1
-114	50	0.032269471241374206
-113	50	0.057295283496141415
-112	50	0.08959373535945464
-111	50	0.1045519451810281
-110	50	0.09111602004072906
-109	50	0.08709272218344317
-108	50	0.0609833938277121
-107	50	0.06853744523635177
-106	50	0.07681944010953617
-105	50	0.05613346780616271
-104	50	0.044091205201977214
-103	50	0.038514714364801535
-102	50	0.04574127211882719
-101	50	0.030245517356712874
-100	50	0.041351002985794395
-99	50	0.06862463495967452
-98	50	0.0598671184469866
-97	50	0.0691386727202511
-96	50	0.05260847577267707
-95	50	0.05361871490653387
-94	50	0.04623267347429909
-93	50	0.04055448810550536
-92	50	0.03575745487567047
-91	50	0.018353827719579066
-90	50	0.016248772053121568
-89	50	0.016286115293771473
-88	50	0.017662798187778155
-87	50	0.019970638706344693
-86	50	0.02474141307024646
-85	50	0.026918126679877627
-84	50	0.024247317082797593
-83	50	0.025749735751163037
-82	50	0.021184220137870503
-81	50	0.00890959280565998
-80	50	0.01501407222679953
-79	50	0.018742530019051355
-78	50	0.019690496123742435
-77	50	0.020859589471275045
-76	50	0.018992399379439633
-75	50	0.015795450028325903
-74	50	0.014756871896110853
-73	50	0.011740853567001542
-72	50	0.00940162792809738
-71	50	0.009318217049659513
-70	50	0.008353950619489438
-69	50	-1
-68	50	-1
-67	50	-1
-126	51	-1
-125	51	-1
-124	51	-1
-123	51	-1
-122	51	-1
-121	51	-1
-120	51	-1
-119	51	-1
-118	51	-1
-117	51	-1
-116	51	-1
-115	51	-1
-114	51	0.023150940450878055
-113	51	0.03422136125773935
-112	51	0.040241783593834686
-111	51	0.043865605300297136
-110	51	0.048425913100036126
-109	51	0.0503641120289737
-108	51	0.05752189072813707
-107	51	0.05544705216521302
-106	51	0.04871134206234467
-105	51	0.039669931433260815
-104	51	0.028786881547588593
-103	51	0.032836130553376024
-102	51	0.023299391196494226
-101	51	0.03132907274075311
-100	51	0.057142883866038344
-99	51	0.05060447769081357
-98	51	0.04376478341416138
-97	51	0.047424475245909724
-96	51	0.0465204781274169
-95	51	0.044178271464202785
-94	51	0.0418703879213145
-93	51	0.03486186246489893
-92	51	0.022934876048332022
-91	51	0.018840185876293665
-90	51	0.0226113911381308
-89	51	0.019993470591519888
-88	51	0.01970121853296977
-87	51	0.021290867143045674
-86	51	0.02163353341825337
-85	51	0.018653526727036025
-84	51	0.01567860438827505
-83	51	0.0150104703428206
-82	51	0.01424614513768578
-81	51	0.013974342726322194
-80	51	0.014423654136082374
-79	51	0.013627970747576584
-78	51	0.011522115389921476
-77	51	0.013061801538718101
-76	51	0.015472907911957646
-75	51	0.01526684479359409
-74	51	0.014955729375893866
-73	51	0.009672423476801051
-72	51	0.003643401270919758
-71	51	0.0036373887528998155
-70	51	0.008549653387646239
-69	51	0.008778519770657918
-68	51	-1
-67	51	-1
-126	52	-1
-125	52	-1
-124	52	-1
-123	52	-1
-122	52	-1
-121	52	-1
-120	52	-1
-119	52	-1
-118	52	-1
-117	52	-1
-116	52	-1
-115	52	-1
-114	52	-1
-113	52	0.025711156028918703
-112	52	0.026975709122662058
-111	52	0.032458431256533735
-110	52	0.03617979377694339
-109	52	0.03771033164550166
-108	52	0.04285715074048131
-107	52	0.053988003883786814
-106	52	0.039943626914781066
-105	52	0.031110308094362063
-104	52	0.025038868265793407
-103	52	0.0210908854190293
-102	52	0.019100009755297298
-101	52	0.04376161738526793
-100	52	0.04700777533671909
-99	52	0.04872672793392437
-98	52	0.0406822011280416
-97	52	0.03754221317298106
-96	52	0.03659468105275277
-95	52	0.0408441250335426
-94	52	0.04299470604427184
-93	52	0.03816586100506499
-92	52	0.029226587309864063
-91	52	0.024401215081670917
-90	52	0.022411015648039347
-89	52	0.023326902444314603
-88	52	0.02262389438015374
-87	52	0.022730152295810546
-86	52	0.019102716546321716
-85	52	0.015661530279722627
-84	52	0.014386314636677841
-83	52	0.01691868131950357
-82	52	0.013326558249740661
-81	52	0.01759228038913067
-80	52	0.01439042813596097
-79	52	0.012408438865291502
-78	52	0.010187606993771855
-77	52	0.009664566393870642
-76	52	0.012052522034298426
-75	52	0.012348813702535637
-74	52	0.010095977441038675
-73	52	0.008828050118097086
-72	52	0.0037095884845215793
-71	52	-1
-70	52	-1
-69	52	-1
-68	52	-1
-67	52	-1
-126	53	-1
-125	53	-1
-124	53	-1
-123	53	-1
-122	53	-1
-121	53	-1
-120	53	-1
-119	53	-1
-118	53	-1
-117	53	-1
-116	53	-1
-115	53	-1
-114	53	-1
-113	53	-1
-112	53	-1
-111	53	-1
-110	53	-1
-109	53	-1
-108	53	-1
-107	53	-1
-106	53	-1
-105	53	-1
-104	53	-1
-103	53	-1
-102	53	-1
-101	53	-1
-100	53	-1
-99	53	-1
-98	53	-1
-97	53	-1
-96	53	-1
-95	53	-1
-94	53	-1
-93	53	-1
-92	53	-1
-91	53	-1
-90	53	-1
-89	53	-1
-88	53	-1
-87	53	-1
-86	53	-1
-85	53	-1
-84	53	-1
-83	53	-1
-82	53	-1
-81	53	-1
-80	53	-1
-79	53	-1
-78	53	-1
-77	53	-1
-76	53	-1
-75	53	-1
-74	53	-1
-73	53	-1
-72	53	-1
-71	53	-1
-70	53	-1
-69	53	-1
-68	53	-1
-67	53	-1
