# Supplementary material for: The impacts of climate change on the abundance and distribution of the Spotted Wing Drosophila (Drosophila suzukii) in the United States and Canada
Source: PeerJ. 2017 Apr 6;5:e3192. doi: 10.7717/peerj.3192 (PMC5385127; doi:10.7717/peerj.3192)
Supplement: Supplemental Information 2 — Raw data used to create consensus maps (shown in Figs. 3 and 4A) coefficient of variance maps (shown in Fig. 4B) and in scatter plots shown in Fig. 5. [file peerj-05-3192-s002.zip › model_gfdl-ems2g_rcp45_year90_norm__mean.txt]

-126	24	-1
-125	24	-1
-124	24	-1
-123	24	-1
-122	24	-1
-121	24	-1
-120	24	-1
-119	24	-1
-118	24	-1
-117	24	-1
-116	24	-1
-115	24	-1
-114	24	-1
-113	24	-1
-112	24	-1
-111	24	-1
-110	24	-1
-109	24	-1
-108	24	-1
-107	24	-1
-106	24	-1
-105	24	-1
-104	24	-1
-103	24	-1
-102	24	-1
-101	24	-1
-100	24	-1
-99	24	-1
-98	24	-1
-97	24	-1
-96	24	-1
-95	24	-1
-94	24	-1
-93	24	-1
-92	24	-1
-91	24	-1
-90	24	-1
-89	24	-1
-88	24	-1
-87	24	-1
-86	24	-1
-85	24	-1
-84	24	-1
-83	24	-1
-82	24	-1
-81	24	-1
-80	24	-1
-79	24	-1
-78	24	-1
-77	24	-1
-76	24	-1
-75	24	-1
-74	24	-1
-73	24	-1
-72	24	-1
-71	24	-1
-70	24	-1
-69	24	-1
-68	24	-1
-67	24	-1
-126	25	-1
-125	25	-1
-124	25	-1
-123	25	-1
-122	25	-1
-121	25	-1
-120	25	-1
-119	25	-1
-118	25	-1
-117	25	-1
-116	25	-1
-115	25	-1
-114	25	-1
-113	25	0.012435925795016978
-112	25	0.0075147796495332285
-111	25	0.009860285997631604
-110	25	0.01107697733937033
-109	25	0.010985228908565554
-108	25	0.009403226468712386
-107	25	0.11031888785495415
-106	25	0.34519481459650625
-105	25	0.16951375127471244
-104	25	0.0896301563831211
-103	25	0.09062766592961015
-102	25	0.3186778214391504
-101	25	0.3535298135634548
-100	25	0.03574856567667391
-99	25	0.03626972115656485
-98	25	0.0059388831091844105
-97	25	-1
-96	25	-1
-95	25	-1
-94	25	-1
-93	25	-1
-92	25	-1
-91	25	-1
-90	25	-1
-89	25	-1
-88	25	-1
-87	25	-1
-86	25	-1
-85	25	-1
-84	25	-1
-83	25	-1
-82	25	0.013524856413341018
-81	25	0.01394834855349892
-80	25	-1
-79	25	-1
-78	25	-1
-77	25	-1
-76	25	-1
-75	25	-1
-74	25	-1
-73	25	-1
-72	25	-1
-71	25	-1
-70	25	-1
-69	25	-1
-68	25	-1
-67	25	-1
-126	26	-1
-125	26	-1
-124	26	-1
-123	26	-1
-122	26	-1
-121	26	-1
-120	26	-1
-119	26	-1
-118	26	-1
-117	26	-1
-116	26	-1
-115	26	-1
-114	26	0.011832033609103646
-113	26	0.00622828106517371
-112	26	0.007936875837512848
-111	26	-1
-110	26	0.010810548291667863
-109	26	0.009330576160204617
-108	26	0.17172237677202917
-107	26	0.1023887851680572
-106	26	0.45607437483556057
-105	26	0.20812802392002638
-104	26	0.08415389912124693
-103	26	0.19815225503096956
-102	26	0.22428337614097463
-101	26	0.07540601631538399
-100	26	0.03292478871550607
-99	26	0.04216591169893974
-98	26	0.06106633723754111
-97	26	-1
-96	26	-1
-95	26	-1
-94	26	-1
-93	26	-1
-92	26	-1
-91	26	-1
-90	26	-1
-89	26	-1
-88	26	-1
-87	26	-1
-86	26	-1
-85	26	-1
-84	26	-1
-83	26	0.010875547753396185
-82	26	0.011807528451937202
-81	26	0.013418839808010511
-80	26	-1
-79	26	-1
-78	26	-1
-77	26	-1
-76	26	-1
-75	26	-1
-74	26	-1
-73	26	-1
-72	26	-1
-71	26	-1
-70	26	-1
-69	26	-1
-68	26	-1
-67	26	-1
-126	27	-1
-125	27	-1
-124	27	-1
-123	27	-1
-122	27	-1
-121	27	-1
-120	27	-1
-119	27	-1
-118	27	-1
-117	27	-1
-116	27	-1
-115	27	0.006427976864512763
-114	27	0.00846526595063595
-113	27	0.09735053420774967
-112	27	0.013046034060110775
-111	27	0.011564409233505808
-110	27	0.0106107639183447
-109	27	0.1778436153823922
-108	27	0.1500119579555104
-107	27	0.43936741339741836
-106	27	0.2934222172172673
-105	27	0.32540139120079664
-104	27	0.21201580451693647
-103	27	0.5052179616816037
-102	27	0.13819481356766372
-101	27	0.054903898162552804
-100	27	0.050724132070825136
-99	27	0.07907650538126704
-98	27	0.09291757933568015
-97	27	0.15041142007666372
-96	27	-1
-95	27	-1
-94	27	-1
-93	27	-1
-92	27	-1
-91	27	-1
-90	27	-1
-89	27	-1
-88	27	-1
-87	27	-1
-86	27	-1
-85	27	-1
-84	27	-1
-83	27	0.010136511496332597
-82	27	0.010197117800686464
-81	27	0.011572066627464649
-80	27	-1
-79	27	-1
-78	27	-1
-77	27	-1
-76	27	-1
-75	27	-1
-74	27	-1
-73	27	-1
-72	27	-1
-71	27	-1
-70	27	-1
-69	27	-1
-68	27	-1
-67	27	-1
-126	28	-1
-125	28	-1
-124	28	-1
-123	28	-1
-122	28	-1
-121	28	-1
-120	28	-1
-119	28	-1
-118	28	-1
-117	28	-1
-116	28	0.04755887667985424
-115	28	0.04277109367919401
-114	28	0.037826299963513506
-113	28	0.00800071757086176
-112	28	0.010819682542236086
-111	28	0.00916089945898786
-110	28	0.12169283496328481
-109	28	0.22036058684052484
-108	28	0.17994051793987947
-107	28	0.3670758622611881
-106	28	0.27415967653940787
-105	28	0.3018570513168856
-104	28	0.18996385676380217
-103	28	0.5356425172707577
-102	28	0.18762536328661672
-101	28	0.08114130805348894
-100	28	0.08195551528312763
-99	28	0.0944685967813879
-98	28	0.11376402300604015
-97	28	0.16711060907755199
-96	28	0.17874774344447295
-95	28	-1
-94	28	-1
-93	28	-1
-92	28	-1
-91	28	-1
-90	28	-1
-89	28	-1
-88	28	-1
-87	28	-1
-86	28	-1
-85	28	-1
-84	28	-1
-83	28	0.11573249796312572
-82	28	0.01709614729357842
-81	28	0.014162318793949694
-80	28	-1
-79	28	-1
-78	28	-1
-77	28	-1
-76	28	-1
-75	28	-1
-74	28	-1
-73	28	-1
-72	28	-1
-71	28	-1
-70	28	-1
-69	28	-1
-68	28	-1
-67	28	-1
-126	29	-1
-125	29	-1
-124	29	-1
-123	29	-1
-122	29	-1
-121	29	-1
-120	29	-1
-119	29	-1
-118	29	-1
-117	29	-1
-116	29	0.057622257117649164
-115	29	0.05815810353279253
-114	29	0.07003813357873409
-113	29	0.11365289866546971
-112	29	0.12629278967550964
-111	29	0.127467886786548
-110	29	0.19180438112927056
-109	29	0.2154027539494223
-108	29	0.22492746894368834
-107	29	0.45222658815164424
-106	29	0.28013005878338254
-105	29	0.1516058781324863
-104	29	0.1717919919952314
-103	29	0.21687231513033517
-102	29	0.16706024256177285
-101	29	0.1729735053420775
-100	29	0.17077232492304492
-99	29	0.16444982601806069
-98	29	0.1632951186942829
-97	29	0.17350797965548181
-96	29	0.1787272601260781
-95	29	0.18077320692164064
-94	29	0.19199299601454484
-93	29	0.19953486031639525
-92	29	0.20442155342680773
-91	29	0.20068812726070598
-90	29	0.18512260107839526
-89	29	-1
-88	29	-1
-87	29	-1
-86	29	0.18673012068228717
-85	29	0.18173991666563002
-84	29	0.20394797723489605
-83	29	0.16607636050154012
-82	29	0.14282794377319746
-81	29	0.14383240268295927
-80	29	-1
-79	29	-1
-78	29	-1
-77	29	-1
-76	29	-1
-75	29	-1
-74	29	-1
-73	29	-1
-72	29	-1
-71	29	-1
-70	29	-1
-69	29	-1
-68	29	-1
-67	29	-1
-126	30	-1
-125	30	-1
-124	30	-1
-123	30	-1
-122	30	-1
-121	30	-1
-120	30	-1
-119	30	-1
-118	30	-1
-117	30	0.028017036134911924
-116	30	0.028077866913987923
-115	30	0.0858223261997449
-114	30	0.08722659329585665
-113	30	0.13989747304128736
-112	30	0.15081274346738807
-111	30	0.19544549206589418
-110	30	0.244658282598149
-109	30	0.2691433025113951
-108	30	0.26810819344894843
-107	30	0.3245999790303197
-106	30	0.30895674718169647
-105	30	0.36783223919053665
-104	30	0.36169210729106055
-103	30	0.27944616848305687
-102	30	0.22461760029600733
-101	30	0.25967086206804635
-100	30	0.2526862282045567
-99	30	0.21454057460104062
-98	30	0.15199131058350612
-97	30	0.15500400453551177
-96	30	0.15807262075266934
-95	30	0.1671395382573672
-94	30	0.19133889538046922
-93	30	0.15798846143809545
-92	30	0.16290994813043888
-91	30	0.19112065918498652
-90	30	0.18707120066945845
-89	30	0.19018855596065967
-88	30	0.19103561132463748
-87	30	0.19634429820643762
-86	30	0.19149745871231758
-85	30	0.18676886127808237
-84	30	0.19865910024732436
-83	30	0.20519412059549028
-82	30	0.1841576123072756
-81	30	-1
-80	30	-1
-79	30	-1
-78	30	-1
-77	30	-1
-76	30	-1
-75	30	-1
-74	30	-1
-73	30	-1
-72	30	-1
-71	30	-1
-70	30	-1
-69	30	-1
-68	30	-1
-67	30	-1
-126	31	-1
-125	31	-1
-124	31	-1
-123	31	-1
-122	31	-1
-121	31	-1
-120	31	-1
-119	31	-1
-118	31	-1
-117	31	0.026946498414132852
-116	31	0.07051774252880313
-115	31	0.1940686857107903
-114	31	0.1643521327483647
-113	31	0.19140428299640455
-112	31	0.2175834136376063
-111	31	0.30386264878114433
-110	31	0.3575878488839912
-109	31	0.39905445635168524
-108	31	0.3536670517967004
-107	31	0.2848352921402888
-106	31	0.4536201833453411
-105	31	0.44342451340661243
-104	31	0.19617684006372463
-103	31	0.19458891523245248
-102	31	0.21694574642381367
-101	31	0.21014361986253355
-100	31	0.2037572672522152
-99	31	0.1947825714458613
-98	31	0.18720853243383817
-97	31	0.19143593393222566
-96	31	0.19792058776461244
-95	31	0.19665659866360846
-94	31	0.20611167972844543
-93	31	0.19617110660519677
-92	31	0.19371162125278032
-91	31	0.22655868933699239
-90	31	0.22683100523428285
-89	31	0.24919451454862762
-88	31	0.24060938526942624
-87	31	0.23243711176979892
-86	31	0.18113682791215965
-85	31	0.188127634830508
-84	31	0.19215609560640304
-83	31	0.1895730930381316
-82	31	0.1819862309076065
-81	31	-1
-80	31	-1
-79	31	-1
-78	31	-1
-77	31	-1
-76	31	-1
-75	31	-1
-74	31	-1
-73	31	-1
-72	31	-1
-71	31	-1
-70	31	-1
-69	31	-1
-68	31	-1
-67	31	-1
-126	32	-1
-125	32	-1
-124	32	-1
-123	32	-1
-122	32	-1
-121	32	-1
-120	32	-1
-119	32	-1
-118	32	0.03400564666163531
-117	32	0.036037988418413776
-116	32	0.18376567944242725
-115	32	0.16273123819227886
-114	32	0.1476790576401515
-113	32	0.17252618333954223
-112	32	0.16656325552696516
-111	32	0.30559411584410867
-110	32	0.38195056748612727
-109	32	0.4241818200354352
-108	32	0.4525258597218178
-107	32	0.39755450690526334
-106	32	0.5941443711046036
-105	32	0.47124614429590556
-104	32	0.2664482683505513
-103	32	0.31980200020071775
-102	32	0.18784086837298009
-101	32	0.19024284143096276
-100	32	0.19178695627896483
-99	32	0.17973420696401024
-98	32	0.1701790943511217
-97	32	0.16466888528752452
-96	32	0.17040943347537282
-95	32	0.1722348432095508
-94	32	0.16553068115825587
-93	32	0.1663203738776147
-92	32	0.15656838758029998
-91	32	0.18132146772422944
-90	32	0.19588658489489016
-89	32	0.1959909656406831
-88	32	0.1946823154230876
-87	32	0.205397363750157
-86	32	0.23960609549884224
-85	32	0.23657418089875376
-84	32	0.22078744423089208
-83	32	0.21857987563539205
-82	32	0.23283654583161195
-81	32	0.22833411603304157
-80	32	0.2197611177419489
-79	32	-1
-78	32	-1
-77	32	-1
-76	32	-1
-75	32	-1
-74	32	-1
-73	32	-1
-72	32	-1
-71	32	-1
-70	32	-1
-69	32	-1
-68	32	-1
-67	32	-1
-126	33	-1
-125	33	-1
-124	33	-1
-123	33	-1
-122	33	-1
-121	33	-1
-120	33	-1
-119	33	0.034086861616103886
-118	33	0.03745770592258783
-117	33	0.11597705381977878
-116	33	0.14599616129518922
-115	33	0.12782950621079467
-114	33	0.1638084456182394
-113	33	0.1600965129067821
-112	33	0.1692157049623972
-111	33	0.3750960541365687
-110	33	0.24919380371200753
-109	33	0.09318071982870334
-108	33	0.46043918292323516
-107	33	0.47792230312561407
-106	33	0.5860447619431542
-105	33	0.37794159859860427
-104	33	0.4797634635027952
-103	33	0.33722675697534155
-102	33	0.26292717656536274
-101	33	0.21755843147165532
-100	33	0.15201929509886566
-99	33	0.15383153564934504
-98	33	0.15179152808080565
-97	33	0.14813409596126015
-96	33	0.150628561957876
-95	33	0.1812919305920418
-94	33	0.17935106602577885
-93	33	0.17821537358158865
-92	33	0.16735407997304805
-91	33	0.16616366246222392
-90	33	0.2720882144504293
-89	33	0.270545867340864
-88	33	0.31838495675167117
-87	33	0.36327586998685985
-86	33	0.44601041544004477
-85	33	0.4058834544078277
-84	33	0.32934943390748667
-83	33	0.32591251078998545
-82	33	0.24221886902713682
-81	33	0.2580637914135987
-80	33	0.308368960121785
-79	33	0.3774201905846509
-78	33	-1
-77	33	-1
-76	33	-1
-75	33	-1
-74	33	-1
-73	33	-1
-72	33	-1
-71	33	-1
-70	33	-1
-69	33	-1
-68	33	-1
-67	33	-1
-126	34	-1
-125	34	-1
-124	34	-1
-123	34	-1
-122	34	-1
-121	34	0.015161006458605412
-120	34	0.02246264951068719
-119	34	0.06316086410421912
-118	34	0.16440426700258062
-117	34	0.2298393499885471
-116	34	0.1719926162781399
-115	34	0.161657566243192
-114	34	0.2134696244079596
-113	34	0.39330477017202337
-112	34	0.5334325636313351
-111	34	0.36338809799481403
-110	34	0.28624305730082056
-109	34	0.11099898079123037
-108	34	0.35396223605630833
-107	34	0.6487011752280547
-106	34	0.6267927229410453
-105	34	0.45669167096831936
-104	34	0.43124933183695985
-103	34	0.3675335007478282
-102	34	0.2503619888722268
-101	34	0.1934739960531732
-100	34	0.15820578102846275
-99	34	0.1708363095719669
-98	34	0.19201431176003428
-97	34	0.19128714460390359
-96	34	0.20707381579997133
-95	34	0.21201621605392706
-94	34	0.21328833301049502
-93	34	0.23346820834658746
-92	34	0.20793843631095624
-91	34	0.2026633271063422
-90	34	0.28889019416782874
-89	34	0.31513115824186533
-88	34	0.3679317843766903
-87	34	0.39611305183018447
-86	34	0.4176632892262328
-85	34	0.505322903614202
-84	34	0.5283104245967428
-83	34	0.3981599526433161
-82	34	0.38827791130386424
-81	34	0.40864310922930625
-80	34	0.3534309324483542
-79	34	0.4275208908803122
-78	34	0.42877135537930755
-77	34	0.3765616215380503
-76	34	-1
-75	34	-1
-74	34	-1
-73	34	-1
-72	34	-1
-71	34	-1
-70	34	-1
-69	34	-1
-68	34	-1
-67	34	-1
-126	35	-1
-125	35	-1
-124	35	-1
-123	35	-1
-122	35	0.02036396649452885
-121	35	0.03206005970840547
-120	35	0.18372527399244287
-119	35	0.27372351280118545
-118	35	0.1677751477862069
-117	35	0.17301480869095043
-116	35	0.17973897705185563
-115	35	0.14573587350175984
-114	35	0.3315716214192657
-113	35	0.47809851578249035
-112	35	0.43774619148236277
-111	35	0.4914943254193211
-110	35	0.35583349475248244
-109	35	0.19944047804885076
-108	35	0.3395448326059261
-107	35	0.45284772841401966
-106	35	0.22467287719633317
-105	35	0.5756997508424115
-104	35	0.32888546336305974
-103	35	0.2817096686968223
-102	35	0.21374700033961153
-101	35	0.1725599200196565
-100	35	0.13751622648264852
-99	35	0.128983362401251
-98	35	0.14574769583712563
-97	35	0.17315606876296752
-96	35	0.16596502103936098
-95	35	0.19728705462695248
-94	35	0.2094333350761301
-93	35	0.2177377961277549
-92	35	0.21029556119007892
-91	35	0.1938716623765494
-90	35	0.22972029420779455
-89	35	0.28522372694071724
-88	35	0.38255284251872984
-87	35	0.41951884404497086
-86	35	0.490943333507613
-85	35	0.46423327338299397
-84	35	0.5101113235618863
-83	35	0.6114893458217351
-82	35	0.48419253683279445
-81	35	0.4404455000160406
-80	35	0.47564734534790637
-79	35	0.4799234017423167
-78	35	0.4512115882830555
-77	35	0.42401801896007035
-76	35	0.3713930630015432
-75	35	-1
-74	35	-1
-73	35	-1
-72	35	-1
-71	35	-1
-70	35	-1
-69	35	-1
-68	35	-1
-67	35	-1
-126	36	-1
-125	36	-1
-124	36	-1
-123	36	0.01717049032855336
-122	36	0.01618141813215145
-121	36	0.18877268165079084
-120	36	0.21917737122703587
-119	36	0.06277992114764197
-118	36	0.34003344860422086
-117	36	0.20577881177485893
-116	36	0.32382717803380157
-115	36	0.21257295077727648
-114	36	0.325716273117272
-113	36	0.5529788871235407
-112	36	0.4469410502255643
-111	36	0.559594624840541
-110	36	0.5080351194444026
-109	36	0.5404755515694664
-108	36	0.26636409032975056
-107	36	0.04541744675529739
-106	36	0.022013771150078465
-105	36	0.3190008405643032
-104	36	0.5167148087003035
-103	36	0.22944265638896677
-102	36	0.18514047487814528
-101	36	0.15417456108410815
-100	36	0.0984260674264076
-99	36	0.09901942894191876
-98	36	0.10724392087378283
-97	36	0.13412930510950297
-96	36	0.13125670209033669
-95	36	0.1826098497450388
-94	36	0.23960378527982693
-93	36	0.23331549071062804
-92	36	0.235354403964897
-91	36	0.1749829562890662
-90	36	0.21051053314897722
-89	36	0.28922932870740814
-88	36	0.31945606594768033
-87	36	0.3433898507682694
-86	36	0.4373348415540497
-85	36	0.44383918369019043
-84	36	0.4662369908714548
-83	36	0.6449493608409647
-82	36	0.4135714798131285
-81	36	0.5031051868906388
-80	36	0.5195174691372978
-79	36	0.532904206254109
-78	36	0.4831668744149043
-77	36	0.4611454365177535
-76	36	0.41384590016093903
-75	36	-1
-74	36	-1
-73	36	-1
-72	36	-1
-71	36	-1
-70	36	-1
-69	36	-1
-68	36	-1
-67	36	-1
-126	37	-1
-125	37	-1
-124	37	-1
-123	37	0.017533450053953435
-122	37	0.09538406081693647
-121	37	0.18091718874966364
-120	37	0.1173509981221754
-119	37	0.034051412380922005
-118	37	0.5113609930462407
-117	37	0.5079724535844731
-116	37	0.5145723845397899
-115	37	0.504305658998392
-114	37	0.5438944886498566
-113	37	0.14121868449020902
-112	37	0.5969698531383484
-111	37	0.30724163871410776
-110	37	0.44208285605174963
-109	37	0.13772726078079603
-108	37	-1
-107	37	-1
-106	37	0.028032971969560852
-105	37	0.40999082740166676
-104	37	0.40624116423066386
-103	37	0.3240516340497101
-102	37	0.15889892155796306
-101	37	0.14905078525466703
-100	37	0.1301302505222077
-99	37	0.1191201021135511
-98	37	0.10746632855785185
-97	37	0.16732846179538435
-96	37	0.17013758523375347
-95	37	0.17994981493462125
-94	37	0.19298875652882388
-93	37	0.21651645722395665
-92	37	0.2211233051807737
-91	37	0.24882926611637313
-90	37	0.22623092818333448
-89	37	0.26686971964136047
-88	37	0.3003555679598624
-87	37	0.34585144992431927
-86	37	0.37887963169684086
-85	37	0.4088769651242042
-84	37	0.43987215416325315
-83	37	0.47867644466085474
-82	37	0.5005587082302815
-81	37	0.4308394784067944
-80	37	0.49158093524961166
-79	37	0.5071667763942755
-78	37	0.48527703033411096
-77	37	0.4586156999304222
-76	37	0.389106316559678
-75	37	-1
-74	37	-1
-73	37	-1
-72	37	-1
-71	37	-1
-70	37	-1
-69	37	-1
-68	37	-1
-67	37	-1
-126	38	-1
-125	38	-1
-124	38	0.024678431075083333
-123	38	0.0761601578506246
-122	38	0.16915794948701446
-121	38	0.20207151820765912
-120	38	0.02499997614956077
-119	38	0.23144474643569213
-118	38	0.2892257651711942
-117	38	0.2452844454824322
-116	38	0.30968178182796685
-115	38	0.2876683408427922
-114	38	0.25827791223917557
-113	38	0.15616740090165881
-112	38	0.0782768141836598
-111	38	0.4731075073980789
-110	38	0.47342588737897423
-109	38	0.18411340014012834
-108	38	-1
-107	38	-1
-106	38	0.0101124038464866
-105	38	0.44077968675861956
-104	38	0.3664142978426015
-103	38	0.341456926995302
-102	38	0.2709451985184294
-101	38	0.13112789101228464
-100	38	0.11270100425314127
-99	38	0.11378518910171481
-98	38	0.10608735228043402
-97	38	0.15025503602024276
-96	38	0.17042911242601336
-95	38	0.1827967717167836
-94	38	0.1851084778771276
-93	38	0.1820778633598048
-92	38	0.18971687845077273
-91	38	0.19899403523897718
-90	38	0.22664483151161183
-89	38	0.2674436079747264
-88	38	0.2733904951977842
-87	38	0.34484440020213947
-86	38	0.3545714417459569
-85	38	0.5090486228148438
-84	38	0.5642620155005408
-83	38	0.5210931881555538
-82	38	0.5809767774352772
-81	38	0.3001456560353256
-80	38	0.26816480784449365
-79	38	0.5484169060518105
-78	38	0.4296736128187038
-77	38	0.42299305802568676
-76	38	0.40000215121608707
-75	38	-1
-74	38	-1
-73	38	-1
-72	38	-1
-71	38	-1
-70	38	-1
-69	38	-1
-68	38	-1
-67	38	-1
-126	39	-1
-125	39	-1
-124	39	0.05096085937154373
-123	39	0.29672368854618664
-122	39	0.18838127256029416
-121	39	0.0644298384146772
-120	39	0.25068159411098045
-119	39	0.3869217753294237
-118	39	0.14825992339613042
-117	39	0.16864231234404267
-116	39	0.1550002165245757
-115	39	0.14802939720961084
-114	39	0.38051926053911156
-113	39	0.4086689518816921
-112	39	0.06705043114579287
-111	39	0.2629615118447361
-110	39	0.2530403183724984
-109	39	0.16309596285018174
-108	39	-1
-107	39	-1
-106	39	-1
-105	39	0.32257980941534903
-104	39	0.3950645678155439
-103	39	0.48064293675789477
-102	39	0.32774837730496953
-101	39	0.28405009826848615
-100	39	0.21509023837064276
-99	39	0.1901982551392786
-98	39	0.19664224163450522
-97	39	0.23571430241627395
-96	39	0.16288582645092275
-95	39	0.2816717698812351
-94	39	0.2825272711066332
-93	39	0.3039597340984679
-92	39	0.294460936581495
-91	39	0.3647940018857747
-90	39	0.35294689012252295
-89	39	0.37587387775499465
-88	39	0.4502652402669865
-87	39	0.4681435295114579
-86	39	0.4848400528750208
-85	39	0.48413286396916017
-84	39	0.5436253995766968
-83	39	0.5385510549516925
-82	39	0.5592276086698498
-81	39	0.44834934851356106
-80	39	0.21603552948489504
-79	39	0.4392285664286642
-78	39	0.49320585164446906
-77	39	0.4893788382254637
-76	39	0.4622081372647961
-75	39	0.4815314825330139
-74	39	-1
-73	39	-1
-72	39	-1
-71	39	-1
-70	39	-1
-69	39	-1
-68	39	-1
-67	39	-1
-126	40	-1
-125	40	-1
-124	40	0.059287225414803565
-123	40	0.3201698955640708
-122	40	0.11820056947366384
-121	40	0.08689741982207197
-120	40	0.17168661046630226
-119	40	0.28493008594482394
-118	40	0.2680968761817074
-117	40	0.24673101671055303
-116	40	0.10717667198827643
-115	40	0.28390061680977086
-114	40	0.24253853973768444
-113	40	0.42870930682486397
-112	40	0.07395392675034398
-111	40	-1
-110	40	0.0880453648448454
-109	40	0.05819224707334066
-108	40	-1
-107	40	-1
-106	40	-1
-105	40	0.40537787186178487
-104	40	0.45073383124944405
-103	40	0.4401660289869821
-102	40	0.42331920109072263
-101	40	0.43774263729926227
-100	40	0.3379123214829698
-99	40	0.30614777339314214
-98	40	0.29073768660279675
-97	40	0.29197226016208755
-96	40	0.33850031431137656
-95	40	0.3733875115546025
-94	40	0.37235184130535043
-93	40	0.3685838460320398
-92	40	0.3697601029291426
-91	40	0.4131338476360988
-90	40	0.4596797101133438
-89	40	0.48302854186738836
-88	40	0.5135597229495567
-87	40	0.496759754151543
-86	40	0.45233601957868524
-85	40	0.4775860586980821
-84	40	0.45054770429234015
-83	40	0.36991058517099407
-82	40	0.4095249488221016
-81	40	0.3949122055978945
-80	40	0.34759957488228876
-79	40	0.1989475034997012
-78	40	0.38880555784447024
-77	40	0.43285759968992554
-76	40	0.45372785638705876
-75	40	0.48036327866656775
-74	40	0.4665136559664867
-73	40	0.3559744461717566
-72	40	-1
-71	40	-1
-70	40	-1
-69	40	-1
-68	40	-1
-67	40	-1
-126	41	-1
-125	41	-1
-124	41	0.043470895496073705
-123	41	0.09766240442170308
-122	41	0.12246793682570482
-121	41	0.11730905876158979
-120	41	0.14217946436028867
-119	41	0.27000338676237023
-118	41	0.22274220752370055
-117	41	0.12906124577671854
-116	41	0.037215879304431404
-115	41	0.12788337079099374
-114	41	0.28863863282922236
-113	41	0.2708166680337801
-112	41	0.03524238266074939
-111	41	0.015359237653913664
-110	41	0.058349211022793813
-109	41	0.042645708646588586
-108	41	0.03847842709065701
-107	41	-1
-106	41	0.037525354186037356
-105	41	0.27747073480958506
-104	41	0.3738234601712162
-103	41	0.4294017178115173
-102	41	0.4553003953467512
-101	41	0.48803198989265145
-100	41	0.4886235743166124
-99	41	0.47844420685457884
-98	41	0.3639314203535159
-97	41	0.35870667766468095
-96	41	0.41903500748763495
-95	41	0.41092866408452144
-94	41	0.39170782893941214
-93	41	0.40525029539470464
-92	41	0.4405563344100949
-91	41	0.4382813766323872
-90	41	0.45503261570947057
-89	41	0.44874526580472734
-88	41	0.42067329883468624
-87	41	0.41602901036483964
-86	41	0.4392098602018196
-85	41	0.40713214181527285
-84	41	0.4015685358271477
-83	41	0.37266984716170887
-82	41	0.3214535542626019
-81	41	0.24410539200441617
-80	41	0.17169687083172652
-79	41	0.16548240973988335
-78	41	0.17933380017840128
-77	41	0.16950851353119595
-76	41	0.09791723935000725
-75	41	0.20615778122450398
-74	41	0.2608671065685325
-73	41	0.22554922651154966
-72	41	0.19662201085017275
-71	41	0.2749548127707785
-70	41	-1
-69	41	-1
-68	41	-1
-67	41	-1
-126	42	-1
-125	42	-1
-124	42	0.09320391554999065
-123	42	0.052814702570525514
-122	42	0.04996090866245147
-121	42	0.0596941606735813
-120	42	0.09624689488325772
-119	42	0.12684008710741593
-118	42	0.1747590988724167
-117	42	0.11829108890536491
-116	42	0.2301571687826371
-115	42	0.2521370788561928
-114	42	0.21243112951845403
-113	42	0.1308971309979295
-112	42	0.0296930532649521
-111	42	-1
-110	42	-1
-109	42	0.047927354742173474
-108	42	0.09577847225684173
-107	42	0.12317326446199442
-106	42	0.09634021089587205
-105	42	0.320079161010761
-104	42	0.2986719794845069
-103	42	0.3442602327971224
-102	42	0.3698428686298166
-101	42	0.45123440987980595
-100	42	0.4436958939925607
-99	42	0.4342707615969019
-98	42	0.4668340936323349
-97	42	0.404314142272266
-96	42	0.4950396230620466
-95	42	0.42270255032278997
-94	42	0.4140209904442046
-93	42	0.49020845938602237
-92	42	0.4456444281118299
-91	42	0.4459338134411161
-90	42	0.4014154253604245
-89	42	0.4024417424962543
-88	42	0.34981298917367765
-87	42	0.35529026592491486
-86	42	0.37025524740060606
-85	42	0.2910037452672077
-84	42	0.3434234097392287
-83	42	0.28881852125967356
-82	42	0.17838304684591033
-81	42	0.1700069409454707
-80	42	0.15927920044348723
-79	42	0.1545669054859471
-78	42	0.1158307243602868
-77	42	0.1597858118320065
-76	42	0.12964388862424772
-75	42	0.08828902280260992
-74	42	0.08482520948401959
-73	42	0.14134237941521902
-72	42	0.1662413868347633
-71	42	0.23909739836602978
-70	42	-1
-69	42	-1
-68	42	-1
-67	42	-1
-126	43	-1
-125	43	-1
-124	43	0.04764118688390458
-123	43	0.024004515870222558
-122	43	0.017614386472704295
-121	43	0.04892302172531833
-120	43	0.06952511530752055
-119	43	0.10722016396569016
-118	43	0.1688688260449041
-117	43	0.366972585182779
-116	43	0.09089732554268869
-115	43	0.014267867743609088
-114	43	0.044755430581332474
-113	43	0.15476558432126372
-112	43	0.0389262990562615
-111	43	-1
-110	43	-1
-109	43	0.1589796015143439
-108	43	0.13798487358378664
-107	43	0.24653301129940278
-106	43	0.2781571972161019
-105	43	0.30159311580922155
-104	43	0.28524465920855635
-103	43	0.3499679702630853
-102	43	0.35533918270811354
-101	43	0.3727479456587851
-100	43	0.39720184776367523
-99	43	0.39731445924927977
-98	43	0.44540536253275576
-97	43	0.43896181563386005
-96	43	0.40548187848304096
-95	43	0.44272887559582835
-94	43	0.3981499728712945
-93	43	0.34480018803499224
-92	43	0.37265955873694434
-91	43	0.32039847630299856
-90	43	0.32034731477257855
-89	43	0.2984499365718613
-88	43	0.25356967653286067
-87	43	0.16597355107880213
-86	43	0.17378889106400738
-85	43	0.2555109900485679
-84	43	0.23654886202071956
-83	43	0.19686825962035523
-82	43	0.15730585251430862
-81	43	0.12074100602275031
-80	43	0.14195890859267724
-79	43	0.22663502009563186
-78	43	0.2631959943982333
-77	43	0.2547197166530407
-76	43	0.12550875558977131
-75	43	0.05233871327535088
-74	43	0.07051723746067834
-73	43	0.06960032369254932
-72	43	0.09825253911308353
-71	43	0.15555113361137646
-70	43	0.1782296931982382
-69	43	-1
-68	43	-1
-67	43	-1
-126	44	-1
-125	44	-1
-124	44	0.044283150730941134
-123	44	0.0332854597340517
-122	44	0.03427110298554186
-121	44	0.05284000274233285
-120	44	0.04158665467846942
-119	44	0.017642704894213015
-118	44	0.12798219578741385
-117	44	0.07642754465714152
-116	44	-1
-115	44	-1
-114	44	-1
-113	44	0.024108711424369742
-112	44	0.00424126515075769
-111	44	-1
-110	44	-1
-109	44	0.16018306661839213
-108	44	0.028253450106330867
-107	44	0.26683528147773955
-106	44	0.3010156452334149
-105	44	0.23292300601208776
-104	44	0.3371427005450153
-103	44	0.31993839665375534
-102	44	0.34424330366182804
-101	44	0.3589148779694615
-100	44	0.38000577461222695
-99	44	0.41363807398069535
-98	44	0.3691847835694231
-97	44	0.3183784843971829
-96	44	0.39936026574814104
-95	44	0.4133819857351926
-94	44	0.35712787211899555
-93	44	0.31957334463688264
-92	44	0.28923391173298507
-91	44	0.20176149055704992
-90	44	0.19466060684683442
-89	44	0.2050010910406807
-88	44	0.20382801420214153
-87	44	0.2065849192082739
-86	44	0.1290727968717951
-85	44	0.11811064864122177
-84	44	0.13750614382637927
-83	44	-1
-82	44	0.08859190467456449
-81	44	0.06812864870800299
-80	44	0.108650965844581
-79	44	0.0860167119560007
-78	44	0.11529594139413954
-77	44	0.15789403240498381
-76	44	0.10092789432328682
-75	44	0.06388184885237766
-74	44	0.11702959708564468
-73	44	0.057050259983817235
-72	44	0.038554200403736485
-71	44	0.06930185649013008
-70	44	0.13303148342155968
-69	44	0.10464659868886186
-68	44	0.07319098393537297
-67	44	-1
-126	45	-1
-125	45	-1
-124	45	0.020190987770149483
-123	45	0.051161717482287775
-122	45	0.04801204718421247
-121	45	0.1808309998094771
-120	45	0.17503803677401017
-119	45	0.09165242109549837
-118	45	0.020100330847681088
-117	45	0.024055824244523304
-116	45	-1
-115	45	-1
-114	45	-1
-113	45	0.021426295548843968
-112	45	0.02807456994150656
-111	45	0.018089111226944222
-110	45	0.05879311913892993
-109	45	0.14959359319213061
-108	45	0.16119154736692554
-107	45	0.17450369340419375
-106	45	0.21922994507758267
-105	45	0.21508069819495199
-104	45	0.2246311436042428
-103	45	0.27884499711783806
-102	45	0.3208368567291021
-101	45	0.32507755835477614
-100	45	0.3070953279608426
-99	45	0.32909097932428805
-98	45	0.2780556504636759
-97	45	0.34006133958844614
-96	45	0.2899464599728367
-95	45	0.29703002171699405
-94	45	0.2489432618627642
-93	45	0.2186176715667316
-92	45	0.20689816432990038
-91	45	0.10579588120685467
-90	45	0.09305385419824316
-89	45	0.09897635785460904
-88	45	0.12627362514610732
-87	45	0.074848028274836
-86	45	0.14043299490339495
-85	45	0.12010653757374813
-84	45	0.10722380232681143
-83	45	0.05784004623431027
-82	45	0.05889942662608787
-81	45	0.07511331063083289
-80	45	0.04315896635750573
-79	45	0.03338241130185331
-78	45	0.05118224756624974
-77	45	0.07251508119390997
-76	45	0.08678685666830689
-75	45	0.10855040116906435
-74	45	0.11826443253211133
-73	45	0.12379835173823404
-72	45	0.04907591707043278
-71	45	0.02871975612317938
-70	45	0.04447124184186373
-69	45	0.08020371455158322
-68	45	0.07687947774459396
-67	45	-1
-126	46	-1
-125	46	-1
-124	46	0.012257678368315691
-123	46	0.022625664924524582
-122	46	-1
-121	46	0.12461634697880873
-120	46	0.5047620909334005
-119	46	0.45750557889832855
-118	46	0.18196547634892238
-117	46	0.09219073018540583
-116	46	0.025067765645022968
-115	46	0.01558981247662306
-114	46	0.0041595900231087375
-113	46	0.023350817420024098
-112	46	0.038771305807806425
-111	46	0.018485137014226178
-110	46	0.07921680208260165
-109	46	0.1935475957026933
-108	46	0.27501305460805914
-107	46	0.27659662088847653
-106	46	0.29382538317133583
-105	46	0.22362040875537464
-104	46	0.18685684601604602
-103	46	0.19291238835773078
-102	46	0.23079222647778488
-101	46	0.2512530786941969
-100	46	0.19123559959583325
-99	46	0.22773476852494012
-98	46	0.23443001705914357
-97	46	0.25560442765165675
-96	46	0.14459809531327644
-95	46	0.14918412323961544
-94	46	0.14333520987965628
-93	46	0.10672174590452883
-92	46	0.10532337126987314
-91	46	0.09126271427164452
-90	46	0.07077052912526784
-89	46	0.054379020143519786
-88	46	0.06350856609569339
-87	46	0.06226024345967176
-86	46	0.05305171981776019
-85	46	0.04201655650725563
-84	46	0.03312575251643178
-83	46	0.038701390349663335
-82	46	0.04974250411092718
-81	46	0.056487548620990986
-80	46	0.053378433422714804
-79	46	0.03702547610387081
-78	46	0.04232098070761354
-77	46	0.03841450884884032
-76	46	0.038496958414280635
-75	46	0.025101827813484325
-74	46	0.042687319712893086
-73	46	0.07442436964925918
-72	46	0.05706070741150995
-71	46	0.03798337802095041
-70	46	0.035018167955167157
-69	46	0.04324674532697409
-68	46	0.047769165534862004
-67	46	-1
-126	47	-1
-125	47	-1
-124	47	-1
-123	47	0.041644377417955195
-122	47	-1
-121	47	0.039590896689530974
-120	47	0.4767867416250118
-119	47	0.3081713194820582
-118	47	0.19828961485468954
-117	47	0.027972445166671075
-116	47	0.01272502304840975
-115	47	0.04957715977184763
-114	47	-1
-113	47	0.015584470913547583
-112	47	0.1387646145904641
-111	47	0.13710456790159253
-110	47	0.18813472449048213
-109	47	0.2119330855818296
-108	47	0.23604281181900563
-107	47	0.24958928140684292
-106	47	0.20677157929284287
-105	47	0.22009590308378696
-104	47	0.1967187501022997
-103	47	0.1844613079000979
-102	47	0.1573140926072337
-101	47	0.18069779276811657
-100	47	0.1603844765628281
-99	47	0.15360419887450244
-98	47	0.16302502883798695
-97	47	0.1775673431181241
-96	47	0.1527378760968747
-95	47	0.14043080627485413
-94	47	0.11668094107660135
-93	47	0.06726395337211072
-92	47	0.04386887327812689
-91	47	0.008711877995743772
-90	47	0.02170414381272373
-89	47	0.06199837499007401
-88	47	0.04606507503488477
-87	47	-1
-86	47	0.004126793424424552
-85	47	0.004011139277492565
-84	47	0.011276484860536192
-83	47	0.020107394318937613
-82	47	0.02421689140483483
-81	47	0.025415369428806296
-80	47	0.030078876676112996
-79	47	0.024334354350371557
-78	47	0.022739111643157773
-77	47	0.023892746164825986
-76	47	0.023729415551066266
-75	47	0.018340690336466098
-74	47	0.02564471805834603
-73	47	0.029400829265742248
-72	47	0.0040838675909662765
-71	47	0.010711618259784035
-70	47	0.030353703884357354
-69	47	0.03631161468689471
-68	47	0.030017002089579067
-67	47	-1
-126	48	-1
-125	48	-1
-124	48	0.013675110439225011
-123	48	0.02100076162402598
-122	48	-1
-121	48	-1
-120	48	0.09978772173776732
-119	48	0.058461242615366206
-118	48	0.051984342514006514
-117	48	0.02487077130543368
-116	48	0.012743576819505581
-115	48	0.004168875232927598
-114	48	-1
-113	48	0.05053197235556384
-112	48	0.1420569759869101
-111	48	0.15043213722289414
-110	48	0.16097903527685728
-109	48	0.1492415513560284
-108	48	0.17566010299461438
-107	48	0.1353850447644685
-106	48	0.17469830363517172
-105	48	0.16294296462081964
-104	48	0.14355731826409582
-103	48	0.14329723623916174
-102	48	0.1117280559824992
-101	48	0.10609562978581276
-100	48	0.15841417774862515
-99	48	0.12455548626976978
-98	48	0.14763517283197403
-97	48	0.1453160309464593
-96	48	0.11690549997675752
-95	48	0.10550129554650568
-94	48	0.08577227768982212
-93	48	0.06253274641923068
-92	48	0.037216059819520454
-91	48	0.01527505121531082
-90	48	0.01688854745867958
-89	48	0.01868550876307226
-88	48	-1
-87	48	-1
-86	48	-1
-85	48	0.004569654927168708
-84	48	0.01302524770084104
-83	48	0.019556351900417025
-82	48	0.02581697247762197
-81	48	0.025866135247703644
-80	48	0.023051446706848267
-79	48	0.022045338843190095
-78	48	0.02467767347289613
-77	48	0.021827518861254697
-76	48	0.021843493043668654
-75	48	0.018208101535902813
-74	48	0.015050144379335342
-73	48	0.02984182201642463
-72	48	0.028332590540242376
-71	48	0.016044174567631287
-70	48	0.01951796578762054
-69	48	0.02757863980851558
-68	48	0.02375947926353959
-67	48	-1
-126	49	-1
-125	49	0.01294256804881053
-124	49	-1
-123	49	-1
-122	49	-1
-121	49	-1
-120	49	0.02481685434779945
-119	49	0.010028819748388153
-118	49	-1
-117	49	-1
-116	49	0.010466483726003534
-115	49	-1
-114	49	0.04057357874531163
-113	49	0.08114865024752548
-112	49	0.0916901702612708
-111	49	0.09480919975977464
-110	49	0.07056198275529066
-109	49	0.08384895021122603
-108	49	0.09956655801778344
-107	49	0.10142747217051248
-106	49	0.11709592936603568
-105	49	0.12386474949041898
-104	49	0.11377421789967046
-103	49	0.07858558851707041
-102	49	0.08665044150904254
-101	49	0.09841535811153905
-100	49	0.09223627049465905
-99	49	0.10617888184838471
-98	49	0.12973539013285817
-97	49	0.08510480210355262
-96	49	0.06476135951993087
-95	49	0.08379066160837821
-94	49	0.0640764590833556
-93	49	0.04856836101745786
-92	49	0.03690187470999503
-91	49	0.02294757009386878
-90	49	0.015038262184043645
-89	49	0.016657565775536315
-88	49	-1
-87	49	0.010586280273339129
-86	49	0.016155106234065218
-85	49	0.012290684102616
-84	49	0.01745882455495314
-83	49	0.023499101680221353
-82	49	0.02434949704100227
-81	49	0.021652273316306304
-80	49	0.0217860097438865
-79	49	0.02304412415434994
-78	49	0.024941951304511465
-77	49	0.025464464856471327
-76	49	0.023725317016764613
-75	49	0.019304617529212344
-74	49	0.01848771660290805
-73	49	0.02193444271858717
-72	49	0.020132413897342282
-71	49	0.01631416528092497
-70	49	0.018259011467571775
-69	49	0.01565640009701049
-68	49	0.012819810492827705
-67	49	-1
-126	50	-1
-125	50	-1
-124	50	-1
-123	50	-1
-122	50	0.012264999517847002
-121	50	0.017922779199087285
-120	50	0.025964306461495525
-119	50	-1
-118	50	-1
-117	50	-1
-116	50	-1
-115	50	-1
-114	50	0.04173337977465917
-113	50	0.08025762589734939
-112	50	0.07458879738322334
-111	50	0.08562217892562096
-110	50	0.07469173774954925
-109	50	0.07149084044925996
-108	50	0.08999393637656831
-107	50	0.05971969467322419
-106	50	0.06564479849512146
-105	50	0.07904337665352522
-104	50	0.06284061350063933
-103	50	0.051818530519255855
-102	50	0.06655009569637997
-101	50	0.043203042904508354
-100	50	0.056838552261503326
-99	50	0.09090466773672519
-98	50	0.0802782962780127
-97	50	0.09346088298815512
-96	50	0.0672918724156763
-95	50	0.06401035127768673
-94	50	0.05331924692097844
-93	50	0.04772479436478657
-92	50	0.04290778101405894
-91	50	0.02523748069400476
-90	50	0.015560304339087025
-89	50	0.015168754951888987
-88	50	0.016256233031698545
-87	50	0.020054573546196473
-86	50	0.026037764879002983
-85	50	0.02787288688615867
-84	50	0.02508499969181491
-83	50	0.026204931204577186
-82	50	0.021788480836452673
-81	50	0.014556411292687258
-80	50	0.0162162157359212
-79	50	0.019713191453461665
-78	50	0.020711043323901963
-77	50	0.022527848193731412
-76	50	0.019942861830103124
-75	50	0.016774474081447097
-74	50	0.014443836284225029
-73	50	0.011690756420888982
-72	50	0.0036846493990110203
-71	50	0.0036679163143270893
-70	50	-1
-69	50	-1
-68	50	-1
-67	50	-1
-126	51	-1
-125	51	-1
-124	51	-1
-123	51	-1
-122	51	0.004072604758845403
-121	51	-1
-120	51	-1
-119	51	-1
-118	51	-1
-117	51	-1
-116	51	-1
-115	51	0.013960977127241718
-114	51	0.03295844308822221
-113	51	0.04309297265982062
-112	51	0.05126103819371925
-111	51	0.05806467995937382
-110	51	0.07059532660464118
-109	51	0.04315991382789542
-108	51	0.05007834635458195
-107	51	0.08287557169736653
-106	51	0.0679101132128908
-105	51	0.05789309709364159
-104	51	0.03985383983186095
-103	51	0.04474323038018442
-102	51	0.03613592673968143
-101	51	0.04126719628359649
-100	51	0.07312235078908008
-99	51	0.06075670241769564
-98	51	0.05286858585695142
-97	51	0.057261733878295605
-96	51	0.052436051126736834
-95	51	0.04802429976279569
-94	51	0.045626423368492
-93	51	0.040275416454389965
-92	51	0.031060870342745777
-91	51	0.025759416223555123
-90	51	0.022747671612561866
-89	51	0.019485508613422447
-88	51	0.019293842742549847
-87	51	0.022319361683680136
-86	51	0.022373752844164877
-85	51	0.019345816123214923
-84	51	0.009833754956097888
-83	51	0.014449439734476334
-82	51	0.013655959939492838
-81	51	0.013236289575010426
-80	51	0.01344123770872291
-79	51	0.012534237679634727
-78	51	0.011575637926762689
-77	51	0.0129423577908208
-76	51	0.015494949459048654
-75	51	0.014381698875203932
-74	51	0.008912226735930836
-73	51	-1
-72	51	-1
-71	51	-1
-70	51	-1
-69	51	-1
-68	51	-1
-67	51	-1
-126	52	-1
-125	52	-1
-124	52	-1
-123	52	0.004066527292805856
-122	52	-1
-121	52	-1
-120	52	-1
-119	52	-1
-118	52	-1
-117	52	-1
-116	52	-1
-115	52	0.013447666103578062
-114	52	0.018082987743586642
-113	52	0.029004818443441768
-112	52	0.03113198861127497
-111	52	0.04051453815214467
-110	52	0.04444466777600827
-109	52	0.04743199514910126
-108	52	0.05917896312694036
-107	52	0.07294982325889221
-106	52	0.05238595585124696
-105	52	0.03862642514558355
-104	52	0.03229810486280526
-103	52	0.0267538214716993
-102	52	0.0196212129360667
-101	52	0.04855541630848139
-100	52	0.05207545119185321
-99	52	0.05243974560653865
-98	52	0.04397109626065331
-97	52	0.041300370841594075
-96	52	0.04045566965626467
-95	52	0.0436299975672552
-94	52	0.045843353869340936
-93	52	0.042341247969088336
-92	52	0.03376764266093458
-91	52	0.02840239469633574
-90	52	0.025286441436836508
-89	52	0.02498849520283489
-88	52	0.023532894479016152
-87	52	0.0226062085779835
-86	52	0.018933410228396483
-85	52	0.006786076899240873
-84	52	0.005485557717267914
-83	52	0.008558769025518753
-82	52	0.01636501722329071
-81	52	0.015322481788786682
-80	52	0.006464039476872884
-79	52	0.004959960724406118
-78	52	0.005758191994539278
-77	52	-1
-76	52	0.003819551318054773
-75	52	0.0037594597155325375
-74	52	-1
-73	52	-1
-72	52	-1
-71	52	-1
-70	52	-1
-69	52	-1
-68	52	-1
-67	52	-1
-126	53	-1
-125	53	-1
-124	53	-1
-123	53	-1
-122	53	-1
-121	53	-1
-120	53	-1
-119	53	-1
-118	53	-1
-117	53	-1
-116	53	-1
-115	53	-1
-114	53	-1
-113	53	-1
-112	53	-1
-111	53	-1
-110	53	-1
-109	53	-1
-108	53	-1
-107	53	-1
-106	53	-1
-105	53	-1
-104	53	-1
-103	53	-1
-102	53	-1
-101	53	-1
-100	53	-1
-99	53	-1
-98	53	-1
-97	53	-1
-96	53	-1
-95	53	-1
-94	53	-1
-93	53	-1
-92	53	-1
-91	53	-1
-90	53	-1
-89	53	-1
-88	53	-1
-87	53	-1
-86	53	-1
-85	53	-1
-84	53	-1
-83	53	-1
-82	53	-1
-81	53	-1
-80	53	-1
-79	53	-1
-78	53	-1
-77	53	-1
-76	53	-1
-75	53	-1
-74	53	-1
-73	53	-1
-72	53	-1
-71	53	-1
-70	53	-1
-69	53	-1
-68	53	-1
-67	53	-1
