# Supplementary material for: The impacts of climate change on the abundance and distribution of the Spotted Wing Drosophila (Drosophila suzukii) in the United States and Canada
Source: PeerJ. 2017 Apr 6;5:e3192. doi: 10.7717/peerj.3192 (PMC5385127; doi:10.7717/peerj.3192)
Supplement: Supplemental Information 2 — Raw data used to create consensus maps (shown in Figs. 3 and 4A) coefficient of variance maps (shown in Fig. 4B) and in scatter plots shown in Fig. 5. [file peerj-05-3192-s002.zip › model_gfdl-ems2g_rcp60_year30_norm__mean.txt]

-126	24	-1
-125	24	-1
-124	24	-1
-123	24	-1
-122	24	-1
-121	24	-1
-120	24	-1
-119	24	-1
-118	24	-1
-117	24	-1
-116	24	-1
-115	24	-1
-114	24	-1
-113	24	-1
-112	24	-1
-111	24	-1
-110	24	-1
-109	24	-1
-108	24	-1
-107	24	-1
-106	24	-1
-105	24	-1
-104	24	-1
-103	24	-1
-102	24	-1
-101	24	-1
-100	24	-1
-99	24	-1
-98	24	-1
-97	24	-1
-96	24	-1
-95	24	-1
-94	24	-1
-93	24	-1
-92	24	-1
-91	24	-1
-90	24	-1
-89	24	-1
-88	24	-1
-87	24	-1
-86	24	-1
-85	24	-1
-84	24	-1
-83	24	-1
-82	24	-1
-81	24	-1
-80	24	-1
-79	24	-1
-78	24	-1
-77	24	-1
-76	24	-1
-75	24	-1
-74	24	-1
-73	24	-1
-72	24	-1
-71	24	-1
-70	24	-1
-69	24	-1
-68	24	-1
-67	24	-1
-126	25	-1
-125	25	-1
-124	25	-1
-123	25	-1
-122	25	-1
-121	25	-1
-120	25	-1
-119	25	-1
-118	25	-1
-117	25	-1
-116	25	-1
-115	25	-1
-114	25	-1
-113	25	0.01201068181671508
-112	25	0.04797597222574263
-111	25	0.010818569521738833
-110	25	0.009540905233600086
-109	25	0.009735030973302753
-108	25	0.06487817990657549
-107	25	0.09574363190934364
-106	25	0.2615341893240383
-105	25	0.2565756830087694
-104	25	0.10354987131518897
-103	25	0.07717116393978203
-102	25	0.3232399802200357
-101	25	0.3120825296280912
-100	25	0.01566828229230219
-99	25	0.01597331912158926
-98	25	0.01786722170535878
-97	25	-1
-96	25	-1
-95	25	-1
-94	25	-1
-93	25	-1
-92	25	-1
-91	25	-1
-90	25	-1
-89	25	-1
-88	25	-1
-87	25	-1
-86	25	-1
-85	25	-1
-84	25	-1
-83	25	-1
-82	25	0.014234985002750281
-81	25	0.014850536779855861
-80	25	-1
-79	25	-1
-78	25	-1
-77	25	-1
-76	25	-1
-75	25	-1
-74	25	-1
-73	25	-1
-72	25	-1
-71	25	-1
-70	25	-1
-69	25	-1
-68	25	-1
-67	25	-1
-126	26	-1
-125	26	-1
-124	26	-1
-123	26	-1
-122	26	-1
-121	26	-1
-120	26	-1
-119	26	-1
-118	26	-1
-117	26	-1
-116	26	-1
-115	26	-1
-114	26	0.01107610469388803
-113	26	0.06602438525025237
-112	26	0.045523852450146264
-111	26	-1
-110	26	0.009421927083688946
-109	26	0.012110412194514454
-108	26	0.19885762007971286
-107	26	0.11028977161287053
-106	26	0.4207025086079041
-105	26	0.20327810725159043
-104	26	0.06671798408231039
-103	26	0.1828385707806679
-102	26	0.21789446077757857
-101	26	0.050087849117819015
-100	26	0.013588528668274716
-99	26	0.026025044644748644
-98	26	0.024487138393436282
-97	26	-1
-96	26	-1
-95	26	-1
-94	26	-1
-93	26	-1
-92	26	-1
-91	26	-1
-90	26	-1
-89	26	-1
-88	26	-1
-87	26	-1
-86	26	-1
-85	26	-1
-84	26	-1
-83	26	0.013204253197385205
-82	26	0.014593371990998189
-81	26	0.015878802169211476
-80	26	-1
-79	26	-1
-78	26	-1
-77	26	-1
-76	26	-1
-75	26	-1
-74	26	-1
-73	26	-1
-72	26	-1
-71	26	-1
-70	26	-1
-69	26	-1
-68	26	-1
-67	26	-1
-126	27	-1
-125	27	-1
-124	27	-1
-123	27	-1
-122	27	-1
-121	27	-1
-120	27	-1
-119	27	-1
-118	27	-1
-117	27	-1
-116	27	-1
-115	27	0.057505795890559964
-114	27	0.03209726265235403
-113	27	0.14011160321997765
-112	27	0.012296314676896227
-111	27	0.009883662234007978
-110	27	0.012338428005391507
-109	27	0.17034201623382483
-108	27	0.14939281925940737
-107	27	0.43006649034800787
-106	27	0.24401571435292307
-105	27	0.24640628596564396
-104	27	0.1699223326814525
-103	27	0.33198915375555094
-102	27	0.10516911972331246
-101	27	0.028813116095426822
-100	27	0.028872546713423503
-99	27	0.04483738536707275
-98	27	0.035448250299042416
-97	27	0.1202531569797562
-96	27	-1
-95	27	-1
-94	27	-1
-93	27	-1
-92	27	-1
-91	27	-1
-90	27	-1
-89	27	-1
-88	27	-1
-87	27	-1
-86	27	-1
-85	27	-1
-84	27	-1
-83	27	0.024293633700464858
-82	27	0.02494032012153061
-81	27	0.014914773962840267
-80	27	-1
-79	27	-1
-78	27	-1
-77	27	-1
-76	27	-1
-75	27	-1
-74	27	-1
-73	27	-1
-72	27	-1
-71	27	-1
-70	27	-1
-69	27	-1
-68	27	-1
-67	27	-1
-126	28	-1
-125	28	-1
-124	28	-1
-123	28	-1
-122	28	-1
-121	28	-1
-120	28	-1
-119	28	-1
-118	28	-1
-117	28	-1
-116	28	0.036064429670058636
-115	28	0.05850464012633437
-114	28	0.02850104572484618
-113	28	0.09056541160667127
-112	28	0.04305173571805301
-111	28	0.05518633412856621
-110	28	0.13275074036907572
-109	28	0.29238651890867495
-108	28	0.19987733391746643
-107	28	0.384860854199272
-106	28	0.20829375173675627
-105	28	0.22225759465795056
-104	28	0.15019934758292633
-103	28	0.697577178852199
-102	28	0.14019930736453862
-101	28	0.03534604228149747
-100	28	0.04036033056521707
-99	28	0.10523724780148054
-98	28	0.13623689827563196
-97	28	0.1532415412546659
-96	28	0.1835760637740168
-95	28	-1
-94	28	-1
-93	28	-1
-92	28	-1
-91	28	-1
-90	28	-1
-89	28	-1
-88	28	-1
-87	28	-1
-86	28	-1
-85	28	-1
-84	28	-1
-83	28	0.035422021363072244
-82	28	0.0362702870199269
-81	28	0.038319351208193096
-80	28	-1
-79	28	-1
-78	28	-1
-77	28	-1
-76	28	-1
-75	28	-1
-74	28	-1
-73	28	-1
-72	28	-1
-71	28	-1
-70	28	-1
-69	28	-1
-68	28	-1
-67	28	-1
-126	29	-1
-125	29	-1
-124	29	-1
-123	29	-1
-122	29	-1
-121	29	-1
-120	29	-1
-119	29	-1
-118	29	-1
-117	29	-1
-116	29	0.0486009809358295
-115	29	0.05842913524761011
-114	29	0.07725421958697212
-113	29	0.11406177001872586
-112	29	0.11097320361063849
-111	29	0.12868057406043065
-110	29	0.1611836907516508
-109	29	0.34453442867021083
-108	29	0.2888998278746537
-107	29	0.47753720738667743
-106	29	0.20542195308534425
-105	29	0.1178146413076326
-104	29	0.14400048748427158
-103	29	0.16974471705756292
-102	29	0.10674287458774982
-101	29	0.13216488940364268
-100	29	0.16238315272315432
-99	29	0.14860150845142653
-98	29	0.15181215169590184
-97	29	0.18387889888040426
-96	29	0.18881770753880583
-95	29	0.19548210950494252
-94	29	0.20521489386040123
-93	29	0.21912488155450988
-92	29	0.21441999426280023
-91	29	0.20834362253752398
-90	29	0.19668239455042716
-89	29	-1
-88	29	-1
-87	29	-1
-86	29	0.21227433392504247
-85	29	0.2179146822087976
-84	29	0.22584509354843746
-83	29	0.18888707958105908
-82	29	0.1868216783095781
-81	29	0.09409820413675113
-80	29	-1
-79	29	-1
-78	29	-1
-77	29	-1
-76	29	-1
-75	29	-1
-74	29	-1
-73	29	-1
-72	29	-1
-71	29	-1
-70	29	-1
-69	29	-1
-68	29	-1
-67	29	-1
-126	30	-1
-125	30	-1
-124	30	-1
-123	30	-1
-122	30	-1
-121	30	-1
-120	30	-1
-119	30	-1
-118	30	-1
-117	30	0.032487387560377855
-116	30	0.03694188545859297
-115	30	0.11549280572545226
-114	30	0.07997398337970452
-113	30	0.12984464385074412
-112	30	0.18844199297263176
-111	30	0.25385287010106133
-110	30	0.29639806925550244
-109	30	0.47070268164050244
-108	30	0.42512985161192024
-107	30	0.3939303344570475
-106	30	0.3246941648824823
-105	30	0.4858775376282768
-104	30	0.5294926581333225
-103	30	0.32997304339180555
-102	30	0.1743635089402202
-101	30	0.25049977893916425
-100	30	0.3288709753903686
-99	30	0.22135096931458606
-98	30	0.18199446164741812
-97	30	0.15737916221731266
-96	30	0.18390548042875046
-95	30	0.2162337032520869
-94	30	0.2174123264868855
-93	30	0.20645057108707587
-92	30	0.21590090077029436
-91	30	0.2313822582849177
-90	30	0.22461979827766154
-89	30	0.22628743034151866
-88	30	0.22297244376370406
-87	30	0.2790920783151152
-86	30	0.23212636392945618
-85	30	0.2256773080467547
-84	30	0.23057932155695293
-83	30	0.23198155902745202
-82	30	0.21098930967195167
-81	30	-1
-80	30	-1
-79	30	-1
-78	30	-1
-77	30	-1
-76	30	-1
-75	30	-1
-74	30	-1
-73	30	-1
-72	30	-1
-71	30	-1
-70	30	-1
-69	30	-1
-68	30	-1
-67	30	-1
-126	31	-1
-125	31	-1
-124	31	-1
-123	31	-1
-122	31	-1
-121	31	-1
-120	31	-1
-119	31	-1
-118	31	-1
-117	31	0.0331715874487578
-116	31	0.0932466966907843
-115	31	0.21492037647778023
-114	31	0.2025138456476269
-113	31	0.20244340735044347
-112	31	0.23693219937433282
-111	31	0.401584576416667
-110	31	0.4600498782832585
-109	31	0.586243422072244
-108	31	0.3199702252987314
-107	31	0.2798723056836906
-106	31	0.4175739389337095
-105	31	0.416748638911552
-104	31	0.16261645678436032
-103	31	0.16281399453983944
-102	31	0.2879890591020431
-101	31	0.20163368026213407
-100	31	0.18818182676967687
-99	31	0.235073305494103
-98	31	0.154352868838391
-97	31	0.17695889503066278
-96	31	0.21107454459456917
-95	31	0.23547081281455104
-94	31	0.3113256102181642
-93	31	0.24730320277727608
-92	31	0.2535609968436048
-91	31	0.28287204557360635
-90	31	0.2814426747210691
-89	31	0.29740390307293735
-88	31	0.2843311967392802
-87	31	0.2932618861469821
-86	31	0.2896325788394975
-85	31	0.2709028850333069
-84	31	0.27791632648613723
-83	31	0.274294735497226
-82	31	0.21764467653052244
-81	31	-1
-80	31	-1
-79	31	-1
-78	31	-1
-77	31	-1
-76	31	-1
-75	31	-1
-74	31	-1
-73	31	-1
-72	31	-1
-71	31	-1
-70	31	-1
-69	31	-1
-68	31	-1
-67	31	-1
-126	32	-1
-125	32	-1
-124	32	-1
-123	32	-1
-122	32	-1
-121	32	-1
-120	32	-1
-119	32	-1
-118	32	0.05101323867733133
-117	32	0.06698975749902236
-116	32	0.20537760062149565
-115	32	0.12926728551229855
-114	32	0.14415984583076083
-113	32	0.16656382606688394
-112	32	0.16557644594223123
-111	32	0.3422339462459736
-110	32	0.46983037287028434
-109	32	0.7167154260057893
-108	32	0.6495002117077223
-107	32	0.4463992430712369
-106	32	0.9174838403921124
-105	32	0.5179874868436768
-104	32	0.36532435147615977
-103	32	0.3435148551291585
-102	32	0.28355470126296023
-101	32	0.2559426829985745
-100	32	0.2414386884241285
-99	32	0.21067269742949318
-98	32	0.19716704482863087
-97	32	0.18827714434856357
-96	32	0.2574437828779474
-95	32	0.279096371394176
-94	32	0.30153480850014686
-93	32	0.3071671131063588
-92	32	0.29078519106586864
-91	32	0.3299183370313985
-90	32	0.37863573991124083
-89	32	0.37333366568063026
-88	32	0.3612659139717463
-87	32	0.3766173660940472
-86	32	0.40695454489761
-85	32	0.406735569806167
-84	32	0.3747504285362742
-83	32	0.2734213324127375
-82	32	0.265803764010847
-81	32	0.3679381164344772
-80	32	0.3457318329567614
-79	32	-1
-78	32	-1
-77	32	-1
-76	32	-1
-75	32	-1
-74	32	-1
-73	32	-1
-72	32	-1
-71	32	-1
-70	32	-1
-69	32	-1
-68	32	-1
-67	32	-1
-126	33	-1
-125	33	-1
-124	33	-1
-123	33	-1
-122	33	-1
-121	33	-1
-120	33	-1
-119	33	0.04284207539226724
-118	33	0.06227008480561471
-117	33	0.2099128224357247
-116	33	0.11268949992363182
-115	33	0.10242519683861025
-114	33	0.15478412219206672
-113	33	0.15357775762285758
-112	33	0.15062777629634852
-111	33	0.4978032810160698
-110	33	0.30807857400936267
-109	33	0.09790916761312381
-108	33	0.4087983054403226
-107	33	0.762990702911727
-106	33	0.47945097598335595
-105	33	0.4652712912637151
-104	33	0.7455820334921898
-103	33	0.6248720610997747
-102	33	0.35727626861655387
-101	33	0.2341594689002899
-100	33	0.17284072854393442
-99	33	0.1862754845450557
-98	33	0.20037636928411362
-97	33	0.20103895319206327
-96	33	0.234613852503459
-95	33	0.2807048076031833
-94	33	0.31135980520083606
-93	33	0.3173415795369592
-92	33	0.29879954659847374
-91	33	0.2991213030533145
-90	33	0.39779092555323897
-89	33	0.3962358769156462
-88	33	0.41345216214520014
-87	33	0.45529245455345574
-86	33	0.534247219810418
-85	33	0.5140255079979876
-84	33	0.4735331675899281
-83	33	0.4481659526655766
-82	33	0.40811771678903497
-81	33	0.41366444040743283
-80	33	0.4179072371305134
-79	33	0.4687329627193317
-78	33	-1
-77	33	-1
-76	33	-1
-75	33	-1
-74	33	-1
-73	33	-1
-72	33	-1
-71	33	-1
-70	33	-1
-69	33	-1
-68	33	-1
-67	33	-1
-126	34	-1
-125	34	-1
-124	34	-1
-123	34	-1
-122	34	-1
-121	34	0.013772094088205658
-120	34	0.02979284163205469
-119	34	0.12256649993494909
-118	34	0.2531705885362443
-117	34	0.319293162771204
-116	34	0.16440406123408532
-115	34	0.1470233389174538
-114	34	0.2329845307921797
-113	34	0.5116392481705544
-112	34	0.6012371176061416
-111	34	0.46569058198532365
-110	34	0.3541033277722838
-109	34	0.11621553015270734
-108	34	0.3120478763428616
-107	34	0.8159421386473733
-106	34	0.5590159477131029
-105	34	0.8592367653678902
-104	34	0.6934548876424514
-103	34	0.6393619979447468
-102	34	0.505631930481675
-101	34	0.22068688890848887
-100	34	0.13702353252690166
-99	34	0.16762679805421568
-98	34	0.2191557000632364
-97	34	0.23754205978192094
-96	34	0.2732565586135768
-95	34	0.3160243712205822
-94	34	0.31278673489077014
-93	34	0.31273516182335953
-92	34	0.28128723532910377
-91	34	0.288062873873172
-90	34	0.38406058310863256
-89	34	0.3930009716949534
-88	34	0.4930836064520395
-87	34	0.5391173859694133
-86	34	0.517826145637142
-85	34	0.6360054461308835
-84	34	0.6139557618311974
-83	34	0.5009361063568716
-82	34	0.48611338573633367
-81	34	0.5056365135072519
-80	34	0.4715917418368598
-79	34	0.5282868547509186
-78	34	0.5021984025443461
-77	34	0.4406798703321767
-76	34	-1
-75	34	-1
-74	34	-1
-73	34	-1
-72	34	-1
-71	34	-1
-70	34	-1
-69	34	-1
-68	34	-1
-67	34	-1
-126	35	-1
-125	35	-1
-124	35	-1
-123	35	-1
-122	35	0.021524033807015525
-121	35	0.03454348154869226
-120	35	0.33149288691047674
-119	35	0.39658351343532655
-118	35	0.25182158898734497
-117	35	0.16377250160335746
-116	35	0.21124833479506905
-115	35	0.1473149877001882
-114	35	0.5743516866048545
-113	35	0.5058312453287044
-112	35	0.47635846256140435
-111	35	0.6853436806203583
-110	35	0.4850604122272503
-109	35	0.2582182393755412
-108	35	0.3714156881829117
-107	35	0.3534286783480194
-106	35	0.12494104031126413
-105	35	0.9249600645439651
-104	35	0.8246305262987569
-103	35	0.516097409683297
-102	35	0.46828831570723517
-101	35	0.37430509874689794
-100	35	0.2723587064906024
-99	35	0.2272272124719652
-98	35	0.2113361979425582
-97	35	0.24058130722293247
-96	35	0.23769478677099376
-95	35	0.28064386271612357
-94	35	0.45585802796898917
-93	35	0.477166290967689
-92	35	0.303957788650876
-91	35	0.2812271509284789
-90	35	0.37052939650812733
-89	35	0.44352915603958126
-88	35	0.5670837562889166
-87	35	0.5830583128274115
-86	35	0.8751307915998192
-85	35	0.8887200236222232
-84	35	0.4503041492188232
-83	35	0.6942583200854275
-82	35	0.7209515446058864
-81	35	0.5756566329895346
-80	35	0.5890311175277626
-79	35	0.5475083446139676
-78	35	0.5058488291819383
-77	35	0.499205873904879
-76	35	0.4639368358061874
-75	35	-1
-74	35	-1
-73	35	-1
-72	35	-1
-71	35	-1
-70	35	-1
-69	35	-1
-68	35	-1
-67	35	-1
-126	36	-1
-125	36	-1
-124	36	-1
-123	36	0.018844862994191622
-122	36	0.02034151612285015
-121	36	0.3103135565803034
-120	36	0.2812913319927827
-119	36	0.047043999945003696
-118	36	0.4651086312681877
-117	36	0.2246682848176428
-116	36	0.4437458396182358
-115	36	0.1491352532219839
-114	36	0.531079881481088
-113	36	0.6072067422479291
-112	36	0.6441398488742639
-111	36	0.6556208891312799
-110	36	0.630420702106424
-109	36	0.6998045292825872
-108	36	0.29079642415508883
-107	36	0.02456713370191459
-106	36	-1
-105	36	0.18279899775777814
-104	36	0.6520518345804618
-103	36	0.7526195966245361
-102	36	0.3545519217982445
-101	36	0.2792126773595824
-100	36	0.25439326493526193
-99	36	0.20597549839701665
-98	36	0.22009743699438822
-97	36	0.3156065021722138
-96	36	0.32301974245828063
-95	36	0.4370683339401945
-94	36	0.6952475053609708
-93	36	0.4724529765207859
-92	36	0.4588181948360151
-91	36	0.427317881553481
-90	36	0.4480132069702768
-89	36	0.5554386624224732
-88	36	0.5543288219837822
-87	36	0.5965649568582967
-86	36	0.9174631700114492
-85	36	0.8258477404795359
-84	36	0.7896120955211027
-83	36	0.6231623119661769
-82	36	0.36222620747992795
-81	36	0.7916955015359215
-80	36	0.6762898668275651
-79	36	0.7056110356262896
-78	36	0.6427739201900703
-77	36	0.5947186522687332
-76	36	0.531422860150284
-75	36	-1
-74	36	-1
-73	36	-1
-72	36	-1
-71	36	-1
-70	36	-1
-69	36	-1
-68	36	-1
-67	36	-1
-126	37	-1
-125	37	-1
-124	37	-1
-123	37	0.017956531498900963
-122	37	0.1689517601016197
-121	37	0.3055756247388728
-120	37	0.0923078685779068
-119	37	0.026468428051221765
-118	37	0.5614648734004656
-117	37	0.5300222314152935
-116	37	0.6209826624142424
-115	37	0.6393947338417248
-114	37	0.5536833636265088
-113	37	0.10252424630975249
-112	37	0.5352065686541441
-111	37	0.4499117861107575
-110	37	0.5358033908216214
-109	37	0.08328288108068117
-108	37	-1
-107	37	-1
-106	37	-1
-105	37	0.3184939018168142
-104	37	0.774651977664391
-103	37	0.7847476347612949
-102	37	0.5230302179453137
-101	37	0.4393459480021142
-100	37	0.37282884073677464
-99	37	0.2504953081509484
-98	37	0.22424486001990154
-97	37	0.48114417010619615
-96	37	0.4863317809347445
-95	37	0.5312637636909705
-94	37	0.6306742650113027
-93	37	0.6893588786814204
-92	37	0.6933640689111208
-91	37	0.7374353781702261
-90	37	0.5038882295463544
-89	37	0.5486212715800879
-88	37	0.5762613117722868
-87	37	0.8714119937031098
-86	37	0.8911352781012656
-85	37	0.8859804031696953
-84	37	0.7037751129926249
-83	37	0.7680293186434581
-82	37	0.4355435332714095
-81	37	0.40266818137220833
-80	37	0.745288252199595
-79	37	0.6370507500869605
-78	37	0.6083246263641633
-77	37	0.6030710760859876
-76	37	0.6919725126961499
-75	37	-1
-74	37	-1
-73	37	-1
-72	37	-1
-71	37	-1
-70	37	-1
-69	37	-1
-68	37	-1
-67	37	-1
-126	38	-1
-125	38	-1
-124	38	0.02746451498915927
-123	38	0.1241951108096083
-122	38	0.2829773522776281
-121	38	0.35913227238473616
-120	38	0.015762311012159327
-119	38	0.3077085741954896
-118	38	0.3909549033089164
-117	38	0.18437119065227395
-116	38	0.3969185419581136
-115	38	0.2187388879166847
-114	38	0.3675938189762886
-113	38	0.1276369068992025
-112	38	0.055389661461253736
-111	38	0.6887520486825812
-110	38	0.6300199211962781
-109	38	0.1402969538686675
-108	38	-1
-107	38	-1
-106	38	-1
-105	38	0.4282640050948279
-104	38	0.6668304085056466
-103	38	0.6788927447618589
-102	38	0.6364167025280624
-101	38	0.48677942094313614
-100	38	0.4304202718632066
-99	38	0.35202784384453367
-98	38	0.36383637401491836
-97	38	0.5180524909819618
-96	38	0.5651507483379283
-95	38	0.5844050676290896
-94	38	0.6218125641682037
-93	38	0.614961408586364
-92	38	0.6346627131679772
-91	38	0.6518354970670039
-90	38	0.7109586782254936
-89	38	0.7559712848194199
-88	38	0.7828956247725439
-87	38	0.7994999264377629
-86	38	0.810180994903769
-85	38	0.6961576568280955
-84	38	0.6498650766623264
-83	38	0.7481486213464049
-82	38	0.5777893299120892
-81	38	0.2238807713737114
-80	38	0.1776656069277389
-79	38	0.6326979981624874
-78	38	0.8076494812248874
-77	38	0.7656843995773515
-76	38	0.7135894284377859
-75	38	-1
-74	38	-1
-73	38	-1
-72	38	-1
-71	38	-1
-70	38	-1
-69	38	-1
-68	38	-1
-67	38	-1
-126	39	-1
-125	39	-1
-124	39	0.05030641267227148
-123	39	0.4630942886428791
-122	39	0.3291222654886857
-121	39	0.044057223470291285
-120	39	0.3319119625104766
-119	39	0.48044156422591244
-118	39	0.22433555716075765
-117	39	0.09630289197331705
-116	39	0.0895150195568925
-115	39	0.09325329063574701
-114	39	0.5787128563314077
-113	39	0.5984835610146144
-112	39	0.04709467511352575
-111	39	0.21452306557271406
-110	39	0.2930248876059743
-109	39	0.12974091782289077
-108	39	-1
-107	39	-1
-106	39	-1
-105	39	0.3432345703792323
-104	39	0.3640151307186455
-103	39	0.6572046518270792
-102	39	0.5724311182947178
-101	39	0.602909828410587
-100	39	0.5420554794887625
-99	39	0.4386113544739262
-98	39	0.4612088506267568
-97	39	0.5757402498235301
-96	39	0.5941592425549451
-95	39	0.7708426416297538
-94	39	0.6229359666213571
-93	39	0.6269072985804686
-92	39	0.8226719843481258
-91	39	0.7014339351718872
-90	39	0.7236389746855179
-89	39	0.7397371793834558
-88	39	0.7356221836021776
-87	39	0.9043421548469657
-86	39	0.7913647754453087
-85	39	0.8309850315578724
-84	39	0.7767290235620827
-83	39	0.6909939899699082
-82	39	0.6859505106191977
-81	39	0.4438446084959754
-80	39	0.15379540457219468
-79	39	0.4807684555400221
-78	39	0.6019993963500597
-77	39	0.6469055645132401
-76	39	0.6504692877894075
-75	39	0.5304900741486772
-74	39	-1
-73	39	-1
-72	39	-1
-71	39	-1
-70	39	-1
-69	39	-1
-68	39	-1
-67	39	-1
-126	40	-1
-125	40	-1
-124	40	0.04216130996713596
-123	40	0.5166577547084275
-122	40	0.08179351935865328
-121	40	0.058722484426364664
-120	40	0.33371894661121265
-119	40	0.33718028135474604
-118	40	0.35368171747854654
-117	40	0.1992565210140608
-116	40	0.06732462701888121
-115	40	0.21732782110711493
-114	40	0.4841883279317544
-113	40	0.43112418717936946
-112	40	0.05509285911302368
-111	40	-1
-110	40	0.07245915892875798
-109	40	0.051297178623983045
-108	40	0.013117572283432632
-107	40	-1
-106	40	-1
-105	40	0.32746350017635295
-104	40	0.43777855325480397
-103	40	0.5897477530781797
-102	40	0.6264967904323635
-101	40	0.5573967367174332
-100	40	0.6294284303034514
-99	40	0.666996239206624
-98	40	0.7171619436405703
-97	40	0.7411584784991095
-96	40	0.8435722645393446
-95	40	0.780931658016128
-94	40	0.7744961547947754
-93	40	0.8063340593531741
-92	40	0.8412532535974179
-91	40	0.852265141685171
-90	40	0.908341826739747
-89	40	0.8776993436078531
-88	40	0.8170117606983484
-87	40	0.6834209610941347
-86	40	0.6173902250798685
-85	40	0.6726138126591958
-84	40	0.5925221671126387
-83	40	0.39766566865828745
-82	40	0.4583089178101705
-81	40	0.44173566848151363
-80	40	0.41009595639653346
-79	40	0.19192303472614597
-78	40	0.44564012567965566
-77	40	0.5252286672552269
-76	40	0.5751583926375284
-75	40	0.7161220644902783
-74	40	0.7229288863144964
-73	40	0.5781048104278235
-72	40	-1
-71	40	-1
-70	40	-1
-69	40	-1
-68	40	-1
-67	40	-1
-126	41	-1
-125	41	-1
-124	41	0.025305057873792267
-123	41	0.054972391012144364
-122	41	0.07547765181108544
-121	41	0.06870704524203847
-120	41	0.08356785174043203
-119	41	0.338204653042984
-118	41	0.17634860437985725
-117	41	0.09902765032861695
-116	41	0.03107325760616228
-115	41	0.08433165504183787
-114	41	0.4008335681744228
-113	41	0.4129180713094462
-112	41	0.030719295575874467
-111	41	0.01659433124631078
-110	41	0.04267569285759782
-109	41	0.030063806939766978
-108	41	0.026956316377292247
-107	41	-1
-106	41	0.026523815318285984
-105	41	0.20772767325309796
-104	41	0.25312529140794005
-103	41	0.37143149494459543
-102	41	0.4067413687364888
-101	41	0.47404637292341
-100	41	0.5351118216151761
-99	41	0.6984529108619295
-98	41	0.6562755135397073
-97	41	0.7339628477499263
-96	41	0.6860187883471806
-95	41	0.6162455910592466
-94	41	0.6927616348755901
-93	41	0.6697939424935044
-92	41	0.7654116627899571
-91	41	0.7216475097756403
-90	41	0.6576738039963421
-89	41	0.6405928676711224
-88	41	0.5926797670738045
-87	41	0.5409549921634939
-86	41	0.4543821066709491
-85	41	0.42101188154057373
-84	41	0.5850548284185372
-83	41	0.46406734915088227
-82	41	0.45290047997372146
-81	41	0.2648731572846677
-80	41	0.15089474221276142
-79	41	0.11678805293151359
-78	41	0.1355837142466717
-77	41	0.19710132985372572
-76	41	0.13826663612563364
-75	41	0.2593378725239853
-74	41	0.36148483294450884
-73	41	0.34512221573012225
-72	41	0.28953050831271987
-71	41	0.3810695042017459
-70	41	-1
-69	41	-1
-68	41	-1
-67	41	-1
-126	42	-1
-125	42	-1
-124	42	0.061909258525386264
-123	42	0.03622832895311443
-122	42	0.03325926166335582
-121	42	0.0422797765017429
-120	42	0.069749879976172
-119	42	0.0917291633911284
-118	42	0.1457782524586763
-117	42	0.08906313323500717
-116	42	0.24925641345325644
-115	42	0.2458439206680143
-114	42	0.18158563705972905
-113	42	0.08761367189483882
-112	42	0.02566207556623515
-111	42	-1
-110	42	-1
-109	42	0.028323097130118737
-108	42	0.05823039842299025
-107	42	0.06201866189308699
-106	42	0.0498737937640361
-105	42	0.24402169099239993
-104	42	0.3314995743865737
-103	42	0.23496981329408517
-102	42	0.44801637767572694
-101	42	0.41636693835278765
-100	42	0.5228997420130724
-99	42	0.6254308160956232
-98	42	0.5336564771666651
-97	42	0.5681236354392086
-96	42	0.5621942291851371
-95	42	0.5018913398306918
-94	42	0.5433025301013588
-93	42	0.5078869661277933
-92	42	0.4439322471687424
-91	42	0.45588870618101435
-90	42	0.39590990220665195
-89	42	0.4210547188000479
-88	42	0.3546519159338424
-87	42	0.40435969193463256
-86	42	0.42032751423146353
-85	42	0.3463044212073616
-84	42	0.4377077501861971
-83	42	0.39425299816389026
-82	42	0.20131371960507038
-81	42	0.18673837948143907
-80	42	0.15322809147756464
-79	42	0.139211019987884
-78	42	0.14691416937758864
-77	42	0.166889398592001
-76	42	0.1211389435864158
-75	42	0.0967751961418033
-74	42	0.18346156295950095
-73	42	0.17642443007037187
-72	42	0.24992935125776458
-71	42	0.3442800988100314
-70	42	-1
-69	42	-1
-68	42	-1
-67	42	-1
-126	43	-1
-125	43	-1
-124	43	0.04364216035594956
-123	43	0.01254640944731798
-122	43	0.010141593697572875
-121	43	0.03984846459757715
-120	43	0.05064729624406089
-119	43	0.08807076790090039
-118	43	0.21141372589971572
-117	43	0.3480232709203192
-116	43	0.05790328263415848
-115	43	0.015376295862173268
-114	43	0.032998678311542295
-113	43	0.12521272019684188
-112	43	0.028434262624388223
-111	43	-1
-110	43	-1
-109	43	0.07749769048246818
-108	43	0.06215421656591648
-107	43	0.12387457025951241
-106	43	0.1481268566514713
-105	43	0.1858375904808501
-104	43	0.2605506813883425
-103	43	0.37359243826968525
-102	43	0.35519140351604106
-101	43	0.4814843428413655
-100	43	0.5471644306334292
-99	43	0.5742252325113848
-98	43	0.5509700254226976
-97	43	0.44083206419378457
-96	43	0.36230893576814827
-95	43	0.4133823598597295
-94	43	0.36171080416479173
-93	43	0.271808593771556
-92	43	0.3301601056602517
-91	43	0.2582827384457015
-90	43	0.27371058679843585
-89	43	0.25968571481216096
-88	43	0.21672041121524346
-87	43	0.16700462894936383
-86	43	0.17912363571980203
-85	43	0.28568965228584947
-84	43	0.280435241521239
-83	43	0.20691869441386235
-82	43	0.12393463595391048
-81	43	0.12200073945714716
-80	43	0.15759107570812186
-79	43	0.3046089711135639
-78	43	0.3647832083928854
-77	43	0.3006058105094762
-76	43	0.12365791474019809
-75	43	0.047146767278731294
-74	43	0.1601820471290291
-73	43	0.06766138586765139
-72	43	0.1073358245662704
-71	43	0.17759594493896952
-70	43	0.20288234896335233
-69	43	-1
-68	43	-1
-67	43	-1
-126	44	-1
-125	44	-1
-124	44	0.041641303984884616
-123	44	0.02623626694047594
-122	44	0.023254311995732732
-121	44	0.039691574537720035
-120	44	0.037132726384861724
-119	44	0.011128458746269394
-118	44	0.16234683458373547
-117	44	0.08762090185151428
-116	44	-1
-115	44	-1
-114	44	-1
-113	44	0.014030539037697444
-112	44	-1
-111	44	-1
-110	44	-1
-109	44	0.13599559730244984
-108	44	0.013537239935512153
-107	44	0.12388709407838489
-106	44	0.16165766912743962
-105	44	0.1132682799353176
-104	44	0.1988298039203949
-103	44	0.27773037723818833
-102	44	0.3323986143549527
-101	44	0.4149749144821457
-100	44	0.3546700609738817
-99	44	0.393259603987307
-98	44	0.28043569047068323
-97	44	0.2128159914295551
-96	44	0.34759115708020866
-95	44	0.38130604444019606
-94	44	0.3140640895908546
-93	44	0.27661357808311116
-92	44	0.2381782866162465
-91	44	0.12655699642346296
-90	44	0.1525374201700078
-89	44	0.1812859352463381
-88	44	0.17219340891708995
-87	44	0.22480435391171052
-86	44	0.1334426930531714
-85	44	0.11814431049642866
-84	44	0.12958700298841327
-83	44	-1
-82	44	0.09226486296239103
-81	44	0.073002397109439
-80	44	0.11681534531647988
-79	44	0.09257530214999082
-78	44	0.1291722578799279
-77	44	0.18466985427007507
-76	44	0.19740915016956725
-75	44	0.06465294758225291
-74	44	0.12836263367586617
-73	44	0.05988492677494267
-72	44	0.03225892373536787
-71	44	0.07006863408160423
-70	44	0.13737678091463534
-69	44	0.10407634871661721
-68	44	0.0600413763031576
-67	44	-1
-126	45	-1
-125	45	-1
-124	45	-1
-123	45	0.0508792534569341
-122	45	0.038912537820483255
-121	45	0.2538518506116983
-120	45	0.2364086962629729
-119	45	0.0751370862451524
-118	45	0.011885825235018018
-117	45	0.0383414965748431
-116	45	-1
-115	45	-1
-114	45	-1
-113	45	0.019131056479991304
-112	45	0.022110858338024696
-111	45	-1
-110	45	0.03374018472586071
-109	45	0.13251520091376176
-108	45	0.14068841907784474
-107	45	0.1547658275022127
-106	45	0.1861910914026462
-105	45	0.18494867993430747
-104	45	0.20234331033059796
-103	45	0.2803382310288228
-102	45	0.23204310251377083
-101	45	0.22398995026668997
-100	45	0.27797349271537436
-99	45	0.20594064869640513
-98	45	0.2884052071775418
-97	45	0.252201222508043
-96	45	0.20263468787304306
-95	45	0.22983075447731202
-94	45	0.18824806551893364
-93	45	0.15671500698630805
-92	45	0.15763008754420632
-91	45	0.0791225694648719
-90	45	0.07326388210138643
-89	45	0.07094380490452949
-88	45	0.10715530947721989
-87	45	0.06271168083211283
-86	45	0.1321513086829535
-85	45	0.11494986684440077
-84	45	0.09328465162505202
-83	45	0.05599392870701531
-82	45	0.04943309376580384
-81	45	0.07574458031504466
-80	45	0.05146837801206495
-79	45	0.03290700002908818
-78	45	0.05344880624810423
-77	45	0.10205837708330077
-76	45	0.10954147577351885
-75	45	0.1202591523254599
-74	45	0.1857069274863405
-73	45	0.1157980632882161
-72	45	0.03871393661600802
-71	45	0.021236720098821257
-70	45	0.0398899793268134
-69	45	0.07541112311531258
-68	45	0.07037706234981823
-67	45	-1
-126	46	-1
-125	46	-1
-124	46	-1
-123	46	0.015031733710874873
-122	46	-1
-121	46	0.14820188732734502
-120	46	0.5800975847735803
-119	46	0.6396732695594411
-118	46	0.15411505657651542
-117	46	0.08056495049817955
-116	46	0.014014134612066059
-115	46	0.00385624040195192
-114	46	-1
-113	46	0.014062649211387565
-112	46	0.027488405646773875
-111	46	0.003946209496459238
-110	46	0.040572982016675294
-109	46	0.1778194188779687
-108	46	0.2905123513942265
-107	46	0.29345788999185995
-106	46	0.3126695123202483
-105	46	0.21742824548593023
-104	46	0.16690460675442567
-103	46	0.17064393473509692
-102	46	0.20846663468525414
-101	46	0.22960312775595332
-100	46	0.16361094527521394
-99	46	0.19153002625325405
-98	46	0.23105740594953414
-97	46	0.15835648774503636
-96	46	0.1350806009225724
-95	46	0.14483443913634472
-94	46	0.10100806921154283
-93	46	0.06619502345152893
-92	46	0.06778133019417905
-91	46	0.060664864197002004
-90	46	0.051210961624456215
-89	46	0.04318290471599879
-88	46	0.04828329682657279
-87	46	0.04833033363397357
-86	46	0.04302175337766647
-85	46	0.03538469121678113
-84	46	0.02899919161040691
-83	46	0.03386119063076181
-82	46	0.041866965617113276
-81	46	0.064243084798974
-80	46	0.0491889681523682
-79	46	0.034262333506397104
-78	46	0.040587692593465896
-77	46	0.03587751705142725
-76	46	0.034106071040450624
-75	46	0.0221077222390942
-74	46	0.034457256131363356
-73	46	0.06811894952938406
-72	46	0.056186387721906116
-71	46	0.03413707567613423
-70	46	0.030121345422918323
-69	46	0.03603063687126384
-68	46	0.04507650051764806
-67	46	-1
-126	47	-1
-125	47	-1
-124	47	-1
-123	47	0.039799764806609884
-122	47	-1
-121	47	0.035995838612776145
-120	47	0.4351561273134575
-119	47	0.2046277895777696
-118	47	0.14818998081395843
-117	47	0.030354226723397666
-116	47	0.00966483744709762
-115	47	0.03438623887645912
-114	47	-1
-113	47	0.019381607682348062
-112	47	0.0875876234739577
-111	47	0.08375248219938837
-110	47	0.10096959985603687
-109	47	0.19785372235675636
-108	47	0.23766475392379474
-107	47	0.24696896926912995
-106	47	0.2026377556942456
-105	47	0.203839873949961
-104	47	0.18841115575767842
-103	47	0.17936284159557755
-102	47	0.14918740618242668
-101	47	0.16485186024540513
-100	47	0.13671710582496002
-99	47	0.1285016490006619
-98	47	0.1530299551228265
-97	47	0.1685802824958259
-96	47	0.07828519457328617
-95	47	0.07459451213552437
-94	47	0.06765698055122947
-93	47	0.04242833761409746
-92	47	0.026215496481499026
-91	47	-1
-90	47	0.016453384503593325
-89	47	0.045818018155702585
-88	47	0.03579854871480271
-87	47	-1
-86	47	-1
-85	47	-1
-84	47	0.009862369871302094
-83	47	0.019446057181007156
-82	47	0.02347693573672183
-81	47	0.024384405666228348
-80	47	0.0274879566973296
-79	47	0.02264062429413222
-78	47	0.019612544470546903
-77	47	0.01954149073850032
-76	47	0.019187684905206663
-75	47	0.010844213888120114
-74	47	0.0205610689561093
-73	47	0.024279546041028176
-72	47	-1
-71	47	-1
-70	47	0.02382994842599728
-69	47	0.02814173651961483
-68	47	0.0224752893081661
-67	47	-1
-126	48	-1
-125	48	-1
-124	48	-1
-123	48	0.015048795660379847
-122	48	-1
-121	48	-1
-120	48	0.05690878479019143
-119	48	0.036505869499562596
-118	48	0.033187359603921836
-117	48	0.013467622841687236
-116	48	0.008460026617090177
-115	48	0.003886119577497419
-114	48	-1
-113	48	0.0328945379407643
-112	48	0.08639009759693263
-111	48	0.1380653571247856
-110	48	0.09304387442622157
-109	48	0.13986766466881045
-108	48	0.16150786966286795
-107	48	0.12770111602284664
-106	48	0.1719202418864781
-105	48	0.1539274518274908
-104	48	0.1408559426923517
-103	48	0.08117812190791916
-102	48	0.11627919679577299
-101	48	0.11214434435469924
-100	48	0.09300959526552881
-99	48	0.0726349694017571
-98	48	0.13748097459815983
-97	48	0.09544667055818538
-96	48	0.06986800044558232
-95	48	0.06414575630070148
-94	48	0.05428533000636853
-93	48	0.044775883969764375
-92	48	0.028059214935201162
-91	48	0.012341976576623932
-90	48	0.01586327787155313
-89	48	0.0174521483025923
-88	48	-1
-87	48	-1
-86	48	-1
-85	48	-1
-84	48	0.013231251894590037
-83	48	0.01825092195977282
-82	48	0.022777289181524944
-81	48	0.02152638134495339
-80	48	0.019249547332693146
-79	48	0.01761727003757239
-78	48	0.019283897577047907
-77	48	0.016384352914668644
-76	48	0.01610633629474728
-75	48	0.004052817499151439
-74	48	0.003937791507316894
-73	48	0.022971120298154808
-72	48	0.021350419351516842
-71	48	0.003955741067285644
-70	48	0.012585665399662745
-69	48	0.020361572658679543
-68	48	0.01700785203224916
-67	48	-1
-126	49	-1
-125	49	-1
-124	49	-1
-123	49	-1
-122	49	-1
-121	49	-1
-120	49	0.016109796946713537
-119	49	-1
-118	49	-1
-117	49	-1
-116	49	0.00731584098472571
-115	49	-1
-114	49	0.02558793343613652
-113	49	0.049570060758760096
-112	49	0.09501819507919608
-111	49	0.05471137367586804
-110	49	0.045784114990169406
-109	49	0.051522859897749886
-108	49	0.05492236120844844
-107	49	0.05361889261568889
-106	49	0.0643399830540291
-105	49	0.07286926489298588
-104	49	0.0721924548995209
-103	49	0.04692769491490865
-102	49	0.05434343154694791
-101	49	0.061222562291033907
-100	49	0.057594629891222354
-99	49	0.06514055344429805
-98	49	0.08301113572330947
-97	49	0.05606259926576189
-96	49	0.04259463597074607
-95	49	0.05557738780075287
-94	49	0.04636386679033976
-93	49	0.035987422681318756
-92	49	0.028205981185089976
-91	49	0.020976447270373347
-90	49	0.014647595730752671
-89	49	0.0167255853575887
-88	49	-1
-87	49	0.004218939456080912
-86	49	0.016284545841339208
-85	49	0.014877979749948254
-84	49	0.016814615773632958
-83	49	0.020805430268003175
-82	49	0.020422994554523833
-81	49	0.017025766050386904
-80	49	0.016603129720107145
-79	49	0.017301574400229263
-78	49	0.018386920905489875
-77	49	0.018802455416748076
-76	49	0.017313163843070842
-75	49	0.009918853229728271
-74	49	0.006761734953903648
-73	49	0.01075157410560619
-72	49	0.009613800219554984
-71	49	0.003824504446329824
-70	49	0.0038766454347874276
-69	49	0.003979350663841902
-68	49	-1
-67	49	-1
-126	50	-1
-125	50	-1
-124	50	-1
-123	50	-1
-122	50	0.003904820379536248
-121	50	0.009913803577322702
-120	50	0.020144304510436063
-119	50	-1
-118	50	-1
-117	50	-1
-116	50	-1
-115	50	-1
-114	50	0.02720092835262584
-113	50	0.046526108701697134
-112	50	0.0725018465384174
-111	50	0.08377618298880049
-110	50	0.07060630715979897
-109	50	0.0658117328634828
-108	50	0.048834588037910416
-107	50	0.055023842489080474
-106	50	0.06416869948792639
-105	50	0.04803693581902923
-104	50	0.04384496484959679
-103	50	0.038997865338923625
-102	50	0.04772189022306895
-101	50	0.03080884508971366
-100	50	0.043888645759901646
-99	50	0.06411674294286547
-98	50	0.05846118649668568
-97	50	0.06700126182853179
-96	50	0.0501550138253046
-95	50	0.04476211899274076
-94	50	0.04104936133667963
-93	50	0.03687542784648211
-92	50	0.034052872401927226
-91	50	0.017014140130402977
-90	50	0.01323085064602422
-89	50	0.013055362855438185
-88	50	0.01596106373707201
-87	50	0.018581416093172723
-86	50	0.022854523450920986
-85	50	0.025818142552111106
-84	50	0.02365106358461626
-83	50	0.02365458409650842
-82	50	0.018680499235523274
-81	50	0.007695452525607188
-80	50	0.007366010898060697
-79	50	0.012993354519382317
-78	50	0.013218008821295393
-77	50	0.016868393369877194
-76	50	0.012438881378858426
-75	50	0.006706745942408952
-74	50	0.003862498944267322
-73	50	-1
-72	50	-1
-71	50	-1
-70	50	-1
-69	50	-1
-68	50	-1
-67	50	-1
-126	51	-1
-125	51	-1
-124	51	-1
-123	51	-1
-122	51	-1
-121	51	-1
-120	51	-1
-119	51	-1
-118	51	-1
-117	51	-1
-116	51	-1
-115	51	0.004243283272040822
-114	51	0.022891272768868574
-113	51	0.026392534082979136
-112	51	0.03162436549647682
-111	51	0.03562294494561024
-110	51	0.03727998741445058
-109	51	0.03791583731830525
-108	51	0.04238890769384304
-107	51	0.04482138593125256
-106	51	0.04363347879607098
-105	51	0.03756750399167498
-104	51	0.02864668585987895
-103	51	0.03367465681322403
-102	51	0.02702705116817113
-101	51	0.031982332529932066
-100	51	0.05169711775392089
-99	51	0.04609078954961672
-98	51	0.042182417138196086
-97	51	0.04293850412102854
-96	51	0.041248574234772684
-95	51	0.03846663655587686
-94	51	0.036550344489197015
-93	51	0.03264966875481159
-92	51	0.026313287023574612
-91	51	0.02237187286836699
-90	51	0.02009752210772037
-89	51	0.017252598692416035
-88	51	0.017103381926810577
-87	51	0.020153161908846987
-86	51	0.02045425546551521
-85	51	0.017700800822924332
-84	51	0.014150525453235507
-83	51	0.00851274918214038
-82	51	0.00783714845270977
-81	51	0.00391270056465681
-80	51	0.0038960870969404373
-79	51	0.004015010344075789
-78	51	0.003964484170650547
-77	51	0.003966674576282917
-76	51	0.003947282205037643
-75	51	0.003922858513489107
-74	51	0.003912947767444562
-73	51	-1
-72	51	-1
-71	51	-1
-70	51	-1
-69	51	-1
-68	51	-1
-67	51	-1
-126	52	-1
-125	52	-1
-124	52	-1
-123	52	-1
-122	52	-1
-121	52	-1
-120	52	-1
-119	52	-1
-118	52	-1
-117	52	-1
-116	52	-1
-115	52	0.004381051265630573
-114	52	0.01652350105367499
-113	52	0.026148166223905867
-112	52	0.0201573502330375
-111	52	0.02338062205125562
-110	52	0.02901816065973869
-109	52	0.030075635822312166
-108	52	0.03695200272138188
-107	52	0.045009957792205055
-106	52	0.03374524663084486
-105	52	0.02722947686072475
-104	52	0.022411705907809915
-103	52	0.013241830265870667
-102	52	0.012217250003203442
-101	52	0.039866077445462694
-100	52	0.044873499608618965
-99	52	0.045507719264804125
-98	52	0.036704966419049224
-97	52	0.0342366620159869
-96	52	0.03360128818560543
-95	52	0.03721807167421759
-94	52	0.038203858963654455
-93	52	0.03577296420834733
-92	52	0.028849767205683476
-91	52	0.023866069214722885
-90	52	0.02195442564541393
-89	52	0.022856167728260626
-88	52	0.022010334816207112
-87	52	0.02226467215887722
-86	52	0.018887210524646997
-85	52	0.008659208088722137
-84	52	0.008570704627088093
-83	52	0.00861659296569175
-82	52	0.009817119040909303
-81	52	0.008104895915280247
-80	52	0.0040338914741414
-79	52	0.003958311489916362
-78	52	-1
-77	52	-1
-76	52	0.004002390655790742
-75	52	-1
-74	52	-1
-73	52	-1
-72	52	-1
-71	52	-1
-70	52	-1
-69	52	-1
-68	52	-1
-67	52	-1
-126	53	-1
-125	53	-1
-124	53	-1
-123	53	-1
-122	53	-1
-121	53	-1
-120	53	-1
-119	53	-1
-118	53	-1
-117	53	-1
-116	53	-1
-115	53	-1
-114	53	-1
-113	53	-1
-112	53	-1
-111	53	-1
-110	53	-1
-109	53	-1
-108	53	-1
-107	53	-1
-106	53	-1
-105	53	-1
-104	53	-1
-103	53	-1
-102	53	-1
-101	53	-1
-100	53	-1
-99	53	-1
-98	53	-1
-97	53	-1
-96	53	-1
-95	53	-1
-94	53	-1
-93	53	-1
-92	53	-1
-91	53	-1
-90	53	-1
-89	53	-1
-88	53	-1
-87	53	-1
-86	53	-1
-85	53	-1
-84	53	-1
-83	53	-1
-82	53	-1
-81	53	-1
-80	53	-1
-79	53	-1
-78	53	-1
-77	53	-1
-76	53	-1
-75	53	-1
-74	53	-1
-73	53	-1
-72	53	-1
-71	53	-1
-70	53	-1
-69	53	-1
-68	53	-1
-67	53	-1
