# Supplementary material for: The impacts of climate change on the abundance and distribution of the Spotted Wing Drosophila (Drosophila suzukii) in the United States and Canada
Source: PeerJ. 2017 Apr 6;5:e3192. doi: 10.7717/peerj.3192 (PMC5385127; doi:10.7717/peerj.3192)
Supplement: Supplemental Information 2 — Raw data used to create consensus maps (shown in Figs. 3 and 4A) coefficient of variance maps (shown in Fig. 4B) and in scatter plots shown in Fig. 5. [file peerj-05-3192-s002.zip › model_gfdl-ems2g_rcp60_year60_norm__mean.txt]

-126	24	-1
-125	24	-1
-124	24	-1
-123	24	-1
-122	24	-1
-121	24	-1
-120	24	-1
-119	24	-1
-118	24	-1
-117	24	-1
-116	24	-1
-115	24	-1
-114	24	-1
-113	24	-1
-112	24	-1
-111	24	-1
-110	24	-1
-109	24	-1
-108	24	-1
-107	24	-1
-106	24	-1
-105	24	-1
-104	24	-1
-103	24	-1
-102	24	-1
-101	24	-1
-100	24	-1
-99	24	-1
-98	24	-1
-97	24	-1
-96	24	-1
-95	24	-1
-94	24	-1
-93	24	-1
-92	24	-1
-91	24	-1
-90	24	-1
-89	24	-1
-88	24	-1
-87	24	-1
-86	24	-1
-85	24	-1
-84	24	-1
-83	24	-1
-82	24	-1
-81	24	-1
-80	24	-1
-79	24	-1
-78	24	-1
-77	24	-1
-76	24	-1
-75	24	-1
-74	24	-1
-73	24	-1
-72	24	-1
-71	24	-1
-70	24	-1
-69	24	-1
-68	24	-1
-67	24	-1
-126	25	-1
-125	25	-1
-124	25	-1
-123	25	-1
-122	25	-1
-121	25	-1
-120	25	-1
-119	25	-1
-118	25	-1
-117	25	-1
-116	25	-1
-115	25	-1
-114	25	-1
-113	25	0.011782695000489635
-112	25	0.007374523447179741
-111	25	0.009845746582816627
-110	25	0.010695266492181218
-109	25	0.010587521431490268
-108	25	0.014762650249583155
-107	25	0.10538755233417701
-106	25	0.3367589984199786
-105	25	0.22577606757138083
-104	25	0.08415157019600478
-103	25	0.0838427303908002
-102	25	0.2781570288600603
-101	25	0.28552361581637664
-100	25	0.007345695842176312
-99	25	0.0075545069052633425
-98	25	0.009187206961110783
-97	25	-1
-96	25	-1
-95	25	-1
-94	25	-1
-93	25	-1
-92	25	-1
-91	25	-1
-90	25	-1
-89	25	-1
-88	25	-1
-87	25	-1
-86	25	-1
-85	25	-1
-84	25	-1
-83	25	-1
-82	25	0.014831800623048298
-81	25	0.015082041302039436
-80	25	-1
-79	25	-1
-78	25	-1
-77	25	-1
-76	25	-1
-75	25	-1
-74	25	-1
-73	25	-1
-72	25	-1
-71	25	-1
-70	25	-1
-69	25	-1
-68	25	-1
-67	25	-1
-126	26	-1
-125	26	-1
-124	26	-1
-123	26	-1
-122	26	-1
-121	26	-1
-120	26	-1
-119	26	-1
-118	26	-1
-117	26	-1
-116	26	-1
-115	26	-1
-114	26	0.010954071817133164
-113	26	0.055300246632247835
-112	26	0.00754744726878332
-111	26	-1
-110	26	0.010479935373727496
-109	26	0.01120834462332066
-108	26	0.19073869673904634
-107	26	0.12489694973459137
-106	26	0.4784928991630553
-105	26	0.17944095879888064
-104	26	0.07523228223356464
-103	26	0.16544384685324318
-102	26	0.18561546339018373
-101	26	0.06093812475874813
-100	26	0.006375777980283075
-99	26	0.007798852316864402
-98	26	0.010951347255193245
-97	26	-1
-96	26	-1
-95	26	-1
-94	26	-1
-93	26	-1
-92	26	-1
-91	26	-1
-90	26	-1
-89	26	-1
-88	26	-1
-87	26	-1
-86	26	-1
-85	26	-1
-84	26	-1
-83	26	0.012210120124841616
-82	26	0.013115256452549271
-81	26	0.014392418478497237
-80	26	-1
-79	26	-1
-78	26	-1
-77	26	-1
-76	26	-1
-75	26	-1
-74	26	-1
-73	26	-1
-72	26	-1
-71	26	-1
-70	26	-1
-69	26	-1
-68	26	-1
-67	26	-1
-126	27	-1
-125	27	-1
-124	27	-1
-123	27	-1
-122	27	-1
-121	27	-1
-120	27	-1
-119	27	-1
-118	27	-1
-117	27	-1
-116	27	-1
-115	27	0.01791136746540073
-114	27	0.007489254722410349
-113	27	0.0938051149745497
-112	27	0.012433036618280827
-111	27	0.011017045394494215
-110	27	0.010682057090094895
-109	27	0.1375281704084888
-108	27	0.16056860195365963
-107	27	0.42563770696452463
-106	27	0.21980608751128336
-105	27	0.23376430921131086
-104	27	0.1603012993251635
-103	27	0.35803344056054326
-102	27	0.08215671945906829
-101	27	0.03808326833698931
-100	27	0.03642432531550156
-99	27	0.05694810527901881
-98	27	0.010070371890078096
-97	27	0.09256394747029616
-96	27	-1
-95	27	-1
-94	27	-1
-93	27	-1
-92	27	-1
-91	27	-1
-90	27	-1
-89	27	-1
-88	27	-1
-87	27	-1
-86	27	-1
-85	27	-1
-84	27	-1
-83	27	0.014499340465207025
-82	27	0.01145096812674067
-81	27	0.013086800540273244
-80	27	-1
-79	27	-1
-78	27	-1
-77	27	-1
-76	27	-1
-75	27	-1
-74	27	-1
-73	27	-1
-72	27	-1
-71	27	-1
-70	27	-1
-69	27	-1
-68	27	-1
-67	27	-1
-126	28	-1
-125	28	-1
-124	28	-1
-123	28	-1
-122	28	-1
-121	28	-1
-120	28	-1
-119	28	-1
-118	28	-1
-117	28	-1
-116	28	0.04674209547340175
-115	28	0.038227076197102645
-114	28	0.03972168127451509
-113	28	0.07806575182617201
-112	28	0.009970648994769458
-111	28	0.08670102314643037
-110	28	0.09867587037969057
-109	28	0.24613178143981265
-108	28	0.20006036499402755
-107	28	0.3437319502448037
-106	28	0.20168762902035395
-105	28	0.2403396040658732
-104	28	0.15154657939338886
-103	28	0.6215990325887725
-102	28	0.1351503751487028
-101	28	0.05522785259904783
-100	28	0.056701370146938344
-99	28	0.06548067006078681
-98	28	0.08443556813195971
-97	28	0.09058761589793583
-96	28	0.09541248492862686
-95	28	-1
-94	28	-1
-93	28	-1
-92	28	-1
-91	28	-1
-90	28	-1
-89	28	-1
-88	28	-1
-87	28	-1
-86	28	-1
-85	28	-1
-84	28	-1
-83	28	0.07834824391086594
-82	28	0.08088961577129467
-81	28	0.06525058347059806
-80	28	-1
-79	28	-1
-78	28	-1
-77	28	-1
-76	28	-1
-75	28	-1
-74	28	-1
-73	28	-1
-72	28	-1
-71	28	-1
-70	28	-1
-69	28	-1
-68	28	-1
-67	28	-1
-126	29	-1
-125	29	-1
-124	29	-1
-123	29	-1
-122	29	-1
-121	29	-1
-120	29	-1
-119	29	-1
-118	29	-1
-117	29	-1
-116	29	0.060490548351527784
-115	29	0.06589815563150492
-114	29	0.04854760271752839
-113	29	0.08759834214193966
-112	29	0.09935574819435807
-111	29	0.10078114397369081
-110	29	0.14708632278323963
-109	29	0.25876151496867594
-108	29	0.2563460827804786
-107	29	0.4346860211266255
-106	29	0.2316919024578766
-105	29	0.12093129511532714
-104	29	0.13491639766333038
-103	29	0.17232395967423855
-102	29	0.11799902858563995
-101	29	0.1273565660305957
-100	29	0.13183956005947456
-99	29	0.12751980591915524
-98	29	0.12479525333235063
-97	29	0.1374962575854919
-96	29	0.14244388622985069
-95	29	0.1544336610321329
-94	29	0.1788063781125174
-93	29	0.2103042315262214
-92	29	0.1702700066135865
-91	29	0.16622651538442185
-90	29	0.15839708025728916
-89	29	-1
-88	29	-1
-87	29	-1
-86	29	0.20949771255581587
-85	29	0.2129467760145392
-84	29	0.18847234382568712
-83	29	0.11764706157444513
-82	29	0.11917630497210574
-81	29	0.11590367864498077
-80	29	-1
-79	29	-1
-78	29	-1
-77	29	-1
-76	29	-1
-75	29	-1
-74	29	-1
-73	29	-1
-72	29	-1
-71	29	-1
-70	29	-1
-69	29	-1
-68	29	-1
-67	29	-1
-126	30	-1
-125	30	-1
-124	30	-1
-123	30	-1
-122	30	-1
-121	30	-1
-120	30	-1
-119	30	-1
-118	30	-1
-117	30	0.03057130874468404
-116	30	0.02847985998763331
-115	30	0.06904632007831923
-114	30	0.08630264598643404
-113	30	0.09866947285010971
-112	30	0.1359601022370122
-111	30	0.1677633628632948
-110	30	0.20639382574794277
-109	30	0.2539304448237859
-108	30	0.39117559937322915
-107	30	0.43028302427684767
-106	30	0.34715000813253205
-105	30	0.48195025883338427
-104	30	0.45482174976736467
-103	30	0.27013757588064
-102	30	0.14746861258814958
-101	30	0.24952178934038755
-100	30	0.26363756423601387
-99	30	0.2183042955015172
-98	30	0.14775808209545657
-97	30	0.1520968324091366
-96	30	0.1620100289693982
-95	30	0.17900133440869195
-94	30	0.17673892850919695
-93	30	0.17724312679445325
-92	30	0.18470319811942557
-91	30	0.19391252612909146
-90	30	0.1931475443353944
-89	30	0.19789913172242166
-88	30	0.20184112296472742
-87	30	0.20709626327218483
-86	30	0.21244479441716402
-85	30	0.21635283385774678
-84	30	0.22462241714941983
-83	30	0.11480530512334558
-82	30	0.11105335043955424
-81	30	-1
-80	30	-1
-79	30	-1
-78	30	-1
-77	30	-1
-76	30	-1
-75	30	-1
-74	30	-1
-73	30	-1
-72	30	-1
-71	30	-1
-70	30	-1
-69	30	-1
-68	30	-1
-67	30	-1
-126	31	-1
-125	31	-1
-124	31	-1
-123	31	-1
-122	31	-1
-121	31	-1
-120	31	-1
-119	31	-1
-118	31	-1
-117	31	0.020428551239208025
-116	31	0.09056628144621955
-115	31	0.1791328017709559
-114	31	0.17816027439041784
-113	31	0.17159921497448422
-112	31	0.16949582135628188
-111	31	0.28470133684985455
-110	31	0.31577654177423137
-109	31	0.37029952503954733
-108	31	0.3843943115486539
-107	31	0.31496731040093334
-106	31	0.473081973398436
-105	31	0.4466747296739776
-104	31	0.17950585069980463
-103	31	0.17812002794336165
-102	31	0.2146195335845517
-101	31	0.20064651525909014
-100	31	0.20467870792724063
-99	31	0.20063646066216115
-98	31	0.1817840165954162
-97	31	0.13398414478918877
-96	31	0.1424032188926905
-95	31	0.16211416653424215
-94	31	0.17560012147823711
-93	31	0.15060970608121663
-92	31	0.15952283034191148
-91	31	0.19641893605154762
-90	31	0.19119127519132492
-89	31	0.26024766857279996
-88	31	0.26318887667891894
-87	31	0.2787850997794816
-86	31	0.20176625129178188
-85	31	0.205383942032396
-84	31	0.2142578486885111
-83	31	0.21340514404402622
-82	31	0.20811826862272692
-81	31	-1
-80	31	-1
-79	31	-1
-78	31	-1
-77	31	-1
-76	31	-1
-75	31	-1
-74	31	-1
-73	31	-1
-72	31	-1
-71	31	-1
-70	31	-1
-69	31	-1
-68	31	-1
-67	31	-1
-126	32	-1
-125	32	-1
-124	32	-1
-123	32	-1
-122	32	-1
-121	32	-1
-120	32	-1
-119	32	-1
-118	32	0.036743541464736844
-117	32	0.06652538477071825
-116	32	0.16851185511802833
-115	32	0.14060598073614053
-114	32	0.1268278345288327
-113	32	0.14910290080265612
-112	32	0.13997873289070037
-111	32	0.2510967039908893
-110	32	0.32469405264512124
-109	32	0.5715441625488805
-108	32	0.36237232181781126
-107	32	0.37302912830759993
-106	32	0.7528772748993208
-105	32	0.48370103072245224
-104	32	0.34267567508668234
-103	32	0.3231081387332349
-102	32	0.2531258245354051
-101	32	0.1837864620604516
-100	32	0.18972428611660322
-99	32	0.17855846448814572
-98	32	0.1716786696730067
-97	32	0.15921647846487721
-96	32	0.17068832461139918
-95	32	0.18854822563488233
-94	32	0.18485237092539797
-93	32	0.19127266598432585
-92	32	0.19031958372659277
-91	32	0.2063814048133179
-90	32	0.241091977862677
-89	32	0.2454111240506239
-88	32	0.2403835449927312
-87	32	0.26305698842655095
-86	32	0.2854330496191085
-85	32	0.3051602623249015
-84	32	0.2908211070214103
-83	32	0.2890566141149518
-82	32	0.20901414723876915
-81	32	0.288223887720737
-80	32	0.28422804125134554
-79	32	-1
-78	32	-1
-77	32	-1
-76	32	-1
-75	32	-1
-74	32	-1
-73	32	-1
-72	32	-1
-71	32	-1
-70	32	-1
-69	32	-1
-68	32	-1
-67	32	-1
-126	33	-1
-125	33	-1
-124	33	-1
-123	33	-1
-122	33	-1
-121	33	-1
-120	33	-1
-119	33	0.03251380075268245
-118	33	0.04977960323531676
-117	33	0.15190499069973165
-116	33	0.14846667396833055
-115	33	0.11387882312018553
-114	33	0.13428811162230034
-113	33	0.12698820301157157
-112	33	0.11136467817292915
-111	33	0.36974266872572337
-110	33	0.3241506274021718
-109	33	0.09628473758016437
-108	33	0.5577399024488976
-107	33	0.42454529137613944
-106	33	0.6372713900325927
-105	33	0.3891183633697659
-104	33	0.5710575200575179
-103	33	0.4002199197558987
-102	33	0.304925153112805
-101	33	0.21672774405616657
-100	33	0.16882684927186478
-99	33	0.15047801424423055
-98	33	0.16721827276615617
-97	33	0.14528644704870455
-96	33	0.17413069124091216
-95	33	0.1674342548613041
-94	33	0.19531698964058508
-93	33	0.20105519955007783
-92	33	0.18514184043270493
-91	33	0.18982708618622776
-90	33	0.2628887352691971
-89	33	0.2623474425361079
-88	33	0.33813393415239795
-87	33	0.3229701709571425
-86	33	0.4566772671736491
-85	33	0.3751373761916684
-84	33	0.3344740234577955
-83	33	0.3171201913422531
-82	33	0.3141661788238591
-81	33	0.30328491631816185
-80	33	0.32721694275342755
-79	33	0.3396540956769255
-78	33	-1
-77	33	-1
-76	33	-1
-75	33	-1
-74	33	-1
-73	33	-1
-72	33	-1
-71	33	-1
-70	33	-1
-69	33	-1
-68	33	-1
-67	33	-1
-126	34	-1
-125	34	-1
-124	34	-1
-123	34	-1
-122	34	-1
-121	34	0.015325405291449094
-120	34	0.0272482392062499
-119	34	0.11563537523334848
-118	34	0.21302054402010095
-117	34	0.23291171680418704
-116	34	0.14909329515517142
-115	34	0.14007314321758513
-114	34	0.17085571728231821
-113	34	0.4064046753595126
-112	34	0.7005914067148058
-111	34	0.5203941364583706
-110	34	0.3437558474495977
-109	34	0.11356425920956652
-108	34	0.3821850500396245
-107	34	0.8444918626510258
-106	34	0.7311452223314562
-105	34	0.5023758311059673
-104	34	0.5020842010294597
-103	34	0.47284047600987195
-102	34	0.3293938144306755
-101	34	0.18462233110077633
-100	34	0.1480630497117043
-99	34	0.16426705682867537
-98	34	0.19141405699993086
-97	34	0.18985671684954966
-96	34	0.2090727351412465
-95	34	0.2298895294420578
-94	34	0.22803724821301752
-93	34	0.17164653237528768
-92	34	0.1560107736642889
-91	34	0.21344574590939247
-90	34	0.30093814533559765
-89	34	0.3231147700906513
-88	34	0.3619501129248149
-87	34	0.4157556562719594
-86	34	0.459748549028132
-85	34	0.5230681915858082
-84	34	0.5696969226479749
-83	34	0.36335859827508016
-82	34	0.35150482709507164
-81	34	0.34122294015681615
-80	34	0.3590452042518879
-79	34	0.3881782071147824
-78	34	0.3756080809777595
-77	34	0.32849973161241036
-76	34	-1
-75	34	-1
-74	34	-1
-73	34	-1
-72	34	-1
-71	34	-1
-70	34	-1
-69	34	-1
-68	34	-1
-67	34	-1
-126	35	-1
-125	35	-1
-124	35	-1
-123	35	-1
-122	35	0.017201454745849252
-121	35	0.04354046395370882
-120	35	0.243421380113616
-119	35	0.37838376703564386
-118	35	0.16850981613930227
-117	35	0.15530332287125242
-116	35	0.14312026598009825
-115	35	0.1460271388068439
-114	35	0.46638159000496365
-113	35	0.6019234490690706
-112	35	0.5762179133260074
-111	35	0.7145356829227207
-110	35	0.4138787295890513
-109	35	0.20456946356246808
-108	35	0.35442510293335144
-107	35	0.5424972270356981
-106	35	0.222249897045604
-105	35	0.8758788536113352
-104	35	0.414857560968036
-103	35	0.3613562556942923
-102	35	0.30030708141988116
-101	35	0.22985760726594745
-100	35	0.15968997983188152
-99	35	0.13616079199171463
-98	35	0.1535587333901566
-97	35	0.17675344454122838
-96	35	0.17131507674182794
-95	35	0.19678335205670755
-94	35	0.2475768000511054
-93	35	0.25950295497588904
-92	35	0.2106925727955156
-91	35	0.19333550450272907
-90	35	0.22980331244253097
-89	35	0.3101516354807365
-88	35	0.39021308917716635
-87	35	0.41459830201708303
-86	35	0.49962395807485616
-85	35	0.4822774868595771
-84	35	0.6224994568179381
-83	35	0.7646289942587784
-82	35	0.5474575572080844
-81	35	0.3909628628084387
-80	35	0.4114014265555654
-79	35	0.4174944374696199
-78	35	0.3945202820861596
-77	35	0.3713917348594372
-76	35	0.3993240411398564
-75	35	-1
-74	35	-1
-73	35	-1
-72	35	-1
-71	35	-1
-70	35	-1
-69	35	-1
-68	35	-1
-67	35	-1
-126	36	-1
-125	36	-1
-124	36	-1
-123	36	0.014240887472037698
-122	36	0.016051238319481215
-121	36	0.2461223160890293
-120	36	0.22743071751380778
-119	36	0.05649664920035089
-118	36	0.3338649206523946
-117	36	0.17194643060406054
-116	36	0.3175006759962726
-115	36	0.14941338675582302
-114	36	0.3320721439309471
-113	36	0.6973727197927874
-112	36	0.43420098737077156
-111	36	0.6986685936574479
-110	36	0.654858142731691
-109	36	0.7126899395199626
-108	36	0.2797534276120931
-107	36	0.04061338185479161
-106	36	0.020729919777410864
-105	36	0.2434906866840753
-104	36	0.6860393651967095
-103	36	0.4862645320492381
-102	36	0.2403695714412783
-101	36	0.1981623470403522
-100	36	0.15932910865670866
-99	36	0.12684416506486804
-98	36	0.12691033834233087
-97	36	0.1526133487447701
-96	36	0.15673164617508636
-95	36	0.25790287109716786
-94	36	0.2992898461571845
-93	36	0.2510525479424226
-92	36	0.2603180226919626
-91	36	0.22284765452442365
-90	36	0.23111412322932703
-89	36	0.31654469427337856
-88	36	0.348190813241053
-87	36	0.36384141534305303
-86	36	0.4578431327617396
-85	36	0.6773356384393132
-84	36	0.7366231538006329
-83	36	0.8095818344579361
-82	36	0.533404878415605
-81	36	0.5464350748487579
-80	36	0.5243439562566109
-79	36	0.5350439180117301
-78	36	0.5237881942570575
-77	36	0.48216824249480456
-76	36	0.4407515712996722
-75	36	-1
-74	36	-1
-73	36	-1
-72	36	-1
-71	36	-1
-70	36	-1
-69	36	-1
-68	36	-1
-67	36	-1
-126	37	-1
-125	37	-1
-124	37	-1
-123	37	0.01435064756748435
-122	37	0.1482323971833286
-121	37	0.23307423650301304
-120	37	0.10539238789381634
-119	37	0.0330788662941571
-118	37	0.5614955516124908
-117	37	0.5398808806180762
-116	37	0.583558330270968
-115	37	0.5870781874451849
-114	37	0.57371838729503
-113	37	0.13170764374776636
-112	37	0.6326415053574166
-111	37	0.2719068575811707
-110	37	0.6496391054420436
-109	37	0.14209849445739176
-108	37	-1
-107	37	-1
-106	37	0.02464020677114905
-105	37	0.48204524905330126
-104	37	0.6213417284385248
-103	37	0.5308968410514134
-102	37	0.31725986138498846
-101	37	0.23234170065977797
-100	37	0.18115548737343717
-99	37	0.16921889437407422
-98	37	0.1414832466564724
-97	37	0.19932431238014567
-96	37	0.20245408860597175
-95	37	0.22272141555256278
-94	37	0.25643482512062943
-93	37	0.3093003244501515
-92	37	0.32122214888342066
-91	37	0.34751271251793575
-90	37	0.28477042829870514
-89	37	0.31806272328804586
-88	37	0.34577325789610874
-87	37	0.403747783195205
-86	37	0.4460489502673447
-85	37	0.488905570686295
-84	37	0.7447530670495707
-83	37	0.4816588719378257
-82	37	0.5837247221587509
-81	37	0.5176042897867649
-80	37	0.48296634366313
-79	37	0.5291398586950331
-78	37	0.509488125614558
-77	37	0.49690622390773637
-76	37	0.4522052630530414
-75	37	-1
-74	37	-1
-73	37	-1
-72	37	-1
-71	37	-1
-70	37	-1
-69	37	-1
-68	37	-1
-67	37	-1
-126	38	-1
-125	38	-1
-124	38	0.020728330683440415
-123	38	0.10778367969627073
-122	38	0.22284295926148565
-121	38	0.3292366260065002
-120	38	0.023116296518761834
-119	38	0.3211023635598212
-118	38	0.41058250535676183
-117	38	0.20422098526257976
-116	38	0.36743285189429076
-115	38	0.25900211445835136
-114	38	0.38459057728070756
-113	38	0.1551236869748636
-112	38	0.07577408003477862
-111	38	0.5738272575352656
-110	38	0.604921589576591
-109	38	0.2069943049827683
-108	38	-1
-107	38	-1
-106	38	0.01974388088922294
-105	38	0.5217612810473092
-104	38	0.5790118753675189
-103	38	0.47606000471209853
-102	38	0.378313384857141
-101	38	0.2974973406760262
-100	38	0.23110930637591454
-99	38	0.18333976671651564
-98	38	0.17501853553252467
-97	38	0.18045089863310793
-96	38	0.2118793332389916
-95	38	0.22071858660987703
-94	38	0.2409368003578875
-93	38	0.23512222227730165
-92	38	0.25159028649241133
-91	38	0.26400792882131036
-90	38	0.29409655798878875
-89	38	0.3472931855928008
-88	38	0.34198640674613884
-87	38	0.3966616493448565
-86	38	0.4066167291470232
-85	38	0.6591899436820982
-84	38	0.7219382045408056
-83	38	0.7488927550502837
-82	38	0.7478453934092537
-81	38	0.36525526002730924
-80	38	0.2619652369092188
-79	38	0.7954007374181684
-78	38	0.5016551737167785
-77	38	0.49495189085814534
-76	38	0.4432919330238513
-75	38	-1
-74	38	-1
-73	38	-1
-72	38	-1
-71	38	-1
-70	38	-1
-69	38	-1
-68	38	-1
-67	38	-1
-126	39	-1
-125	39	-1
-124	39	0.05075888824030243
-123	39	0.3844053482224922
-122	39	0.24878375386646015
-121	39	0.04469504033389867
-120	39	0.32836774047579476
-119	39	0.4695009468624373
-118	39	0.23295519942848736
-117	39	0.11603670797718625
-116	39	0.11320633426512167
-115	39	0.11970043474206499
-114	39	0.38212724779867463
-113	39	0.4176094994709411
-112	39	0.06346871247940093
-111	39	0.2694893396486802
-110	39	0.3706135651758147
-109	39	0.17151615932729414
-108	39	-1
-107	39	-1
-106	39	-1
-105	39	0.3540201131221656
-104	39	0.36866942701985395
-103	39	0.5678672666003032
-102	39	0.3477700166681834
-101	39	0.3131440425297291
-100	39	0.2675832967236885
-99	39	0.21729029641606462
-98	39	0.21582886309071572
-97	39	0.26645038215418476
-96	39	0.31247889586870176
-95	39	0.32866442123355033
-94	39	0.21032023470328695
-93	39	0.22312039131181813
-92	39	0.22069641973106618
-91	39	0.2700443533991599
-90	39	0.3198962702309012
-89	39	0.3385957160682841
-88	39	0.49238249706990334
-87	39	0.6063400827582182
-86	39	0.6314645095643535
-85	39	0.6274893428287388
-84	39	0.6672685083383474
-83	39	0.6654567167373122
-82	39	0.6830606791651074
-81	39	0.5468555908282248
-80	39	0.34330995647341606
-79	39	0.5409098166256642
-78	39	0.740361967360066
-77	39	0.7329121189880642
-76	39	0.6352205328524836
-75	39	0.6337542452612684
-74	39	-1
-73	39	-1
-72	39	-1
-71	39	-1
-70	39	-1
-69	39	-1
-68	39	-1
-67	39	-1
-126	40	-1
-125	40	-1
-124	40	0.04838114909919697
-123	40	0.4312882407887967
-122	40	0.0990435132089812
-121	40	0.0722477130936199
-120	40	0.37036570767012356
-119	40	0.36548235362120285
-118	40	0.37153091854027454
-117	40	0.22716350841644586
-116	40	0.10226050721747026
-115	40	0.25917946819506515
-114	40	0.3418229704421974
-113	40	0.41827357052392494
-112	40	0.07260083053776567
-111	40	-1
-110	40	0.10883474517021591
-109	40	0.07545902976226163
-108	40	0.016014298852737755
-107	40	-1
-106	40	-1
-105	40	0.394834013569684
-104	40	0.4509538164771367
-103	40	0.5145933355138559
-102	40	0.4853658849116229
-101	40	0.5046676244878352
-100	40	0.3568499443536517
-99	40	0.33784484812274124
-98	40	0.34173934425508856
-97	40	0.3528476068235452
-96	40	0.3914328474047963
-95	40	0.4245853320547004
-94	40	0.4260869744146517
-93	40	0.4354478509210993
-92	40	0.41350086380679013
-91	40	0.48438380800228065
-90	40	0.5404009137243564
-89	40	0.5942297650301492
-88	40	0.60846829018633
-87	40	0.592140747147277
-86	40	0.5485914351482707
-85	40	0.5802523788007194
-84	40	0.5557071903088276
-83	40	0.4548515394336147
-82	40	0.5172482167587776
-81	40	0.4908810417722204
-80	40	0.4371352461136177
-79	40	0.2723032986466886
-78	40	0.45042508497537365
-77	40	0.4972412524305234
-76	40	0.5240365194184197
-75	40	0.5764636196156113
-74	40	0.5435206447063669
-73	40	0.5577225991890664
-72	40	-1
-71	40	-1
-70	40	-1
-69	40	-1
-68	40	-1
-67	40	-1
-126	41	-1
-125	41	-1
-124	41	0.032808691324529
-123	41	0.07546230335195943
-122	41	0.1007601275278309
-121	41	0.09449873251283457
-120	41	0.10940823131970466
-119	41	0.3458186485555472
-118	41	0.19578541226700108
-117	41	0.10241566601603291
-116	41	0.041129229442815385
-115	41	0.11392931122643916
-114	41	0.3709784301304188
-113	41	0.41904810184642616
-112	41	0.045750473711812054
-111	41	0.030607340678832137
-110	41	0.06977633058093029
-109	41	0.054499853015822566
-108	41	0.04642553747900109
-107	41	-1
-106	41	0.03796708863861412
-105	41	0.272192679374243
-104	41	0.3087163721667432
-103	41	0.3783973196969928
-102	41	0.4079318330128801
-101	41	0.4349585895579784
-100	41	0.4868396549935758
-99	41	0.5458719238896007
-98	41	0.4022358804698293
-97	41	0.42605405145540526
-96	41	0.46135064382623897
-95	41	0.43252023288878294
-94	41	0.44536187055534204
-93	41	0.4437519191419603
-92	41	0.5020865393078153
-91	41	0.5093056463716887
-90	41	0.49809809115114095
-89	41	0.4981318558905955
-88	41	0.4836549198732803
-87	41	0.48351509082761673
-86	41	0.43776807776777094
-85	41	0.4287791745821286
-84	41	0.5083391891617618
-83	41	0.4634675339871097
-82	41	0.4167916632332946
-81	41	0.3354730762679992
-80	41	0.3218833204712435
-79	41	0.19659588760438423
-78	41	0.2183190079489305
-77	41	0.3248272690395952
-76	41	0.23003248242760432
-75	41	0.3099064997310512
-74	41	0.4269630805489193
-73	41	0.3608318920964976
-72	41	0.42013381125248755
-71	41	0.39158371312429807
-70	41	-1
-69	41	-1
-68	41	-1
-67	41	-1
-126	42	-1
-125	42	-1
-124	42	0.07441601731897306
-123	42	0.04438939929348451
-122	42	0.04293484050650102
-121	42	0.05296286524024828
-120	42	0.08593035465977254
-119	42	0.09241355875957888
-118	42	0.15572409138478174
-117	42	0.09695990142566702
-116	42	0.2754517156275654
-115	42	0.280386118969545
-114	42	0.25701021930525636
-113	42	0.13714150334649722
-112	42	0.038486292123733834
-111	42	-1
-110	42	-1
-109	42	0.0547946725040071
-108	42	0.10851675802008431
-107	42	0.12850602625774354
-106	42	0.09759844783212134
-105	42	0.31494047631852473
-104	42	0.37718683975787787
-103	42	0.2867176903945489
-102	42	0.31492277087481635
-101	42	0.4162950129105701
-100	42	0.4503720528222692
-99	42	0.5074747744192721
-98	42	0.5376144341735828
-97	42	0.42804776111250414
-96	42	0.5474145328863418
-95	42	0.4048721490190408
-94	42	0.5129012637646262
-93	42	0.507043689421638
-92	42	0.4906597471086487
-91	42	0.47473102082592294
-90	42	0.4605438442624307
-89	42	0.45461808572259393
-88	42	0.37387228342328066
-87	42	0.38369698082434034
-86	42	0.38549072091647046
-85	42	0.3969033899143694
-84	42	0.4762175111421302
-83	42	0.4098168594920118
-82	42	0.3533485595784439
-81	42	0.2972627552382813
-80	42	0.28584669106021
-79	42	0.2103421771073757
-78	42	0.24966641653323668
-77	42	0.26691712122018474
-76	42	0.16519229486775022
-75	42	0.14072629918720508
-74	42	0.24648062451112446
-73	42	0.20674040536580635
-72	42	0.3581728019505357
-71	42	0.46804120645061786
-70	42	-1
-69	42	-1
-68	42	-1
-67	42	-1
-126	43	-1
-125	43	-1
-124	43	0.04640783858247206
-123	43	0.01833606428656742
-122	43	0.01417320114141655
-121	43	0.0473004436088165
-120	43	0.06468634755028398
-119	43	0.08029404692101585
-118	43	0.2344797569163234
-117	43	0.403779985964718
-116	43	0.07180738721992452
-115	43	0.02303370385068615
-114	43	0.044599750814352204
-113	43	0.16686379912056418
-112	43	0.04335778923076909
-111	43	-1
-110	43	-1
-109	43	0.1273805006478434
-108	43	0.14656101452098919
-107	43	0.19566134321745418
-106	43	0.21489283155875152
-105	43	0.38848035009077664
-104	43	0.3177827846033162
-103	43	0.3658097125909836
-102	43	0.3753802859003592
-101	43	0.4045571361589774
-100	43	0.44973828585677367
-99	43	0.48116521461139633
-98	43	0.5075147122135855
-97	43	0.4491025547374595
-96	43	0.40822617549228
-95	43	0.44015639528015704
-94	43	0.4052891108154072
-93	43	0.343393386245143
-92	43	0.40327005422093376
-91	43	0.3355252666408957
-90	43	0.343132995567466
-89	43	0.3293808323092453
-88	43	0.2698929919646467
-87	43	0.24543743435868087
-86	43	0.24306281915745842
-85	43	0.3526109730539608
-84	43	0.3256793189661405
-83	43	0.2707560692119169
-82	43	0.20172876401318526
-81	43	0.1659836898537519
-80	43	0.26555984416590667
-79	43	0.3821610125381292
-78	43	0.4142322772764145
-77	43	0.3715202559909731
-76	43	0.16133041304190654
-75	43	0.06528419856023784
-74	43	0.20862450588670928
-73	43	0.09271276485795847
-72	43	0.15787928254511685
-71	43	0.20859069438168765
-70	43	0.22625815509650682
-69	43	-1
-68	43	-1
-67	43	-1
-126	44	-1
-125	44	-1
-124	44	0.044963137977035675
-123	44	0.030774293753420317
-122	44	0.03039650373137783
-121	44	0.04978264767373571
-120	44	0.045184844177598035
-119	44	0.017799649202127982
-118	44	0.1779137169674924
-117	44	0.11555168357444567
-116	44	-1
-115	44	-1
-114	44	0.011404408421655562
-113	44	0.023922411434667522
-112	44	0.012084732286302169
-111	44	-1
-110	44	-1
-109	44	0.19913679180914184
-108	44	0.024728566568960927
-107	44	0.2516415322008521
-106	44	0.2836494576550416
-105	44	0.20760896353754205
-104	44	0.29287587380293006
-103	44	0.31195061331638296
-102	44	0.35367460911234555
-101	44	0.37718571738426715
-100	44	0.3731447982612936
-99	44	0.3964148768003223
-98	44	0.3332130834717672
-97	44	0.2793961667387012
-96	44	0.3919916024006449
-95	44	0.4191420071051861
-94	44	0.3696183939076812
-93	44	0.347151467218226
-92	44	0.3168885614883497
-91	44	0.2546598286677977
-90	44	0.2656712116874261
-89	44	0.30357484412802654
-88	44	0.2099306401167942
-87	44	0.24632200506059557
-86	44	0.17336954422371825
-85	44	0.15712998592262897
-84	44	0.17401820134578208
-83	44	-1
-82	44	0.12239681575124159
-81	44	0.10651992442310229
-80	44	0.15568387299706582
-79	44	0.1250897080491117
-78	44	0.17727466549291326
-77	44	0.20843229940588087
-76	44	0.2209065654834386
-75	44	0.09889767946450059
-74	44	0.17516030067266655
-73	44	0.08602184681526956
-72	44	0.04798742043657154
-71	44	0.10409237059990963
-70	44	0.16127779242579263
-69	44	0.14017220204184078
-68	44	0.08391970651426578
-67	44	-1
-126	45	-1
-125	45	-1
-124	45	0.01602574706356666
-123	45	0.05519897953791317
-122	45	0.04802867701987733
-121	45	0.25067022072505896
-120	45	0.2461006075127761
-119	45	0.10015156720300848
-118	45	0.02173134173124446
-117	45	0.05183558124502473
-116	45	-1
-115	45	0.011406126869184643
-114	45	-1
-113	45	0.030729131309949365
-112	45	0.03132799806802089
-111	45	0.014134896400706832
-110	45	0.046041374245472645
-109	45	0.23957986001569265
-108	45	0.25398638579516475
-107	45	0.20625070440635462
-106	45	0.23309684297815478
-105	45	0.3022518930000083
-104	45	0.2918931328225349
-103	45	0.20040250188301556
-102	45	0.2859748474203225
-101	45	0.28423867574130673
-100	45	0.20610197119671306
-99	45	0.27182162265855325
-98	45	0.22452399433687686
-97	45	0.31087830692185575
-96	45	0.26499003378999286
-95	45	0.2844191347116767
-94	45	0.2320881284017858
-93	45	0.21519843518671197
-92	45	0.1833027751529304
-91	45	0.12761804166942972
-90	45	0.11686207347113774
-89	45	0.11226418579697926
-88	45	0.1313672745972152
-87	45	0.09592699969798796
-86	45	0.16831304533912375
-85	45	0.14960036484624836
-84	45	0.13380372323127246
-83	45	0.07908704634009397
-82	45	0.07431397485153568
-81	45	0.10795479490633184
-80	45	0.07517662185558849
-79	45	0.048083364674057556
-78	45	0.0778910356674433
-77	45	0.14112925001966492
-76	45	0.1449607248737727
-75	45	0.15036966777834654
-74	45	0.21163439390468822
-73	45	0.14830735303429496
-72	45	0.05745118119066443
-71	45	0.03546433297757207
-70	45	0.05606213161009077
-69	45	0.11343246448833277
-68	45	0.11601671102068936
-67	45	-1
-126	46	-1
-125	46	-1
-124	46	-1
-123	46	0.022082836410211467
-122	46	-1
-121	46	0.15010995987794934
-120	46	0.6151369665253005
-119	46	0.5755154945079921
-118	46	0.19317167536802396
-117	46	0.09543344525580626
-116	46	0.02691404778711416
-115	46	0.018419699826789693
-114	46	0.013560520770131618
-113	46	0.024012449181027358
-112	46	0.04044628848350208
-111	46	0.015972551230977287
-110	46	0.060905716220739835
-109	46	0.20301000960845342
-108	46	0.24196248148200455
-107	46	0.24974137238420308
-106	46	0.2596488354859368
-105	46	0.244294839316785
-104	46	0.25457929836123167
-103	46	0.20766804715503076
-102	46	0.255637500260718
-101	46	0.2975012035118696
-100	46	0.21915195881786748
-99	46	0.237153989752916
-98	46	0.19343535834162562
-97	46	0.22323672533656475
-96	46	0.18472820834471684
-95	46	0.19923829179600072
-94	46	0.1723614375997217
-93	46	0.10993886150349241
-92	46	0.10703753507300619
-91	46	0.09365060154081319
-90	46	0.07684739656555545
-89	46	0.0587760029413671
-88	46	0.06948068801876459
-87	46	0.06835471345942015
-86	46	0.06031021284225497
-85	46	0.047907731910213476
-84	46	0.0387178275111917
-83	46	0.04611292743377598
-82	46	0.059598590560632166
-81	46	0.08560793413387878
-80	46	0.07349071380810422
-79	46	0.051691982894652044
-78	46	0.05996457788884704
-77	46	0.052706225161053596
-76	46	0.05003955899321964
-75	46	0.03049998657828224
-74	46	0.04957032264593592
-73	46	0.10432449616882444
-72	46	0.0835673373191938
-71	46	0.04666159790273267
-70	46	0.040727858351212586
-69	46	0.049493739353234076
-68	46	0.06408068669062249
-67	46	-1
-126	47	-1
-125	47	-1
-124	47	-1
-123	47	0.03195910874930448
-122	47	-1
-121	47	0.045898065841616056
-120	47	0.41687181941532375
-119	47	0.23077060207955255
-118	47	0.17518023215736947
-117	47	0.043258884732884896
-116	47	0.019197831162647182
-115	47	0.03706883900831932
-114	47	-1
-113	47	0.027426971591882135
-112	47	0.14573944639108716
-111	47	0.13170104044969022
-110	47	0.16058778518928876
-109	47	0.21803906926420083
-108	47	0.2426591949008322
-107	47	0.2684293606576436
-106	47	0.21444003798486422
-105	47	0.22990284827557114
-104	47	0.2080991695651186
-103	47	0.2072162075987125
-102	47	0.1748305847183034
-101	47	0.21582393399994218
-100	47	0.18917645555723184
-99	47	0.1708256470226655
-98	47	0.20213581150932405
-97	47	0.22065990517626546
-96	47	0.1473458529744818
-95	47	0.13842453538642902
-94	47	0.11936321759073713
-93	47	0.0647695060817217
-92	47	0.04474302461168913
-91	47	0.007238732047049527
-90	47	0.021201993859306913
-89	47	0.06251423660776792
-88	47	0.04824483682418027
-87	47	-1
-86	47	-1
-85	47	0.011143760439828287
-84	47	0.01735787546647484
-83	47	0.025313699215283137
-82	47	0.030734511220789875
-81	47	0.03296978935011481
-80	47	0.039138499687652775
-79	47	0.031238841384945433
-78	47	0.027458360640527396
-77	47	0.02582043874145628
-76	47	0.025304674396141952
-75	47	0.0196677119394457
-74	47	0.028132939916441155
-73	47	0.0334869856570941
-72	47	-1
-71	47	0.012530080781905316
-70	47	0.03344322618063649
-69	47	0.03785038048933057
-68	47	0.03084781390147636
-67	47	-1
-126	48	-1
-125	48	-1
-124	48	-1
-123	48	0.025624579869836458
-122	48	-1
-121	48	-1
-120	48	0.07406375100814871
-119	48	0.045741129951503166
-118	48	0.04226677941533127
-117	48	0.026209496459238615
-116	48	0.02086856471891509
-115	48	0.01703905963049403
-114	48	-1
-113	48	0.043161441191317276
-112	48	0.1468286538615685
-111	48	0.18230030845632753
-110	48	0.13932547403683274
-109	48	0.14422740336901016
-108	48	0.1765096836992162
-107	48	0.12938369436195257
-106	48	0.1770647722746033
-105	48	0.17291997747396162
-104	48	0.1545546622604773
-103	48	0.12630153483655948
-102	48	0.13915169318944628
-101	48	0.13642923570004825
-100	48	0.15035081190168717
-99	48	0.11982743131611306
-98	48	0.17283419071765224
-97	48	0.1356108476287098
-96	48	0.11627246255410892
-95	48	0.10546758692573169
-94	48	0.08803989327349336
-93	48	0.06082522332662746
-92	48	0.03640770576826147
-91	48	0.018309990612280058
-90	48	0.019343632171230814
-89	48	0.021107621880187177
-88	48	-1
-87	48	-1
-86	48	-1
-85	48	0.01024496599067663
-84	48	0.017458436400746114
-83	48	0.022547221297563036
-82	48	0.028943356329209764
-81	48	0.028340781061666293
-80	48	0.02628149111449548
-79	48	0.024826417906273757
-78	48	0.025730919157580037
-77	48	0.02302050193109056
-76	48	0.022449015477251498
-75	48	0.017969882413593364
-74	48	0.011221311779769346
-73	48	0.03180441386516757
-72	48	0.030417617449617348
-71	48	0.013348546484085162
-70	48	0.020283984841596138
-69	48	0.028019970206592505
-68	48	0.022803952101957913
-67	48	-1
-126	49	-1
-125	49	-1
-124	49	-1
-123	49	-1
-122	49	-1
-121	49	-1
-120	49	0.028470577957873014
-119	49	0.013790513829186146
-118	49	-1
-117	49	-1
-116	49	0.01652394065000584
-115	49	-1
-114	49	0.046216885418842245
-113	49	0.07914607383890217
-112	49	0.14753195187224544
-111	49	0.08457824987721699
-110	49	0.05818157517092581
-109	49	0.06245143980425055
-108	49	0.07582286587438937
-107	49	0.07312887926224886
-106	49	0.08883613317224778
-105	49	0.10220596921310479
-104	49	0.10189428606141983
-103	49	0.0720087223394531
-102	49	0.08272853140125445
-101	49	0.09226030799615438
-100	49	0.08812400582250016
-99	49	0.09744719863496921
-98	49	0.1338621895432753
-97	49	0.08639369854560021
-96	49	0.0645456486650722
-95	49	0.08272391096322383
-94	49	0.06237670842800633
-93	49	0.04531606555297898
-92	49	0.034594197870913376
-91	49	0.024032231015915534
-90	49	0.017572244149557405
-89	49	0.018862651119422702
-88	49	0.004331513903356336
-87	49	0.013531391433689184
-86	49	0.018083362803434873
-85	49	0.015971834782489137
-84	49	0.01855974118812787
-83	49	0.025198777510663246
-82	49	0.025902200853060064
-81	49	0.02242030983684709
-80	49	0.022060377714261822
-79	49	0.023249841207516875
-78	49	0.026433158395817585
-77	49	0.02712027645558529
-76	49	0.02390424301184469
-75	49	0.018807473362099144
-74	49	0.017239896229077203
-73	49	0.019592335198375326
-72	49	0.01884916860642445
-71	49	0.014573581738307929
-70	49	0.016780123361954172
-69	49	0.013649468878777757
-68	49	0.006469826435209533
-67	49	-1
-126	50	-1
-125	50	-1
-124	50	-1
-123	50	-1
-122	50	0.014092838255580746
-121	50	0.024502275472198944
-120	50	0.029861050146998205
-119	50	-1
-118	50	-1
-117	50	-1
-116	50	-1
-115	50	-1
-114	50	0.04496038816168952
-113	50	0.07476027736470792
-112	50	0.11184188337284869
-111	50	0.12424963946086036
-110	50	0.10742749443092243
-109	50	0.09731006328597135
-108	50	0.07165900942859305
-107	50	0.07905960430531293
-106	50	0.08824601718709416
-105	50	0.06872871640583794
-104	50	0.0528206511506621
-103	50	0.04742452481741086
-102	50	0.05911866360470675
-101	50	0.03805867245462267
-100	50	0.0559686004758677
-99	50	0.09093354079785985
-98	50	0.0843836583524659
-97	50	0.10043361969137156
-96	50	0.07308351666215067
-95	50	0.06725985670843174
-94	50	0.05489319820079768
-93	50	0.046365242633324186
-92	50	0.0405667809024763
-91	50	0.026818112902741557
-90	50	0.01755882991428713
-89	50	0.017095564594612214
-88	50	0.01908145691951281
-87	50	0.021650465359481768
-86	50	0.027576063025767733
-85	50	0.02928929806473795
-84	50	0.026259651594654394
-83	50	0.02684361603711016
-82	50	0.022538981204637987
-81	50	0.015463858774721563
-80	50	0.016893789878752785
-79	50	0.020455434893117762
-78	50	0.019886403631552054
-77	50	0.02103386229242752
-76	50	0.01900809390376226
-75	50	0.0159036767743581
-74	50	0.01337800505012006
-73	50	0.006410088660968064
-72	50	-1
-71	50	-1
-70	50	-1
-69	50	-1
-68	50	-1
-67	50	-1
-126	51	-1
-125	51	-1
-124	51	-1
-123	51	-1
-122	51	0.011694719615639415
-121	51	-1
-120	51	-1
-119	51	-1
-118	51	-1
-117	51	-1
-116	51	-1
-115	51	0.016281857756541635
-114	51	0.029329367737950453
-113	51	0.03346104012046062
-112	51	0.04265924634295603
-111	51	0.04674451325322142
-110	51	0.058668863027114576
-109	51	0.05953121073153786
-108	51	0.06886644100098142
-107	51	0.06766945760453484
-106	51	0.05561900915548214
-105	51	0.046038888187924995
-104	51	0.03300738138358175
-103	51	0.03908362403589276
-102	51	0.030598008142259357
-101	51	0.03733050358004446
-100	51	0.0686505430838543
-99	51	0.06151915887076869
-98	51	0.056617734606716076
-97	51	0.06172228978807435
-96	51	0.0574370392831699
-95	51	0.05253971168279627
-94	51	0.048940492405879846
-93	51	0.04108798221262301
-92	51	0.030260370100827494
-91	51	0.027549221460868398
-90	51	0.025129195023357996
-89	51	0.021564751557457063
-88	51	0.021746891282309045
-87	51	0.022943013257009433
-86	51	0.023265188731331536
-85	51	0.02114624462675325
-84	51	0.01652012457972954
-83	51	0.015626210117505968
-82	51	0.014344947686633662
-81	51	0.012973127476295233
-80	51	0.01290552784903551
-79	51	0.011381312965744128
-78	51	0.006176240903278799
-77	51	0.006635647876604749
-76	51	0.013803338818310815
-75	51	0.013411622945693858
-74	51	0.007165090682643529
-73	51	-1
-72	51	-1
-71	51	-1
-70	51	-1
-69	51	-1
-68	51	-1
-67	51	-1
-126	52	-1
-125	52	-1
-124	52	-1
-123	52	-1
-122	52	-1
-121	52	-1
-120	52	-1
-119	52	-1
-118	52	-1
-117	52	-1
-116	52	0.004027826634804974
-115	52	0.017108110860956895
-114	52	0.022302652346551183
-113	52	0.033381127119380426
-112	52	0.03475319986378125
-111	52	0.032660915873701915
-110	52	0.035572192146246774
-109	52	0.03702197710413953
-108	52	0.050051063322729086
-107	52	0.06348650210113016
-106	52	0.04379130229664765
-105	52	0.03423283472197449
-104	52	0.029047181500065425
-103	52	0.025223258349734795
-102	52	0.022652201577926353
-101	52	0.04912071848372563
-100	52	0.0561730875946196
-99	52	0.05764569789050815
-98	52	0.04794177537244799
-97	52	0.04586924328729387
-96	52	0.045052956860541435
-95	52	0.048856348056287406
-94	52	0.051486869117300854
-93	52	0.045980738946467176
-92	52	0.034892932572376495
-91	52	0.02824372380368301
-90	52	0.02756625441572176
-89	52	0.028090921054391437
-88	52	0.02698448514898621
-87	52	0.02654517782934253
-86	52	0.02256521575247621
-85	52	0.016920101122121077
-84	52	0.015019856192139885
-83	52	0.016212813073258166
-82	52	0.017555605896090464
-81	52	0.016014132367318835
-80	52	0.012222614668469073
-79	52	0.0038492380719978353
-78	52	-1
-77	52	-1
-76	52	0.004089240674033989
-75	52	0.004024007571532377
-74	52	-1
-73	52	-1
-72	52	-1
-71	52	-1
-70	52	-1
-69	52	-1
-68	52	-1
-67	52	-1
-126	53	-1
-125	53	-1
-124	53	-1
-123	53	-1
-122	53	-1
-121	53	-1
-120	53	-1
-119	53	-1
-118	53	-1
-117	53	-1
-116	53	-1
-115	53	-1
-114	53	-1
-113	53	-1
-112	53	-1
-111	53	-1
-110	53	-1
-109	53	-1
-108	53	-1
-107	53	-1
-106	53	-1
-105	53	-1
-104	53	-1
-103	53	-1
-102	53	-1
-101	53	-1
-100	53	-1
-99	53	-1
-98	53	-1
-97	53	-1
-96	53	-1
-95	53	-1
-94	53	-1
-93	53	-1
-92	53	-1
-91	53	-1
-90	53	-1
-89	53	-1
-88	53	-1
-87	53	-1
-86	53	-1
-85	53	-1
-84	53	-1
-83	53	-1
-82	53	-1
-81	53	-1
-80	53	-1
-79	53	-1
-78	53	-1
-77	53	-1
-76	53	-1
-75	53	-1
-74	53	-1
-73	53	-1
-72	53	-1
-71	53	-1
-70	53	-1
-69	53	-1
-68	53	-1
-67	53	-1
