# Supplementary material for: The impacts of climate change on the abundance and distribution of the Spotted Wing Drosophila (Drosophila suzukii) in the United States and Canada
Source: PeerJ. 2017 Apr 6;5:e3192. doi: 10.7717/peerj.3192 (PMC5385127; doi:10.7717/peerj.3192)
Supplement: Supplemental Information 2 — Raw data used to create consensus maps (shown in Figs. 3 and 4A) coefficient of variance maps (shown in Fig. 4B) and in scatter plots shown in Fig. 5. [file peerj-05-3192-s002.zip › model_gfdl-ems2g_rcp60_year90_norm__mean.txt]

-126	24	-1
-125	24	-1
-124	24	-1
-123	24	-1
-122	24	-1
-121	24	-1
-120	24	-1
-119	24	-1
-118	24	-1
-117	24	-1
-116	24	-1
-115	24	-1
-114	24	-1
-113	24	-1
-112	24	-1
-111	24	-1
-110	24	-1
-109	24	-1
-108	24	-1
-107	24	-1
-106	24	-1
-105	24	-1
-104	24	-1
-103	24	-1
-102	24	-1
-101	24	-1
-100	24	-1
-99	24	-1
-98	24	-1
-97	24	-1
-96	24	-1
-95	24	-1
-94	24	-1
-93	24	-1
-92	24	-1
-91	24	-1
-90	24	-1
-89	24	-1
-88	24	-1
-87	24	-1
-86	24	-1
-85	24	-1
-84	24	-1
-83	24	-1
-82	24	-1
-81	24	-1
-80	24	-1
-79	24	-1
-78	24	-1
-77	24	-1
-76	24	-1
-75	24	-1
-74	24	-1
-73	24	-1
-72	24	-1
-71	24	-1
-70	24	-1
-69	24	-1
-68	24	-1
-67	24	-1
-126	25	-1
-125	25	-1
-124	25	-1
-123	25	-1
-122	25	-1
-121	25	-1
-120	25	-1
-119	25	-1
-118	25	-1
-117	25	-1
-116	25	-1
-115	25	-1
-114	25	-1
-113	25	0.01176058798160467
-112	25	0.007483651085096777
-111	25	0.010043867972573305
-110	25	0.010646837941503198
-109	25	0.010499097097195778
-108	25	0.010200887105395651
-107	25	0.1407694918649893
-106	25	0.3459623778495078
-105	25	0.1751091672015868
-104	25	0.0726563973846076
-103	25	0.07026341266862376
-102	25	0.20129563068371165
-101	25	0.29123906960091295
-100	25	0.017366494360493496
-99	25	0.005353832957322584
-98	25	0.006313094349438116
-97	25	-1
-96	25	-1
-95	25	-1
-94	25	-1
-93	25	-1
-92	25	-1
-91	25	-1
-90	25	-1
-89	25	-1
-88	25	-1
-87	25	-1
-86	25	-1
-85	25	-1
-84	25	-1
-83	25	-1
-82	25	0.014266511542162854
-81	25	0.014506542362542202
-80	25	-1
-79	25	-1
-78	25	-1
-77	25	-1
-76	25	-1
-75	25	-1
-74	25	-1
-73	25	-1
-72	25	-1
-71	25	-1
-70	25	-1
-69	25	-1
-68	25	-1
-67	25	-1
-126	26	-1
-125	26	-1
-124	26	-1
-123	26	-1
-122	26	-1
-121	26	-1
-120	26	-1
-119	26	-1
-118	26	-1
-117	26	-1
-116	26	-1
-115	26	-1
-114	26	0.011528157501192288
-113	26	0.08598823172562978
-112	26	0.007922885918111433
-111	26	-1
-110	26	0.010265984774814907
-109	26	0.009488166768257067
-108	26	0.2001851635864214
-107	26	0.17651153561567384
-106	26	0.4213375756561653
-105	26	0.13017425692085965
-104	26	0.062418339135849016
-103	26	0.12065641646495898
-102	26	0.14190078834587103
-101	26	0.056969767089704866
-100	26	0.016436240246690235
-99	26	0.020872635193876478
-98	26	0.007314839920996121
-97	26	-1
-96	26	-1
-95	26	-1
-94	26	-1
-93	26	-1
-92	26	-1
-91	26	-1
-90	26	-1
-89	26	-1
-88	26	-1
-87	26	-1
-86	26	-1
-85	26	-1
-84	26	-1
-83	26	0.011835689741140427
-82	26	0.01233813899418676
-81	26	0.013830718187231934
-80	26	-1
-79	26	-1
-78	26	-1
-77	26	-1
-76	26	-1
-75	26	-1
-74	26	-1
-73	26	-1
-72	26	-1
-71	26	-1
-70	26	-1
-69	26	-1
-68	26	-1
-67	26	-1
-126	27	-1
-125	27	-1
-124	27	-1
-123	27	-1
-122	27	-1
-121	27	-1
-120	27	-1
-119	27	-1
-118	27	-1
-117	27	-1
-116	27	-1
-115	27	0.00626934394550053
-114	27	0.008002361006421193
-113	27	0.0995519858670715
-112	27	0.012576917432678861
-111	27	0.01111039040176018
-110	27	0.010010300583811985
-109	27	0.18449124721616272
-108	27	0.19231745551916468
-107	27	0.4044545792703019
-106	27	0.23025985661490062
-105	27	0.2486276223441016
-104	27	0.15130010614848421
-103	27	0.324435738358624
-102	27	0.08353893191373025
-101	27	0.04020460122673565
-100	27	0.039295534720767945
-99	27	0.056040843923941604
-98	27	0.07569840399407872
-97	27	0.12235004083101664
-96	27	-1
-95	27	-1
-94	27	-1
-93	27	-1
-92	27	-1
-91	27	-1
-90	27	-1
-89	27	-1
-88	27	-1
-87	27	-1
-86	27	-1
-85	27	-1
-84	27	-1
-83	27	0.010661512976462797
-82	27	0.010528047789171845
-81	27	0.012267850346818123
-80	27	-1
-79	27	-1
-78	27	-1
-77	27	-1
-76	27	-1
-75	27	-1
-74	27	-1
-73	27	-1
-72	27	-1
-71	27	-1
-70	27	-1
-69	27	-1
-68	27	-1
-67	27	-1
-126	28	-1
-125	28	-1
-124	28	-1
-123	28	-1
-122	28	-1
-121	28	-1
-120	28	-1
-119	28	-1
-118	28	-1
-117	28	-1
-116	28	0.052475883230868416
-115	28	0.058638356912376385
-114	28	0.034863148517994505
-113	28	0.01157991576024865
-112	28	0.009852291891589558
-111	28	0.08657034144569391
-110	28	0.11924539642095631
-109	28	0.24066146340496164
-108	28	0.25267270360254807
-107	28	0.37171616630471677
-106	28	0.20955930280770174
-105	28	0.2296114239675589
-104	28	0.13719553628273787
-103	28	0.4151518005631884
-102	28	0.1040646012061588
-101	28	0.050230222210333374
-100	28	0.07249973273478395
-99	28	0.094100505002653
-98	28	0.11715858587285172
-97	28	0.13077085461361493
-96	28	0.1421507970676493
-95	28	-1
-94	28	-1
-93	28	-1
-92	28	-1
-91	28	-1
-90	28	-1
-89	28	-1
-88	28	-1
-87	28	-1
-86	28	-1
-85	28	-1
-84	28	-1
-83	28	0.00934782330135535
-82	28	0.009488626941437444
-81	28	0.010251509896482547
-80	28	-1
-79	28	-1
-78	28	-1
-77	28	-1
-76	28	-1
-75	28	-1
-74	28	-1
-73	28	-1
-72	28	-1
-71	28	-1
-70	28	-1
-69	28	-1
-68	28	-1
-67	28	-1
-126	29	-1
-125	29	-1
-124	29	-1
-123	29	-1
-122	29	-1
-121	29	-1
-120	29	-1
-119	29	-1
-118	29	-1
-117	29	-1
-116	29	0.0696943598948972
-115	29	0.07567392689625256
-114	29	0.0799494127507441
-113	29	0.10201087262022888
-112	29	0.11399890774341453
-111	29	0.12204255722725829
-110	29	0.18055612115910888
-109	29	0.22392221501928564
-108	29	0.25501389077639913
-107	29	0.38376994446214774
-106	29	0.20081091493371403
-105	29	0.1253643061060772
-104	29	0.11839916413095967
-103	29	0.13943915177736746
-102	29	0.1234737238775726
-101	29	0.13447147005783122
-100	29	0.17984974597411602
-99	29	0.148394748526113
-98	29	0.12465854822657019
-97	29	0.13663290909793244
-96	29	0.13887213798236694
-95	29	0.20867625666327488
-94	29	0.21634505206737945
-93	29	0.23372715864479746
-92	29	0.21761019160133438
-91	29	0.1519243703507427
-90	29	0.13949132344403709
-89	29	-1
-88	29	-1
-87	29	-1
-86	29	0.2067644522204151
-85	29	0.21131092583009115
-84	29	0.1594971373393404
-83	29	0.1420235011939717
-82	29	0.10737627678182189
-81	29	0.0397783882658832
-80	29	-1
-79	29	-1
-78	29	-1
-77	29	-1
-76	29	-1
-75	29	-1
-74	29	-1
-73	29	-1
-72	29	-1
-71	29	-1
-70	29	-1
-69	29	-1
-68	29	-1
-67	29	-1
-126	30	-1
-125	30	-1
-124	30	-1
-123	30	-1
-122	30	-1
-121	30	-1
-120	30	-1
-119	30	-1
-118	30	-1
-117	30	0.03032525638988341
-116	30	0.029968680164394065
-115	30	0.08602861846938731
-114	30	0.06188220932136895
-113	30	0.11285516226856772
-112	30	0.18038515559886253
-111	30	0.20304031369594167
-110	30	0.2391824742857191
-109	30	0.26826454009291567
-108	30	0.2000520781355354
-107	30	0.23154979125253805
-106	30	0.21783575128462676
-105	30	0.28202848827404847
-104	30	0.2993279133288133
-103	30	0.2135146970615417
-102	30	0.1582386011034616
-101	30	0.21807329230621306
-100	30	0.23105906145060992
-99	30	0.22199986026448548
-98	30	0.18561793261212722
-97	30	0.1924098455735502
-96	30	0.20441847625249177
-95	30	0.22288521662792762
-94	30	0.22371994458841482
-93	30	0.2068803092363772
-92	30	0.20752251271017966
-91	30	0.21005885259558715
-90	30	0.2051014967132692
-89	30	0.20224871294144472
-88	30	0.20092527545152855
-87	30	0.2348656383167875
-86	30	0.21796035346163872
-85	30	0.21410112792000693
-84	30	0.15133966981826058
-83	30	0.15465486216457044
-82	30	0.14470392579164984
-81	30	-1
-80	30	-1
-79	30	-1
-78	30	-1
-77	30	-1
-76	30	-1
-75	30	-1
-74	30	-1
-73	30	-1
-72	30	-1
-71	30	-1
-70	30	-1
-69	30	-1
-68	30	-1
-67	30	-1
-126	31	-1
-125	31	-1
-124	31	-1
-123	31	-1
-122	31	-1
-121	31	-1
-120	31	-1
-119	31	-1
-118	31	-1
-117	31	0.028715350806757474
-116	31	0.06941577741161378
-115	31	0.1845197929183276
-114	31	0.18850812883764087
-113	31	0.21202997448377128
-112	31	0.22716120755054398
-111	31	0.28317452526168374
-110	31	0.31055749513147063
-109	31	0.35520470364332757
-108	31	0.28504494217764986
-107	31	0.20818188850022543
-106	31	0.3166239057909521
-105	31	0.3156243011470565
-104	31	0.16316859912901938
-103	31	0.16051152925555673
-102	31	0.19710259252403772
-101	31	0.2057728257822687
-100	31	0.21413047798992613
-99	31	0.2134056023465839
-98	31	0.20765858180424734
-97	31	0.21377317035096718
-96	31	0.22303500673938587
-95	31	0.2301876505792804
-94	31	0.2427526605632613
-93	31	0.2228935034864198
-92	31	0.2141390547949344
-91	31	0.23637686761799676
-90	31	0.22417971558491517
-89	31	0.23432482259248286
-88	31	0.2227641592809027
-87	31	0.23940069177497494
-86	31	0.23826797362085303
-85	31	0.23313400289778158
-84	31	0.2364147851398108
-83	31	0.23536195192742881
-82	31	0.20723367921458538
-81	31	-1
-80	31	-1
-79	31	-1
-78	31	-1
-77	31	-1
-76	31	-1
-75	31	-1
-74	31	-1
-73	31	-1
-72	31	-1
-71	31	-1
-70	31	-1
-69	31	-1
-68	31	-1
-67	31	-1
-126	32	-1
-125	32	-1
-124	32	-1
-123	32	-1
-122	32	-1
-121	32	-1
-120	32	-1
-119	32	-1
-118	32	0.04918538590992746
-117	32	0.05280516426545744
-116	32	0.18691866074265404
-115	32	0.1499661276997411
-114	32	0.1395721343440058
-113	32	0.1489181487532253
-112	32	0.1502218792331607
-111	32	0.2586600617473842
-110	32	0.32821625745080707
-109	32	0.348400285569259
-108	32	0.3449269040156377
-107	32	0.2796953915433077
-106	32	0.4714854904683824
-105	32	0.3526355343298078
-104	32	0.1721551266238525
-103	32	0.17186720038026018
-102	32	0.1766050761030103
-101	32	0.19382852581744572
-100	32	0.20116710955217573
-99	32	0.18943416189135667
-98	32	0.19441139313969708
-97	32	0.19064528719529775
-96	32	0.20897895147296103
-95	32	0.22297310783475704
-94	32	0.22058219015683955
-93	32	0.2212203343794167
-92	32	0.21331366124164264
-91	32	0.21969363502860695
-90	32	0.20836932489320847
-89	32	0.20703955534550542
-88	32	0.2015680307590229
-87	32	0.21164096914342412
-86	32	0.20180041821511355
-85	32	0.23359034130165596
-84	32	0.23150022910451326
-83	32	0.2192055147453236
-82	32	0.22148384899697676
-81	32	0.2307954907143693
-80	32	0.23075300887320516
-79	32	-1
-78	32	-1
-77	32	-1
-76	32	-1
-75	32	-1
-74	32	-1
-73	32	-1
-72	32	-1
-71	32	-1
-70	32	-1
-69	32	-1
-68	32	-1
-67	32	-1
-126	33	-1
-125	33	-1
-124	33	-1
-123	33	-1
-122	33	-1
-121	33	-1
-120	33	-1
-119	33	0.047842455596327854
-118	33	0.06053214725878484
-117	33	0.1865274854799929
-116	33	0.13015017265379722
-115	33	0.11897807508623336
-114	33	0.1418550422681225
-113	33	0.12509316870107795
-112	33	0.1469374679831236
-111	33	0.28625451486476283
-110	33	0.41985630437724775
-109	33	0.15503997660973393
-108	33	0.6507308008406952
-107	33	0.3432538658522225
-106	33	0.6908223603386088
-105	33	0.31976292289283936
-104	33	0.4104984956920027
-103	33	0.32662126166578764
-102	33	0.2304390529149586
-101	33	0.13962284692498156
-100	33	0.1465809834181458
-99	33	0.1677749420177116
-98	33	0.17271856752952566
-97	33	0.17952663331782898
-96	33	0.17005276184812657
-95	33	0.1861152470059047
-94	33	0.19775446711711883
-93	33	0.1791924372221365
-92	33	0.1702392816359942
-91	33	0.1771512885737596
-90	33	0.23389012729306774
-89	33	0.2250487039998683
-88	33	0.2312811978943897
-87	33	0.26192245576842516
-86	33	0.29222791816437294
-85	33	0.2906109893283782
-84	33	0.2620225621413841
-83	33	0.24914196875742112
-82	33	0.19489979401638308
-81	33	0.2290649589627472
-80	33	0.23251517285442147
-79	33	0.30573607739963243
-78	33	-1
-77	33	-1
-76	33	-1
-75	33	-1
-74	33	-1
-73	33	-1
-72	33	-1
-71	33	-1
-70	33	-1
-69	33	-1
-68	33	-1
-67	33	-1
-126	34	-1
-125	34	-1
-124	34	-1
-123	34	-1
-122	34	-1
-121	34	0.015991092094776595
-120	34	0.024334908054686157
-119	34	0.09895733362190805
-118	34	0.19810725720229483
-117	34	0.24040808756235135
-116	34	0.16907615651013636
-115	34	0.13367231198768906
-114	34	0.20875789063722483
-113	34	0.33210499206528626
-112	34	0.5422086834866199
-111	34	0.5104541151688139
-110	34	0.45135712272790657
-109	34	0.17204028909725338
-108	34	0.5033413530045521
-107	34	0.3539615906914822
-106	34	0.7275763548429065
-105	34	0.3300873103784859
-104	34	0.3416663619110543
-103	34	0.27692396115203044
-102	34	0.24945424115525167
-101	34	0.17672007263253758
-100	34	0.1497823483741062
-99	34	0.15908184039716314
-98	34	0.1811037085375313
-97	34	0.19173396153831404
-96	34	0.20263495911333232
-95	34	0.20152350993913273
-94	34	0.17580322433620252
-93	34	0.2174011682225727
-92	34	0.19779154285872486
-91	34	0.18130479112299747
-90	34	0.20074694899101886
-89	34	0.20568716061643377
-88	34	0.24294327701480795
-87	34	0.28734958673736
-86	34	0.35149776549443784
-85	34	0.4095437579331939
-84	34	0.42641103173539446
-83	34	0.2832144069373164
-82	34	0.27249437340079297
-81	34	0.288109096959705
-80	34	0.28392048282267984
-79	34	0.31111558605626627
-78	34	0.30875258742191436
-77	34	0.29049315880548393
-76	34	-1
-75	34	-1
-74	34	-1
-73	34	-1
-72	34	-1
-71	34	-1
-70	34	-1
-69	34	-1
-68	34	-1
-67	34	-1
-126	35	-1
-125	35	-1
-124	35	-1
-123	35	-1
-122	35	0.018990480120565374
-121	35	0.03768632781521465
-120	35	0.2839643021590633
-119	35	0.301808069061893
-118	35	0.21077210231894547
-117	35	0.17999097798679284
-116	35	0.16497859493227737
-115	35	0.16056806882619454
-114	35	0.36043666693572457
-113	35	0.5691382611832605
-112	35	0.5343221382489307
-111	35	0.5403278659085282
-110	35	0.49993027253943667
-109	35	0.30872475255636955
-108	35	0.449520358314034
-107	35	0.6158396659367185
-106	35	0.2564292319588029
-105	35	0.3726805564765774
-104	35	0.270366493331651
-103	35	0.2563614873582851
-102	35	0.22706505754456266
-101	35	0.1604969664579582
-100	35	0.11933786130024925
-99	35	0.12056108953295881
-98	35	0.14663891660268358
-97	35	0.1682315890743289
-96	35	0.15909356920139467
-95	35	0.15721818578220134
-94	35	0.1958355730142849
-93	35	0.20404300486726668
-92	35	0.1732138522976905
-91	35	0.15525560328657179
-90	35	0.15849743916431056
-89	35	0.2169626100873141
-88	35	0.2964061409923859
-87	35	0.31646471580050445
-86	35	0.3797197376975459
-85	35	0.3830536736831541
-84	35	0.6648281875153332
-83	35	0.6877874620953387
-82	35	0.428542204100461
-81	35	0.34613019141053086
-80	35	0.36271080163945113
-79	35	0.292150867216
-78	35	0.2964067582978718
-77	35	0.3294998319713173
-76	35	0.3024864690846398
-75	35	-1
-74	35	-1
-73	35	-1
-72	35	-1
-71	35	-1
-70	35	-1
-69	35	-1
-68	35	-1
-67	35	-1
-126	36	-1
-125	36	-1
-124	36	-1
-123	36	0.015411538112955118
-122	36	0.019076682342172992
-121	36	0.19768448712249312
-120	36	0.2578949957756663
-119	36	0.08315004816385757
-118	36	0.3377194041655213
-117	36	0.1913252304817592
-116	36	0.3112052917670996
-115	36	0.16956617547544447
-114	36	0.3180436055242107
-113	36	0.6490337719413519
-112	36	0.36353948748866755
-111	36	0.5246928273872629
-110	36	0.6298103179244843
-109	36	0.5045785828480549
-108	36	0.35969025107217073
-107	36	0.060185853846191975
-106	36	0.031272376037809774
-105	36	0.3095683379152677
-104	36	0.743274807473175
-103	36	0.25328978461369817
-102	36	0.16577747240901688
-101	36	0.1265469979452145
-100	36	0.0953084315418037
-99	36	0.10490600728962954
-98	36	0.11405767335504688
-97	36	0.10444483332611586
-96	36	0.12967800878201233
-95	36	0.2010790032237376
-94	36	0.21348170863050123
-93	36	0.2010062172950852
-92	36	0.20575561605357162
-91	36	0.15965103346759105
-90	36	0.15921710512347653
-89	36	0.2324055824244523
-88	36	0.2528296769051146
-87	36	0.2597300205104424
-86	36	0.3427118716356266
-85	36	0.37217636754443456
-84	36	0.4250046321294224
-83	36	0.5016137394243178
-82	36	0.6311483743306795
-81	36	0.4916568825306008
-80	36	0.4335326512980672
-79	36	0.4189274653895052
-78	36	0.39840650071312816
-77	36	0.3751760980812368
-76	36	0.3425473036049611
-75	36	-1
-74	36	-1
-73	36	-1
-72	36	-1
-71	36	-1
-70	36	-1
-69	36	-1
-68	36	-1
-67	36	-1
-126	37	-1
-125	37	-1
-124	37	-1
-123	37	0.011262388970359704
-122	37	0.16402537237784295
-121	37	0.19649753961674868
-120	37	0.11317504810072405
-119	37	0.048705393482208086
-118	37	0.5360362833458369
-117	37	0.5350498104731861
-116	37	0.5182694832133594
-115	37	0.5016815494966295
-114	37	0.5208862972866525
-113	37	0.17243067869838707
-112	37	0.6125179077047861
-111	37	0.22590434552196778
-110	37	0.5567308885728991
-109	37	0.12314390503896179
-108	37	-1
-107	37	-1
-106	37	0.03471635420876542
-105	37	0.5532630347093104
-104	37	0.2561657921661502
-103	37	0.21682749501081544
-102	37	0.16633134507965905
-101	37	0.134475650899531
-100	37	0.10873846422064667
-99	37	0.09382311036477423
-98	37	0.0851428692751814
-97	37	0.12630469618889623
-96	37	0.12720337138585175
-95	37	0.14166256454700485
-94	37	0.16289626452550204
-93	37	0.19359880399868046
-92	37	0.1907570007820138
-91	37	0.2082191045385328
-90	37	0.1878494264717615
-89	37	0.2193477662473635
-88	37	0.23439240819007248
-87	37	0.2563883027344669
-86	37	0.2924196569895302
-85	37	0.3249059661359304
-84	37	0.48018744013422837
-83	37	0.43410109611942127
-82	37	0.6923361617460092
-81	37	0.649973946902562
-80	37	0.6000057802240949
-79	37	0.4439983736806381
-78	37	0.4125832859676081
-77	37	0.3918105167716756
-76	37	0.3825812666304202
-75	37	-1
-74	37	-1
-73	37	-1
-72	37	-1
-71	37	-1
-70	37	-1
-69	37	-1
-68	37	-1
-67	37	-1
-126	38	-1
-125	38	-1
-124	38	0.026113191191574493
-123	38	0.11637907869400979
-122	38	0.21440943459774645
-121	38	0.25807469714384906
-120	38	0.0349426097636964
-119	38	0.29302729135612376
-118	38	0.3911024954387204
-117	38	0.22949508994281223
-116	38	0.4193424443258262
-115	38	0.2377716506570983
-114	38	0.3518467301562241
-113	38	0.18582978063114247
-112	38	0.10353378396010261
-111	38	0.5460856425313004
-110	38	0.6470691504669963
-109	38	0.19092313078262083
-108	38	-1
-107	38	-1
-106	38	0.024511265684820465
-105	38	0.5479395231427359
-104	38	0.5378229150717659
-103	38	0.44902866514142326
-102	38	0.21621905627646754
-101	38	0.1750505044742021
-100	38	0.142070173229949
-99	38	0.093808089264618
-98	38	0.09089381812515532
-97	38	0.12064217167321681
-96	38	0.132730659234558
-95	38	0.1444945937601452
-94	38	0.1510729751421369
-93	38	0.15415106606319132
-92	38	0.1647899145752092
-91	38	0.15997334175612374
-90	38	0.18082039337885616
-89	38	0.21432074837627613
-88	38	0.2124190172365721
-87	38	0.3115677716777811
-86	38	0.31833953803289244
-85	38	0.39830588927204436
-84	38	0.4528944939811312
-83	38	0.4855368598249827
-82	38	0.5251947154535039
-81	38	0.4832670462596572
-80	38	0.39734953342461343
-79	38	0.5828443135923091
-78	38	0.4435587773497897
-77	38	0.4274586084980331
-76	38	0.46078637049347115
-75	38	-1
-74	38	-1
-73	38	-1
-72	38	-1
-71	38	-1
-70	38	-1
-69	38	-1
-68	38	-1
-67	38	-1
-126	39	-1
-125	39	-1
-124	39	0.050667031313381954
-123	39	0.40209390020807867
-122	39	0.26748362994706043
-121	39	0.08382480047236965
-120	39	0.2595829615081035
-119	39	0.47778696357439326
-118	39	0.2373685408217103
-117	39	0.18836692488430434
-116	39	0.1837717963786054
-115	39	0.17168461825314332
-114	39	0.4051016744224242
-113	39	0.4609359267770939
-112	39	0.08611164605723713
-111	39	0.2793658907105532
-110	39	0.3795448531827756
-109	39	0.1732818494322707
-108	39	-1
-107	39	-1
-106	39	-1
-105	39	0.3950414656253908
-104	39	0.5056104183208038
-103	39	0.48846700319792297
-102	39	0.4155893205028571
-101	39	0.3057284733184201
-100	39	0.15520208477156938
-99	39	0.14416902123502812
-98	39	0.13827756056211088
-97	39	0.16476059256463024
-96	39	0.1368522302545721
-95	39	0.1957085296746697
-94	39	0.1950320470401745
-93	39	0.2097360579451565
-92	39	0.20400706085238476
-91	39	0.26538164864898484
-90	39	0.29941500016788836
-89	39	0.3251270269716667
-88	39	0.35815814562180287
-87	39	0.3857932006045478
-86	39	0.4029968497778682
-85	39	0.40862742405809704
-84	39	0.47368786808593305
-83	39	0.67489400818042
-82	39	0.588836292175176
-81	39	0.6318612686357278
-80	39	0.3386391051614501
-79	39	0.6318108553543815
-78	39	0.5146996804134675
-77	39	0.48212924001183355
-76	39	0.4418461287510311
-75	39	0.5037012608090424
-74	39	-1
-73	39	-1
-72	39	-1
-71	39	-1
-70	39	-1
-69	39	-1
-68	39	-1
-67	39	-1
-126	40	-1
-125	40	-1
-124	40	0.06613020637551235
-123	40	0.4024034508499034
-122	40	0.1402498328832459
-121	40	0.09609863868240072
-120	40	0.29069157575362475
-119	40	0.3967006144153738
-118	40	0.3442854862033627
-117	40	0.2696569193818677
-116	40	0.1381429692599639
-115	40	0.30164849559379503
-114	40	0.29688918253508095
-113	40	0.43993210762029017
-112	40	0.09348194619958215
-111	40	-1
-110	40	0.12276593637245294
-109	40	0.0828434718121012
-108	40	0.01737346897717251
-107	40	-1
-106	40	-1
-105	40	0.5194187937906924
-104	40	0.5360138358736233
-103	40	0.4666854726600544
-102	40	0.42274267517937164
-101	40	0.4274558025640064
-100	40	0.35985698902515023
-99	40	0.336109705286202
-98	40	0.1885175941884243
-97	40	0.1801975882622916
-96	40	0.22943136718106608
-95	40	0.23911523475332613
-94	40	0.2403225720463312
-93	40	0.24689904539318477
-92	40	0.24065866682404838
-91	40	0.28602239864896145
-90	40	0.32459019567367997
-89	40	0.37572513519223966
-88	40	0.3917150308367473
-87	40	0.5885803909919416
-86	40	0.5654163767591218
-85	40	0.5669360706279784
-84	40	0.5775287521721437
-83	40	0.5276643115215299
-82	40	0.5938862251741479
-81	40	0.5858219707814348
-80	40	0.5430398946764604
-79	40	0.3697661730997536
-78	40	0.5219696684143583
-77	40	0.543529062508447
-76	40	0.5305226229833869
-75	40	0.47476487909651166
-74	40	0.4778996685911321
-73	40	0.5037296942738463
-72	40	-1
-71	40	-1
-70	40	-1
-69	40	-1
-68	40	-1
-67	40	-1
-126	41	-1
-125	41	-1
-124	41	0.05248125472390685
-123	41	0.12456088301621446
-122	41	0.14433678803048403
-121	41	0.13617354028530923
-120	41	0.15932565735785584
-119	41	0.32474397021145607
-118	41	0.24598929610993725
-117	41	0.1761707642812455
-116	41	0.058505454782513455
-115	41	0.1734955306615167
-114	41	0.34482216785153463
-113	41	0.4143909060800568
-112	41	0.05441513251444331
-111	41	0.035626069820804636
-110	41	0.08198316308640398
-109	41	0.061439096219873736
-108	41	0.05452505030338226
-107	41	-1
-106	41	0.04441364911065453
-105	41	0.2879669389887993
-104	41	0.434498884033272
-103	41	0.49155755246605587
-102	41	0.49556994459309134
-101	41	0.4143315138098252
-100	41	0.439290109914983
-99	41	0.462117973251405
-98	41	0.38006292213523724
-97	41	0.23581733631373408
-96	41	0.2813175300634786
-95	41	0.4351189019220367
-94	41	0.40944376379759595
-93	41	0.43078831687637437
-92	41	0.46058378205674405
-91	41	0.4832784570580324
-90	41	0.520635820909203
-89	41	0.5402627682391089
-88	41	0.52908907128915
-87	41	0.5587487292626276
-86	41	0.528332685006688
-85	41	0.5063324786770058
-84	41	0.5389069409174113
-83	41	0.5342985684031064
-82	41	0.5105060249483077
-81	41	0.4373470941326329
-80	41	0.2886678145430999
-79	41	0.15329290855358124
-78	41	0.16802904740316885
-77	41	0.2762748270211821
-76	41	0.19548279228222235
-75	41	0.3533199390513717
-74	41	0.42096455478665684
-73	41	0.3784489488830839
-72	41	0.33955065959558817
-71	41	0.3250661475564009
-70	41	-1
-69	41	-1
-68	41	-1
-67	41	-1
-126	42	-1
-125	42	-1
-124	42	0.10933417336762684
-123	42	0.0684412297585765
-122	42	0.06894815915295212
-121	42	0.08033398471532911
-120	42	0.13950125645049158
-119	42	0.17108856304096656
-118	42	0.23620466744677868
-117	42	0.1772071640733445
-116	42	0.3045296099461756
-115	42	0.32178451418105025
-114	42	0.27590911093325643
-113	42	0.16725521756417427
-112	42	0.04874249728315438
-111	42	-1
-110	42	0.004006790734469132
-109	42	0.06658613324239612
-108	42	0.1253625009551867
-107	42	0.1544596626874469
-106	42	0.12910254912559146
-105	42	0.29832617617505736
-104	42	0.3519996535606788
-103	42	0.3998984438944606
-102	42	0.4300049000961219
-101	42	0.46552839899858084
-100	42	0.3916305722225438
-99	42	0.4162060648019239
-98	42	0.4309149580321124
-97	42	0.48984144321533096
-96	42	0.48683928086903894
-95	42	0.5123168812380006
-94	42	0.4987596368635007
-93	42	0.48571887141218073
-92	42	0.4755742040009439
-91	42	0.48917933631616595
-90	42	0.4676870975764493
-89	42	0.467116744719957
-88	42	0.39063353033172593
-87	42	0.49304853227670586
-86	42	0.5006941413126365
-85	42	0.4797837597589216
-84	42	0.4539227752707797
-83	42	0.46220308658354803
-82	42	0.30793661245383885
-81	42	0.2957267308333895
-80	42	0.28832123492523637
-79	42	0.18641268536584749
-78	42	0.2150296301956662
-77	42	0.2673754050716509
-76	42	0.13552113256476306
-75	42	0.12286618304211323
-74	42	0.19908092566267044
-73	42	0.16292755068989967
-72	42	0.29548908692755554
-71	42	0.3829871730467215
-70	42	-1
-69	42	-1
-68	42	-1
-67	42	-1
-126	43	-1
-125	43	0.004127136758512058
-124	43	0.05915234416614047
-123	43	0.031331560668923446
-122	43	0.02502449159515198
-121	43	0.07263348225672295
-120	43	0.1040079119857062
-119	43	0.15017324304336468
-118	43	0.22275347802537443
-117	43	0.4422996612208787
-116	43	0.13052142578486883
-115	43	0.026316699974662412
-114	43	0.05722377894402788
-113	43	0.20513210010038696
-112	43	0.060533752253048106
-111	43	-1
-110	43	-1
-109	43	0.21310663007603986
-108	43	0.18754328036322254
-107	43	0.16451516686842893
-106	43	0.19093331632313773
-105	43	0.33417000050600343
-104	43	0.32302370817837167
-103	43	0.3805472263482443
-102	43	0.37960284248599396
-101	43	0.3120182924451068
-100	43	0.3324599053072091
-99	43	0.36509981128223046
-98	43	0.42247396023074874
-97	43	0.4354294252876573
-96	43	0.41125134649759104
-95	43	0.43568429762841515
-94	43	0.4182023933307812
-93	43	0.3566438484993911
-92	43	0.4028992968048735
-91	43	0.3519584063304865
-90	43	0.361443398652048
-89	43	0.35857199283139973
-88	43	0.30841197509041424
-87	43	0.32756115603359526
-86	43	0.33523503953140155
-85	43	0.4396272896538571
-84	43	0.40612630799783794
-83	43	0.31593742467820846
-82	43	0.1756956728849594
-81	43	0.1414950689918382
-80	43	0.2812426303311928
-79	43	0.4439376719745274
-78	43	0.47390616975320965
-77	43	0.4060793553684579
-76	43	0.1385469582880136
-75	43	0.08428284114288685
-74	43	0.14916580049042114
-73	43	0.12161801940901978
-72	43	0.1416484974644177
-71	43	0.20744239394060418
-70	43	0.22328438880256485
-69	43	-1
-68	43	-1
-67	43	-1
-126	44	-1
-125	44	0.007800641427165388
-124	44	0.056549578469207724
-123	44	0.04580781765020422
-122	44	0.0493249437153017
-121	44	0.07765964899448886
-120	44	0.07123405072025052
-119	44	0.029465120696784503
-118	44	0.2146351719901938
-117	44	0.12011309410625716
-116	44	-1
-115	44	0.0074213857254840625
-114	44	0.017255895664897398
-113	44	0.02989400397151902
-112	44	0.020199773149587055
-111	44	-1
-110	44	-1
-109	44	0.21089402950551867
-108	44	0.03406504828498039
-107	44	0.1661393724266662
-106	44	0.2091862445257396
-105	44	0.15135627159458517
-104	44	0.25541079949758816
-103	44	0.3415344549524595
-102	44	0.3430158010562845
-101	44	0.2905883267345559
-100	44	0.4004462557476051
-99	44	0.3673865539828503
-98	44	0.4295531447178245
-97	44	0.3839952516113777
-96	44	0.40253284182098753
-95	44	0.42647017147156363
-94	44	0.39234795602203476
-93	44	0.3699641785109039
-92	44	0.34301346277792893
-91	44	0.23135451695050716
-90	44	0.23169914176766546
-89	44	0.2597351740759381
-88	44	0.22330822053556487
-87	44	0.2949244675295911
-86	44	0.18889239214948292
-85	44	0.15918956020444786
-84	44	0.19387868656472956
-83	44	-1
-82	44	0.14227263072308827
-81	44	0.10984539584106329
-80	44	0.14048358589389623
-79	44	0.10991092375369997
-78	44	0.15454407453608324
-77	44	0.21392436342943874
-76	44	0.2263104764129912
-75	44	0.09067754608349132
-74	44	0.1539676889214336
-73	44	0.08774577526881548
-72	44	0.06185611413492072
-71	44	0.10136264574138248
-70	44	0.16451392290434375
-69	44	0.15676149196001693
-68	44	0.11505817589783107
-67	44	-1
-126	45	-1
-125	45	0.003506340641139089
-124	45	0.02830729598030309
-123	45	0.0770961800294754
-122	45	0.07700671749959104
-121	45	0.30763265497384074
-120	45	0.31387725179713055
-119	45	0.17339512498892823
-118	45	0.03494305216596127
-117	45	0.08909474675837456
-116	45	0.004134388058992331
-115	45	0.019916752613984755
-114	45	0.015164254233710173
-113	45	0.04186504729355036
-112	45	0.047926690671120493
-111	45	0.02650185327265906
-110	45	0.0804927725218996
-109	45	0.19049437471022884
-108	45	0.2076203088641233
-107	45	0.2273553501258508
-106	45	0.2528842149094801
-105	45	0.23328700112714368
-104	45	0.24201620576550228
-103	45	0.2940572749124151
-102	45	0.3349814766265228
-101	45	0.34672870649153775
-100	45	0.321510187364374
-99	45	0.3813755380729238
-98	45	0.3346496281622993
-97	45	0.3943916113048089
-96	45	0.36939195503172717
-95	45	0.3214377007353511
-94	45	0.34631614065847977
-93	45	0.320941237474895
-92	45	0.21994512154230594
-91	45	0.10855475036680573
-90	45	0.08846767662208942
-89	45	0.07943636642019031
-88	45	0.15020691425168498
-87	45	0.10889707431806217
-86	45	0.23206277211129792
-85	45	0.1904740503947622
-84	45	0.15341647253500332
-83	45	0.10101595388615782
-82	45	0.08633577471417588
-81	45	0.12421854035873119
-80	45	0.08995613109211534
-79	45	0.04774229403999971
-78	45	0.07387749310745689
-77	45	0.12763904876217624
-76	45	0.16149565449673842
-75	45	0.17712032041521839
-74	45	0.21143059891632957
-73	45	0.15892022795033908
-72	45	0.07868386167979859
-71	45	0.04644361424131239
-70	45	0.07471599972576672
-69	45	0.12349646129630223
-68	45	0.1262174784062332
-67	45	-1
-126	46	-1
-125	46	0.0035081753516092544
-124	46	0.021593946365693454
-123	46	0.036498497375563134
-122	46	-1
-121	46	0.21896360581976906
-120	46	0.5458867018088079
-119	46	0.5887899007326013
-118	46	0.2692138249865993
-117	46	0.1508965286574251
-116	46	0.04193284053025793
-115	46	0.019046527717437207
-114	46	0.02110671743411924
-113	46	0.030903266640334534
-112	46	0.06406770456919232
-111	46	0.029583480605898427
-110	46	0.10713448944674182
-109	46	0.22707083776865764
-108	46	0.30271786511070764
-107	46	0.3047893084934594
-106	46	0.3079110971604228
-105	46	0.23818810738533994
-104	46	0.1964183842178557
-103	46	0.2062183800463671
-102	46	0.24023167849009322
-101	46	0.27216042983916294
-100	46	0.21049041460200582
-99	46	0.2462791023293274
-98	46	0.2875587317065962
-97	46	0.3100752673096433
-96	46	0.18320828064802486
-95	46	0.20006444295147968
-94	46	0.14003572141078247
-93	46	0.14786150882368043
-92	46	0.14515692513403244
-91	46	0.12877709819094885
-90	46	0.10043556513896341
-89	46	0.07363104792189253
-88	46	0.0930574364406839
-87	46	0.0801939031356032
-86	46	0.07128697998910737
-85	46	0.05118521250320461
-84	46	0.05244235512518347
-83	46	0.04790032424438301
-82	46	0.07120225013461469
-81	46	0.11225730190550044
-80	46	0.07783087644191104
-79	46	0.05433969030157898
-78	46	0.06451739290942342
-77	46	0.05736319645270079
-76	46	0.053821630702230824
-75	46	0.038939853588233105
-74	46	0.04946409933679878
-73	46	0.09685275215830107
-72	46	0.0847886481636518
-71	46	0.0623286053656754
-70	46	0.054081806258299135
-69	46	0.0659998707399725
-68	46	0.08954633378063039
-67	46	-1
-126	47	-1
-125	47	-1
-124	47	-1
-123	47	0.05605010350622968
-122	47	-1
-121	47	0.07738099168629807
-120	47	0.5266768098064026
-119	47	0.3591749880537359
-118	47	0.2571791739461169
-117	47	0.09674410639278755
-116	47	0.030518857419923082
-115	47	0.07142766016809228
-114	47	-1
-113	47	0.03382589198070602
-112	47	0.2006493586055705
-111	47	0.2042440126278255
-110	47	0.24811666175784095
-109	47	0.22344468246039634
-108	47	0.2407927249987303
-107	47	0.250824724805682
-106	47	0.21102851792341804
-105	47	0.22881176082929192
-104	47	0.20166142159654465
-103	47	0.19198132332899379
-102	47	0.16630929979132267
-101	47	0.19297905735020496
-100	47	0.17194181951914334
-99	47	0.16717222738877816
-98	47	0.208067153857874
-97	47	0.23137169861986395
-96	47	0.10948411312889983
-95	47	0.10717410923519873
-94	47	0.09306973578483424
-93	47	0.08805564391649652
-92	47	0.05538055152878042
-91	47	0.017502327756102977
-90	47	0.020462466563788653
-89	47	0.08450591289800888
-88	47	0.06518354970670039
-87	47	-1
-86	47	0.01600050768699656
-85	47	0.011079222086591685
-84	47	0.022158964206289652
-83	47	0.030133547494689068
-82	47	0.038249928659127366
-81	47	0.041613269898023934
-80	47	0.053934953024455494
-79	47	0.04298772675103612
-78	47	0.03519939855739449
-77	47	0.03331198422840602
-76	47	0.032526076714049224
-75	47	0.02642584426112134
-74	47	0.03641978250831234
-73	47	0.04259875040534055
-72	47	0.013294696868867572
-71	47	0.018122610337977556
-70	47	0.04403213748478132
-69	47	0.05122686191727414
-68	47	0.04560416202323556
-67	47	-1
-126	48	-1
-125	48	-1
-124	48	0.026428884958294933
-123	48	0.04590862550666984
-122	48	-1
-121	48	-1
-120	48	0.1490388226225999
-119	48	0.0941061636362735
-118	48	0.09033628838716502
-117	48	0.045958907844428167
-116	48	0.031873551144273926
-115	48	0.01632922285822354
-114	48	-1
-113	48	0.07922213335725237
-112	48	0.1965762086537437
-111	48	0.2227570322084749
-110	48	0.21245323092547092
-109	48	0.19922151231052113
-108	48	0.20732126176867186
-107	48	0.2525445659486624
-106	48	0.18880782129791845
-105	48	0.18277019952155082
-104	48	0.17311378333718525
-103	48	0.17483513033142664
-102	48	0.1531145353275044
-101	48	0.14080858787909453
-100	48	0.11990517439487929
-99	48	0.10096380092571505
-98	48	0.1750240912818975
-97	48	0.12835198983279159
-96	48	0.08668917275172432
-95	48	0.0788520400122451
-94	48	0.11354097931025839
-93	48	0.08170129766030933
-92	48	0.04652351788927915
-91	48	0.02336875949750211
-90	48	0.023934367519555255
-89	48	0.02680455462952458
-88	48	0.004193326890285267
-87	48	-1
-86	48	0.012805081022747987
-85	48	0.013859409797966201
-84	48	0.022139892272710224
-83	48	0.028980509701657192
-82	48	0.03986855227927424
-81	48	0.03993299523075393
-80	48	0.035737214738224596
-79	48	0.03378163117736898
-78	48	0.03620162300835972
-77	48	0.030408450463152145
-76	48	0.02994667135320003
-75	48	0.02460574803067859
-74	48	0.020965263752654294
-73	48	0.043946603262534314
-72	48	0.042459684573732316
-71	48	0.018492029323507075
-70	48	0.026548319540141082
-69	48	0.03787719025364428
-68	48	0.03341394438844527
-67	48	-1
-126	49	-1
-125	49	0.0206103851172511
-124	49	-1
-123	49	-1
-122	49	0.004196768461900139
-121	49	0.013246065355628287
-120	49	0.040256345456121875
-119	49	0.017408499192873076
-118	49	0.01713436879157868
-117	49	-1
-116	49	0.017203841847456894
-115	49	-1
-114	49	0.06335670894616881
-113	49	0.11917698774938558
-112	49	0.20295363839385716
-111	49	0.124357667920888
-110	49	0.09773856682430093
-109	49	0.11070701400263963
-108	49	0.12733372572761845
-107	49	0.12695787086474303
-106	49	0.14351926044558044
-105	49	0.15410997783592714
-104	49	0.09385809100897366
-103	49	0.1018322936256568
-102	49	0.07095955554753265
-101	49	0.080011844782838
-100	49	0.07279617031159055
-99	49	0.08154228537901669
-98	49	0.1060873429273206
-97	49	0.10697558004969683
-96	49	0.08036183828710072
-95	49	0.1029014947865278
-94	49	0.07738339543644761
-93	49	0.05850242437376463
-92	49	0.04492166346618714
-91	49	0.031324340065361424
-90	49	0.022250476003324842
-89	49	0.02460768693109103
-88	49	0.01315390632314427
-87	49	0.01884373631814877
-86	49	0.024933739270926677
-85	49	0.021702626737726632
-84	49	0.025290386580078032
-83	49	0.03402070985080194
-82	49	0.035916361466781434
-81	49	0.031224645229393055
-80	49	0.031073483951507098
-79	49	0.03277886892238197
-78	49	0.03522806585003386
-77	49	0.035782024569319525
-76	49	0.03248027264699751
-75	49	0.025616614758446024
-74	49	0.024360722647731724
-73	49	0.029710810150784348
-72	49	0.02679299979320266
-71	49	0.020838459852742713
-70	49	0.023164020779999153
-69	49	0.020252392830389612
-68	49	0.01325109826596083
-67	49	-1
-126	50	-1
-125	50	-1
-124	50	-1
-123	50	-1
-122	50	0.02252155448370954
-121	50	0.036547193425285035
-120	50	0.04667763849225193
-119	50	0.014810815977774009
-118	50	-1
-117	50	-1
-116	50	-1
-115	50	-1
-114	50	0.06519131279084091
-113	50	0.10868865889167288
-112	50	0.16732575874560532
-111	50	0.1881918252479253
-110	50	0.16623208984002155
-109	50	0.15743428946782373
-108	50	0.1201059015620354
-107	50	0.13160151396976344
-106	50	0.14124681865538333
-105	50	0.10622191552324076
-104	50	0.076138019031154
-103	50	0.06655398659156365
-102	50	0.08329745323139312
-101	50	0.055156778290151726
-100	50	0.0726296474802198
-99	50	0.11707393084326642
-98	50	0.10574924658333106
-97	50	0.12481978654885734
-96	50	0.09206731585379849
-95	50	0.08243053185450634
-94	50	0.06665312024072668
-93	50	0.05928990975835576
-92	50	0.056846689470180733
-91	50	0.033666210016492344
-90	50	0.02206933986754308
-89	50	0.021663382009117976
-88	50	0.024793274213550473
-87	50	0.03013527501473817
-86	50	0.037711253862485104
-85	50	0.040960078386572965
-84	50	0.03612620417827894
-83	50	0.037637879622998444
-82	50	0.030463342950516323
-81	50	0.019687462909059584
-80	50	0.021637779731747093
-79	50	0.026699207707115105
-78	50	0.027813172868825294
-77	50	0.030432495447138212
-76	50	0.026210160530291602
-75	50	0.022070979468326007
-74	50	0.019409440677270167
-73	50	0.012627008966923368
-72	50	0.011870496417430201
-71	50	0.010836029913875595
-70	50	0.004342361924896931
-69	50	-1
-68	50	-1
-67	50	-1
-126	51	-1
-125	51	-1
-124	51	-1
-123	51	-1
-122	51	0.02132461504689604
-121	51	0.015994781710959426
-120	51	0.003855205199358339
-119	51	-1
-118	51	-1
-117	51	-1
-116	51	-1
-115	51	0.020842664077226035
-114	51	0.044986642351065934
-113	51	0.060508143428497835
-112	51	0.07248248559363323
-111	51	0.08216421130291957
-110	51	0.09546462853595622
-109	51	0.09765527734927527
-108	51	0.11037323879705119
-107	51	0.10931997534145177
-106	51	0.08797402864877346
-105	51	0.0692867325057262
-104	51	0.052477195472681565
-103	51	0.05533673219239691
-102	51	0.04654688290191941
-101	51	0.05454223197273904
-100	51	0.08891928235057209
-99	51	0.07761810246466698
-98	51	0.07004884289360262
-97	51	0.07644651277116196
-96	51	0.07021890120184701
-95	51	0.06752555995453265
-94	51	0.06392091680714262
-93	51	0.0536396097619193
-92	51	0.04056892650669538
-91	51	0.033955899321964744
-90	51	0.031190648532725653
-89	51	0.027502049968634333
-88	51	0.02805124982381073
-87	51	0.0317965319964866
-86	51	0.03251439374007342
-85	51	0.027637199651652643
-84	51	0.021893427445607672
-83	51	0.02074673574003283
-82	51	0.019176652907925053
-81	51	0.01823041525859441
-80	51	0.018758555643589137
-79	51	0.017661849782077133
-78	51	0.01580948998688413
-77	51	0.018067195011573074
-76	51	0.02093751212981897
-75	51	0.01909520973748897
-74	51	0.014857201808480597
-73	51	0.003928300154878205
-72	51	-1
-71	51	-1
-70	51	-1
-69	51	-1
-68	51	-1
-67	51	-1
-126	52	-1
-125	52	-1
-124	52	-1
-123	52	0.01737468394660607
-122	52	-1
-121	52	-1
-120	52	-1
-119	52	-1
-118	52	-1
-117	52	-1
-116	52	0.01978042630929792
-115	52	0.026122531210638008
-114	52	0.03141894867825075
-113	52	0.046358716030778103
-112	52	0.048468292056952605
-111	52	0.058206482511969415
-110	52	0.06448454477508428
-109	52	0.06614776216940602
-108	52	0.0754865279157232
-107	52	0.09633525374575824
-106	52	0.06397275176172906
-105	52	0.047406030906240924
-104	52	0.040046666424109256
-103	52	0.03371608362319411
-102	52	0.03010971202044366
-101	52	0.06841101920222245
-100	52	0.07195310872704407
-99	52	0.07250592449586953
-98	52	0.06117439375690902
-97	52	0.05614821766602969
-96	52	0.0556769423400199
-95	52	0.06229092167169692
-94	52	0.06330984984792305
-93	52	0.05854692648742796
-92	52	0.04505709280729677
-91	52	0.03696516161665572
-90	52	0.03514172258347584
-89	52	0.036147335667433965
-88	52	0.032443802987141244
-87	52	0.03209685205067479
-86	52	0.026930449406811514
-85	52	0.021655901389002814
-84	52	0.019526105802231967
-83	52	0.02170050358097977
-82	52	0.023859059991524205
-81	52	0.022117846049062504
-80	52	0.018019375348578844
-79	52	0.011246777501684261
-78	52	0.008533645253430559
-77	52	0.008455082187210609
-76	52	0.011310583506139898
-75	52	0.01393034006891561
-74	52	0.006981149641677548
-73	52	-1
-72	52	-1
-71	52	-1
-70	52	-1
-69	52	-1
-68	52	-1
-67	52	-1
-126	53	-1
-125	53	-1
-124	53	-1
-123	53	-1
-122	53	-1
-121	53	-1
-120	53	-1
-119	53	-1
-118	53	-1
-117	53	-1
-116	53	-1
-115	53	-1
-114	53	-1
-113	53	-1
-112	53	-1
-111	53	-1
-110	53	-1
-109	53	-1
-108	53	-1
-107	53	-1
-106	53	-1
-105	53	-1
-104	53	-1
-103	53	-1
-102	53	-1
-101	53	-1
-100	53	-1
-99	53	-1
-98	53	-1
-97	53	-1
-96	53	-1
-95	53	-1
-94	53	-1
-93	53	-1
-92	53	-1
-91	53	-1
-90	53	-1
-89	53	-1
-88	53	-1
-87	53	-1
-86	53	-1
-85	53	-1
-84	53	-1
-83	53	-1
-82	53	-1
-81	53	-1
-80	53	-1
-79	53	-1
-78	53	-1
-77	53	-1
-76	53	-1
-75	53	-1
-74	53	-1
-73	53	-1
-72	53	-1
-71	53	-1
-70	53	-1
-69	53	-1
-68	53	-1
-67	53	-1
