# Supplementary material for: The impacts of climate change on the abundance and distribution of the Spotted Wing Drosophila (Drosophila suzukii) in the United States and Canada
Source: PeerJ. 2017 Apr 6;5:e3192. doi: 10.7717/peerj.3192 (PMC5385127; doi:10.7717/peerj.3192)
Supplement: Supplemental Information 2 — Raw data used to create consensus maps (shown in Figs. 3 and 4A) coefficient of variance maps (shown in Fig. 4B) and in scatter plots shown in Fig. 5. [file peerj-05-3192-s002.zip › model_gfdl-ems2g_rcp85_year30_norm__mean.txt]

-126	24	-1
-125	24	-1
-124	24	-1
-123	24	-1
-122	24	-1
-121	24	-1
-120	24	-1
-119	24	-1
-118	24	-1
-117	24	-1
-116	24	-1
-115	24	-1
-114	24	-1
-113	24	-1
-112	24	-1
-111	24	-1
-110	24	-1
-109	24	-1
-108	24	-1
-107	24	-1
-106	24	-1
-105	24	-1
-104	24	-1
-103	24	-1
-102	24	-1
-101	24	-1
-100	24	-1
-99	24	-1
-98	24	-1
-97	24	-1
-96	24	-1
-95	24	-1
-94	24	-1
-93	24	-1
-92	24	-1
-91	24	-1
-90	24	-1
-89	24	-1
-88	24	-1
-87	24	-1
-86	24	-1
-85	24	-1
-84	24	-1
-83	24	-1
-82	24	-1
-81	24	-1
-80	24	-1
-79	24	-1
-78	24	-1
-77	24	-1
-76	24	-1
-75	24	-1
-74	24	-1
-73	24	-1
-72	24	-1
-71	24	-1
-70	24	-1
-69	24	-1
-68	24	-1
-67	24	-1
-126	25	-1
-125	25	-1
-124	25	-1
-123	25	-1
-122	25	-1
-121	25	-1
-120	25	-1
-119	25	-1
-118	25	-1
-117	25	-1
-116	25	-1
-115	25	-1
-114	25	-1
-113	25	0.011494500322542116
-112	25	0.10930820912476649
-111	25	0.01031848847701103
-110	25	0.0089107092868092
-109	25	0.00893453260200716
-108	25	0.0815648076761376
-107	25	0.0984843934417091
-106	25	0.24196087274649591
-105	25	0.29681065379478727
-104	25	0.08005954566129177
-103	25	0.08452716317170436
-102	25	0.24820424431192745
-101	25	0.24928706360594136
-100	25	0.016221956676939816
-99	25	0.013936419592640109
-98	25	0.015203704730814121
-97	25	-1
-96	25	-1
-95	25	-1
-94	25	-1
-93	25	-1
-92	25	-1
-91	25	-1
-90	25	-1
-89	25	-1
-88	25	-1
-87	25	-1
-86	25	-1
-85	25	-1
-84	25	-1
-83	25	-1
-82	25	0.014171223893239073
-81	25	0.014579681838881958
-80	25	-1
-79	25	-1
-78	25	-1
-77	25	-1
-76	25	-1
-75	25	-1
-74	25	-1
-73	25	-1
-72	25	-1
-71	25	-1
-70	25	-1
-69	25	-1
-68	25	-1
-67	25	-1
-126	26	-1
-125	26	-1
-124	26	-1
-123	26	-1
-122	26	-1
-121	26	-1
-120	26	-1
-119	26	-1
-118	26	-1
-117	26	-1
-116	26	-1
-115	26	-1
-114	26	0.011239246374756621
-113	26	0.10646212218215244
-112	26	0.05623475641265824
-111	26	-1
-110	26	0.008695157434878715
-109	26	0.025012806750553493
-108	26	0.21938746086072775
-107	26	0.1057364421710559
-106	26	0.5462578614087453
-105	26	0.22741615471620924
-104	26	0.06804901630032548
-103	26	0.16901996300469516
-102	26	0.17283872697766206
-101	26	0.05984135997262157
-100	26	0.017292204451202796
-99	26	0.02186458057319059
-98	26	0.022126803525787046
-97	26	-1
-96	26	-1
-95	26	-1
-94	26	-1
-93	26	-1
-92	26	-1
-91	26	-1
-90	26	-1
-89	26	-1
-88	26	-1
-87	26	-1
-86	26	-1
-85	26	-1
-84	26	-1
-83	26	0.012330691109968575
-82	26	0.013181222090894116
-81	26	0.014627802672128386
-80	26	-1
-79	26	-1
-78	26	-1
-77	26	-1
-76	26	-1
-75	26	-1
-74	26	-1
-73	26	-1
-72	26	-1
-71	26	-1
-70	26	-1
-69	26	-1
-68	26	-1
-67	26	-1
-126	27	-1
-125	27	-1
-124	27	-1
-123	27	-1
-122	27	-1
-121	27	-1
-120	27	-1
-119	27	-1
-118	27	-1
-117	27	-1
-116	27	-1
-115	27	0.041415031594349484
-114	27	0.04347680572844526
-113	27	0.1315802356367277
-112	27	0.011880356469599998
-111	27	0.009094804747677786
-110	27	0.01034014186989501
-109	27	0.2018973725888492
-108	27	0.1468931903441824
-107	27	0.48232806849696497
-106	27	0.3100540076828344
-105	27	0.32659625144049637
-104	27	0.2027363749221704
-103	27	0.45547504603368594
-102	27	0.09694008217832514
-101	27	0.03429212597858118
-100	27	0.033771144466599894
-99	27	0.050459354782953054
-98	27	0.06620107491591316
-97	27	0.10084004052891109
-96	27	-1
-95	27	-1
-94	27	-1
-93	27	-1
-92	27	-1
-91	27	-1
-90	27	-1
-89	27	-1
-88	27	-1
-87	27	-1
-86	27	-1
-85	27	-1
-84	27	-1
-83	27	0.013063367249904995
-82	27	0.013066563208761397
-81	27	0.013197125189646065
-80	27	-1
-79	27	-1
-78	27	-1
-77	27	-1
-76	27	-1
-75	27	-1
-74	27	-1
-73	27	-1
-72	27	-1
-71	27	-1
-70	27	-1
-69	27	-1
-68	27	-1
-67	27	-1
-126	28	-1
-125	28	-1
-124	28	-1
-123	28	-1
-122	28	-1
-121	28	-1
-120	28	-1
-119	28	-1
-118	28	-1
-117	28	-1
-116	28	0.05888060909719353
-115	28	0.05582624047771214
-114	28	0.05296614444181414
-113	28	0.05837024617488059
-112	28	0.05392679710955124
-111	28	0.05248020717520355
-110	28	0.1627138039888597
-109	28	0.3285717879982158
-108	28	0.203649004964352
-107	28	0.41047598274799524
-106	28	0.2652622468030357
-105	28	0.2848029864865282
-104	28	0.16052617623117604
-103	28	0.7190347175411188
-102	28	0.1630212782395046
-101	28	0.04379955454862015
-100	28	0.05139496542481326
-99	28	0.06483555776871003
-98	28	0.10336453001961254
-97	28	0.11099444453122054
-96	28	0.12189491833188718
-95	28	-1
-94	28	-1
-93	28	-1
-92	28	-1
-91	28	-1
-90	28	-1
-89	28	-1
-88	28	-1
-87	28	-1
-86	28	-1
-85	28	-1
-84	28	-1
-83	28	0.06277990244141514
-82	28	0.03967595857955015
-81	28	0.01306193528824004
-80	28	-1
-79	28	-1
-78	28	-1
-77	28	-1
-76	28	-1
-75	28	-1
-74	28	-1
-73	28	-1
-72	28	-1
-71	28	-1
-70	28	-1
-69	28	-1
-68	28	-1
-67	28	-1
-126	29	-1
-125	29	-1
-124	29	-1
-123	29	-1
-122	29	-1
-121	29	-1
-120	29	-1
-119	29	-1
-118	29	-1
-117	29	-1
-116	29	0.09277600125780668
-115	29	0.09355035487115292
-114	29	0.0745260192859328
-113	29	0.15163182366911976
-112	29	0.1440179403939176
-111	29	0.14918305698468529
-110	29	0.16010591278577152
-109	29	0.3757042309837408
-108	29	0.30983000061637017
-107	29	0.5390959673396761
-106	29	0.2544851592746361
-105	29	0.11574472248236868
-104	29	0.15444019885841506
-103	29	0.20562065998000115
-102	29	0.12905603609254232
-101	29	0.14073417450870665
-100	29	0.15820059005051335
-99	29	0.14400088966814872
-98	29	0.10899828435840495
-97	29	0.12517544803985398
-96	29	0.12897183001240128
-95	29	0.17980983623914304
-94	29	0.18979823183131997
-93	29	0.20207722360684674
-92	29	0.14821175486200555
-91	29	0.14739441433937042
-90	29	0.13928871630108308
-89	29	-1
-88	29	-1
-87	29	-1
-86	29	0.13987834592433873
-85	29	0.13754090934897
-84	29	0.15746025371068406
-83	29	0.1500837337479132
-82	29	0.1067650882321278
-81	29	0.10901934756983198
-80	29	-1
-79	29	-1
-78	29	-1
-77	29	-1
-76	29	-1
-75	29	-1
-74	29	-1
-73	29	-1
-72	29	-1
-71	29	-1
-70	29	-1
-69	29	-1
-68	29	-1
-67	29	-1
-126	30	-1
-125	30	-1
-124	30	-1
-123	30	-1
-122	30	-1
-121	30	-1
-120	30	-1
-119	30	-1
-118	30	-1
-117	30	0.026154275677593316
-116	30	0.0357889673854129
-115	30	0.11399267856987529
-114	30	0.07693681232987272
-113	30	0.1631074391203509
-112	30	0.16646854590045088
-111	30	0.2817896284634696
-110	30	0.3288717891112363
-109	30	0.5413018991403273
-108	30	0.47285099826247207
-107	30	0.41607376501256543
-106	30	0.34311288637360804
-105	30	0.5070316239053233
-104	30	0.5213520823350832
-103	30	0.22341710948202737
-102	30	0.1831148523980494
-101	30	0.22356971488062574
-100	30	0.35156645475941123
-99	30	0.21026170291949017
-98	30	0.18069506165899724
-97	30	0.15646979641171546
-96	30	0.17179375038055478
-95	30	0.20269735373297254
-94	30	0.19321296936378346
-93	30	0.18909620584406844
-92	30	0.1418882458207717
-91	30	0.2137487774311618
-90	30	0.13582468786088403
-89	30	0.20122912069416563
-88	30	0.13294007544408348
-87	30	0.2644358244072675
-86	30	0.13951624949130753
-85	30	0.13615635861595246
-84	30	0.1467043883966397
-83	30	0.15604165764480935
-82	30	0.1519739044394272
-81	30	-1
-80	30	-1
-79	30	-1
-78	30	-1
-77	30	-1
-76	30	-1
-75	30	-1
-74	30	-1
-73	30	-1
-72	30	-1
-71	30	-1
-70	30	-1
-69	30	-1
-68	30	-1
-67	30	-1
-126	31	-1
-125	31	-1
-124	31	-1
-123	31	-1
-122	31	-1
-121	31	-1
-120	31	-1
-119	31	-1
-118	31	-1
-117	31	0.03354876951842783
-116	31	0.09799020298781466
-115	31	0.1860095100586655
-114	31	0.17849337617183988
-113	31	0.19237220864513885
-112	31	0.26436359966542045
-111	31	0.4072373269288201
-110	31	0.4706500516712751
-109	31	0.5571467279956549
-108	31	0.3251168507842632
-107	31	0.2792091512358222
-106	31	0.46417123418166384
-105	31	0.46746754259197404
-104	31	0.1717067009539334
-103	31	0.17548512494870985
-102	31	0.3044454319253748
-101	31	0.18943192649724871
-100	31	0.19323452829022186
-99	31	0.2865891786161264
-98	31	0.1726241665557543
-97	31	0.18430382952940652
-96	31	0.20085480909500492
-95	31	0.20596251627558648
-94	31	0.2839028147914251
-93	31	0.2186693755777301
-92	31	0.23013863091183406
-91	31	0.2746595256269228
-90	31	0.26525193031893085
-89	31	0.26729206883105816
-88	31	0.26069423297314803
-87	31	0.26981279837016386
-86	31	0.2629959874208107
-85	31	0.19331461900045707
-84	31	0.19743847218014618
-83	31	0.20480955798401868
-82	31	0.1344333467675219
-81	31	-1
-80	31	-1
-79	31	-1
-78	31	-1
-77	31	-1
-76	31	-1
-75	31	-1
-74	31	-1
-73	31	-1
-72	31	-1
-71	31	-1
-70	31	-1
-69	31	-1
-68	31	-1
-67	31	-1
-126	32	-1
-125	32	-1
-124	32	-1
-123	32	-1
-122	32	-1
-121	32	-1
-120	32	-1
-119	32	-1
-118	32	0.04192949024503006
-117	32	0.07107270951371573
-116	32	0.18903793594744747
-115	32	0.15120156174546678
-114	32	0.1392246661803671
-113	32	0.13617435400617697
-112	32	0.13464638263194179
-111	32	0.349309557843722
-110	32	0.41454960035549315
-109	32	0.7678693804039366
-108	32	0.556749314206341
-107	32	0.4143273329681254
-106	32	0.6061481568707924
-105	32	0.5616487556103481
-104	32	0.3925413035827008
-103	32	0.36084493968972164
-102	32	0.28635698757541767
-101	32	0.279490754774741
-100	32	0.2713720372025698
-99	32	0.24878525971772114
-98	32	0.2258510701879143
-97	32	0.20758645994664796
-96	32	0.25989060411479
-95	32	0.24818822242863503
-94	32	0.2760433000515263
-93	32	0.26157220973010004
-92	32	0.2488488328296526
-91	32	0.2689304443561303
-90	32	0.3355146976227285
-89	32	0.324155902558142
-88	32	0.2593082325075501
-87	32	0.2763701820125225
-86	32	0.3425563200063002
-85	32	0.3061294974095149
-84	32	0.28668997711947863
-83	32	0.2663312515485248
-82	32	0.24459156684010766
-81	32	0.2875647457585267
-80	32	0.2732217463254189
-79	32	-1
-78	32	-1
-77	32	-1
-76	32	-1
-75	32	-1
-74	32	-1
-73	32	-1
-72	32	-1
-71	32	-1
-70	32	-1
-69	32	-1
-68	32	-1
-67	32	-1
-126	33	-1
-125	33	-1
-124	33	-1
-123	33	-1
-122	33	-1
-121	33	-1
-120	33	-1
-119	33	0.04727422870251647
-118	33	0.07285718067044426
-117	33	0.20718024487760373
-116	33	0.13055510634630257
-115	33	0.1147800330108785
-114	33	0.13390542898662663
-113	33	0.11800549158701477
-112	33	0.16959370168824633
-111	33	0.32012644099911075
-110	33	0.3415952314834777
-109	33	0.11282598055469013
-108	33	0.5317719183432045
-107	33	0.5877577846664498
-106	33	0.4709581619336327
-105	33	0.48637237344699735
-104	33	0.6914964392229546
-103	33	0.5336631178771949
-102	33	0.38427845453269177
-101	33	0.2310226684862837
-100	33	0.1774045708852357
-99	33	0.19278423199761832
-98	33	0.20874589059270396
-97	33	0.2234792235082649
-96	33	0.24255432779314132
-95	33	0.269214526470106
-94	33	0.2901133101631772
-93	33	0.2971743028446466
-92	33	0.2778609373484503
-91	33	0.26986815009539705
-90	33	0.344881045700528
-89	33	0.3269211411883336
-88	33	0.3250722270801254
-87	33	0.3462272580216275
-86	33	0.5152600254385978
-85	33	0.3891077288798047
-84	33	0.38776295693817225
-83	33	0.3684496101482029
-82	33	0.31161073052772975
-81	33	0.3315007809382052
-80	33	0.3401099103064482
-79	33	0.42398684503303374
-78	33	-1
-77	33	-1
-76	33	-1
-75	33	-1
-74	33	-1
-73	33	-1
-72	33	-1
-71	33	-1
-70	33	-1
-69	33	-1
-68	33	-1
-67	33	-1
-126	34	-1
-125	34	-1
-124	34	-1
-123	34	-1
-122	34	-1
-121	34	0.015499122537664285
-120	34	0.03292692216067769
-119	34	0.12093553207570747
-118	34	0.3121401915723397
-117	34	0.29602376700945515
-116	34	0.12778988642233777
-115	34	0.1097438116761836
-114	34	0.22412501857762154
-113	34	0.5641492169526677
-112	34	0.7244810354869282
-111	34	0.5175495740732444
-110	34	0.44723268030207186
-109	34	0.1450177882187622
-108	34	0.38647354607488643
-107	34	0.8231863120552184
-106	34	0.5898857115011588
-105	34	0.5760952004779066
-104	34	0.5851950315887376
-103	34	0.5532920293609195
-102	34	0.4504398722476944
-101	34	0.18663223099720933
-100	34	0.14129307915437006
-99	34	0.16737407692954495
-98	34	0.22370012534107298
-97	34	0.2405869284440993
-96	34	0.2716088486813092
-95	34	0.3679767541460247
-94	34	0.3693901685870635
-93	34	0.30395262573226695
-92	34	0.28185709247058466
-91	34	0.26821065680648976
-90	34	0.4122039891589933
-89	34	0.41867610046628073
-88	34	0.47391252987033683
-87	34	0.4996165691152525
-86	34	0.5265358583871286
-85	34	0.5403335713077158
-84	34	0.5430289515337562
-83	34	0.49401779542065954
-82	34	0.40176498862146987
-81	34	0.42427825063481917
-80	34	0.4184900483340842
-79	34	0.4446627720925917
-78	34	0.4385715943887679
-77	34	0.49725799450354935
-76	34	-1
-75	34	-1
-74	34	-1
-73	34	-1
-72	34	-1
-71	34	-1
-70	34	-1
-69	34	-1
-68	34	-1
-67	34	-1
-126	35	-1
-125	35	-1
-124	35	-1
-123	35	-1
-122	35	0.023497935346977594
-121	35	0.042171903303398074
-120	35	0.34534019003842914
-119	35	0.4947513601063711
-118	35	0.23475675872343843
-117	35	0.16232809094443715
-116	35	0.18465312155016256
-115	35	0.17554419921308514
-114	35	0.5607712465090673
-113	35	0.5591772889196378
-112	35	0.5146572172785302
-111	35	0.7529058018952588
-110	35	0.5296495098454146
-109	35	0.30861685503992986
-108	35	0.3617909603468209
-107	35	0.46185964025868087
-106	35	0.15895677056448002
-105	35	0.8617572423729334
-104	35	0.43503683770486945
-103	35	0.4171009613410569
-102	35	0.38724609453734216
-101	35	0.307593194188312
-100	35	0.21085372693978194
-99	35	0.20039667489335347
-98	35	0.23235214808747068
-97	35	0.28631139114748394
-96	35	0.27695809066290844
-95	35	0.3404139332582403
-94	35	0.36924657023669083
-93	35	0.3925281250458887
-92	35	0.3685480984325398
-91	35	0.31183030421843183
-90	35	0.3749454409511293
-89	35	0.42973950550276396
-88	35	0.5032410876286649
-87	35	0.49802326624376253
-86	35	0.6466640671246762
-85	35	0.6272182896017603
-84	35	0.6449989323421028
-83	35	0.7231909605525895
-82	35	0.5711158834852731
-81	35	0.5464667819032595
-80	35	0.5768937693019033
-79	35	0.5761235404115763
-78	35	0.558544644327753
-77	35	0.5485102501237651
-76	35	0.5029663866874517
-75	35	-1
-74	35	-1
-73	35	-1
-72	35	-1
-71	35	-1
-70	35	-1
-69	35	-1
-68	35	-1
-67	35	-1
-126	36	-1
-125	36	-1
-124	36	-1
-123	36	0.01979209057704688
-122	36	0.022657000660423338
-121	36	0.3167271361037941
-120	36	0.3283127067564179
-119	36	0.0474761231382277
-118	36	0.49200930784435337
-117	36	0.22175214305549568
-116	36	0.4705011688118188
-115	36	0.17598178462454778
-114	36	0.4998580665038165
-113	36	0.6856657083154885
-112	36	0.5733472557544329
-111	36	0.7306473561039867
-110	36	0.7481134536399371
-109	36	0.7208766261673738
-108	36	0.39189554592579784
-107	36	0.03193145159291472
-106	36	-1
-105	36	0.23537813281364942
-104	36	0.7417085350994755
-103	36	0.709335351859918
-102	36	0.2766290013671446
-101	36	0.22605296649424828
-100	36	0.19238209488602623
-99	36	0.14693988108638656
-98	36	0.16205256692924286
-97	36	0.24061680228837012
-96	36	0.2502997626086282
-95	36	0.40126616837643136
-94	36	0.45243506904982744
-93	36	0.4505435047444135
-92	36	0.4495278969234523
-91	36	0.33095513900737467
-90	36	0.3496855342970719
-89	36	0.4793615602190387
-88	36	0.549573979713284
-87	36	0.47075042928452326
-86	36	0.640843811704243
-85	36	0.8197726127183449
-84	36	0.7919986359419384
-83	36	0.8877394432110285
-82	36	0.48393654211842596
-81	36	0.7511904408936076
-80	36	0.6708724500022306
-79	36	0.5594857546003054
-78	36	0.5725231529307934
-77	36	0.5559231536977487
-76	36	0.5305277671957692
-75	36	-1
-74	36	-1
-73	36	-1
-72	36	-1
-71	36	-1
-70	36	-1
-69	36	-1
-68	36	-1
-67	36	-1
-126	37	-1
-125	37	-1
-124	37	-1
-123	37	0.020560846726134386
-122	37	0.2023615769611117
-121	37	0.29475394156567564
-120	37	0.09431931173805445
-119	37	0.02947364793029162
-118	37	0.5986817534880332
-117	37	0.5791012911318362
-116	37	0.6768818253760629
-115	37	0.6595157126225971
-114	37	0.5896190542374888
-113	37	0.129105130584896
-112	37	0.663294744569746
-111	37	0.4007445358877559
-110	37	0.6477595972998309
-109	37	0.12382036896723014
-108	37	-1
-107	37	-1
-106	37	0.004386721871236249
-105	37	0.38375843077952493
-104	37	0.7098936392000954
-103	37	0.6708388723250446
-102	37	0.21894171018124745
-101	37	0.21878116398935352
-100	37	0.1888761457914684
-99	37	0.18522124836566034
-98	37	0.1815894250706651
-97	37	0.2853294825941833
-96	37	0.2849822763177204
-95	37	0.31587116722272485
-94	37	0.37635850932697146
-93	37	0.4479673673613941
-92	37	0.44793874683432183
-91	37	0.4586004543555438
-90	37	0.43491540623330766
-89	37	0.5154078981618045
-88	37	0.5341096355119759
-87	37	0.551802078392746
-86	37	0.5530672740453815
-85	37	0.5832370508249118
-84	37	0.7850081189701063
-83	37	0.8006679432419406
-82	37	0.6574711220284808
-81	37	0.5641527711357682
-80	37	0.763713137392466
-79	37	0.6239853859473399
-78	37	0.6310134089039956
-77	37	0.6158164702154312
-76	37	0.5894273154123315
-75	37	-1
-74	37	-1
-73	37	-1
-72	37	-1
-71	37	-1
-70	37	-1
-69	37	-1
-68	37	-1
-67	37	-1
-126	38	-1
-125	38	-1
-124	38	0.036166774243059543
-123	38	0.14142051532474897
-122	38	0.2690196730581791
-121	38	0.32775220272835925
-120	38	0.016021843074024187
-119	38	0.3070338031807507
-118	38	0.3183575801886841
-117	38	0.20683224358649996
-116	38	0.3558849368763051
-115	38	0.23078621242585434
-114	38	0.4142702509169091
-113	38	0.1624683128208644
-112	38	0.0798575838831639
-111	38	0.5642375103433742
-110	38	0.6612377143347781
-109	38	0.20039604823475418
-108	38	-1
-107	38	-1
-106	38	-1
-105	38	0.4878910384733773
-104	38	0.6457477426026927
-103	38	0.6032602895705209
-102	38	0.515965343721774
-101	38	0.423528149644577
-100	38	0.16917769390944898
-99	38	0.15845945617070253
-98	38	0.16657612541103425
-97	38	0.24899822075723366
-96	38	0.3163385516535509
-95	38	0.34144222390100215
-94	38	0.34969785234744905
-93	38	0.359591631844246
-92	38	0.3852482788634508
-91	38	0.39001941425753067
-90	38	0.4237202345349309
-89	38	0.4850504979270227
-88	38	0.6812228859087582
-87	38	0.7594970344550926
-86	38	0.7709427199433726
-85	38	0.7889573775815412
-84	38	0.7336635481204123
-83	38	0.7957612999405984
-82	38	0.6932219015871017
-81	38	0.307982461415835
-80	38	0.22742407680327792
-79	38	0.7449751099622163
-78	38	0.7462192611096514
-77	38	0.6306515369456865
-76	38	0.6995278641875554
-75	38	-1
-74	38	-1
-73	38	-1
-72	38	-1
-71	38	-1
-70	38	-1
-69	38	-1
-68	38	-1
-67	38	-1
-126	39	-1
-125	39	-1
-124	39	0.0621220231495169
-123	39	0.5469625904457759
-122	39	0.39931472543888785
-121	39	0.04924745317059789
-120	39	0.3361563586159525
-119	39	0.5189130709479484
-118	39	0.24668432596834886
-117	39	0.12635106892524403
-116	39	0.11983916012034462
-115	39	0.12549996366315436
-114	39	0.527869425298881
-113	39	0.55289891800378
-112	39	0.06527410655085517
-111	39	0.29228076325520896
-110	39	0.3954651616634213
-109	39	0.18008301262286833
-108	39	-1
-107	39	-1
-106	39	-1
-105	39	0.2819303460549082
-104	39	0.39945922168814907
-103	39	0.6783597108279217
-102	39	0.5113651084161466
-101	39	0.47270541705205393
-100	39	0.4122413735533422
-99	39	0.3664160655810383
-98	39	0.3976189872691967
-97	39	0.26162722474325
-96	39	0.30870244538085734
-95	39	0.6743924007075818
-94	39	0.6798455464261894
-93	39	0.7089625367589049
-92	39	0.7185895093422171
-91	39	0.6319721030297821
-90	39	0.719199145275083
-89	39	0.7332581841846895
-88	39	0.7289819407280108
-87	39	0.9350374830696956
-86	39	0.8673356262802657
-85	39	0.8953952471405896
-84	39	0.8753657418089875
-83	39	0.7685980814706685
-82	39	0.7554217894058594
-81	39	0.6158578109767577
-80	39	0.1837656607362004
-79	39	0.6336493033286701
-78	39	0.7291688159341885
-77	39	0.7233465028288023
-76	39	0.7125502040054335
-75	39	0.738876880010872
-74	39	-1
-73	39	-1
-72	39	-1
-71	39	-1
-70	39	-1
-69	39	-1
-68	39	-1
-67	39	-1
-126	40	-1
-125	40	-1
-124	40	0.0490471188342055
-123	40	0.6087806841746349
-122	40	0.0945891864727417
-121	40	0.07018251759063424
-120	40	0.28673229060460115
-119	40	0.3629434509827176
-118	40	0.38234470768574325
-117	40	0.23852586701724626
-116	40	0.09033857989995349
-115	40	0.26829273972988393
-114	40	0.3905083856741354
-113	40	0.5617984054251051
-112	40	0.07866798944632095
-111	40	-1
-110	40	0.10278954737197622
-109	40	0.07236441188979002
-108	40	0.00427224705837568
-107	40	-1
-106	40	-1
-105	40	0.41898188180339624
-104	40	0.4950449543366973
-103	40	0.6381992188840857
-102	40	0.6296523438387815
-101	40	0.6630006826837487
-100	40	0.5920546049726575
-99	40	0.5716545292872637
-98	40	0.5766892167113574
-97	40	0.6082324981969535
-96	40	0.6972042702200516
-95	40	0.7212048269173625
-94	40	0.7477932965674916
-93	40	0.7786186330667914
-92	40	0.8081787739134558
-91	40	0.8105841140922705
-90	40	0.8439243157285603
-89	40	0.8407295727769029
-88	40	0.873722773905225
-87	40	0.7511252496930542
-86	40	0.6486293433169713
-85	40	0.7042168605395606
-84	40	0.788186681035543
-83	40	0.5556215157898793
-82	40	0.6253545882212315
-81	40	0.5661902533636836
-80	40	0.4769911071532892
-79	40	0.22902958548778404
-78	40	0.5065810844317707
-77	40	0.5833777216507834
-76	40	0.6320497338711871
-75	40	0.7443974616772545
-74	40	0.7659863180786235
-73	40	0.6061795833318914
-72	40	-1
-71	40	-1
-70	40	-1
-69	40	-1
-68	40	-1
-67	40	-1
-126	41	-1
-125	41	-1
-124	41	0.02765192799935875
-123	41	0.06795379225257298
-122	41	0.0900073113287622
-121	41	0.08258656049261726
-120	41	0.09667786764353077
-119	41	0.34027075579797167
-118	41	0.20605788062004032
-117	41	0.13041766234456179
-116	41	0.034660219627938756
-115	41	0.1081336544943066
-114	41	0.44468451808129855
-113	41	0.5476333022092896
-112	41	0.035563323524099744
-111	41	0.024959033830865965
-110	41	0.05960961788135707
-109	41	0.047632189188792314
-108	41	0.04035956267460509
-107	41	-1
-106	41	0.033056988426550984
-105	41	0.2755697799782952
-104	41	0.3839939421754986
-103	41	0.4674131448843099
-102	41	0.539346630779394
-101	41	0.5860777784335349
-100	41	0.6039073379570761
-99	41	0.6936725345917886
-98	41	0.7521168667780872
-97	41	0.6863743001883623
-96	41	0.7178102079318703
-95	41	0.6602400177260205
-94	41	0.6698601625365344
-93	41	0.6880688972782159
-92	41	0.7576534422684218
-91	41	0.7324476433755125
-90	41	0.6876927150563706
-89	41	0.6701196179028692
-88	41	0.7772794542869855
-87	41	0.7075972627926508
-86	41	0.6097957775743579
-85	41	0.5646399748139361
-84	41	0.7414692824581329
-83	41	0.6151196632654693
-82	41	0.5051126456244686
-81	41	0.2906487384941506
-80	41	0.22545008350927317
-79	41	0.1179163657692136
-78	41	0.13944330455972698
-77	41	0.24939692527619978
-76	41	0.1777955123200613
-75	41	0.27378398067946064
-74	41	0.3726262616531609
-73	41	0.39684278173939286
-72	41	0.3755474260372158
-71	41	0.43823489165867835
-70	41	-1
-69	41	-1
-68	41	-1
-67	41	-1
-126	42	-1
-125	42	-1
-124	42	0.07796846074035317
-123	42	0.0360397851515022
-122	42	0.0333353118285926
-121	42	0.042385130906643115
-120	42	0.0795746428490257
-119	42	0.12555648452756535
-118	42	0.16250625840201868
-117	42	0.10878523914087164
-116	42	0.28803179347726965
-115	42	0.307013965227182
-114	42	0.2588905972870172
-113	42	0.11686228859274644
-112	42	0.02747067682028189
-111	42	-1
-110	42	-1
-109	42	0.04170179524594339
-108	42	0.0922183499293419
-107	42	0.10104263831875168
-106	42	0.0837554377832298
-105	42	0.3260442493925386
-104	42	0.40993377340979065
-103	42	0.3752376509206691
-102	42	0.4220647615185228
-101	42	0.5259386620951142
-100	42	0.5676111783548005
-99	42	0.6276569506212666
-98	42	0.674871747770475
-97	42	0.7321914615988754
-96	42	0.6300757592834094
-95	42	0.6842427256394185
-94	42	0.6133539825136062
-93	42	0.5979569807289387
-92	42	0.5182004572363027
-91	42	0.5134169009075981
-90	42	0.438561408848251
-89	42	0.45010352493591477
-88	42	0.38976079131829044
-87	42	0.44707994395988565
-86	42	0.46947232633536506
-85	42	0.35868778437556786
-84	42	0.4749236949624224
-83	42	0.40136510561021255
-82	42	0.29966781482369337
-81	42	0.27880812714472736
-80	42	0.2515450080703339
-79	42	0.15292544343344563
-78	42	0.18550316991043553
-77	42	0.2404681532567494
-76	42	0.12136648612975368
-75	42	0.09597055714719566
-74	42	0.21109802090925917
-73	42	0.1764432298283507
-72	42	0.2802709634370896
-71	42	0.4321774412818554
-70	42	-1
-69	42	-1
-68	42	-1
-67	42	-1
-126	43	-1
-125	43	-1
-124	43	0.05129896506864671
-123	43	0.014198472318572282
-122	43	0.004051989187426759
-121	43	0.0383203987568964
-120	43	0.057333453552017855
-119	43	0.10191181379597325
-118	43	0.24237788130842947
-117	43	0.3671309333930186
-116	43	0.08281847093992335
-115	43	0.016805788305184984
-114	43	0.05229650267447601
-113	43	0.17010111744451992
-112	43	0.0314953570677316
-111	43	-1
-110	43	-1
-109	43	0.12910719762296233
-108	43	0.11048419478158002
-107	43	0.19634301682989874
-106	43	0.22482550130115836
-105	43	0.437142915666624
-104	43	0.3382309352917007
-103	43	0.4426724763218919
-102	43	0.4635874409011837
-101	43	0.5101624850923063
-100	43	0.5626570212372729
-99	43	0.5680870647657275
-98	43	0.583361634295697
-97	43	0.5011774166831671
-96	43	0.43306261993614253
-95	43	0.4952303330447274
-94	43	0.4338346259180198
-93	43	0.35035967865321155
-92	43	0.3812977201692502
-91	43	0.3163784800947507
-90	43	0.2832104412172254
-89	43	0.30174127847894433
-88	43	0.33916652722733404
-87	43	0.26638608885251985
-86	43	0.17897671701416445
-85	43	0.30070054819533076
-84	43	0.27666690953584516
-83	43	0.3177910153431278
-82	43	0.1661113130863993
-81	43	0.12361075634232283
-80	43	0.2523594117153545
-79	43	0.30234345998041273
-78	43	0.35547031335829427
-77	43	0.28796609720859134
-76	43	0.12148597215372364
-75	43	0.04266418478684301
-74	43	0.1594875878105362
-73	43	0.0557860838205448
-72	43	0.11013768063551038
-71	43	0.1795346115235782
-70	43	0.21584052642315338
-69	43	-1
-68	43	-1
-67	43	-1
-126	44	-1
-125	44	-1
-124	44	0.04618302714825348
-123	44	0.026933250664281497
-122	44	0.023892463700800635
-121	44	0.03961333667925377
-120	44	0.03661620817860555
-119	44	-1
-118	44	0.17927945858941768
-117	44	0.105476098258946
-116	44	-1
-115	44	-1
-114	44	-1
-113	44	0.013096423958673456
-112	44	-1
-111	44	-1
-110	44	-1
-109	44	0.19508741747163458
-108	44	0.02055548421208484
-107	44	0.22625950194483962
-106	44	0.26481120226135835
-105	44	0.17728518774551336
-104	44	0.23751590847679213
-103	44	0.5449646718876369
-102	44	0.41716765839287134
-101	44	0.45473649613852035
-100	44	0.43911801262801253
-99	44	0.48146245655595726
-98	44	0.36124483205409236
-97	44	0.2994641881913763
-96	44	0.40329876827914024
-95	44	0.4264293918970424
-94	44	0.355002283562642
-93	44	0.3069139430322438
-92	44	0.28596877724971137
-91	44	0.2299101156447003
-90	44	0.22398766810701495
-89	44	0.2617122445442588
-88	44	0.18942392958527265
-87	44	0.21708702520205764
-86	44	0.13718542556712837
-85	44	0.11750510001892135
-84	44	0.12742035426413584
-83	44	-1
-82	44	0.0871705120277765
-81	44	0.06753454829653148
-80	44	0.10704933870214516
-79	44	0.08377047758961287
-78	44	0.11881259980356591
-77	44	0.17893578778982844
-76	44	0.19677903091830645
-75	44	0.06456177343261227
-74	44	0.12186774753739539
-73	44	0.05556900741112648
-72	44	0.033787901504607296
-71	44	0.0665769858974691
-70	44	0.13450236339146512
-69	44	0.11004462651007185
-68	44	0.06991090317685045
-67	44	-1
-126	45	-1
-125	45	-1
-124	45	-1
-123	45	0.0615410545092903
-122	45	0.04035896126941203
-121	45	0.30494370968983486
-120	45	0.2831436225749364
-119	45	0.09010654786217288
-118	45	-1
-117	45	0.03733961912438584
-116	45	-1
-115	45	-1
-114	45	-1
-113	45	0.018247265827736038
-112	45	0.021667052170824888
-111	45	-1
-110	45	0.04139949233170966
-109	45	0.20205741371261826
-108	45	0.22834441381091952
-107	45	0.266822224531402
-106	45	0.23939935427975556
-105	45	0.28346655752206845
-104	45	0.23686792477889473
-103	45	0.32530314609740874
-102	45	0.29886508386422383
-101	45	0.2911100901668193
-100	45	0.3364978969056814
-99	45	0.2791584012423928
-98	45	0.33627145802972735
-97	45	0.2972400084664383
-96	45	0.23716361410662756
-95	45	0.26870961734822957
-94	45	0.20487192454431866
-93	45	0.16998388552088473
-92	45	0.178218460109018
-91	45	0.08279865169258148
-90	45	0.07270786756777056
-89	45	0.0678342220505822
-88	45	0.10918327958878475
-87	45	0.061170905045602506
-86	45	0.13039157651122696
-85	45	0.116081883515016
-84	45	0.09605212564935159
-83	45	0.058363577405010476
-82	45	0.05257264399515621
-81	45	0.06127245179802849
-80	45	0.03901519852871784
-79	45	0.031321275985404275
-78	45	0.04049349551756715
-77	45	0.09168155604380886
-76	45	0.1013015979700751
-75	45	0.11274040891998943
-74	45	0.19690737434068734
-73	45	0.11555990496114389
-72	45	0.04162200290002635
-71	45	0.021439316953350506
-70	45	0.04201455400567191
-69	45	0.075396625789508
-68	45	0.07202398662055831
-67	45	-1
-126	46	-1
-125	46	-1
-124	46	-1
-123	46	0.01568888252461482
-122	46	-1
-121	46	0.16286376245635953
-120	46	0.6513702732053783
-119	46	0.5371695065680836
-118	46	0.1742591843131078
-117	46	0.08057551951634677
-116	46	-1
-115	46	-1
-114	46	-1
-113	46	0.004157929564882875
-112	46	0.0268412272519421
-111	46	-1
-110	46	0.045309352823475785
-109	46	0.23275195627382064
-108	46	0.307639061856535
-107	46	0.32755874293033227
-106	46	0.3366125660762389
-105	46	0.28384690187938655
-104	46	0.2127835922446602
-103	46	0.21997438743420436
-102	46	0.2665564838728474
-101	46	0.2969821244231584
-100	46	0.204116520338766
-99	46	0.2303936435492933
-98	46	0.27915181665054345
-97	46	0.19391510758839603
-96	46	0.15460251278874582
-95	46	0.17197378846082076
-94	46	0.11421845337477635
-93	46	0.08293828432286311
-92	46	0.07290211302732502
-91	46	0.060140341596279026
-90	46	0.05872508459189607
-89	46	0.04413371229654757
-88	46	0.051484362482903674
-87	46	0.052592528714292035
-86	46	0.046144501674067
-85	46	0.03693601076805242
-84	46	0.029867156794751628
-83	46	0.035070924191425684
-82	46	0.04402982820107735
-81	46	0.056501101282339906
-80	46	0.0399156283697514
-79	46	0.03632911623273053
-78	46	0.032936023675348945
-77	46	0.029635375420410757
-76	46	0.02870648499054447
-75	46	0.022097096166935115
-74	46	0.028524262958294373
-73	46	0.06763067959628595
-72	46	0.04915626966784381
-71	46	0.03410785093793489
-70	46	0.031905673477011495
-69	46	0.03811125285234885
-68	46	0.03995757521282775
-67	46	-1
-126	47	-1
-125	47	-1
-124	47	-1
-123	47	0.05287873398501462
-122	47	-1
-121	47	0.031644764636850876
-120	47	0.39624352776242566
-119	47	0.16140098228267782
-118	47	0.15294028682444682
-117	47	0.02944535476218914
-116	47	-1
-115	47	0.03562861012641013
-114	47	-1
-113	47	0.007339926748286299
-112	47	0.08584509167781479
-111	47	0.08410377578641678
-110	47	0.11353800502019008
-109	47	0.23079313372978688
-108	47	0.2776273433407282
-107	47	0.25231178566180806
-106	47	0.23545724144697527
-105	47	0.23754157342002297
-104	47	0.20924747935931545
-103	47	0.19424338316329215
-102	47	0.15337186753709234
-101	47	0.17750986823614404
-100	47	0.15095123501783217
-99	47	0.13986539186224883
-98	47	0.17153447272337502
-97	47	0.19617191097295109
-96	47	0.09155874966457397
-95	47	0.08834132541286746
-94	47	0.07272814511767012
-93	47	0.04745291806382695
-92	47	0.03325015453681652
-91	47	0.0078739339672063
-90	47	0.018339097501250276
-89	47	0.049311821297170204
-88	47	0.03526464120007179
-87	47	-1
-86	47	-1
-85	47	0.003914986652639491
-84	47	0.014969810488151148
-83	47	0.019473164374327685
-82	47	0.023999496054248805
-81	47	0.025138368557002598
-80	47	0.03016041244237196
-79	47	0.023437118597571725
-78	47	0.020146834527616796
-77	47	0.019563612722366765
-76	47	0.019073761177788934
-75	47	0.014796014675783209
-74	47	0.019744705833826787
-73	47	0.023112779748115042
-72	47	-1
-71	47	0.0050538642715463235
-70	47	0.024277348059373937
-69	47	0.030672252221294286
-68	47	0.024464024044235734
-67	47	-1
-126	48	-1
-125	48	-1
-124	48	-1
-123	48	0.004561034723714174
-122	48	-1
-121	48	-1
-120	48	0.06731120530112021
-119	48	0.03788915101508872
-118	48	0.032658787105086996
-117	48	-1
-116	48	-1
-115	48	-1
-114	48	-1
-113	48	0.03626319268339608
-112	48	0.09091690160908156
-111	48	0.15286449854638587
-110	48	0.0963557464172665
-109	48	0.14637704813308583
-108	48	0.17753680520280027
-107	48	0.13822784876427133
-106	48	0.17851272776351065
-105	48	0.1656451165009778
-104	48	0.13938642827700592
-103	48	0.08165349389760791
-102	48	0.11791149279712057
-101	48	0.11330862926662144
-100	48	0.08896829266490497
-99	48	0.07028948914884517
-98	48	0.14536544344466937
-97	48	0.10679427929911883
-96	48	0.06908955016855713
-95	48	0.06178439446119846
-94	48	0.051063313375971676
-93	48	0.044047773084489386
-92	48	0.026860045716147786
-91	48	0.014530906287695971
-90	48	0.014936786515279667
-89	48	0.016801658905609033
-88	48	-1
-87	48	-1
-86	48	-1
-85	48	-1
-84	48	0.01365149943970174
-83	48	0.016987198487190023
-82	48	0.018232610434314626
-81	48	0.018052581707162063
-80	48	0.019167771191419228
-79	48	0.018018819773641562
-78	48	0.01937918522597169
-77	48	0.01651414139307329
-76	48	0.01591695071292704
-75	48	0.012533715401781225
-74	48	0.005652589170946573
-73	48	0.021918074770098134
-72	48	0.02027518823842246
-71	48	0.006049590020302803
-70	48	0.014293535492773924
-69	48	0.020853615637732217
-68	48	0.01729431451359087
-67	48	-1
-126	49	-1
-125	49	-1
-124	49	-1
-123	49	-1
-122	49	-1
-121	49	-1
-120	49	0.01642446935344826
-119	49	-1
-118	49	-1
-117	49	-1
-116	49	-1
-115	49	-1
-114	49	0.029452974743694293
-113	49	0.05129697285548775
-112	49	0.0954234841900115
-111	49	0.056505974254432934
-110	49	0.03935253165865214
-109	49	0.043164952350096014
-108	49	0.05574485529657928
-107	49	0.05380425261749217
-106	49	0.06438842282844323
-105	49	0.06796568005973272
-104	49	0.06443354224759243
-103	49	0.046601896979758084
-102	49	0.05283371745011306
-101	49	0.0597894688993546
-100	49	0.056205533545081586
-99	49	0.06029368589083776
-98	49	0.0849750650672718
-97	49	0.05154008833267378
-96	49	0.04414797860045061
-95	49	0.048987333733210105
-94	49	0.042927671345062826
-93	49	0.03262679665124868
-92	49	0.025884653476968472
-91	49	0.015511947807382355
-90	49	0.01293170814881589
-89	49	0.014689615528113728
-88	49	-1
-87	49	0.012458431256533734
-86	49	0.01399691459494425
-85	49	0.01208274100845456
-84	49	0.010589977559074966
-83	49	0.018256714342915255
-82	49	0.015472353272331704
-81	49	0.013925540986418624
-80	49	0.013908518319990026
-79	49	0.014273888342719025
-78	49	0.015812252896589076
-77	49	0.017574970582120007
-76	49	0.01681111770921301
-75	49	0.011083368602365196
-74	49	0.01127223929529154
-73	49	0.011293835821245914
-72	49	0.010587535461160402
-71	49	0.005487160279721692
-70	49	0.01074470854622968
-69	49	0.0054032574275178135
-68	49	-1
-67	49	-1
-126	50	-1
-125	50	-1
-124	50	-1
-123	50	-1
-122	50	-1
-121	50	0.01273813891936185
-120	50	0.01653146242382006
-119	50	-1
-118	50	-1
-117	50	-1
-116	50	-1
-115	50	-1
-114	50	0.02957545563458209
-113	50	0.048600947264621185
-112	50	0.07795889250532216
-111	50	0.09159272017252379
-110	50	0.08224042047108451
-109	50	0.07579639656340424
-108	50	0.05900479880190358
-107	50	0.06256109570601369
-106	50	0.07149044761849623
-105	50	0.05231202884275704
-104	50	0.04105066235475667
-103	50	0.036223553253401
-102	50	0.0454219184788246
-101	50	0.027951316483450086
-100	50	0.04131430604528198
-99	50	0.06073164542683728
-98	50	0.0579003551096573
-97	50	0.06480861144894037
-96	50	0.05141068800847617
-95	50	0.04552068080938476
-94	50	0.03807289666951531
-93	50	0.033091637035223914
-92	50	0.029730437659301057
-91	50	0.01824733223484134
-90	50	0.012695581317979012
-89	50	0.012464988724354113
-88	50	0.013633717300463248
-87	50	0.01053364001568704
-86	50	0.020513042589308434
-85	50	0.022109423570425717
-84	50	0.019772872734898063
-83	50	0.017704441989979634
-82	50	0.01496630681186315
-81	50	0.010787218353202932
-80	50	0.01169683239043038
-79	50	0.014291366505771291
-78	50	0.014706183633230004
-77	50	0.01589888423904051
-76	50	0.011926430561036221
-75	50	0.011050970820437338
-74	50	0.009781352361057864
-73	50	-1
-72	50	-1
-71	50	-1
-70	50	-1
-69	50	-1
-68	50	-1
-67	50	-1
-126	51	-1
-125	51	-1
-124	51	-1
-123	51	-1
-122	51	-1
-121	51	-1
-120	51	-1
-119	51	-1
-118	51	-1
-117	51	-1
-116	51	-1
-115	51	-1
-114	51	0.02006460850158727
-113	51	0.031878644849843714
-112	51	0.04012856134992363
-111	51	0.0455468003139279
-110	51	0.04845007219200594
-109	51	0.05053874400968159
-108	51	0.060133130345830434
-107	51	0.06026931167725923
-106	51	0.049975499519390267
-105	51	0.043852629726046366
-104	51	0.031063842762191384
-103	51	0.035601469261881284
-102	51	0.024449242383783123
-101	51	0.030226139576324536
-100	51	0.053428846704061034
-99	51	0.04718507763130906
-98	51	0.04117727545115444
-97	51	0.04376863409095734
-96	51	0.039693546174029454
-95	51	0.035826314367308175
-94	51	0.033174514973258976
-93	51	0.028249990389675957
-92	51	0.02143602372211451
-91	51	0.018424426890313327
-90	51	0.014792726121103926
-89	51	0.010923258172025642
-88	51	0.01028896808689641
-87	51	0.011351803612303348
-86	51	0.01639718538628405
-85	51	0.010191915599000973
-84	51	0.008591135193923245
-83	51	0.008132992855063125
-82	51	0.005994569301753606
-81	51	0.00582488530510838
-80	51	0.0059171070969834625
-79	51	0.005645877937941531
-78	51	0.004884472550342431
-77	51	0.00523688387183728
-76	51	0.010474558549414415
-75	51	0.010187534974798504
-74	51	0.0054001377900669365
-73	51	-1
-72	51	-1
-71	51	-1
-70	51	-1
-69	51	-1
-68	51	-1
-67	51	-1
-126	52	-1
-125	52	-1
-124	52	-1
-123	52	-1
-122	52	-1
-121	52	-1
-120	52	-1
-119	52	-1
-118	52	-1
-117	52	-1
-116	52	-1
-115	52	-1
-114	52	0.008574575506609049
-113	52	0.026831919968775562
-112	52	0.029491873407106323
-111	52	0.035592702588670554
-110	52	0.03764828028512405
-109	52	0.03752038768281011
-108	52	0.04532489489204964
-107	52	0.05955121704114818
-106	52	0.04085275608660871
-105	52	0.032407569961054566
-104	52	0.023216402891720785
-103	52	0.021811906644330185
-102	52	0.018474555837011523
-101	52	0.04066438064103808
-100	52	0.04372218278845679
-99	52	0.04374259969974636
-98	52	0.035242351795475094
-97	52	0.03223205785237364
-96	52	0.03104000822325732
-95	52	0.03402452966232361
-94	52	0.035180222804256076
-93	52	0.031444375117089286
-92	52	0.024355784203844745
-91	52	0.020031415237362845
-90	52	0.017839169847582596
-89	52	0.018427831423599043
-88	52	0.017951131291804326
-87	52	0.018091488788376173
-86	52	0.0105980511665811
-85	52	0.008673508063833503
-84	52	0.010758766088641139
-83	52	0.011973904252364958
-82	52	0.012809951188906984
-81	52	0.011363677296261832
-80	52	0.0057258282579442776
-79	52	0.00527957864598157
-78	52	-1
-77	52	-1
-76	52	0.0047524123971028915
-75	52	0.004731463995143115
-74	52	-1
-73	52	-1
-72	52	-1
-71	52	-1
-70	52	-1
-69	52	-1
-68	52	-1
-67	52	-1
-126	53	-1
-125	53	-1
-124	53	-1
-123	53	-1
-122	53	-1
-121	53	-1
-120	53	-1
-119	53	-1
-118	53	-1
-117	53	-1
-116	53	-1
-115	53	-1
-114	53	-1
-113	53	-1
-112	53	-1
-111	53	-1
-110	53	-1
-109	53	-1
-108	53	-1
-107	53	-1
-106	53	-1
-105	53	-1
-104	53	-1
-103	53	-1
-102	53	-1
-101	53	-1
-100	53	-1
-99	53	-1
-98	53	-1
-97	53	-1
-96	53	-1
-95	53	-1
-94	53	-1
-93	53	-1
-92	53	-1
-91	53	-1
-90	53	-1
-89	53	-1
-88	53	-1
-87	53	-1
-86	53	-1
-85	53	-1
-84	53	-1
-83	53	-1
-82	53	-1
-81	53	-1
-80	53	-1
-79	53	-1
-78	53	-1
-77	53	-1
-76	53	-1
-75	53	-1
-74	53	-1
-73	53	-1
-72	53	-1
-71	53	-1
-70	53	-1
-69	53	-1
-68	53	-1
-67	53	-1
