# Supplementary material for: The impacts of climate change on the abundance and distribution of the Spotted Wing Drosophila (Drosophila suzukii) in the United States and Canada
Source: PeerJ. 2017 Apr 6;5:e3192. doi: 10.7717/peerj.3192 (PMC5385127; doi:10.7717/peerj.3192)
Supplement: Supplemental Information 2 — Raw data used to create consensus maps (shown in Figs. 3 and 4A) coefficient of variance maps (shown in Fig. 4B) and in scatter plots shown in Fig. 5. [file peerj-05-3192-s002.zip › model_gfdl-ems2g_rcp85_year60_norm__mean.txt]

-126	24	-1
-125	24	-1
-124	24	-1
-123	24	-1
-122	24	-1
-121	24	-1
-120	24	-1
-119	24	-1
-118	24	-1
-117	24	-1
-116	24	-1
-115	24	-1
-114	24	-1
-113	24	-1
-112	24	-1
-111	24	-1
-110	24	-1
-109	24	-1
-108	24	-1
-107	24	-1
-106	24	-1
-105	24	-1
-104	24	-1
-103	24	-1
-102	24	-1
-101	24	-1
-100	24	-1
-99	24	-1
-98	24	-1
-97	24	-1
-96	24	-1
-95	24	-1
-94	24	-1
-93	24	-1
-92	24	-1
-91	24	-1
-90	24	-1
-89	24	-1
-88	24	-1
-87	24	-1
-86	24	-1
-85	24	-1
-84	24	-1
-83	24	-1
-82	24	-1
-81	24	-1
-80	24	-1
-79	24	-1
-78	24	-1
-77	24	-1
-76	24	-1
-75	24	-1
-74	24	-1
-73	24	-1
-72	24	-1
-71	24	-1
-70	24	-1
-69	24	-1
-68	24	-1
-67	24	-1
-126	25	-1
-125	25	-1
-124	25	-1
-123	25	-1
-122	25	-1
-121	25	-1
-120	25	-1
-119	25	-1
-118	25	-1
-117	25	-1
-116	25	-1
-115	25	-1
-114	25	-1
-113	25	0.01295245522500925
-112	25	0.009240305521320562
-111	25	0.012055158676972174
-110	25	0.008159495276069769
-109	25	0.007768736226955915
-108	25	0.00984092598815877
-107	25	0.21614431554710992
-106	25	0.2705640965589241
-105	25	0.13066131094921288
-104	25	0.02519778514532914
-103	25	0.028879277213842196
-102	25	0.16407039826585793
-101	25	0.2343031607817968
-100	25	0.004790563026562748
-99	25	0.004866751711409311
-98	25	0.0056753055451710015
-97	25	-1
-96	25	-1
-95	25	-1
-94	25	-1
-93	25	-1
-92	25	-1
-91	25	-1
-90	25	-1
-89	25	-1
-88	25	-1
-87	25	-1
-86	25	-1
-85	25	-1
-84	25	-1
-83	25	-1
-82	25	0.012803461063503245
-81	25	0.012815776307946395
-80	25	-1
-79	25	-1
-78	25	-1
-77	25	-1
-76	25	-1
-75	25	-1
-74	25	-1
-73	25	-1
-72	25	-1
-71	25	-1
-70	25	-1
-69	25	-1
-68	25	-1
-67	25	-1
-126	26	-1
-125	26	-1
-124	26	-1
-123	26	-1
-122	26	-1
-121	26	-1
-120	26	-1
-119	26	-1
-118	26	-1
-117	26	-1
-116	26	-1
-115	26	-1
-114	26	0.013959129887340814
-113	26	0.008572336090662347
-112	26	0.010734175444018014
-111	26	-1
-110	26	0.007788267398404377
-109	26	0.00945119110496466
-108	26	0.23956613899830212
-107	26	0.2825075828028793
-106	26	0.2675248210585723
-105	26	0.09806777771053928
-104	26	0.035621495213029784
-103	26	0.09791795018662736
-102	26	0.1218751739094527
-101	26	0.03498807150679686
-100	26	0.004629864191857797
-99	26	0.00542160402715134
-98	26	0.006849064225678654
-97	26	-1
-96	26	-1
-95	26	-1
-94	26	-1
-93	26	-1
-92	26	-1
-91	26	-1
-90	26	-1
-89	26	-1
-88	26	-1
-87	26	-1
-86	26	-1
-85	26	-1
-84	26	-1
-83	26	0.010781661200863067
-82	26	0.011946163105016663
-81	26	0.012784115083700543
-80	26	-1
-79	26	-1
-78	26	-1
-77	26	-1
-76	26	-1
-75	26	-1
-74	26	-1
-73	26	-1
-72	26	-1
-71	26	-1
-70	26	-1
-69	26	-1
-68	26	-1
-67	26	-1
-126	27	-1
-125	27	-1
-124	27	-1
-123	27	-1
-122	27	-1
-121	27	-1
-120	27	-1
-119	27	-1
-118	27	-1
-117	27	-1
-116	27	-1
-115	27	0.009711551852678735
-114	27	0.011838181410556129
-113	27	0.009207898853934953
-112	27	0.013108177080999926
-111	27	0.008856367697825598
-110	27	0.00895660407906112
-109	27	0.1286686581939306
-108	27	0.2906964580788312
-107	27	0.3377567885598703
-106	27	0.11624723720720896
-105	27	0.13485924078720665
-104	27	0.09359612900824169
-103	27	0.26647219361468555
-102	27	0.0641676145267694
-101	27	0.024104900965961493
-100	27	0.026199018166271605
-99	27	0.03687000117007449
-98	27	0.006596732190526288
-97	27	0.06026223137039853
-96	27	-1
-95	27	-1
-94	27	-1
-93	27	-1
-92	27	-1
-91	27	-1
-90	27	-1
-89	27	-1
-88	27	-1
-87	27	-1
-86	27	-1
-85	27	-1
-84	27	-1
-83	27	0.010324928095602287
-82	27	0.010896089996405598
-81	27	0.012162189159797662
-80	27	-1
-79	27	-1
-78	27	-1
-77	27	-1
-76	27	-1
-75	27	-1
-74	27	-1
-73	27	-1
-72	27	-1
-71	27	-1
-70	27	-1
-69	27	-1
-68	27	-1
-67	27	-1
-126	28	-1
-125	28	-1
-124	28	-1
-123	28	-1
-122	28	-1
-121	28	-1
-120	28	-1
-119	28	-1
-118	28	-1
-117	28	-1
-116	28	0.004425480518540349
-115	28	0.005704901040786402
-114	28	0.053222790132876875
-113	28	0.01159085890295275
-112	28	0.010699258400989859
-111	28	0.009151051565865513
-110	28	0.1227275137825141
-109	28	0.297900291508486
-108	28	0.4008543040268801
-107	28	0.39850027502830015
-106	28	0.1029815387311959
-105	28	0.13760073186241906
-104	28	0.08787178976595424
-103	28	0.3029671629958658
-102	28	0.10008509462591615
-101	28	0.038681615061954555
-100	28	0.03898490847089971
-99	28	0.0473489114425709
-98	28	0.058210476291400734
-97	28	0.08856623037822027
-96	28	0.11128097716091291
-95	28	-1
-94	28	-1
-93	28	-1
-92	28	-1
-91	28	-1
-90	28	-1
-89	28	-1
-88	28	-1
-87	28	-1
-86	28	-1
-85	28	-1
-84	28	-1
-83	28	0.010763191607788037
-82	28	0.011254418995350287
-81	28	0.011945360607885029
-80	28	-1
-79	28	-1
-78	28	-1
-77	28	-1
-76	28	-1
-75	28	-1
-74	28	-1
-73	28	-1
-72	28	-1
-71	28	-1
-70	28	-1
-69	28	-1
-68	28	-1
-67	28	-1
-126	29	-1
-125	29	-1
-124	29	-1
-123	29	-1
-122	29	-1
-121	29	-1
-120	29	-1
-119	29	-1
-118	29	-1
-117	29	-1
-116	29	0.0929599489394832
-115	29	0.07056594847538171
-114	29	0.07501512164612552
-113	29	0.011208162237608925
-112	29	0.009337679849848858
-111	29	0.11671828805849661
-110	29	0.10664203867194394
-109	29	0.3668703930655268
-108	29	0.44651975793768334
-107	29	0.3859436454339456
-106	29	0.12537560466709136
-105	29	0.07731642714434389
-104	29	0.09246462675886466
-103	29	0.12009268561276969
-102	29	0.09273220998076345
-101	29	0.1020401852776944
-100	29	0.11413044057747244
-99	29	0.10973503845579348
-98	29	0.10673643029260187
-97	29	0.11310779921521766
-96	29	0.11531060707598571
-95	29	0.11849602497356108
-94	29	0.1231959831744972
-93	29	0.12524741089452524
-92	29	0.1332893861710664
-91	29	0.13251238562662165
-90	29	0.1252660142371222
-89	29	-1
-88	29	-1
-87	29	-1
-86	29	0.13523899589837918
-85	29	0.138455054595526
-84	29	0.1226164829730779
-83	29	0.1033044736783279
-82	29	0.06221550751817287
-81	29	0.010338649112992811
-80	29	-1
-79	29	-1
-78	29	-1
-77	29	-1
-76	29	-1
-75	29	-1
-74	29	-1
-73	29	-1
-72	29	-1
-71	29	-1
-70	29	-1
-69	29	-1
-68	29	-1
-67	29	-1
-126	30	-1
-125	30	-1
-124	30	-1
-123	30	-1
-122	30	-1
-121	30	-1
-120	30	-1
-119	30	-1
-118	30	-1
-117	30	0.049417864091218296
-116	30	0.04066973155722698
-115	30	0.08229094598979182
-114	30	0.012162219089760612
-113	30	0.01037233435098325
-112	30	0.13053914993480412
-111	30	0.13575139686410684
-110	30	0.14861040326229114
-109	30	0.304688594168128
-108	30	0.2395992209604768
-107	30	0.16894885128334539
-106	30	0.129718133638594
-105	30	0.22909587100260792
-104	30	0.20708394522180767
-103	30	0.1388480911277582
-102	30	0.12743487964928069
-101	30	0.15661305805000492
-100	30	0.16983526454860423
-99	30	0.16016642742961384
-98	30	0.1126106625305952
-97	30	0.11407356429475139
-96	30	0.1180626110506848
-95	30	0.1303566706919349
-94	30	0.13346220364777037
-93	30	0.1273262058244269
-92	30	0.13234660169121126
-91	30	0.19816537744910104
-90	30	0.19346013473908133
-89	30	0.1975186938339693
-88	30	0.17232965572031272
-87	30	0.2108570753543871
-86	30	0.18038120858499834
-85	30	0.14615559446658585
-84	30	0.12096111284091747
-83	30	0.1280447494099822
-82	30	0.12328140515938313
-81	30	-1
-80	30	-1
-79	30	-1
-78	30	-1
-77	30	-1
-76	30	-1
-75	30	-1
-74	30	-1
-73	30	-1
-72	30	-1
-71	30	-1
-70	30	-1
-69	30	-1
-68	30	-1
-67	30	-1
-126	31	-1
-125	31	-1
-124	31	-1
-123	31	-1
-122	31	-1
-121	31	-1
-120	31	-1
-119	31	-1
-118	31	-1
-117	31	0.03538697711770154
-116	31	0.10806716321098744
-115	31	0.1660419316910326
-114	31	0.1502124606479444
-113	31	0.14759800355923378
-112	31	0.12291901877983584
-111	31	0.20534345240439084
-110	31	0.22093888049031263
-109	31	0.2290179595678001
-108	31	0.17141273259907028
-107	31	0.1417513910651765
-106	31	0.16666828163758424
-105	31	0.17757277727702248
-104	31	0.1072868516643912
-103	31	0.11122021933612163
-102	31	0.1198796871608035
-101	31	0.1280848368541102
-100	31	0.14047985400164073
-99	31	0.1506706509682764
-98	31	0.14691450608967185
-97	31	0.15726748604305033
-96	31	0.1635380471092005
-95	31	0.16881295989843265
-94	31	0.19168228558665582
-93	31	0.17962301715164586
-92	31	0.18416674094597574
-91	31	0.227258236749187
-90	31	0.2232550200264188
-89	31	0.23091602428704255
-88	31	0.22415805377422912
-87	31	0.2259921899632301
-86	31	0.2197446282029854
-85	31	0.20820357837025177
-84	31	0.21144186006489002
-83	31	0.221440665672306
-82	31	0.15275820976545476
-81	31	-1
-80	31	-1
-79	31	-1
-78	31	-1
-77	31	-1
-76	31	-1
-75	31	-1
-74	31	-1
-73	31	-1
-72	31	-1
-71	31	-1
-70	31	-1
-69	31	-1
-68	31	-1
-67	31	-1
-126	32	-1
-125	32	-1
-124	32	-1
-123	32	-1
-122	32	-1
-121	32	-1
-120	32	-1
-119	32	-1
-118	32	0.07317286695467397
-117	32	0.07004209929882514
-116	32	0.1631039129965907
-115	32	0.13703565416189697
-114	32	0.1289657598417902
-113	32	0.13105262650857535
-112	32	0.11989757031366695
-111	32	0.15589020267916193
-110	32	0.17842799790901795
-109	32	0.2543011367680522
-108	32	0.21527108081866303
-107	32	0.16304088236523778
-106	32	0.369984025817586
-105	32	0.17553568787987084
-104	32	0.16355632309282767
-103	32	0.15358107797812248
-102	32	0.10413589063666362
-101	32	0.11037313591280354
-100	32	0.12490561071762042
-99	32	0.12603831951862893
-98	32	0.13125049162302427
-97	32	0.1284182847007289
-96	32	0.13745103528209504
-95	32	0.1546351832139299
-94	32	0.15825542735450834
-93	32	0.15194176714170818
-92	32	0.14916463135124336
-91	32	0.17846563483742933
-90	32	0.208156541562851
-89	32	0.20009690760816853
-88	32	0.1931770159957881
-87	32	0.20654209130191314
-86	32	0.26189835279513585
-85	32	0.2186095624173945
-84	32	0.19662738889039058
-83	32	0.20798747468462936
-82	32	0.21636108330378528
-81	32	0.21238091265248962
-80	32	0.20853812053114085
-79	32	-1
-78	32	-1
-77	32	-1
-76	32	-1
-75	32	-1
-74	32	-1
-73	32	-1
-72	32	-1
-71	32	-1
-70	32	-1
-69	32	-1
-68	32	-1
-67	32	-1
-126	33	-1
-125	33	-1
-124	33	-1
-123	33	-1
-122	33	-1
-121	33	-1
-120	33	-1
-119	33	0.0735974515384796
-118	33	0.0923107680430677
-117	33	0.13360221975570227
-116	33	0.13477746651655542
-115	33	0.12210253874363555
-114	33	0.13036614539583172
-113	33	0.12361200965952142
-112	33	0.1233093990278561
-111	33	0.18968484403730135
-110	33	0.6848972565167116
-109	33	0.4971474407028977
-108	33	0.7156211117353793
-107	33	0.2222451269577586
-106	33	0.6837658103860151
-105	33	0.1670860852141587
-104	33	0.22926677109106033
-103	33	0.18281449586671888
-102	33	0.13797581041688042
-101	33	0.123771087412608
-100	33	0.08735855637313197
-99	33	0.10670142158906216
-98	33	0.11417527005010555
-97	33	0.11235765145940838
-96	33	0.1102441938911636
-95	33	0.13270798728762237
-94	33	0.13985143701702277
-93	33	0.19011135536247195
-92	33	0.1572343573153085
-91	33	0.13545151734156083
-90	33	0.26015394102319506
-89	33	0.24000533314527336
-88	33	0.2575198891618647
-87	33	0.29784914868429285
-86	33	0.4304601067732722
-85	33	0.3177383011958797
-84	33	0.27404174313226604
-83	33	0.26580978741589095
-82	33	0.21585270417682922
-81	33	0.2224537200933029
-80	33	0.21570257735328777
-79	33	0.2469975056181814
-78	33	-1
-77	33	-1
-76	33	-1
-75	33	-1
-74	33	-1
-73	33	-1
-72	33	-1
-71	33	-1
-70	33	-1
-69	33	-1
-68	33	-1
-67	33	-1
-126	34	-1
-125	34	-1
-124	34	-1
-123	34	-1
-122	34	-1
-121	34	0.026385460323297846
-120	34	0.059095550190817546
-119	34	0.11643397211668532
-118	34	0.19671349365255633
-117	34	0.17694594096857288
-116	34	0.1297579591955462
-115	34	0.11736687035565306
-114	34	0.13891925896778853
-113	34	0.24657056404979333
-112	34	0.43289258033412503
-111	34	0.5469980387456465
-110	34	0.6445443710297787
-109	34	0.5576096135789249
-108	34	0.6600839142630023
-107	34	0.4076419239092422
-106	34	0.4908323120512902
-105	34	0.1878195713337175
-104	34	0.18735723758413944
-103	34	0.17229317857796572
-102	34	0.1507228600473997
-101	34	0.10771051028996802
-100	34	0.09169707285897646
-99	34	0.09004451801395616
-98	34	0.1081615267723051
-97	34	0.1202362933162558
-96	34	0.135247385641119
-95	34	0.19290692613949212
-94	34	0.20432097939817767
-93	34	0.17842819432439982
-92	34	0.1417345367547895
-91	34	0.14361439096219875
-90	34	0.22908996918803845
-89	34	0.23743409679368724
-88	34	0.35953920764351394
-87	34	0.43220493943531696
-86	34	0.4771945373702244
-85	34	0.5494791391431818
-84	34	0.5827140247223365
-83	34	0.35252475605443395
-82	34	0.2403048853088496
-81	34	0.25733763439371765
-80	34	0.23020024922306023
-79	34	0.26317156406597425
-78	34	0.2713628898576428
-77	34	0.30016430614348966
-76	34	-1
-75	34	-1
-74	34	-1
-73	34	-1
-72	34	-1
-71	34	-1
-70	34	-1
-69	34	-1
-68	34	-1
-67	34	-1
-126	35	-1
-125	35	-1
-124	35	-1
-123	35	-1
-122	35	0.04755631299146519
-121	35	0.08212002719511259
-120	35	0.18129728992603278
-119	35	0.3138589477541631
-118	35	0.14932168883183072
-117	35	0.11659199296795521
-116	35	0.13063927501398992
-115	35	0.10731228277978647
-114	35	0.23032671266964325
-113	35	0.6103567773174279
-112	35	0.5642581807240376
-111	35	0.31506092571317723
-110	35	0.5291799835516147
-109	35	0.613001276606451
-108	35	0.5877063425426271
-107	35	0.61654133650566
-106	35	0.6228887333985744
-105	35	0.29672640094907915
-104	35	0.13930490654041708
-103	35	0.1237306164908297
-102	35	0.12187523002813322
-101	35	0.10710701935262051
-100	35	0.08872912420158316
-99	35	0.0768737442860661
-98	35	0.09533997024026371
-97	35	0.10957636288658404
-96	35	0.10801066105280327
-95	35	0.1517989638059764
-94	35	0.2483404911151502
-93	35	0.25286884774412727
-92	35	0.1389156393128941
-91	35	0.11743104206684353
-90	35	0.1942789998192043
-89	35	0.2816175405296126
-88	35	0.4082511763644579
-87	35	0.41547990778204286
-86	35	0.5310680030270416
-85	35	0.5176463787971652
-84	35	0.7392962736167283
-83	35	0.8138455447426289
-82	35	0.48695376297732795
-81	35	0.3447865511956225
-80	35	0.3817010451262469
-79	35	0.33265098006131344
-78	35	0.32279466913688626
-77	35	0.33093152239598334
-76	35	0.320600849618117
-75	35	-1
-74	35	-1
-73	35	-1
-72	35	-1
-71	35	-1
-70	35	-1
-69	35	-1
-68	35	-1
-67	35	-1
-126	36	-1
-125	36	-1
-124	36	-1
-123	36	0.03813273227732318
-122	36	0.046845270602874564
-121	36	0.16745151135556824
-120	36	0.19980333208406914
-119	36	0.17485242423814448
-118	36	0.2186942829187737
-117	36	0.13522750092198316
-116	36	0.1671340947453554
-115	36	0.12038999302912455
-114	36	0.15362261515483097
-113	36	0.4682999135678788
-112	36	0.1725129299778228
-111	36	0.28428520748058267
-110	36	0.3231630602152507
-109	36	0.31051329231743685
-108	36	0.5845541562570411
-107	36	0.19669178507630317
-106	36	0.09677933021793596
-105	36	0.6863651341372086
-104	36	0.37890878535137823
-103	36	0.13326138294947998
-102	36	0.07838378574187072
-101	36	0.07131859351247476
-100	36	0.0738178763625031
-99	36	0.07757495655244986
-98	36	0.07803009775780617
-97	36	0.10327907062227291
-96	36	0.12056740288451888
-95	36	0.20179068162404093
-94	36	0.259231312502765
-93	36	0.22865194418024498
-92	36	0.22458441544958496
-91	36	0.1470199811497352
-90	36	0.14788621974934216
-89	36	0.2333162670190421
-88	36	0.29478569538574434
-87	36	0.30863459789609193
-86	36	0.4329354643591663
-85	36	0.5424828232410277
-84	36	0.5331512219795921
-83	36	0.8293787278587254
-82	36	0.6218165860069753
-81	36	0.5750888054736664
-80	36	0.4032180696165326
-79	36	0.3717242286884868
-78	36	0.3640295251602024
-77	36	0.35489990438312147
-76	36	0.32823302758317324
-75	36	-1
-74	36	-1
-73	36	-1
-72	36	-1
-71	36	-1
-70	36	-1
-69	36	-1
-68	36	-1
-67	36	-1
-126	37	-1
-125	37	-1
-124	37	-1
-123	37	0.03738096362695781
-122	37	0.16807399846627646
-121	37	0.17293454962467358
-120	37	0.30868139152254376
-119	37	0.10937683291794598
-118	37	0.427937394374121
-117	37	0.43696717066541885
-116	37	0.3520571377957723
-115	37	0.3327935495692096
-114	37	0.38379044648676947
-113	37	0.4381788665092787
-112	37	0.3804945028478827
-111	37	0.07567182244573253
-110	37	0.3034412723152426
-109	37	0.4835234150985626
-108	37	0.023582749379491074
-107	37	0.025977345636917563
-106	37	0.11764374121918021
-105	37	0.5940079091797722
-104	37	0.20580555232613332
-103	37	0.10984417993631838
-102	37	0.05667354463450698
-101	37	0.061950477696238376
-100	37	0.06042057022752477
-99	37	0.06350700412575186
-98	37	0.06723493066116129
-97	37	0.0965986748321841
-96	37	0.09913422905606414
-95	37	0.1165384463936125
-94	37	0.1641009361811818
-93	37	0.21167022568220908
-92	37	0.23046030318865404
-91	37	0.23942379396512803
-90	37	0.1706685521296244
-89	37	0.1947827304487895
-88	37	0.21555850199413054
-87	37	0.2985053163564348
-86	37	0.34997322671282866
-85	37	0.4183848258080832
-84	37	0.6307677961455258
-83	37	0.6569220007394571
-82	37	0.6541438454596292
-81	37	0.6281449960796425
-80	37	0.5102658369956228
-79	37	0.3980568439209486
-78	37	0.3571312766522813
-77	37	0.3123388329952027
-76	37	0.29981913884575284
-75	37	-1
-74	37	-1
-73	37	-1
-72	37	-1
-71	37	-1
-70	37	-1
-69	37	-1
-68	37	-1
-67	37	-1
-126	38	-1
-125	38	-1
-124	38	0.055221396144852414
-123	38	0.16977084030335138
-122	38	0.22364996459378914
-121	38	0.3624886184301042
-120	38	0.07269662512543694
-119	38	0.5577641270126613
-118	38	0.5507554650007899
-117	38	0.4522444525982809
-116	38	0.5656068061484
-115	38	0.5143650260152173
-114	38	0.4725481912154249
-113	38	0.4731611007379887
-112	38	0.36468060473864267
-111	38	0.1693350787490061
-110	38	0.22916746908585567
-109	38	0.6003984239255634
-108	38	0.06532090017730698
-107	38	-1
-106	38	0.09742643472317168
-105	38	0.4647056991419547
-104	38	0.1861373016473545
-103	38	0.13953379593208778
-102	38	0.08660356370456994
-101	38	0.07420585286037382
-100	38	0.07033343007570315
-99	38	0.05582028815633018
-98	38	0.06270773381824861
-97	38	0.0852764130286251
-96	38	0.0917218211970919
-95	38	0.10376038183898484
-94	38	0.12254577343560527
-93	38	0.12470707217900512
-92	38	0.14475160796387676
-91	38	0.1339028194679818
-90	38	0.13804040301817486
-89	38	0.1732908284211561
-88	38	0.18395638007199466
-87	38	0.292813282767908
-86	38	0.29961408118708216
-85	38	0.44084478442803887
-84	38	0.547424260124301
-83	38	0.538379331789259
-82	38	0.6110923996880924
-81	38	0.5892164027046585
-80	38	0.5545149489408862
-79	38	0.5867237979776136
-78	38	0.3090699759727869
-77	38	0.2775579806515884
-76	38	0.347674839385998
-75	38	-1
-74	38	-1
-73	38	-1
-72	38	-1
-71	38	-1
-70	38	-1
-69	38	-1
-68	38	-1
-67	38	-1
-126	39	-1
-125	39	0.017737151324115588
-124	39	0.09743267324982438
-123	39	0.3582523688864192
-122	39	0.23355772699515237
-121	39	0.17523827757926833
-120	39	0.5287969735569712
-119	39	0.42644566631439723
-118	39	0.37487157006131994
-117	39	0.3772909399102681
-116	39	0.3844219406457034
-115	39	0.40718536103064573
-114	39	0.2931144997856734
-113	39	0.2628805512949526
-112	39	0.304421759195303
-111	39	0.5662228957295274
-110	39	0.45035764902759884
-109	39	0.5632452385404018
-108	39	0.057331405220178364
-107	39	-1
-106	39	0.034485531528550335
-105	39	0.557907790834828
-104	39	0.4265669761954845
-103	39	0.26293874636666614
-102	39	0.1553887635623652
-101	39	0.08560216326289721
-100	39	0.0721812218103007
-99	39	0.06972344807764057
-98	39	0.07503990739669462
-97	39	0.09258252275355285
-96	39	0.10533248120234646
-95	39	0.12263972545993233
-94	39	0.10054191003857504
-93	39	0.11453955511167757
-92	39	0.11897432448775101
-91	39	0.14772948962772456
-90	39	0.16076697213623334
-89	39	0.17037325563265532
-88	39	0.1988701345454719
-87	39	0.35202559909731235
-86	39	0.4251551237243873
-85	39	0.4072209870396713
-84	39	0.5083629460698544
-83	39	0.5483389946170026
-82	39	0.5740243276350737
-81	39	0.5540862022216076
-80	39	0.4856432047245943
-79	39	0.6783207083449507
-78	39	0.4407751037330427
-77	39	0.3659182741784763
-76	39	0.30640334721740664
-75	39	0.37991328167359373
-74	39	-1
-73	39	-1
-72	39	-1
-71	39	-1
-70	39	-1
-69	39	-1
-68	39	-1
-67	39	-1
-126	40	-1
-125	40	0.016506181706488637
-124	40	0.16687448972920588
-123	40	0.30491898941105966
-122	40	0.30842765090851
-121	40	0.26046999207884824
-120	40	0.49408719552225305
-119	40	0.4073102250948335
-118	40	0.4265597742981494
-117	40	0.38882192579295927
-116	40	0.27911544239244407
-115	40	0.40338818404345755
-114	40	0.12814626810306795
-113	40	0.23089690652320735
-112	40	0.3225551171959141
-111	40	0.053016056396280944
-110	40	0.45306705892377275
-109	40	0.4151295214470164
-108	40	0.10775549876552933
-107	40	0.015252457834527895
-106	40	0.06697280965750115
-105	40	0.4274813365636493
-104	40	0.31874174996939186
-103	40	0.26619250746401835
-102	40	0.21107523672496242
-101	40	0.18655933283119583
-100	40	0.13502963580753424
-99	40	0.1255121788292839
-98	40	0.094796694647129
-97	40	0.09435021442480176
-96	40	0.12200158123735516
-95	40	0.150356433122854
-94	40	0.16171632250171092
-93	40	0.1614581952774821
-92	40	0.15802431192184313
-91	40	0.19199790639909156
-90	40	0.21794760516804412
-89	40	0.2636845823371878
-88	40	0.30021398988198894
-87	40	0.3639361810882478
-86	40	0.36971585334954166
-85	40	0.386676630226625
-84	40	0.42429772381696446
-83	40	0.5991773749682812
-82	40	0.6335274322607775
-81	40	0.6494550361698925
-80	40	0.6400775111215533
-79	40	0.632502892216498
-78	40	0.5778663060355547
-77	40	0.5616808367893866
-76	40	0.532718921077213
-75	40	0.4753997684356179
-74	40	0.38987387981267957
-73	40	0.5492826302301792
-72	40	-1
-71	40	-1
-70	40	-1
-69	40	-1
-68	40	-1
-67	40	-1
-126	41	-1
-125	41	0.01651970275431419
-124	41	0.08251098733616502
-123	41	0.22836111847149176
-122	41	0.26872046695979945
-121	41	0.2544998810751628
-120	41	0.28774939492370993
-119	41	0.40196473371171665
-118	41	0.44578790487172815
-117	41	0.3343012246873184
-116	41	0.133886545050627
-115	41	0.3413661924419922
-114	41	0.3757763902537939
-113	41	0.2620579262632338
-112	41	0.1822248194778961
-111	41	0.12854803109012314
-110	41	0.32373239358237993
-109	41	0.2863571746376861
-108	41	0.22117251191048845
-107	41	0.05520618143524835
-106	41	0.16549210891850227
-105	41	0.5473838546743166
-104	41	0.40728843234055956
-103	41	0.30889342660382746
-102	41	0.2884719042293563
-101	41	0.2671908681438288
-100	41	0.25503808728082267
-99	41	0.20362902671408198
-98	41	0.15006542970494574
-97	41	0.11924604178578246
-96	41	0.16211819772612718
-95	41	0.21666783736469666
-94	41	0.16661995410053118
-93	41	0.1824674766525244
-92	41	0.1964489501925198
-91	41	0.22630010381020588
-90	41	0.2835619686320894
-89	41	0.2858402280588352
-88	41	0.36726126902855855
-87	41	0.4521088324536574
-86	41	0.4828884322283222
-85	41	0.4926566368243112
-84	41	0.45019462426064805
-83	41	0.523013195278885
-82	41	0.5667213231438022
-81	41	0.7079115274036402
-80	41	0.5517668171551439
-79	41	0.3216140256295884
-78	41	0.3526604510239648
-77	41	0.5171320510900727
-76	41	0.4139994782833333
-75	41	0.5789843772140573
-74	41	0.5324695670733743
-73	41	0.598282094951498
-72	41	0.5580270430309624
-71	41	0.5060782610541875
-70	41	-1
-69	41	-1
-68	41	-1
-67	41	-1
-126	42	-1
-125	42	0.025068464322595616
-124	42	0.21534872101318162
-123	42	0.1307929747268587
-122	42	0.11659348946610278
-121	42	0.1777557709411299
-120	42	0.3035124775677266
-119	42	0.35635193782948094
-118	42	0.4360284922023561
-117	42	0.35876139337820145
-116	42	0.4114891026407861
-115	42	0.394502352167729
-114	42	0.5038386580452161
-113	42	0.3954805943005681
-112	42	0.13171912937104893
-111	42	0.024998686355219835
-110	42	0.04429405365525752
-109	42	0.23028440853763418
-108	42	0.37657234020603225
-107	42	0.40961558049116376
-106	42	0.3717684876212011
-105	42	0.4714023412900581
-104	42	0.355749877918487
-103	42	0.3314708883877075
-102	42	0.3358779351355972
-101	42	0.2521844149632231
-100	42	0.21725612949273296
-99	42	0.18922245416904274
-98	42	0.19974944879764323
-97	42	0.19926908224538697
-96	42	0.2905266055390821
-95	42	0.2691947446352178
-94	42	0.305132390046903
-93	42	0.37900302732222135
-92	42	0.4249314907824599
-91	42	0.4420410476347519
-90	42	0.5023096110629374
-89	42	0.4544436501572679
-88	42	0.48474652174079774
-87	42	0.5872122175605266
-86	42	0.5409099101567983
-85	42	0.6146729585684199
-84	42	0.5198094733383422
-83	42	0.5538124365917366
-82	42	0.5727111505105817
-81	42	0.5479438255749102
-80	42	0.5326754290997993
-79	42	0.4506687335800248
-78	42	0.42909848987436616
-77	42	0.4753045537409788
-76	42	0.35321088174886756
-75	42	0.31609265830167843
-74	42	0.45725903082851654
-73	42	0.4042812193130194
-72	42	0.5401246227538615
-71	42	0.5380543110978339
-70	42	-1
-69	42	-1
-68	42	-1
-67	42	-1
-126	43	-1
-125	43	0.025342387084772038
-124	43	0.10710930151229556
-123	43	0.09281223521920472
-122	43	0.06411669617729837
-121	43	0.1760130240233783
-120	43	0.24796658169986663
-119	43	0.3520660606659772
-118	43	0.3758906852998145
-117	43	0.37325584777695664
-116	43	0.299935772170129
-115	43	0.08659060964248004
-114	43	0.2180569150046106
-113	43	0.47483596275852125
-112	43	0.14617655479376523
-111	43	0.008901099898079122
-110	43	-1
-109	43	0.4806771691530204
-108	43	0.4120411233949707
-107	43	0.45763614836170396
-106	43	0.37728345741953023
-105	43	0.2859799822795913
-104	43	0.3344281557895725
-103	43	0.199035226350489
-102	43	0.19591900278601188
-101	43	0.17164627984122527
-100	43	0.15961640824170165
-99	43	0.16982000026749905
-98	43	0.220126955420349
-97	43	0.2867935628506307
-96	43	0.38923926171386264
-95	43	0.3687438778026955
-94	43	0.39660633503207693
-93	43	0.5067090350233879
-92	43	0.4661077308439585
-91	43	0.5270278321531419
-90	43	0.5326426932028212
-89	43	0.5756416680080589
-88	43	0.5052521940767294
-87	43	0.5646125701916088
-86	43	0.566138904770995
-85	43	0.6306998925420799
-84	43	0.6293922337545071
-83	43	0.5697375151602276
-82	43	0.5000820735702808
-81	43	0.40476262406086555
-80	43	0.4890572781860048
-79	43	0.6203627380566119
-78	43	0.5914956629145405
-77	43	0.5976452414585731
-76	43	0.3381733201130193
-75	43	0.15284205107417234
-74	43	0.43083901075112324
-73	43	0.22174019912965537
-72	43	0.3102118508249493
-71	43	0.41261026034671805
-70	43	0.40100220480942705
-69	43	-1
-68	43	-1
-67	43	-1
-126	44	-1
-125	44	0.03191207007128101
-124	44	0.11309837127688797
-123	44	0.12482704456487305
-122	44	0.11660764072671073
-121	44	0.15098515876021487
-120	44	0.15602504651537133
-119	44	0.07244379176340514
-118	44	0.4176424224301876
-117	44	0.3452910394273949
-116	44	0.024062024423410953
-115	44	0.02792268005608501
-114	44	0.03875261548125463
-113	44	0.08019887899194389
-112	44	0.04504889667400481
-111	44	0.008471409917311929
-110	44	0.02394676600670786
-109	44	0.4313259338358886
-108	44	0.09558610677308513
-107	44	0.3528664065815241
-106	44	0.35209458766191526
-105	44	0.35034723901235987
-104	44	0.3658756520406108
-103	44	0.24740609637803487
-102	44	0.1867765027717484
-101	44	0.1705507216067302
-100	44	0.21708266665120285
-99	44	0.23354848611909115
-98	44	0.3087777285907935
-97	44	0.3735235058237628
-96	44	0.38965425935641035
-95	44	0.39441892239600207
-94	44	0.4454388466788076
-93	44	0.5043672024847107
-92	44	0.5056912292207725
-91	44	0.5534124974617989
-90	44	0.5579831769290119
-89	44	0.5258544840743135
-88	44	0.42484366504742443
-87	44	0.512070987886128
-86	44	0.41251167853124693
-85	44	0.3680298611240366
-84	44	0.40558775572698147
-83	44	-1
-82	44	0.3059079408587673
-81	44	0.25939686261033984
-80	44	0.3759971237305603
-79	44	0.31919339311032824
-78	44	0.38135075232235466
-77	44	0.46305861586828645
-76	44	0.42748732255623956
-75	44	0.2650032965048257
-74	44	0.3529223381997894
-73	44	0.19723207702625614
-72	44	0.10609218784007335
-71	44	0.2078319698208701
-70	44	0.31366215824775784
-69	44	0.3168750275332276
-68	44	0.21217660324289278
-67	44	-1
-126	45	-1
-125	45	0.03813808974069147
-124	45	0.07323456944392093
-123	45	0.16649603470079902
-122	45	0.13547543325258166
-121	45	0.3752548606493661
-120	45	0.410076876045152
-119	45	0.28011334476969685
-118	45	0.09036294476041859
-117	45	0.1656660300625901
-116	45	0.024428147371770452
-115	45	0.029905088346235793
-114	45	0.01953254635613457
-113	45	0.09012593686629733
-112	45	0.10142114011272559
-111	45	0.05298865177395358
-110	45	0.1846732213909071
-109	45	0.3812592788730845
-108	45	0.38848362368047445
-107	45	0.38213688150549957
-106	45	0.32210179984767523
-105	45	0.32962000077256715
-104	45	0.2975871773304474
-103	45	0.30052745012522414
-102	45	0.2878780657050606
-101	45	0.30389325216826213
-100	45	0.3511966887733738
-99	45	0.36514638978707353
-98	45	0.403093186846118
-97	45	0.3614114110041437
-96	45	0.47865745784060737
-95	45	0.4274222248868203
-94	45	0.541328649044715
-93	45	0.5315921515032277
-92	45	0.4707082467429887
-91	45	0.29909771450126343
-90	45	0.2757934877451299
-89	45	0.27106819195993276
-88	45	0.3196146292795287
-87	45	0.24109384848536147
-86	45	0.3483394061539932
-85	45	0.31406098435719837
-84	45	0.27265763199557935
-83	45	0.1994052822830426
-82	45	0.20228871620755196
-81	45	0.2788378326329566
-80	45	0.19517129619280582
-79	45	0.11350921613707624
-78	45	0.19970793032716158
-77	45	0.3069140459164915
-76	45	0.31969096939128155
-75	45	0.3372783206896387
-74	45	0.48597346315953593
-73	45	0.31450514500739685
-72	45	0.11811516619500476
-71	45	0.07272865953890835
-70	45	0.13138772985626979
-69	45	0.2455180394901543
-68	45	0.23001383231944025
-67	45	-1
-126	46	-1
-125	46	0.034197580031551794
-124	46	0.06885830379230401
-123	46	0.11258481052509593
-122	46	0.022252116539419116
-121	46	0.3475807751243099
-120	46	0.3973151981452402
-119	46	0.37633437829434185
-118	46	0.3934538681530884
-117	46	0.31119317948521774
-116	46	0.09386968886961732
-115	46	0.05557754680368105
-114	46	0.040196821306990975
-113	46	0.0698988563667625
-112	46	0.12660914938390574
-111	46	0.05680873453591301
-110	46	0.22327626094700087
-109	46	0.3579961216379883
-108	46	0.3467918867727054
-107	46	0.3237573476889906
-106	46	0.3088214637491562
-105	46	0.3065423625422024
-104	46	0.29582741709938065
-103	46	0.31363916829496574
-102	46	0.32772436786281456
-101	46	0.3612813091964394
-100	46	0.35494102066972594
-99	46	0.38039074876068907
-98	46	0.42214360826467284
-97	46	0.43658528304438604
-96	46	0.3927670690344884
-95	46	0.4104607278200034
-94	46	0.35345396916671334
-93	46	0.2822547213815072
-92	46	0.2760003505546911
-91	46	0.25803437587188555
-90	46	0.22639233486166324
-89	46	0.19623015281023176
-88	46	0.20318340697818957
-87	46	0.19902425514844466
-86	46	0.1789582913807225
-85	46	0.15106465087119106
-84	46	0.12260705503474821
-83	46	0.14827683382519796
-82	46	0.15658403533905552
-81	46	0.2327182476530466
-80	46	0.18216498761133362
-79	46	0.13011277890633483
-78	46	0.1378223351787338
-77	46	0.11908879724292663
-76	46	0.1154975196946171
-75	46	0.0731834453259546
-74	46	0.10698062137783144
-73	46	0.23319848326171497
-72	46	0.16596510521738178
-71	46	0.11437728794691397
-70	46	0.10515768086559696
-69	46	0.10484836405160784
-68	46	0.14184360341040703
-67	46	-1
-126	47	-1
-125	47	0.045279478979204944
-124	47	0.02427408756403492
-123	47	0.13732995922884328
-122	47	0.03627507394337644
-121	47	0.15965655180451022
-120	47	0.4068414470501075
-119	47	0.42137113462712456
-118	47	0.3333416607219836
-117	47	0.18425711072786208
-116	47	0.06916785443412868
-115	47	0.16522023261754268
-114	47	0.02433058691628505
-113	47	0.08876250546338738
-112	47	0.31989958123305273
-111	47	0.3056961115459789
-110	47	0.24665175842741238
-109	47	0.3380126336244241
-108	47	0.317863464559697
-107	47	0.318280127056434
-106	47	0.30780025341325506
-105	47	0.3438287736749514
-104	47	0.3176166452495958
-103	47	0.31613561715162714
-102	47	0.31023601927003247
-101	47	0.351277686735611
-100	47	0.35629198437244397
-99	47	0.36834216158120736
-98	47	0.4015106400550636
-97	47	0.43501723357913624
-96	47	0.3192572094032087
-95	47	0.2939330281537132
-94	47	0.26977746230765437
-93	47	0.18763541788354568
-92	47	0.15402458391038146
-91	47	0.0630484864464501
-90	47	0.08747671425499598
-89	47	0.2040124856581697
-88	47	0.15717695725823583
-87	47	-1
-86	47	0.04397283032788181
-85	47	0.046968351963644066
-84	47	0.0570379980521206
-83	47	0.08126074731189181
-82	47	0.08710934266599461
-81	47	0.08774386723367733
-80	47	0.11055683106041765
-79	47	0.07660868640479133
-78	47	0.0677286908718383
-77	47	0.06379219926022485
-76	47	0.05902536629831923
-75	47	0.0420157053739342
-74	47	0.06164563167046512
-73	47	0.07470508464240289
-72	47	0.02095866045457815
-71	47	0.028564959290106173
-70	47	0.07842517326876441
-69	47	0.10098183372839326
-68	47	0.07745216887944183
-67	47	-1
-126	48	-1
-125	48	0.04046388823702884
-124	48	0.06721092121900624
-123	48	0.08457364814541324
-122	48	0.017277259111265292
-121	48	0.016956053554805083
-120	48	0.22518420255401725
-119	48	0.1592649462986316
-118	48	0.14811405223919613
-117	48	0.08404300860851206
-116	48	0.06149164201108026
-115	48	0.0486426715035981
-114	48	0.026279457747637472
-113	48	0.15582912684851427
-112	48	0.3105723665818121
-111	48	0.3085291041298018
-110	48	0.21553913169623293
-109	48	0.29053362037414887
-108	48	0.2833245398478641
-107	48	0.2698783075765737
-106	48	0.29578322363846027
-105	48	0.311840340109134
-104	48	0.2884754397062299
-103	48	0.23714868653760554
-102	48	0.29832044271652947
-101	48	0.3150880871545556
-100	48	0.28485487755979516
-99	48	0.2550419875291197
-98	48	0.3691715021483634
-97	48	0.3451482173854363
-96	48	0.26085305819217225
-95	48	0.24412094623203745
-94	48	0.19593391164880705
-93	48	0.18331604722087666
-92	48	0.1438740895094825
-91	48	0.05855025619580631
-90	48	0.07263828040390859
-89	48	0.08194269216462564
-88	48	0.037281692487027465
-87	48	0.027109876728771024
-86	48	0.03634092547373753
-85	48	0.029457946858789594
-84	48	0.05394579328291194
-83	48	0.06494016298922511
-82	48	0.07022063152783015
-81	48	0.08057046883509872
-80	48	0.06511371936188945
-79	48	0.057332724009170916
-78	48	0.0598891356759827
-77	48	0.048778488063603416
-76	48	0.04620855085947162
-75	48	0.033790215464867976
-74	48	0.02270221267539543
-73	48	0.07158831859734725
-72	48	0.06526255545577862
-71	48	0.029930251962587175
-70	48	0.04117271487304972
-69	48	0.06307609683727275
-68	48	0.04607134629743443
-67	48	-1
-126	49	-1
-125	49	0.058777415261493875
-124	49	0.030936398174010372
-123	49	0.02808329078446152
-122	49	0.026336632394676693
-121	49	0.020348067698209075
-120	49	0.06950875671214493
-119	49	0.031021802387980798
-118	49	0.02299965384127224
-117	49	0.015951199943656843
-116	49	0.039368869677178224
-115	49	0.016194155482603348
-114	49	0.1168126609729277
-113	49	0.1924366328903917
-112	49	0.22461922773774282
-111	49	0.20439069750562752
-110	49	0.1609744616043938
-109	49	0.19345025785130737
-108	49	0.24451122359581004
-107	49	0.17994473619403295
-106	49	0.20035034892257275
-105	49	0.22320296995022365
-104	49	0.2345325365353655
-103	49	0.18642907202056336
-102	49	0.21961795898790706
-101	49	0.2110546037567528
-100	49	0.20386421075108588
-99	49	0.22569711794098316
-98	49	0.2853090647475824
-97	49	0.203828622154514
-96	49	0.1849402621322274
-95	49	0.22967596980328625
-94	49	0.17874280500058595
-93	49	0.17565131106799742
-92	49	0.13197795807878446
-91	49	0.07643786114124632
-90	49	0.04935838109578645
-89	49	0.05366881018202375
-88	49	0.04032570253339365
-87	49	0.04301862569653804
-86	49	0.061827755495024284
-85	49	0.05392502937111442
-84	49	0.06493740382076553
-83	49	0.0792532605187218
-82	49	0.07534550167154166
-81	49	0.060003140775487206
-80	49	0.05448019277140888
-79	49	0.05689430617061369
-78	49	0.05897259603239058
-77	49	0.05678573523000756
-76	49	0.047847157406445254
-75	49	0.033418574179589315
-74	49	0.030663847513573
-73	49	0.03731501201828309
-72	49	0.033634809744110976
-71	49	0.02831154229379682
-70	49	0.02754616579871333
-69	49	0.02960776409427676
-68	49	0.023612158374024833
-67	49	-1
-126	50	-1
-125	50	-1
-124	50	-1
-123	50	-1
-122	50	0.0425747456397422
-121	50	0.0644149108456552
-120	50	0.0723647392487598
-119	50	0.014543684511253525
-118	50	-1
-117	50	-1
-116	50	-1
-115	50	0.010686858043214563
-114	50	0.12884807896871076
-113	50	0.20457248461810348
-112	50	0.24736901128331543
-111	50	0.22057859856128537
-110	50	0.20329036918328705
-109	50	0.19918660649122907
-108	50	0.15663448603285543
-107	50	0.1817051511430393
-106	50	0.2069959791900709
-105	50	0.1720292243640748
-104	50	0.13922779947336358
-103	50	0.12506524030439894
-102	50	0.156792544296579
-101	50	0.10135057087195427
-100	50	0.14443609938880209
-99	50	0.19303903886658222
-98	50	0.17583171391968688
-97	50	0.19918742021209682
-96	50	0.18099563331193652
-95	50	0.20837672320592554
-94	50	0.17319555760783648
-93	50	0.15871560988799926
-92	50	0.14428881591174103
-91	50	0.07899666720509423
-90	50	0.045835178312898496
-89	50	0.044270903764225975
-88	50	0.05234765485178261
-87	50	0.06623960974321307
-86	50	0.09501196590565683
-85	50	0.11004808716203811
-84	50	0.09560728222187324
-83	50	0.08960361224722861
-82	50	0.06588783914740011
-81	50	0.03549010174036187
-80	50	0.03882296398854917
-79	50	0.04911156178568519
-78	50	0.04826592809494756
-77	50	0.04918746230110721
-76	50	0.039839102131041415
-75	50	0.029144073207941133
-74	50	0.022134772378422856
-73	50	0.02430149125105094
-72	50	0.018700295100081588
-71	50	0.017772899297740185
-70	50	0.013838194130790384
-69	50	0.01254324341842453
-68	50	0.004201369258392572
-67	50	-1
-126	51	-1
-125	51	-1
-124	51	-1
-123	51	0.015053103704422161
-122	51	0.03361543289903398
-121	51	0.02135518382749417
-120	51	-1
-119	51	-1
-118	51	-1
-117	51	-1
-116	51	-1
-115	51	0.04307452925546318
-114	51	0.08912278739241464
-113	51	0.10316928377692189
-112	51	0.13670637780386466
-111	51	0.15982931316253363
-110	51	0.16767572419052776
-109	51	0.13939826931859856
-108	51	0.15458131863373087
-107	51	0.1440991160653098
-106	51	0.10617537443085136
-105	51	0.12824870340126904
-104	51	0.10251999064314533
-103	51	0.09785037394215118
-102	51	0.10780318093775625
-101	51	0.1297668165939571
-100	51	0.1669084695902691
-99	51	0.14485788739169445
-98	51	0.1741829470856026
-97	51	0.17996588358348078
-96	51	0.16600974762774645
-95	51	0.15361804148236746
-94	51	0.14396680692283784
-93	51	0.12548483967875046
-92	51	0.09644165476405041
-91	51	0.07842188097283978
-90	51	0.07214676494045293
-89	51	0.06282953941434732
-88	51	0.06456783425010992
-87	51	0.08531633211671151
-86	51	0.09321406367805386
-85	51	0.07802364410954478
-84	51	0.05471267375863374
-83	51	0.0431624849987752
-82	51	0.033043828595965795
-81	51	0.030529297365125063
-80	51	0.03242133587338952
-79	51	0.04282626675996085
-78	51	0.0342616423113152
-77	51	0.036411257145427915
-76	51	0.03093167578704345
-75	51	0.024479608201819984
-74	51	0.022752191972278867
-73	51	0.01986975602497169
-72	51	0.008215019098589953
-71	51	0.004115977016407325
-70	51	0.016033080839801088
-69	51	0.012444494182223154
-68	51	-1
-67	51	-1
-126	52	-1
-125	52	-1
-124	52	-1
-123	52	0.025165217604392668
-122	52	0.004430191494708897
-121	52	-1
-120	52	-1
-119	52	-1
-118	52	-1
-117	52	-1
-116	52	0.02648589779647195
-115	52	0.048078688117346405
-114	52	0.07277050536835974
-113	52	0.08418355784390907
-112	52	0.09002783205961076
-111	52	0.12110864885204095
-110	52	0.13487520655181853
-109	52	0.12701171673871525
-108	52	0.10495741200099853
-107	52	0.12257427237220302
-106	52	0.10136149530843153
-105	52	0.07832177459988081
-104	52	0.07032079401946963
-103	52	0.06425785336506783
-102	52	0.0613915356381213
-101	52	0.12563064536389082
-100	52	0.17564996421966458
-99	52	0.1698094218962184
-98	52	0.13231988919927715
-97	52	0.12366890464846932
-96	52	0.12352620419698516
-95	52	0.13951482781806734
-94	52	0.14846269889512606
-93	52	0.13258367505712648
-92	52	0.10205937786643698
-91	52	0.08007620355629691
-90	52	0.0746905873165983
-89	52	0.07927917799601501
-88	52	0.07704227803682265
-87	52	0.08396736062715245
-86	52	0.07385493339788228
-85	52	0.054410325014144244
-84	52	0.046637773652223366
-83	52	0.04053814541042256
-82	52	0.06200069456220274
-81	52	0.05902255101117911
-80	52	0.04889067865910399
-79	52	0.039793984582514895
-78	52	0.030300869081946086
-77	52	0.02713814557877861
-76	52	0.02834188753498415
-75	52	0.026586032228771168
-74	52	0.021965795290090087
-73	52	0.01811948639809451
-72	52	0.004104670505246769
-71	52	-1
-70	52	-1
-69	52	-1
-68	52	-1
-67	52	-1
-126	53	-1
-125	53	-1
-124	53	-1
-123	53	-1
-122	53	-1
-121	53	-1
-120	53	-1
-119	53	-1
-118	53	-1
-117	53	-1
-116	53	-1
-115	53	-1
-114	53	-1
-113	53	-1
-112	53	-1
-111	53	-1
-110	53	-1
-109	53	-1
-108	53	-1
-107	53	-1
-106	53	-1
-105	53	-1
-104	53	-1
-103	53	-1
-102	53	-1
-101	53	-1
-100	53	-1
-99	53	-1
-98	53	-1
-97	53	-1
-96	53	-1
-95	53	-1
-94	53	-1
-93	53	-1
-92	53	-1
-91	53	-1
-90	53	-1
-89	53	-1
-88	53	-1
-87	53	-1
-86	53	-1
-85	53	-1
-84	53	-1
-83	53	-1
-82	53	-1
-81	53	-1
-80	53	-1
-79	53	-1
-78	53	-1
-77	53	-1
-76	53	-1
-75	53	-1
-74	53	-1
-73	53	-1
-72	53	-1
-71	53	-1
-70	53	-1
-69	53	-1
-68	53	-1
-67	53	-1
