# Supplementary material for: The impacts of climate change on the abundance and distribution of the Spotted Wing Drosophila (Drosophila suzukii) in the United States and Canada
Source: PeerJ. 2017 Apr 6;5:e3192. doi: 10.7717/peerj.3192 (PMC5385127; doi:10.7717/peerj.3192)
Supplement: Supplemental Information 2 — Raw data used to create consensus maps (shown in Figs. 3 and 4A) coefficient of variance maps (shown in Fig. 4B) and in scatter plots shown in Fig. 5. [file peerj-05-3192-s002.zip › model_gfdl-ems2g_rcp85_year90_norm__mean.txt]

-126	24	-1
-125	24	-1
-124	24	-1
-123	24	-1
-122	24	-1
-121	24	-1
-120	24	-1
-119	24	-1
-118	24	-1
-117	24	-1
-116	24	-1
-115	24	-1
-114	24	-1
-113	24	-1
-112	24	-1
-111	24	-1
-110	24	-1
-109	24	-1
-108	24	-1
-107	24	-1
-106	24	-1
-105	24	-1
-104	24	-1
-103	24	-1
-102	24	-1
-101	24	-1
-100	24	-1
-99	24	-1
-98	24	-1
-97	24	-1
-96	24	-1
-95	24	-1
-94	24	-1
-93	24	-1
-92	24	-1
-91	24	-1
-90	24	-1
-89	24	-1
-88	24	-1
-87	24	-1
-86	24	-1
-85	24	-1
-84	24	-1
-83	24	-1
-82	24	-1
-81	24	-1
-80	24	-1
-79	24	-1
-78	24	-1
-77	24	-1
-76	24	-1
-75	24	-1
-74	24	-1
-73	24	-1
-72	24	-1
-71	24	-1
-70	24	-1
-69	24	-1
-68	24	-1
-67	24	-1
-126	25	-1
-125	25	-1
-124	25	-1
-123	25	-1
-122	25	-1
-121	25	-1
-120	25	-1
-119	25	-1
-118	25	-1
-117	25	-1
-116	25	-1
-115	25	-1
-114	25	-1
-113	25	0.003930720740631898
-112	25	0.0034509621407480826
-111	25	0.0037950538304413347
-110	25	0.003640138212827664
-109	25	0.0036013789108056238
-108	25	0.0035641348131579976
-107	25	0.017741359663968823
-106	25	0.02856506310966516
-105	25	0.01091545748836917
-104	25	0.005368284920527063
-103	25	0.005247367870203478
-102	25	0.012523912403603305
-101	25	0.018310122491179314
-100	25	0.0026929858290043224
-99	25	0.002756306406873341
-98	25	0.002970698472739462
-97	25	-1
-96	25	-1
-95	25	-1
-94	25	-1
-93	25	-1
-92	25	-1
-91	25	-1
-90	25	-1
-89	25	-1
-88	25	-1
-87	25	-1
-86	25	-1
-85	25	-1
-84	25	-1
-83	25	-1
-82	25	0.003923967792740992
-81	25	0.003943974102351307
-80	25	-1
-79	25	-1
-78	25	-1
-77	25	-1
-76	25	-1
-75	25	-1
-74	25	-1
-73	25	-1
-72	25	-1
-71	25	-1
-70	25	-1
-69	25	-1
-68	25	-1
-67	25	-1
-126	26	-1
-125	26	-1
-124	26	-1
-123	26	-1
-122	26	-1
-121	26	-1
-120	26	-1
-119	26	-1
-118	26	-1
-117	26	-1
-116	26	-1
-115	26	-1
-114	26	0.0038757244337087327
-113	26	0.003199138914965889
-112	26	0.0034771976238976536
-111	26	-1
-110	26	0.00361307965569693
-109	26	0.003566594681988064
-108	26	0.018490263455692945
-107	26	0.0239324660315965
-106	26	0.0331161010386913
-105	26	0.01120521694219224
-104	26	0.005284172371520257
-103	26	0.00977241349702903
-102	26	0.010026256995310442
-101	26	0.004930353443867804
-100	26	0.002622164054170614
-99	26	0.0026714081963390606
-98	26	0.0029077894318610253
-97	26	-1
-96	26	-1
-95	26	-1
-94	26	-1
-93	26	-1
-92	26	-1
-91	26	-1
-90	26	-1
-89	26	-1
-88	26	-1
-87	26	-1
-86	26	-1
-85	26	-1
-84	26	-1
-83	26	0.003710520391330524
-82	26	0.0037650583956959963
-81	26	0.0038998461132248624
-80	26	-1
-79	26	-1
-78	26	-1
-77	26	-1
-76	26	-1
-75	26	-1
-74	26	-1
-73	26	-1
-72	26	-1
-71	26	-1
-70	26	-1
-69	26	-1
-68	26	-1
-67	26	-1
-126	27	-1
-125	27	-1
-124	27	-1
-123	27	-1
-122	27	-1
-121	27	-1
-120	27	-1
-119	27	-1
-118	27	-1
-117	27	-1
-116	27	-1
-115	27	0.003274319240654392
-114	27	0.003489422143140609
-113	27	0.0031151666626604165
-112	27	0.00392071290927003
-111	27	0.0037280200665436606
-110	27	0.003598778745274222
-109	27	0.012329274113285096
-108	27	0.022598618526441298
-107	27	0.03226141353416089
-106	27	0.017759411172873874
-105	27	0.018601191380881506
-104	27	0.010497373318392044
-103	27	0.02569702440984894
-102	27	0.00844156834128239
-101	27	0.004418579136739432
-100	27	0.004183797283612681
-99	27	0.005250912700190532
-98	27	0.002704078621523179
-97	27	0.011396113987141528
-96	27	-1
-95	27	-1
-94	27	-1
-93	27	-1
-92	27	-1
-91	27	-1
-90	27	-1
-89	27	-1
-88	27	-1
-87	27	-1
-86	27	-1
-85	27	-1
-84	27	-1
-83	27	0.0035713273573797517
-82	27	0.0035667910973699326
-81	27	0.0037199389765467873
-80	27	-1
-79	27	-1
-78	27	-1
-77	27	-1
-76	27	-1
-75	27	-1
-74	27	-1
-73	27	-1
-72	27	-1
-71	27	-1
-70	27	-1
-69	27	-1
-68	27	-1
-67	27	-1
-126	28	-1
-125	28	-1
-124	28	-1
-123	28	-1
-122	28	-1
-121	28	-1
-120	28	-1
-119	28	-1
-118	28	-1
-117	28	-1
-116	28	0.002695679525669947
-115	28	0.0028804035157605104
-114	28	0.00518741441316649
-113	28	0.00340854577137792
-112	28	0.0036353681249822875
-111	28	0.0034310306560451464
-110	28	0.010443312322811111
-109	28	0.02377037657598792
-108	28	0.025110490667136064
-107	28	0.032223159300263655
-106	28	0.01889244733285215
-105	28	0.018875705259826216
-104	28	0.011585795127345913
-103	28	0.036640728300753475
-102	28	0.012048400117213217
-101	28	0.006819701061400663
-100	28	0.008493225586713789
-99	28	0.009785788449222928
-98	28	0.012379219738960216
-97	28	0.013527969129487961
-96	28	0.016596538581078447
-95	28	-1
-94	28	-1
-93	28	-1
-92	28	-1
-91	28	-1
-90	28	-1
-89	28	-1
-88	28	-1
-87	28	-1
-86	28	-1
-85	28	-1
-84	28	-1
-83	28	0.0033100013683604935
-82	28	0.0033412968858715325
-81	28	0.003465515585233192
-80	28	-1
-79	28	-1
-78	28	-1
-77	28	-1
-76	28	-1
-75	28	-1
-74	28	-1
-73	28	-1
-72	28	-1
-71	28	-1
-70	28	-1
-69	28	-1
-68	28	-1
-67	28	-1
-126	29	-1
-125	29	-1
-124	29	-1
-123	29	-1
-122	29	-1
-121	29	-1
-120	29	-1
-119	29	-1
-118	29	-1
-117	29	-1
-116	29	0.0068678508892987
-115	29	0.00799229153804187
-114	29	0.007149192541041695
-113	29	0.0033181385770379005
-112	29	0.0074383440424923165
-111	29	0.010920508169617215
-110	29	0.013854486319060699
-109	29	0.019971422497249484
-108	29	0.028980996063555153
-107	29	0.033825628222907515
-106	29	0.01942136589688361
-105	29	0.011352528478593575
-104	29	0.010948754572152582
-103	29	0.014661940600808464
-102	29	0.011102052101144195
-101	29	0.0130971647252565
-100	29	0.016037222398424488
-99	29	0.01551485101378864
-98	29	0.015603986184703225
-97	29	0.016305002035705136
-96	29	0.016795759896973586
-95	29	0.01772078281443975
-94	29	0.018903764600093135
-93	29	0.019706822918532416
-92	29	0.018272803568624308
-91	29	0.017556822736146706
-90	29	0.017074015021287216
-89	29	-1
-88	29	-1
-87	29	-1
-86	29	0.017807766769267205
-85	29	0.0174262532727713
-84	29	0.018235297583800856
-83	29	0.012464333071103211
-82	29	0.0029837834784172696
-81	29	0.0031828364382708078
-80	29	-1
-79	29	-1
-78	29	-1
-77	29	-1
-76	29	-1
-75	29	-1
-74	29	-1
-73	29	-1
-72	29	-1
-71	29	-1
-70	29	-1
-69	29	-1
-68	29	-1
-67	29	-1
-126	30	-1
-125	30	-1
-124	30	-1
-123	30	-1
-122	30	-1
-121	30	-1
-120	30	-1
-119	30	-1
-118	30	-1
-117	30	0.0035788472605712864
-116	30	0.003462747063660189
-115	30	0.009655031923579077
-114	30	0.0034282714875855658
-113	30	0.007231294170662706
-112	30	0.012966034075075758
-111	30	0.019372262051416497
-110	30	0.02298658567119859
-109	30	0.024058639531663425
-108	30	0.026913022685883074
-107	30	0.02953956399713533
-106	30	0.02517689777243445
-105	30	0.029761045722975558
-104	30	0.030067266656421888
-103	30	0.019710938288438232
-102	30	0.01724106162700962
-101	30	0.02059985818809429
-100	30	0.02556121720295704
-99	30	0.02131163011953185
-98	30	0.018115484200861103
-97	30	0.016998628927103424
-96	30	0.01806937335168913
-95	30	0.021362885181086096
-94	30	0.021098753258040146
-93	30	0.016971879022715623
-92	30	0.016883772694277495
-91	30	0.01686478587403021
-90	30	0.016493186677761954
-89	30	0.016489351901258806
-88	30	0.01674833961192249
-87	30	0.01949020481167179
-86	30	0.01699180115430514
-85	30	0.01710936979002354
-84	30	0.017940113324192847
-83	30	0.01832564865946034
-82	30	0.014826368334772622
-81	30	-1
-80	30	-1
-79	30	-1
-78	30	-1
-77	30	-1
-76	30	-1
-75	30	-1
-74	30	-1
-73	30	-1
-72	30	-1
-71	30	-1
-70	30	-1
-69	30	-1
-68	30	-1
-67	30	-1
-126	31	-1
-125	31	-1
-124	31	-1
-123	31	-1
-122	31	-1
-121	31	-1
-120	31	-1
-119	31	-1
-118	31	-1
-117	31	0.003140410715787223
-116	31	0.007504835325811497
-115	31	0.012631847332496728
-114	31	0.01306424176600998
-113	31	0.01449339749693849
-112	31	0.022227486985844154
-111	31	0.027455970920047992
-110	31	0.029233997781628558
-109	31	0.03334618762888006
-108	31	0.029217536302005298
-107	31	0.02606020580403712
-106	31	0.028955368532778032
-105	31	0.026034952397796893
-104	31	0.016907810195772824
-103	31	0.01706035947569065
-102	31	0.021516650365748822
-101	31	0.021926036140243202
-100	31	0.01975807798008666
-99	31	0.023382035306693732
-98	31	0.019284997503186373
-97	31	0.01798744007810972
-96	31	0.018510653242953572
-95	31	0.01831002896004509
-94	31	0.021777508699096965
-93	31	0.01774061141489504
-92	31	0.017142853936075397
-91	31	0.017894096006155095
-90	31	0.0180587108023877
-89	31	0.018299459941877882
-88	31	0.017754547553894277
-87	31	0.02024163394401993
-86	31	0.018181891306159482
-85	31	0.018209950646426405
-84	31	0.01863916502137607
-83	31	0.019704578171311063
-82	31	0.01946859911966626
-81	31	-1
-80	31	-1
-79	31	-1
-78	31	-1
-77	31	-1
-76	31	-1
-75	31	-1
-74	31	-1
-73	31	-1
-72	31	-1
-71	31	-1
-70	31	-1
-69	31	-1
-68	31	-1
-67	31	-1
-126	32	-1
-125	32	-1
-124	32	-1
-123	32	-1
-122	32	-1
-121	32	-1
-120	32	-1
-119	32	-1
-118	32	0.00546017925990123
-117	32	0.004577600771145496
-116	32	0.013077242593666988
-115	32	0.012059810915588432
-114	32	0.01098186459366755
-113	32	0.011594399991694437
-112	32	0.01209423037298252
-111	32	0.026607362939242082
-110	32	0.032196409395875855
-109	32	0.038483946362887524
-108	32	0.03432957397410141
-107	32	0.03224775798856432
-106	32	0.053741493226428495
-105	32	0.03371694504494031
-104	32	0.022301283050746155
-103	32	0.021460438154080757
-102	32	0.020490333229919076
-101	32	0.02110558103083843
-100	32	0.02217987963852461
-99	32	0.022022934395298302
-98	32	0.019891733970891428
-97	32	0.018934723405520975
-96	32	0.022663061477920996
-95	32	0.021663868371015933
-94	32	0.023474163473903457
-93	32	0.021189291395968077
-92	32	0.01987199890157036
-91	32	0.02104160573502985
-90	32	0.02457231252081652
-89	32	0.023566572234515852
-88	32	0.018566771923487414
-87	32	0.01896998464312307
-86	32	0.024645079743242072
-85	32	0.02043608517206969
-84	32	0.019323906455023167
-83	32	0.02057086353648514
-82	32	0.019299681891259392
-81	32	0.021884040660977044
-80	32	0.020246965218670646
-79	32	-1
-78	32	-1
-77	32	-1
-76	32	-1
-75	32	-1
-74	32	-1
-73	32	-1
-72	32	-1
-71	32	-1
-70	32	-1
-69	32	-1
-68	32	-1
-67	32	-1
-126	33	-1
-125	33	-1
-124	33	-1
-123	33	-1
-122	33	-1
-121	33	-1
-120	33	-1
-119	33	0.005136842128892076
-118	33	0.0051491695323826765
-117	33	0.014950390618752413
-116	33	0.010999635509169933
-115	33	0.009901205868854197
-114	33	0.009987067450070976
-113	33	0.010590062672407108
-112	33	0.01491774825290856
-111	33	0.03289695759120665
-110	33	0.07058139981875537
-109	33	0.04239120949505627
-108	33	0.07166907337863544
-107	33	0.032827089833942016
-106	33	0.07628249657418838
-105	33	0.02948793481104419
-104	33	0.031270357635933235
-103	33	0.027302018673116824
-102	33	0.025722651940626062
-101	33	0.02165825650296255
-100	33	0.018695657826446804
-99	33	0.018457059903043756
-98	33	0.02068020143239191
-97	33	0.020205811519612496
-96	33	0.02258187645341537
-95	33	0.020775696720433664
-94	33	0.025590305385700417
-93	33	0.025952551468546366
-92	33	0.01976752462464319
-91	33	0.020518766694722888
-90	33	0.027719074000617492
-89	33	0.02610650371547754
-88	33	0.02826566994901711
-87	33	0.030963669046815794
-86	33	0.03527320958727797
-85	33	0.03164214389446994
-84	33	0.02244027031620164
-83	33	0.020930210154170174
-82	33	0.022323543460691247
-81	33	0.020384643048247005
-80	33	0.020593217477564454
-79	33	0.031320209730474134
-78	33	-1
-77	33	-1
-76	33	-1
-75	33	-1
-74	33	-1
-73	33	-1
-72	33	-1
-71	33	-1
-70	33	-1
-69	33	-1
-68	33	-1
-67	33	-1
-126	34	-1
-125	34	-1
-124	34	-1
-123	34	-1
-122	34	-1
-121	34	0.002903758239976011
-120	34	0.003157929097227204
-119	34	0.00789392484417947
-118	34	0.012328245270808641
-117	34	0.018680599313836893
-116	34	0.012996151100295585
-115	34	0.012435993137433618
-114	34	0.021424054542867985
-113	34	0.030165567878490337
-112	34	0.039030168186750244
-111	34	0.06587463255124781
-110	34	0.06552155251955571
-109	34	0.04525354279568489
-108	34	0.07788075659579219
-107	34	0.04516141462847516
-106	34	0.07344289133917598
-105	34	0.03848693935918266
-104	34	0.03865725955460287
-103	34	0.03220782019425107
-102	34	0.021639830869520607
-101	34	0.020554027932324987
-100	34	0.017435232261656712
-99	34	0.018770015078154147
-98	34	0.0219430588066718
-97	34	0.02270692757987161
-96	34	0.0246946512443803
-95	34	0.02588446080283197
-94	34	0.02432464207739383
-93	34	0.02626560017479098
-92	34	0.02320741267909926
-91	34	0.02181389231030974
-90	34	0.026980271571389464
-89	34	0.027906416862466303
-88	34	0.029845223743776322
-87	34	0.031262313958390055
-86	34	0.03391504398722477
-85	34	0.03851827228914738
-84	34	0.04146852485594568
-83	34	0.032695959183761274
-82	34	0.030678118494032756
-81	34	0.030997807910807213
-80	34	0.030170431497469934
-79	34	0.03260214745613553
-78	34	0.033271269190367374
-77	34	0.030570183565139335
-76	34	-1
-75	34	-1
-74	34	-1
-73	34	-1
-72	34	-1
-71	34	-1
-70	34	-1
-69	34	-1
-68	34	-1
-67	34	-1
-126	35	-1
-125	35	-1
-124	35	-1
-123	35	-1
-122	35	0.0031558807653877187
-121	35	0.004586832294093312
-120	35	0.02162505295031336
-119	35	0.0211820894986329
-118	35	0.02194146877739001
-117	35	0.023169158445202023
-116	35	0.02041288945078237
-115	35	0.020248087592281323
-114	35	0.024744596870055417
-113	35	0.06672249228297994
-112	35	0.078299121359172
-111	35	0.04067257490370736
-110	35	0.06948147368029206
-109	35	0.0679005169185195
-108	35	0.08033089818789975
-107	35	0.08032734400479925
-106	35	0.06458680236413036
-105	35	0.047465647651194716
-104	35	0.031904779319368325
-103	35	0.026550402478500233
-102	35	0.023851655131627767
-101	35	0.015388303389184826
-100	35	0.014759306511534679
-99	35	0.014832728451899788
-98	35	0.017254343048069297
-97	35	0.02053953060652041
-96	35	0.020467231039765978
-95	35	0.02186898214836713
-94	35	0.022156309792700397
-93	35	0.022518930000083242
-92	35	0.02200254460803767
-91	35	0.019957392827116022
-90	35	0.021883853598708595
-89	35	0.02494821414925904
-88	35	0.029918458621872986
-87	35	0.029569774553489376
-86	35	0.03723605397008332
-85	35	0.03657834303422669
-84	35	0.056604013589325555
-83	35	0.059509932398502115
-82	35	0.04064414143890355
-81	35	0.03679673823263756
-80	35	0.035465790192643266
-79	35	0.03294512612533153
-78	35	0.033484707238664424
-77	35	0.033977616316020004
-76	35	0.031976704761585865
-75	35	-1
-74	35	-1
-73	35	-1
-72	35	-1
-71	35	-1
-70	35	-1
-69	35	-1
-68	35	-1
-67	35	-1
-126	36	-1
-125	36	-1
-124	36	-1
-123	36	0.002904394251688728
-122	36	0.0029951288049985285
-121	36	0.016690443839838406
-120	36	0.020974169787255015
-119	36	0.027981990018918542
-118	36	0.028472560817918543
-117	36	0.023096671816179144
-116	36	0.023717437954017664
-115	36	0.02174785932954825
-114	36	0.02488442591571891
-113	36	0.05039195624763191
-112	36	0.027051729357935886
-111	36	0.03721987308386272
-110	36	0.050515043220269465
-109	36	0.05019254786946832
-108	36	0.07520352140979104
-107	36	0.021254576127655782
-106	36	0.010598667536755632
-105	36	0.07479282619941754
-104	36	0.06434053488772101
-103	36	0.03142664816121999
-102	36	0.017369760467700564
-101	36	0.014522672741950312
-100	36	0.01383316122045784
-99	36	0.011393869239920173
-98	36	0.012356491673344008
-97	36	0.015098824528764423
-96	36	0.015449285688698267
-95	36	0.019098964077216684
-94	36	0.01958897368941135
-93	36	0.018386069772168445
-92	36	0.018954832599378933
-91	36	0.01672673391991696
-90	36	0.016414714056148798
-89	36	0.021745427520058452
-88	36	0.02333742095566933
-87	36	0.02403067372253072
-86	36	0.02984606552398433
-85	36	0.034406643628701224
-84	36	0.034643557991688265
-83	36	0.05223367781161838
-82	36	0.07540218153888084
-81	36	0.0395542231318021
-80	36	0.03371769329401409
-79	36	0.033549056659009896
-78	36	0.03536346713180323
-77	36	0.035605432176038315
-76	36	0.034468187115020005
-75	36	-1
-74	36	-1
-73	36	-1
-72	36	-1
-71	36	-1
-70	36	-1
-69	36	-1
-68	36	-1
-67	36	-1
-126	37	-1
-125	37	-1
-124	37	-1
-123	37	0.00291166162081786
-122	37	0.011132823844303584
-121	37	0.013773675419091969
-120	37	0.02488788656768516
-119	37	0.01718045345203307
-118	37	0.04254366524383987
-117	37	0.03667580247608713
-116	37	0.0421375530590433
-115	37	0.0413234580667657
-114	37	0.04699789844894514
-113	37	0.056276374026142134
-112	37	0.049440838143717504
-111	37	0.02448785390661309
-110	37	0.03999971192410659
-109	37	0.04281228666132853
-108	37	-1
-107	37	-1
-106	37	0.011723192363519604
-105	37	0.07787944715991307
-104	37	0.04686302655339547
-103	37	0.03526151819550009
-102	37	0.016883492100874822
-101	37	0.01585539787349484
-100	37	0.01224013894237051
-99	37	0.012485190514034954
-98	37	0.0117864194102544
-97	37	0.015751484783373005
-96	37	0.012842198853364413
-95	37	0.013465583862961174
-94	37	0.018570980824527454
-93	37	0.021075931661289717
-92	37	0.02070788664812194
-91	37	0.022143402496177612
-90	37	0.016259545904472726
-89	37	0.019536409191977987
-88	37	0.02114084226844053
-87	37	0.02367263654072481
-86	37	0.026147376821133023
-85	37	0.027783049296426072
-84	37	0.03079241354005335
-83	37	0.031254363811981094
-82	37	0.04422273616541243
-81	37	0.04584437897057202
-80	37	0.035627131399178065
-79	37	0.03219930886103677
-78	37	0.03186727333454487
-77	37	0.032406573854475096
-76	37	0.03516461994044499
-75	37	-1
-74	37	-1
-73	37	-1
-72	37	-1
-71	37	-1
-70	37	-1
-69	37	-1
-68	37	-1
-67	37	-1
-126	38	-1
-125	38	-1
-124	38	0.003748475325598246
-123	38	0.00856477690439444
-122	38	0.015084420734094071
-121	38	0.01693549541150285
-120	38	0.013466145049766513
-119	38	0.030323729026461545
-118	38	0.0532165029700344
-117	38	0.058272515492730895
-116	38	0.05990566262739993
-115	38	0.06349379752959956
-114	38	0.05339655040341381
-113	38	0.05257160579956633
-112	38	0.03625060993990905
-111	38	0.04413201096521605
-110	38	0.046280514649454194
-109	38	0.04207039770467114
-108	38	0.006115551917402281
-107	38	-1
-106	38	0.008933813347584984
-105	38	0.07487129882103069
-104	38	0.04238166931936552
-103	38	0.03376885482443411
-102	38	0.025893626853985833
-101	38	0.0189323851271654
-100	38	0.014577014330933917
-99	38	0.011338405277325892
-98	38	0.0116652030603013
-97	38	0.015273166562956228
-96	38	0.017148559335263006
-95	38	0.016543599959108188
-94	38	0.019070998268083988
-93	38	0.017179050485019727
-92	38	0.01716417903467826
-91	38	0.016768355274646225
-90	38	0.018219023166446042
-89	38	0.021523478138547106
-88	38	0.020692641073243576
-87	38	0.03049610690683467
-86	38	0.03059253750621865
-85	38	0.03117813593758929
-84	38	0.03674595082675443
-83	38	0.03703477496923527
-82	38	0.04033735931865188
-81	38	0.0786449994935289
-80	38	0.0817760477427804
-79	38	0.04292358871105398
-78	38	0.029154963973210064
-77	38	0.029519361272143142
-76	38	0.03601594032414337
-75	38	-1
-74	38	-1
-73	38	-1
-72	38	-1
-71	38	-1
-70	38	-1
-69	38	-1
-68	38	-1
-67	38	-1
-126	39	-1
-125	39	-1
-124	39	0.005155763477345403
-123	39	0.02219718289835588
-122	39	0.015499231314373385
-121	39	0.027218401839121397
-120	39	0.03608318920964976
-119	39	0.05443446539988722
-118	39	0.041789056052928146
-117	39	0.04435461506466695
-116	39	0.04583100401837812
-115	39	0.04591985859589003
-114	39	0.0445109055899537
-113	39	0.04946693333016574
-112	39	0.0244558662587088
-111	39	0.06112998517437991
-110	39	0.05821396500270726
-109	39	0.0405458402168351
-108	39	0.004625975073765667
-107	39	-1
-106	39	0.0030201764427434663
-105	39	0.07715299084040249
-104	39	0.06899239937943963
-103	39	0.04540618560673693
-102	39	0.02960251045046745
-101	39	0.022758463234828524
-100	39	0.017515107850283217
-99	39	0.014304371074673666
-98	39	0.014072226799532007
-97	39	0.016564925057711045
-96	39	0.0178527552448285
-95	39	0.020862867737529562
-94	39	0.0184657582985265
-93	39	0.018926679727977787
-92	39	0.019120008582416876
-91	39	0.020644379007984468
-90	39	0.022452242301382194
-89	39	0.02380264481729488
-88	39	0.02589933225317344
-87	39	0.032749552523671094
-86	39	0.0370746192324143
-85	39	0.035963469357844224
-84	39	0.03587480184260076
-83	39	0.04494479652161453
-82	39	0.03941645177109153
-81	39	0.04817863548737718
-80	39	0.07979870603417048
-79	39	0.0411333092708902
-78	39	0.03528480744792163
-77	39	0.0328947128439853
-76	39	0.03202552801365031
-75	39	0.03513366113501715
-74	39	-1
-73	39	-1
-72	39	-1
-71	39	-1
-70	39	-1
-69	39	-1
-68	39	-1
-67	39	-1
-126	40	-1
-125	40	0.002719801205186077
-124	40	0.013275715660488343
-123	40	0.023941912676153032
-122	40	0.029231659503272982
-121	40	0.029176756727484036
-120	40	0.03868185824290354
-119	40	0.04472986197516992
-118	40	0.02838379977154085
-117	40	0.04598439507850395
-116	40	0.029531894444129035
-115	40	0.05425245381268912
-114	40	0.02431454071489774
-113	40	0.03213785890585221
-112	40	0.024402647043335873
-111	40	0.0054232438149965385
-110	40	0.03031680772252904
-109	40	0.022004789355259027
-108	40	0.007642990164172393
-107	40	-1
-106	40	0.006117254184045141
-105	40	0.07364314149754755
-104	40	0.058058890382165405
-103	40	0.041639219175902784
-102	40	0.035571199780912666
-101	40	0.03442469513760628
-100	40	0.02760169242716754
-99	40	0.025132751077081156
-98	40	0.02429592801918735
-97	40	0.024572780176487636
-96	40	0.026779086101675637
-95	40	0.033698800004901025
-94	40	0.03101698179332294
-93	40	0.02637559278863731
-92	40	0.023376797563177242
-91	40	0.026352490598484216
-90	40	0.02876737095298966
-89	40	0.03185343072667986
-88	40	0.034197320950309994
-87	40	0.03714448698967893
-86	40	0.044184575462649416
-85	40	0.03864276222879829
-84	40	0.046647437289011294
-83	40	0.06961073370778835
-82	40	0.05201397317732839
-81	40	0.05449582182393755
-80	40	0.07458172642947607
-79	40	0.07055296635395156
-78	40	0.06873256988856793
-77	40	0.05176274855080522
-76	40	0.04996040359432666
-75	40	0.04952239729276003
-74	40	0.05432999112296005
-73	40	0.06316120081630232
-72	40	-1
-71	40	-1
-70	40	-1
-69	40	-1
-68	40	-1
-67	40	-1
-126	41	-1
-125	41	0.0026701174666867817
-124	41	0.014951793585765757
-123	41	0.028253510901568114
-122	41	0.02771290094575877
-121	41	0.03372844937444974
-120	41	0.03873255211765244
-119	41	0.031374177194920846
-118	41	0.04000120842225416
-117	41	0.034442278990840215
-116	41	0.02209785283381098
-115	41	0.04149592947827305
-114	41	0.04712117248385115
-113	41	0.039124541101181326
-112	41	0.01924777211176559
-111	41	0.013147110350931622
-110	41	0.028326091061725216
-109	41	0.01464660149479588
-108	41	0.019846558433061684
-107	41	0.005314242631172973
-106	41	0.018036918048113724
-105	41	0.056928192500542714
-104	41	0.061109501855985064
-103	41	0.0541274962173671
-102	41	0.04916819488745726
-101	41	0.05029150380947633
-100	41	0.051911463054219904
-99	41	0.043361875606023295
-98	41	0.03832335340542651
-97	41	0.03737045820996187
-96	41	0.04801168241278899
-95	41	0.05045583801230626
-94	41	0.04431121661838745
-93	41	0.04466467077461644
-92	41	0.03968133194321126
-91	41	0.042241092024628245
-90	41	0.048192945750913305
-89	41	0.05395652130400733
-88	41	0.05376693369493717
-87	41	0.06219034764306686
-86	41	0.06608676116366573
-85	41	0.06629084609854047
-84	41	0.04207731900860365
-83	41	0.04895260562307308
-82	41	0.053523378621420294
-81	41	0.0740681469714572
-80	41	0.06626755684611893
-79	41	0.05673944667168056
-78	41	0.05628273414326931
-77	41	0.06238601477586152
-76	41	0.058631207392476375
-75	41	0.06211570979795685
-74	41	0.06160035324838773
-73	41	0.06087595461383005
-72	41	0.06616326963146021
-71	41	0.06444229676175572
-70	41	-1
-69	41	-1
-68	41	-1
-67	41	-1
-126	42	-1
-125	42	0.002930891622014124
-124	42	0.01507768649243001
-123	42	0.02196120384671108
-122	42	0.023855396376996692
-121	42	0.028011171732796138
-120	42	0.0333816359287506
-119	42	0.03416739098735861
-118	42	0.03870103212541927
-117	42	0.033638940078998265
-116	42	0.03686295827566749
-115	42	0.06495213497440566
-114	42	0.06432014510046039
-113	42	0.04463548906073884
-112	42	0.01602665338025728
-111	42	-1
-110	42	0.004326825094066599
-109	42	0.022510325135734716
-108	42	0.036097405942051665
-107	42	0.02663757349559613
-106	42	0.04179036548880727
-105	42	0.054119171946421255
-104	42	0.051883216651684536
-103	42	0.05314700933730666
-102	42	0.050428433389978905
-101	42	0.04965493090995411
-100	42	0.0469997690716296
-99	42	0.041979111317669425
-98	42	0.04475202885398078
-97	42	0.05124178013318272
-96	42	0.060599663643335105
-95	42	0.05946718867016217
-94	42	0.06159053247929431
-93	42	0.06137943270935284
-92	42	0.06157584809122129
-91	42	0.0612349271069782
-90	42	0.06466321730079061
-89	42	0.06115046849277476
-88	42	0.05752061870471164
-87	42	0.07921553941228963
-86	42	0.07759688960342519
-85	42	0.07379213659436491
-84	42	0.06640336405301082
-83	42	0.06198233440055475
-82	42	0.06363213007711549
-81	42	0.06371481159976868
-80	42	0.06471905538792179
-79	42	0.06329906570814713
-78	42	0.06650063643260282
-77	42	0.06466312376965638
-76	42	0.05138039327410131
-75	42	0.038197647561030695
-74	42	0.05592460343032917
-73	42	0.04806087978939033
-72	42	0.057077748784165404
-71	42	0.0626190943623454
-70	42	-1
-69	42	-1
-68	42	-1
-67	42	-1
-126	43	-1
-125	43	0.0028114055980441514
-124	43	0.006242941322214102
-123	43	0.010378495246794526
-122	43	0.00856461790146626
-121	43	0.024840746876036733
-120	43	0.03222895823058548
-119	43	0.03836619066490068
-118	43	0.04034390649804749
-117	43	0.06112315740158163
-116	43	0.02835125093683122
-115	43	0.013217726357270039
-114	43	0.02336342261098334
-113	43	0.05841935937346111
-112	43	0.018487551052800474
-111	43	-1
-110	43	-1
-109	43	0.03642794497039599
-108	43	0.042168792457873805
-107	43	0.04087937224147457
-106	43	0.040821195875987815
-105	43	0.04428484083853655
-104	43	0.04782424601980596
-103	43	0.03731873549273651
-102	43	0.03903587358593785
-101	43	0.03601827860249895
-100	43	0.04014655580483681
-99	43	0.03926315424209991
-98	43	0.04994328739676384
-97	43	0.061053102582048546
-96	43	0.07163942400908674
-95	43	0.06612613777117364
-94	43	0.06581009606863389
-93	43	0.07040210063444974
-92	43	0.05992773597507657
-91	43	0.062073246663019575
-90	43	0.06520195663391548
-89	43	0.06514312555048918
-88	43	0.06897677968002437
-87	43	0.07823916790213502
-86	43	0.07536897798623166
-85	43	0.07540695162672621
-84	43	0.06996343961494354
-83	43	0.06347481070935228
-82	43	0.06013715218460203
-81	43	0.052932074790862045
-80	43	0.06379412600158985
-79	43	0.07883112645063281
-78	43	0.07432255165654394
-77	43	0.07294034855499541
-76	43	0.053271125152420676
-75	43	0.01924954920331583
-74	43	0.05215810465516614
-73	43	0.022228328766052165
-72	43	0.03426279274426614
-71	43	0.04282042387000594
-70	43	0.04666941710555372
-69	43	-1
-68	43	-1
-67	43	-1
-126	44	-1
-125	44	0.0028484626334233324
-124	44	0.005544806230146263
-123	44	0.009841720067488326
-122	44	0.015659824271834398
-121	44	0.02358817792652138
-120	44	0.021666674305042627
-119	44	0.010440599919918643
-118	44	0.03671798501762173
-117	44	0.027330171544517966
-116	44	0.004820061530391959
-115	44	0.0060915705345874855
-114	44	0.005975058800685808
-113	44	0.01111477233539853
-112	44	0.005692080354093909
-111	44	-1
-110	44	0.0035605245113769866
-109	44	0.04672834172011426
-108	44	0.01001400441672722
-107	44	0.037318641961602284
-106	44	0.03818081195687055
-105	44	0.05409981100163707
-104	44	0.042131099410781914
-103	44	0.03928139281327341
-102	44	0.03372798171877863
-101	44	0.03469182005694736
-100	44	0.04751119731356135
-99	44	0.053345482404128015
-98	44	0.061935568833443214
-97	44	0.06251331064953912
-96	44	0.06253575812175266
-95	44	0.06658584329588003
-94	44	0.06624249050214714
-93	44	0.06357124130873626
-92	44	0.06515715522062264
-91	44	0.062214759269099085
-90	44	0.06353214529463103
-89	44	0.06862070665203715
-88	44	0.058544691093320035
-87	44	0.07334234536988617
-86	44	0.0648837637152886
-85	44	0.05691996176073108
-84	44	0.057662786028730706
-83	44	-1
-82	44	0.04563720750826791
-81	44	0.035758729705029926
-80	44	0.04960526587768166
-79	44	0.03998886231253672
-78	44	0.05106360332248777
-77	44	0.06117843430190747
-76	44	0.0584419939079431
-75	44	0.02980930778823466
-74	44	0.04407196397704484
-73	44	0.02124569066990459
-72	44	0.024108959281875432
-71	44	0.029385985874741047
-70	44	0.03815892567146235
-69	44	0.040062938970841386
-68	44	0.03622629184501105
-67	44	-1
-126	45	-1
-125	45	0.002777930805105715
-124	45	0.004676603476720615
-123	45	0.007356644596748464
-122	45	0.019124872201396474
-121	45	0.026454252472518914
-120	45	0.025918973791360284
-119	45	0.02521150429209698
-118	45	0.010871965510955442
-117	45	0.01525137380868225
-116	45	0.005705034416183804
-115	45	0.006626793097065582
-114	45	0.00447597919381213
-113	45	0.013938383746458794
-112	45	0.01543114064865899
-111	45	0.0070563441840984535
-110	45	0.0247672314045374
-109	45	0.040079306919330426
-108	45	0.041261914580446916
-107	45	0.04072916123991231
-106	45	0.040851312901207644
-105	45	0.03768752875497808
-104	45	0.03820905835940592
-103	45	0.04229085058803492
-102	45	0.04454831804364293
-101	45	0.04442448282193159
-100	45	0.055579660607314486
-99	45	0.056285165952759106
-98	45	0.055084693845006
-97	45	0.0625668104583147
-96	45	0.06268849446393893
-95	45	0.06843102551183276
-94	45	0.06403038564663732
-93	45	0.06173288686558182
-92	45	0.0503363987539034
-91	45	0.029165813584779942
-90	45	0.025788497859119103
-89	45	0.025129009831712235
-88	45	0.04733797765298022
-87	45	0.03908927986357923
-86	45	0.06540164560548174
-85	45	0.05737424247965253
-84	45	0.04774726989634038
-83	45	0.03337995236833458
-82	45	0.031438620146400545
-81	45	0.037168992146845374
-80	45	0.020435991640935472
-79	45	0.014202983325175859
-78	45	0.019435208504748624
-77	45	0.0394905284293962
-76	45	0.040927447244465225
-75	45	0.0422988942655781
-74	45	0.057818141242675224
-73	45	0.040241770499475894
-72	45	0.021303586441988667
-71	45	0.01607426072757682
-70	45	0.024819141184031206
-69	45	0.032379356294416184
-68	45	0.0331854076091506
-67	45	-1
-126	46	-1
-125	46	0.0027520787996064586
-124	46	0.003625818596178112
-123	46	0.005915273699690421
-122	46	0.0038837026394579607
-121	46	0.03389643129151438
-120	46	0.04771481459276497
-119	46	0.04302347996240422
-118	46	0.041575243880094204
-117	46	0.03883627814550582
-116	46	0.015117811349011707
-115	46	0.009157960710750571
-114	46	0.0063539253660831975
-113	46	0.010544045354369357
-112	46	0.019308286755607914
-111	46	0.00742992624041224
-110	46	0.03443975365021619
-109	46	0.04353911710537601
-108	46	0.04916810135632303
-107	46	0.04553806450599147
-106	46	0.043681845616200414
-105	46	0.04164408279488239
-104	46	0.03727917182296015
-103	46	0.04279217746747058
-102	46	0.04562037190410777
-101	46	0.05089244134685955
-100	46	0.04668101496619738
-99	46	0.05142538174966261
-98	46	0.05092115540506604
-97	46	0.05615384824030992
-96	46	0.04575926563842902
-95	46	0.04420618115465494
-94	46	0.0333147611677811
-93	46	0.026876826136938748
-92	46	0.02770504433048403
-91	46	0.02711944589911339
-90	46	0.02354861425674502
-89	46	0.017787002857469682
-88	46	0.02328326642895417
-87	46	0.025590024792297744
-86	46	0.022831604581790968
-85	46	0.016771722395478257
-84	46	0.012046155369991865
-83	46	0.015594446009012473
-82	46	0.02197383054983119
-81	46	0.025689541919111096
-80	46	0.022594877281072377
-79	46	0.014139475685038394
-78	46	0.017222355400165007
-77	46	0.015651593532022768
-76	46	0.014962736728469856
-75	46	0.013531990968259555
-74	46	0.014353474920140778
-73	46	0.026077415532734165
-72	46	0.026998229549160292
-71	46	0.022023682644372086
-70	46	0.018222857942949186
-69	46	0.021574078482161786
-68	46	0.02764293965735991
-67	46	-1
-126	47	-1
-125	47	0.00298159484987645
-124	47	0.0028933295185101385
-123	47	0.0048207910732389
-122	47	0.004704204514429843
-121	47	0.01923383597276635
-120	47	0.053515989661816664
-119	47	0.05700142737863938
-118	47	0.04916323773734344
-117	47	0.026252038160328638
-116	47	0.010682284370751055
-115	47	0.021861219064226615
-114	47	0.0045533575011548755
-113	47	0.011433526440830755
-112	47	0.04159741075890507
-111	47	0.0367786867237325
-110	47	0.03904111132945435
-109	47	0.04329032428834264
-108	47	0.046209898643115775
-107	47	0.045671814027930455
-106	47	0.04328789247885285
-105	47	0.04657092882121682
-104	47	0.042498957361681244
-103	47	0.04422769331552625
-102	47	0.046604506498402906
-101	47	0.04390641386947001
-100	47	0.04237577685790946
-99	47	0.04148012271658934
-98	47	0.04157627272257066
-97	47	0.04602255578126697
-96	47	0.0322549598858995
-95	47	0.031158681461670893
-94	47	0.028780932967452006
-93	47	0.015788616643659565
-92	47	0.017276884051417057
-91	47	0.006121837209622071
-90	47	0.00876859059897993
-89	47	0.020096380092571507
-88	47	0.020658782802654825
-87	47	-1
-86	47	0.004830593136105478
-85	47	0.005297472498806776
-84	47	0.007489486866685492
-83	47	0.00960546042244085
-82	47	0.01240316370932132
-81	47	0.013129152373160792
-80	47	0.010728582282191475
-79	47	0.007705618611648161
-78	47	0.010822019885280322
-77	47	0.011457563942326084
-76	47	0.011496566425297105
-75	47	0.008267553666060367
-74	47	0.01257282918680197
-73	47	0.015534492551975485
-72	47	0.005188405843189255
-71	47	0.006391543588267716
-70	47	0.015006228705883586
-69	47	0.017710587920809432
-68	47	0.013896388267192635
-67	47	-1
-126	48	-1
-125	48	0.003936856383036931
-124	48	0.005256477802676805
-123	48	0.00505062512936525
-122	48	0.0026939117872331313
-121	48	0.003425306550630694
-120	48	0.0331343396098648
-119	48	0.022555407142430237
-118	48	0.02023499323349009
-117	48	0.012372204903893486
-116	48	0.009418491685128932
-115	48	0.006738834042751398
-114	48	0.004185097366378381
-113	48	0.020135476106676747
-112	48	0.0401558153871249
-111	48	0.04396861207372835
-110	48	0.03573908816684308
-109	48	0.04429204273587172
-108	48	0.04847728039895144
-107	48	0.04073290248528124
-106	48	0.043906039744933116
-105	48	0.04425350790857182
-104	48	0.045669008093903764
-103	48	0.03127755953326841
-102	48	0.04016582321848677
-101	48	0.03953102741051479
-100	48	0.034884868317983785
-99	48	0.029305736161577653
-98	48	0.04370663136676953
-97	48	0.035977031372306574
-96	48	0.027004402604019012
-95	48	0.025281091455958946
-94	48	0.021181060656156447
-93	48	0.014792510064183868
-92	48	0.014754255830286634
-91	48	0.007182424153031152
-90	48	0.007433985491637521
-89	48	0.008372682660927097
-88	48	0.004829695237216936
-87	48	0.004280966778957028
-86	48	0.0046448496566518825
-85	48	0.005019853386205859
-84	48	0.0075266935518794285
-83	48	0.008897925451383591
-82	48	0.007892054221495007
-81	48	0.008037757022387706
-80	48	0.007012253607425699
-79	48	0.006725066259793762
-78	48	0.007484931900448827
-77	48	0.009310322928399952
-76	48	0.009260396008951677
-75	48	0.007352585345523183
-74	48	0.006103243220138524
-73	48	0.014555969825733725
-72	48	0.014061844843633247
-71	48	0.006547048452026992
-70	48	0.008270715018397106
-69	48	0.012555619458104926
-68	48	0.009631929733425979
-67	48	-1
-126	49	-1
-125	49	0.006813369003613763
-124	49	0.0044182517777696505
-123	49	0.004358663092156133
-122	49	0.004419757629030642
-121	49	0.003980133238841946
-120	49	0.010361566111500149
-119	49	0.005999657488986475
-118	49	0.004401472292290032
-117	49	0.003310440964691342
-116	49	0.006295814472390404
-115	49	0.0031928349165192536
-114	49	0.01610344244145442
-113	49	0.02560021968592806
-112	49	0.03934331042412908
-111	49	0.02554859049983693
-110	49	0.018515610393067396
-109	49	0.020774387284554538
-108	49	0.023979605723244927
-107	49	0.023529533905363515
-106	49	0.027986011857690132
-105	49	0.026191897641023205
-104	49	0.02491921949764989
-103	49	0.0219961844909105
-102	49	0.025245081969283066
-101	49	0.02866673145256564
-100	49	0.0264464893883784
-99	49	0.0215299317868085
-98	49	0.028894012108727697
-97	49	0.019348131018786945
-96	49	0.023211528049005076
-95	49	0.02941872177171912
-94	49	0.02463105007310861
-93	49	0.01869556429531258
-92	49	0.014010215657542112
-91	49	0.009268318096020372
-90	49	0.006731697617210177
-89	49	0.00774335842430717
-88	49	0.004789205609211769
-87	49	0.006806990180259749
-86	49	0.007846729033850508
-85	49	0.007031782908251475
-84	49	0.008201090442081452
-83	49	0.011172855169751058
-82	49	0.007175128724561753
-81	49	0.009629778517338847
-80	49	0.006304933757977154
-79	49	0.006783476453116069
-78	49	0.00763563861702246
-77	49	0.007903025423539373
-76	49	0.006980714908965679
-75	49	0.007055530463230713
-74	49	0.006758176281308728
-73	49	0.008733956019977127
-72	49	0.007705515727400516
-71	49	0.005664937618942374
-70	49	0.006399082197686096
-69	49	0.005806001275577608
-68	49	0.004700930924732036
-67	49	-1
-126	50	-1
-125	50	-1
-124	50	-1
-123	50	-1
-122	50	0.0070793715493441736
-121	50	0.010013069105384988
-120	50	0.012201697646204828
-119	50	0.004106203854661222
-118	50	0.0028884658995305392
-117	50	-1
-116	50	-1
-115	50	0.003207547363932543
-114	50	0.013163571830554882
-113	50	0.023744842576345022
-112	50	0.03323264083193325
-111	50	0.03354512835137253
-110	50	0.031284013181529804
-109	50	0.029188915774933037
-108	50	0.02316775547818868
-107	50	0.02346181736418601
-106	50	0.026530386815776495
-105	50	0.021432659407216507
-104	50	0.01766971481515395
-103	50	0.015784594804887975
-102	50	0.020699562377176083
-101	50	0.014175765765116945
-100	50	0.018511775616564252
-99	50	0.020390067854031947
-98	50	0.018043091102972447
-97	50	0.021551163354277137
-96	50	0.026152988689186404
-95	50	0.025597507283035593
-94	50	0.02184775058089849
-93	50	0.019135254157295237
-92	50	0.017625381057532218
-91	50	0.01028608648618213
-90	50	0.006664953799828594
-89	50	0.006655712923767355
-88	50	0.0076527548145852815
-87	50	0.008671860699966432
-86	50	0.01211854846788052
-85	50	0.013519738389676333
-84	50	0.011768929088154684
-83	50	0.011856474229787478
-82	50	0.009056124011808492
-81	50	0.005589345756263289
-80	50	0.005990089253955454
-79	50	0.007605671241617388
-78	50	0.008063833502609098
-77	50	0.006405461021040108
-76	50	0.0076261732662390854
-75	50	0.006155957367386647
-74	50	0.0054093544415644125
-73	50	0.004413893226914855
-72	50	0.003702158707930982
-71	50	0.003600630661731839
-70	50	0.0036625576257009337
-69	50	0.003495249132802706
-68	50	0.0033580950775779963
-67	50	-1
-126	51	-1
-125	51	-1
-124	51	-1
-123	51	0.003992488701672813
-122	51	0.006580859957048632
-121	51	0.004905941817835583
-120	51	0.0037332671631735747
-119	51	0.002777107731124552
-118	51	0.0021568840738645295
-117	51	-1
-116	51	-1
-115	51	0.0077974100667746815
-114	51	0.009385568725882412
-113	51	0.014370965242240493
-112	51	0.015714165860818002
-111	51	0.01689041340480733
-110	51	0.02014585806257551
-109	51	0.0200663565984859
-108	51	0.023068238351375333
-107	51	0.02246355956862318
-106	51	0.018183668397709723
-105	51	0.016243084424849463
-104	51	0.011410891906348771
-103	51	0.013614578959778524
-102	51	0.012553842366554688
-101	51	0.015121178469843738
-100	51	0.024066589678072382
-99	51	0.021090896642765408
-98	51	0.021450897978390004
-97	51	0.023182533397395927
-96	51	0.022231789418018417
-95	51	0.020790381108506683
-94	51	0.02028063642699095
-93	51	0.017046142743288743
-92	51	0.012788605513454593
-91	51	0.010457435524078795
-90	51	0.009486862944245996
-89	51	0.00849289822774401
-88	51	0.00773147997026084
-87	51	0.009705538736059536
-86	51	0.010024292841491757
-85	51	0.008442372709036706
-84	51	0.006210766612041367
-83	51	0.005610988860722507
-82	51	0.005135570105466642
-81	51	0.0048517218193264685
-80	51	0.004993758199757623
-79	51	0.00458001387440845
-78	51	0.004260034511117905
-77	51	0.004915837411836383
-76	51	0.005829384059133375
-75	51	0.005408849373439608
-74	51	0.005034434890031237
-73	51	0.0035267130063553467
-72	51	0.00329891792895506
-71	51	0.00310991021291708
-70	51	0.003604250316626272
-69	51	0.0036824891104038702
-68	51	0.0026467627424712815
-67	51	-1
-126	52	-1
-125	52	-1
-124	52	0.0028054289585672976
-123	52	0.0055335263753589605
-122	52	0.00415306295290698
-121	52	-1
-120	52	-1
-119	52	-1
-118	52	-1
-117	52	-1
-116	52	0.005974899797757628
-115	52	0.007645739979518552
-114	52	0.007998932248571709
-113	52	0.010508597054498815
-112	52	0.01047801237360787
-111	52	0.01208590610203667
-110	52	0.013312941051909123
-109	52	0.012971178287458026
-108	52	0.015784968929424867
-107	52	0.020559733331512595
-106	52	0.014931310267370906
-105	52	0.01315075806516632
-104	52	0.01088992348872627
-103	52	0.009086053974759875
-102	52	0.008152407486718345
-101	52	0.0179715397852918
-100	52	0.019130390538315636
-99	52	0.021915373590941773
-98	52	0.017511740729451185
-97	52	0.016690443839838406
-96	52	0.01731270647582449
-95	52	0.01999845299503995
-94	52	0.02168715762343748
-93	52	0.019660525007092
-92	52	0.014800366679458608
-91	52	0.011578873823413405
-90	52	0.010273927438733132
-89	52	0.010517763105652675
-88	52	0.009731166266836656
-87	52	0.009605834546977741
-86	52	0.007895860938657887
-85	52	0.005855666307850059
-84	52	0.005271601787080675
-83	52	0.005784676176974748
-82	52	0.006110781829556904
-81	52	0.005741361908716045
-80	52	0.004822689755263628
-79	52	0.004163893858250012
-78	52	0.0036826574664454714
-77	52	0.0037147854110510963
-76	52	0.0041330847026369326
-75	52	0.004038281544988429
-74	52	0.004032594852027666
-73	52	0.0036719294453500854
-72	52	0.0030823746470018077
-71	52	0.0028518297542553623
-70	52	0.003024871705681465
-69	52	0.0027406305887775545
-68	52	0.0027992184912548853
-67	52	-1
-126	53	-1
-125	53	-1
-124	53	-1
-123	53	-1
-122	53	-1
-121	53	-1
-120	53	-1
-119	53	-1
-118	53	-1
-117	53	-1
-116	53	-1
-115	53	-1
-114	53	-1
-113	53	-1
-112	53	-1
-111	53	-1
-110	53	-1
-109	53	-1
-108	53	-1
-107	53	-1
-106	53	-1
-105	53	-1
-104	53	-1
-103	53	-1
-102	53	-1
-101	53	-1
-100	53	-1
-99	53	-1
-98	53	-1
-97	53	-1
-96	53	-1
-95	53	-1
-94	53	-1
-93	53	-1
-92	53	-1
-91	53	-1
-90	53	-1
-89	53	-1
-88	53	-1
-87	53	-1
-86	53	-1
-85	53	-1
-84	53	-1
-83	53	-1
-82	53	-1
-81	53	-1
-80	53	-1
-79	53	-1
-78	53	-1
-77	53	-1
-76	53	-1
-75	53	-1
-74	53	-1
-73	53	-1
-72	53	-1
-71	53	-1
-70	53	-1
-69	53	-1
-68	53	-1
-67	53	-1
