# Supplementary material for: The impacts of climate change on the abundance and distribution of the Spotted Wing Drosophila (Drosophila suzukii) in the United States and Canada
Source: PeerJ. 2017 Apr 6;5:e3192. doi: 10.7717/peerj.3192 (PMC5385127; doi:10.7717/peerj.3192)
Supplement: Supplemental Information 2 — Raw data used to create consensus maps (shown in Figs. 3 and 4A) coefficient of variance maps (shown in Fig. 4B) and in scatter plots shown in Fig. 5. [file peerj-05-3192-s002.zip › model_ispl-cm5a-lr_rcp26_year30_norm__mean.txt]

-126	24	-1
-125	24	-1
-124	24	-1
-123	24	-1
-122	24	-1
-121	24	-1
-120	24	-1
-119	24	-1
-118	24	-1
-117	24	-1
-116	24	-1
-115	24	-1
-114	24	-1
-113	24	-1
-112	24	-1
-111	24	-1
-110	24	-1
-109	24	-1
-108	24	-1
-107	24	-1
-106	24	-1
-105	24	-1
-104	24	-1
-103	24	-1
-102	24	-1
-101	24	-1
-100	24	-1
-99	24	-1
-98	24	-1
-97	24	-1
-96	24	-1
-95	24	-1
-94	24	-1
-93	24	-1
-92	24	-1
-91	24	-1
-90	24	-1
-89	24	-1
-88	24	-1
-87	24	-1
-86	24	-1
-85	24	-1
-84	24	-1
-83	24	-1
-82	24	-1
-81	24	-1
-80	24	-1
-79	24	-1
-78	24	-1
-77	24	-1
-76	24	-1
-75	24	-1
-74	24	-1
-73	24	-1
-72	24	-1
-71	24	-1
-70	24	-1
-69	24	-1
-68	24	-1
-67	24	-1
-126	25	-1
-125	25	-1
-124	25	-1
-123	25	-1
-122	25	-1
-121	25	-1
-120	25	-1
-119	25	-1
-118	25	-1
-117	25	-1
-116	25	-1
-115	25	-1
-114	25	-1
-113	25	0.012431094911934356
-112	25	0.08184965674541395
-111	25	0.025117944163222303
-110	25	0.008442419474603818
-109	25	0.008575324410400773
-108	25	0.09592800048112414
-107	25	0.11310663007603987
-106	25	0.27947665027970015
-105	25	0.2110179489052508
-104	25	0.08684644535392042
-103	25	0.09683879731307499
-102	25	0.33385899077848485
-101	25	0.3236668095510627
-100	25	0.021157544123078742
-99	25	0.01973103532324874
-98	25	0.01460963611992824
-97	25	-1
-96	25	-1
-95	25	-1
-94	25	-1
-93	25	-1
-92	25	-1
-91	25	-1
-90	25	-1
-89	25	-1
-88	25	-1
-87	25	-1
-86	25	-1
-85	25	-1
-84	25	-1
-83	25	-1
-82	25	0.014364713621229023
-81	25	0.014454903823337646
-80	25	-1
-79	25	-1
-78	25	-1
-77	25	-1
-76	25	-1
-75	25	-1
-74	25	-1
-73	25	-1
-72	25	-1
-71	25	-1
-70	25	-1
-69	25	-1
-68	25	-1
-67	25	-1
-126	26	-1
-125	26	-1
-124	26	-1
-123	26	-1
-122	26	-1
-121	26	-1
-120	26	-1
-119	26	-1
-118	26	-1
-117	26	-1
-116	26	-1
-115	26	-1
-114	26	0.012176667779375393
-113	26	0.0721426869830008
-112	26	0.08567661404573879
-111	26	-1
-110	26	0.008452456300617295
-109	26	0.021829076154639516
-108	26	0.24106059816714517
-107	26	0.14224449655791396
-106	26	0.40531195111838453
-105	26	0.1633747323957336
-104	26	0.09323753999274385
-103	26	0.18099740105037332
-102	26	0.21724715985696097
-101	26	0.07037638892565182
-100	26	0.028978070409676652
-99	26	0.0377183809349129
-98	26	0.029963571493842798
-97	26	-1
-96	26	-1
-95	26	-1
-94	26	-1
-93	26	-1
-92	26	-1
-91	26	-1
-90	26	-1
-89	26	-1
-88	26	-1
-87	26	-1
-86	26	-1
-85	26	-1
-84	26	-1
-83	26	0.012107525823712332
-82	26	0.01332355122377539
-81	26	0.014425016884708005
-80	26	-1
-79	26	-1
-78	26	-1
-77	26	-1
-76	26	-1
-75	26	-1
-74	26	-1
-73	26	-1
-72	26	-1
-71	26	-1
-70	26	-1
-69	26	-1
-68	26	-1
-67	26	-1
-126	27	-1
-125	27	-1
-124	27	-1
-123	27	-1
-122	27	-1
-121	27	-1
-120	27	-1
-119	27	-1
-118	27	-1
-117	27	-1
-116	27	-1
-115	27	0.02238198545459919
-114	27	0.021593301000867315
-113	27	0.11850456436611566
-112	27	0.011862868018122965
-111	27	0.008727123570622133
-110	27	0.012969837986304609
-109	27	0.19160332660314466
-108	27	0.2143137803067765
-107	27	0.4584355870252488
-106	27	0.2872045386544068
-105	27	0.30968638355977063
-104	27	0.1877163784333292
-103	27	0.4905634661590794
-102	27	0.11970770211119411
-101	27	0.040531473834618435
-100	27	0.04437649199696174
-99	27	0.08357566159013964
-98	27	0.04800857717913279
-97	27	0.10080977385387649
-96	27	-1
-95	27	-1
-94	27	-1
-93	27	-1
-92	27	-1
-91	27	-1
-90	27	-1
-89	27	-1
-88	27	-1
-87	27	-1
-86	27	-1
-85	27	-1
-84	27	-1
-83	27	0.04870494453276381
-82	27	0.015304824981268053
-81	27	0.013205542991726143
-80	27	-1
-79	27	-1
-78	27	-1
-77	27	-1
-76	27	-1
-75	27	-1
-74	27	-1
-73	27	-1
-72	27	-1
-71	27	-1
-70	27	-1
-69	27	-1
-68	27	-1
-67	27	-1
-126	28	-1
-125	28	-1
-124	28	-1
-123	28	-1
-122	28	-1
-121	28	-1
-120	28	-1
-119	28	-1
-118	28	-1
-117	28	-1
-116	28	0.07676171269349369
-115	28	0.06854679834977408
-114	28	0.06242069518512009
-113	28	0.02944890239811022
-112	28	0.021725562442460815
-111	28	0.0687641272932548
-110	28	0.1136745698292692
-109	28	0.4287670061815662
-108	28	0.3543490714743415
-107	28	0.5471510556812353
-106	28	0.2274202981454553
-105	28	0.25827739781793735
-104	28	0.1759387696559186
-103	28	0.5027443437748063
-102	28	0.182692288086743
-101	28	0.06869008804740381
-100	28	0.07485367755534307
-99	28	0.08958271739184318
-98	28	0.10553267524203752
-97	28	0.14946323885036392
-96	28	0.1640021298909885
-95	28	-1
-94	28	-1
-93	28	-1
-92	28	-1
-91	28	-1
-90	28	-1
-89	28	-1
-88	28	-1
-87	28	-1
-86	28	-1
-85	28	-1
-84	28	-1
-83	28	0.07534150789211033
-82	28	0.0789579546686393
-81	28	0.05272097502092057
-80	28	-1
-79	28	-1
-78	28	-1
-77	28	-1
-76	28	-1
-75	28	-1
-74	28	-1
-73	28	-1
-72	28	-1
-71	28	-1
-70	28	-1
-69	28	-1
-68	28	-1
-67	28	-1
-126	29	-1
-125	29	-1
-124	29	-1
-123	29	-1
-122	29	-1
-121	29	-1
-120	29	-1
-119	29	-1
-118	29	-1
-117	29	-1
-116	29	0.11393677501095015
-115	29	0.11009705071080388
-114	29	0.0895027763314227
-113	29	0.11586628489751839
-112	29	0.0972773367421067
-111	29	0.10408240018100146
-110	29	0.13183964423749536
-109	29	0.5399002415628603
-108	29	0.5161801847370844
-107	29	0.6026371851543268
-106	29	0.20435785872440182
-105	29	0.12563367577263965
-104	29	0.1717915804582408
-103	29	0.22820677339379683
-102	29	0.13517076493596344
-101	29	0.15262373070066884
-100	29	0.18739186281002881
-99	29	0.16436263629473793
-98	29	0.16010757763996067
-97	29	0.17520177237758106
-96	29	0.1788575115835971
-95	29	0.17766992806614
-94	29	0.18391268232608565
-93	29	0.1981287974225064
-92	29	0.2061496907813937
-91	29	0.20379896343185183
-90	29	0.19274109543851464
-89	29	-1
-88	29	-1
-87	29	-1
-86	29	0.20938908549652918
-85	29	0.21201802120481755
-84	29	0.14239698036603782
-83	29	0.14233468863064527
-82	29	0.10881771315067389
-81	29	0.07887827549539465
-80	29	-1
-79	29	-1
-78	29	-1
-77	29	-1
-76	29	-1
-75	29	-1
-74	29	-1
-73	29	-1
-72	29	-1
-71	29	-1
-70	29	-1
-69	29	-1
-68	29	-1
-67	29	-1
-126	30	-1
-125	30	-1
-124	30	-1
-123	30	-1
-122	30	-1
-121	30	-1
-120	30	-1
-119	30	-1
-118	30	-1
-117	30	0.05850902860715212
-116	30	0.03967123712789456
-115	30	0.12797085046083256
-114	30	0.10507212793712313
-113	30	0.12829923827308976
-112	30	0.15368017421483185
-111	30	0.2672300483359549
-110	30	0.2952257406660371
-109	30	0.5691962504864787
-108	30	0.4033731068246208
-107	30	0.307146143426066
-106	30	0.2599602661035593
-105	30	0.4389380961382211
-104	30	0.49794170709471997
-103	30	0.23254136157200397
-102	30	0.17681857962310132
-101	30	0.24680964833509436
-100	30	0.27452547680535433
-99	30	0.23708045557518984
-98	30	0.1565379525492238
-97	30	0.15956033632673494
-96	30	0.18137603378793515
-95	30	0.273189169431369
-94	30	0.2748654437720283
-93	30	0.20166408723387
-92	30	0.21245269779800585
-91	30	0.29051743948792824
-90	30	0.2822617268634605
-89	30	0.28119707131571275
-88	30	0.27662482987855824
-87	30	0.30385421227283743
-86	30	0.29412882623009573
-85	30	0.23026817153273305
-84	30	0.2426284231576728
-83	30	0.1537702540502021
-82	30	0.14095736785430318
-81	30	-1
-80	30	-1
-79	30	-1
-78	30	-1
-77	30	-1
-76	30	-1
-75	30	-1
-74	30	-1
-73	30	-1
-72	30	-1
-71	30	-1
-70	30	-1
-69	30	-1
-68	30	-1
-67	30	-1
-126	31	-1
-125	31	-1
-124	31	-1
-123	31	-1
-122	31	-1
-121	31	-1
-120	31	-1
-119	31	-1
-118	31	-1
-117	31	0.04431087148850217
-116	31	0.14131660223462714
-115	31	0.1774290573361753
-114	31	0.1738151546064972
-113	31	0.18715255405000564
-112	31	0.23118692786420625
-111	31	0.38605954921547486
-110	31	0.42278253814877753
-109	31	0.45745051711961143
-108	31	0.2663739298050708
-107	31	0.22822883738836006
-106	31	0.34024921557776006
-105	31	0.3297336972193287
-104	31	0.12546939768849025
-103	31	0.13605320312801783
-102	31	0.1947979105518739
-101	31	0.18726053574446622
-100	31	0.19927352497426254
-99	31	0.2200178794116181
-98	31	0.1914500477803799
-97	31	0.20332435839746374
-96	31	0.24272717332918553
-95	31	0.2678160676574295
-94	31	0.2971722264534668
-93	31	0.2791446241063217
-92	31	0.28987822901042093
-91	31	0.32110822796193694
-90	31	0.31907277535963424
-89	31	0.3243958660361047
-88	31	0.3247419405858435
-87	31	0.34361501762079805
-86	31	0.33224025679159963
-85	31	0.3143236197820968
-84	31	0.32609105237210384
-83	31	0.33065721428553385
-82	31	0.3074980075530132
-81	31	-1
-80	31	-1
-79	31	-1
-78	31	-1
-77	31	-1
-76	31	-1
-75	31	-1
-74	31	-1
-73	31	-1
-72	31	-1
-71	31	-1
-70	31	-1
-69	31	-1
-68	31	-1
-67	31	-1
-126	32	-1
-125	32	-1
-124	32	-1
-123	32	-1
-122	32	-1
-121	32	-1
-120	32	-1
-119	32	-1
-118	32	0.07538835763724268
-117	32	0.09290008901358045
-116	32	0.1599923566357113
-115	32	0.11825227348466234
-114	32	0.10671977239759674
-113	32	0.12319210163242694
-112	32	0.12907907281090147
-111	32	0.29313486151359375
-110	32	0.3535613429088014
-109	32	0.6399459128157015
-108	32	0.4282533893110936
-107	32	0.3426711388266725
-106	32	0.8631881751954122
-105	32	0.37819917398914116
-104	32	0.2873929851836395
-103	32	0.27793253543169805
-102	32	0.16817144855502347
-101	32	0.15035341206721858
-100	32	0.15855606447924156
-99	32	0.15845882951210327
-98	32	0.16241419570660293
-97	32	0.16042500360328696
-96	32	0.22824714143132752
-95	32	0.2534102901270312
-94	32	0.2806219483713751
-93	32	0.27743680171408897
-92	32	0.26108993514270556
-91	32	0.31512063598926526
-90	32	0.34341797558033027
-89	32	0.3355196828321826
-88	32	0.33236526115248877
-87	32	0.3483426703905776
-86	32	0.35588291660380594
-85	32	0.3753081266303061
-84	32	0.3411810195024574
-83	32	0.3435810564659616
-82	32	0.331965013369808
-81	32	0.3599194210572441
-80	32	0.3302490724751247
-79	32	-1
-78	32	-1
-77	32	-1
-76	32	-1
-75	32	-1
-74	32	-1
-73	32	-1
-72	32	-1
-71	32	-1
-70	32	-1
-69	32	-1
-68	32	-1
-67	32	-1
-126	33	-1
-125	33	-1
-124	33	-1
-123	33	-1
-122	33	-1
-121	33	-1
-120	33	-1
-119	33	0.07060361346313335
-118	33	0.08342854646912018
-117	33	0.2194090759058467
-116	33	0.10294326579107183
-115	33	0.09330664079470785
-114	33	0.12372640758978964
-113	33	0.11633520323894576
-112	33	0.16265733924312922
-111	33	0.43962297786856946
-110	33	0.38224285228057436
-109	33	0.1462630243273545
-108	33	0.6953578720993541
-107	33	0.58017044552714
-106	33	0.6829387145660805
-105	33	0.37101720813866773
-104	33	0.5005216699011292
-103	33	0.40347479387374807
-102	33	0.2494932529913361
-101	33	0.17518314097564383
-100	33	0.1027334848101229
-99	33	0.1251807699613913
-98	33	0.14712486696365296
-97	33	0.16210970509913972
-96	33	0.1958874360282116
-95	33	0.23811722013871228
-94	33	0.2876721382068416
-93	33	0.28924887671446076
-92	33	0.26738664751398455
-91	33	0.2677639614625538
-90	33	0.3368687104404222
-89	33	0.3098119210481248
-88	33	0.3213651954001014
-87	33	0.35356941464568487
-86	33	0.6310563396946041
-85	33	0.37377053090235934
-84	33	0.3633797643707548
-83	33	0.36463158507119636
-82	33	0.36725336564771666
-81	33	0.3703898948214336
-80	33	0.35466865800686836
-79	33	0.3887231382089929
-78	33	-1
-77	33	-1
-76	33	-1
-75	33	-1
-74	33	-1
-73	33	-1
-72	33	-1
-71	33	-1
-70	33	-1
-69	33	-1
-68	33	-1
-67	33	-1
-126	34	-1
-125	34	-1
-124	34	-1
-123	34	-1
-122	34	-1
-121	34	0.021287664449947608
-120	34	0.052989568379068964
-119	34	0.21115124947774552
-118	34	0.3486481804874038
-117	34	0.2729603455114923
-116	34	0.11248963324291054
-115	34	0.10003303519660758
-114	34	0.19364666388006238
-113	34	0.5361304691979994
-112	34	0.806741106849313
-111	34	0.6402065840867811
-110	34	0.5139735046873595
-109	34	0.19386219702576604
-108	34	0.5486396972135298
-107	34	0.8968015812747675
-106	34	0.7992394422289516
-105	34	0.48001749406334504
-104	34	0.4668324100719189
-103	34	0.43038748920066144
-102	34	0.3220525931179604
-101	34	0.154710597367454
-100	34	0.11237904202980518
-99	34	0.14630799409668893
-98	34	0.15281644224962207
-97	34	0.2540694695016951
-96	34	0.3141491655105439
-95	34	0.4508047278491851
-94	34	0.48341809904142746
-93	34	0.4043348781247232
-92	34	0.35366968937468546
-91	34	0.34899672425908607
-90	34	0.5269690946008497
-89	34	0.5274054173420004
-88	34	0.5882425565351279
-87	34	0.6155283007908899
-86	34	0.7047831915572811
-85	34	0.7600220247114868
-84	34	0.7702100905690032
-83	34	0.6032130563477383
-82	34	0.5011178373506671
-81	34	0.5178343763769536
-80	34	0.3612953575727997
-79	34	0.4292500570773747
-78	34	0.5112623176996354
-77	34	0.44554378861140587
-76	34	-1
-75	34	-1
-74	34	-1
-73	34	-1
-72	34	-1
-71	34	-1
-70	34	-1
-69	34	-1
-68	34	-1
-67	34	-1
-126	35	-1
-125	35	-1
-124	35	-1
-123	35	-1
-122	35	0.036297486809070315
-121	35	0.07497259303939428
-120	35	0.30558700747790773
-119	35	0.5282183899606673
-118	35	0.19570281492236868
-117	35	0.16013870480143014
-116	35	0.17698148279957765
-115	35	0.14660625553061288
-114	35	0.6249317339634088
-113	35	0.6752714063070101
-112	35	0.6340334356969244
-111	35	0.7823865348089678
-110	35	0.5590061269440095
-109	35	0.37311991897959024
-108	35	0.5132335798845208
-107	35	0.6876206025518847
-106	35	0.2173599303454937
-105	35	0.8863650967247548
-104	35	0.3909192305343237
-103	35	0.3593450089495266
-102	35	0.2895822777955123
-101	35	0.2478358719397899
-100	35	0.1779003420152985
-99	35	0.17012890554449756
-98	35	0.2208564608548353
-97	35	0.24611160677416075
-96	35	0.26168065908023164
-95	35	0.3908716138338908
-94	35	0.4804525073686166
-93	35	0.48483434747583315
-92	35	0.40267745966072327
-91	35	0.3538242869864427
-90	35	0.4492830978858503
-89	35	0.5128507569521458
-88	35	0.6679387524461899
-87	35	0.6573677701251642
-86	35	0.7404328639598071
-85	35	0.7031945652425023
-84	35	0.5483720111073833
-83	35	0.6474112873559843
-82	35	0.7425401204138528
-81	35	0.6091396566677831
-80	35	0.5984818774541985
-79	35	0.5848212811763822
-78	35	0.576860098093583
-77	35	0.5611695956097233
-76	35	0.5017966863228581
-75	35	-1
-74	35	-1
-73	35	-1
-72	35	-1
-71	35	-1
-70	35	-1
-69	35	-1
-68	35	-1
-67	35	-1
-126	36	-1
-125	36	-1
-124	36	-1
-123	36	0.030540515489363776
-122	36	0.030172524724253844
-121	36	0.3611694646661355
-120	36	0.29691212572230585
-119	36	0.061164030507237115
-118	36	0.4431438732383762
-117	36	0.19577344963493393
-116	36	0.3814393543658042
-115	36	0.15005025895497476
-114	36	0.42558170987446525
-113	36	0.8022535765604244
-112	36	0.4955792041753795
-111	36	0.7482956522894036
-110	36	0.7514888987429135
-109	36	0.7892615408300345
-108	36	0.4079673748438848
-107	36	0.04659403101136992
-106	36	0.020827133232388297
-105	36	0.2839407042538989
-104	36	0.7864335334556657
-103	36	0.5134651629728572
-102	36	0.24060359569221781
-101	36	0.20203650950411944
-100	36	0.17749437012720326
-99	36	0.1315377725017904
-98	36	0.15428579766203965
-97	36	0.2411201962058721
-96	36	0.26820183682053256
-95	36	0.4246271124123578
-94	36	0.5807210633143113
-93	36	0.5554606422390156
-92	36	0.5484936951130076
-91	36	0.3872397063608747
-90	36	0.39791216996253237
-89	36	0.5416130772238874
-88	36	0.6112900309747057
-87	36	0.5908594641395551
-86	36	0.7235227154856787
-85	36	0.6802639111895692
-84	36	0.6396100425127065
-83	36	0.6117997756562215
-82	36	0.5401685823869463
-81	36	0.6810479826877611
-80	36	0.6715948844829697
-79	36	0.6597319566049208
-78	36	0.6231589448453448
-77	36	0.6051572880348333
-76	36	0.5782391211365678
-75	36	-1
-74	36	-1
-73	36	-1
-72	36	-1
-71	36	-1
-70	36	-1
-69	36	-1
-68	36	-1
-67	36	-1
-126	37	-1
-125	37	-1
-124	37	-1
-123	37	0.023576162917019083
-122	37	0.20263600666203563
-121	37	0.3696713512358783
-120	37	0.1121317457109194
-119	37	0.03470707966149586
-118	37	0.7036273338005525
-117	37	0.6702991041494433
-116	37	0.7276142349522668
-115	37	0.670273008962995
-114	37	0.7344482743365439
-113	37	0.13640121377223505
-112	37	0.7241997873663195
-111	37	0.32265089307735856
-110	37	0.751008616368678
-109	37	0.13429072114094515
-108	37	-1
-107	37	-1
-106	37	0.026256939191761926
-105	37	0.6267473603409472
-104	37	0.7336914203984108
-103	37	0.5089343277688232
-102	37	0.23184903476337138
-101	37	0.2261349184740545
-100	37	0.19169757792710126
-99	37	0.18724788098200584
-98	37	0.18303431273836995
-97	37	0.3053892171883662
-96	37	0.31809861118424726
-95	37	0.35998710018596797
-94	37	0.4625054727404912
-93	37	0.5420760563382916
-92	37	0.5686886570210502
-91	37	0.6096149818919048
-90	37	0.5413194829935613
-89	37	0.5494030983310585
-88	37	0.5592932675260743
-87	37	0.6227990370408545
-86	37	0.6882054527341815
-85	37	0.7092777366812366
-84	37	0.623922158900605
-83	37	0.6313381490020181
-82	37	0.5596686079677116
-81	37	0.5157255298936261
-80	37	0.6342926104698564
-79	37	0.6714527171589506
-78	37	0.6247916243243428
-77	37	0.5764377114914315
-76	37	0.5607805996224896
-75	37	-1
-74	37	-1
-73	37	-1
-72	37	-1
-71	37	-1
-70	37	-1
-69	37	-1
-68	37	-1
-67	37	-1
-126	38	-1
-125	38	-1
-124	38	0.035917961784487994
-123	38	0.1748141512980204
-122	38	0.34054454948718277
-121	38	0.4114873255492359
-120	38	0.025522367175734806
-119	38	0.3494821695519307
-118	38	0.41701305142800066
-117	38	0.2083759656037383
-116	38	0.47321572292037495
-115	38	0.2705101290944774
-114	38	0.4503533465954246
-113	38	0.18119925994425357
-112	38	0.08912174919682476
-111	38	0.612534182122141
-110	38	0.655796540601351
-109	38	0.23165551884666383
-108	38	0.016454683651047686
-107	38	-1
-106	38	0.022733355737157682
-105	38	0.7097240672537491
-104	38	0.688779640367177
-103	38	0.5929670011870036
-102	38	0.41317144715205645
-101	38	0.3406403534279675
-100	38	0.21001007610908984
-99	38	0.20030824120594554
-98	38	0.22146483411738924
-97	38	0.3329714551396153
-96	38	0.3595357563446611
-95	38	0.39519218169507786
-94	38	0.4379680473327399
-93	38	0.44044044933479254
-92	38	0.49759610955376576
-91	38	0.4718560608221742
-90	38	0.511607634647187
-89	38	0.5493043294533189
-88	38	0.5445507030875656
-87	38	0.6330091762460475
-86	38	0.6466801544797626
-85	38	0.6076902982118624
-84	38	0.6183028083564831
-83	38	0.5851300274504525
-82	38	0.7298933080998804
-81	38	0.39375906024405827
-80	38	0.3334964266897826
-79	38	0.6303959163558549
-78	38	0.5902812546677881
-77	38	0.5678238681540236
-76	38	0.5372909099803052
-75	38	-1
-74	38	-1
-73	38	-1
-72	38	-1
-71	38	-1
-70	38	-1
-69	38	-1
-68	38	-1
-67	38	-1
-126	39	-1
-125	39	-1
-124	39	0.06462775964780663
-123	39	0.5393308240177103
-122	39	0.35366804322672313
-121	39	0.055020101243711546
-120	39	0.35688768416631067
-119	39	0.5777685660002916
-118	39	0.2666678420412534
-117	39	0.1217619264121354
-116	39	0.11811182713351297
-115	39	0.1306221681695405
-114	39	0.55876650017813
-113	39	0.5112347260150396
-112	39	0.07065843206090149
-111	39	0.3020744924977274
-110	39	0.4152132318121461
-109	39	0.20880517997868797
-108	39	-1
-107	39	-1
-106	39	-1
-105	39	0.46711730590676237
-104	39	0.5579250940946593
-103	39	0.7579888449157457
-102	39	0.5427400338601411
-101	39	0.4185068371726773
-100	39	0.36014408284164795
-99	39	0.3461180510693087
-98	39	0.2671448788851313
-97	39	0.34170508380062264
-96	39	0.39728704527383907
-95	39	0.41960713743567746
-94	39	0.4360975181794127
-93	39	0.46049062504705784
-92	39	0.48785362601968807
-91	39	0.5570914510953291
-90	39	0.5907053248303555
-89	39	0.5797969757081873
-88	39	0.6079208524577222
-87	39	0.739964927695289
-86	39	0.6846434130184302
-85	39	0.680800966962278
-84	39	0.6591220400786522
-83	39	0.6942577588986222
-82	39	0.7063192533746268
-81	39	0.5825043279194083
-80	39	0.2884498121754528
-79	39	0.6083815868249051
-78	39	0.6036064482982805
-77	39	0.5791497402593637
-76	39	0.581211540582177
-75	39	0.7820770402858236
-74	39	-1
-73	39	-1
-72	39	-1
-71	39	-1
-70	39	-1
-69	39	-1
-68	39	-1
-67	39	-1
-126	40	-1
-125	40	-1
-124	40	0.06398209552203794
-123	40	0.5340327529196445
-122	40	0.0998317374895327
-121	40	0.07047579381510409
-120	40	0.3160191054177255
-119	40	0.45592574451016665
-118	40	0.39474684255258813
-117	40	0.24428415806125672
-116	40	0.0861045938097167
-115	40	0.2663216552541535
-114	40	0.42966154730238904
-113	40	0.5199542595341196
-112	40	0.08154835554962775
-111	40	-1
-110	40	0.13275084325332337
-109	40	0.09729318091624409
-108	40	0.024999623537184754
-107	40	-1
-106	40	0.004162358638212875
-105	40	0.5340735324941658
-104	40	0.6208360991269148
-103	40	0.6998676627981878
-102	40	0.5508414201131409
-101	40	0.5707971293798408
-100	40	0.5023107334365481
-99	40	0.4968728332928187
-98	40	0.5133010158322957
-97	40	0.5161004026795921
-96	40	0.5797376769690898
-95	40	0.6032733839293121
-94	40	0.5966194855095487
-93	40	0.606524526154906
-92	40	0.628982099730939
-91	40	0.6930315657289579
-90	40	0.711486287353646
-89	40	0.7005314532577689
-88	40	0.6827970148977326
-87	40	0.5827057004513906
-86	40	0.7079197581434519
-85	40	0.7334661038960675
-84	40	0.6624308910140617
-83	40	0.5055796465776443
-82	40	0.5550029008681279
-81	40	0.5272569834319883
-80	40	0.45991793391221
-79	40	0.3200049908213221
-78	40	0.4725980433099658
-77	40	0.5427221694135046
-76	40	0.5992989654427712
-75	40	0.7120198824743885
-74	40	0.7054063895046095
-73	40	0.6197665706070742
-72	40	-1
-71	40	-1
-70	40	-1
-69	40	-1
-68	40	-1
-67	40	-1
-126	41	-1
-125	41	-1
-124	41	0.03368841991962496
-123	41	0.06794915310831551
-122	41	0.07921860723349215
-121	41	0.08361613251191796
-120	41	0.08464739744474811
-119	41	0.3765511086385636
-118	41	0.22740292006071666
-117	41	0.13016053590346913
-116	41	0.04216752885225046
-115	41	0.11502494428584162
-114	41	0.4289508977445622
-113	41	0.5010283280552156
-112	41	0.04760046342806385
-111	41	0.03352699172913533
-110	41	0.08105242541663678
-109	41	0.06869574668102432
-108	41	0.05354860396832025
-107	41	0.004068523434272445
-106	41	0.04292796503282428
-105	41	0.3105176789276319
-104	41	0.4449012297192934
-103	41	0.5708086337093503
-102	41	0.6326174678559213
-101	41	0.6520194728080208
-100	41	0.5422415129147322
-99	41	0.6371152865695745
-98	41	0.5809428256335541
-97	41	0.5537882120279729
-96	41	0.6065357498910128
-95	41	0.6071189165128936
-94	41	0.5852222491487965
-93	41	0.5949083334089377
-92	41	0.63264290832443
-91	41	0.6453381697659298
-90	41	0.6171954932584162
-89	41	0.5820061810985363
-88	41	0.7341061374475559
-87	41	0.6955754255175569
-86	41	0.6045205280730426
-85	41	0.5561702629543661
-84	41	0.6530892819212641
-83	41	0.5660311569043701
-82	41	0.651680796570999
-81	41	0.4292731125019606
-80	41	0.2619138509040766
-79	41	0.13161747973437532
-78	41	0.15205325625370208
-77	41	0.265705472141892
-76	41	0.19212599728741003
-75	41	0.4002577905121456
-74	41	0.40179497470310177
-73	41	0.5178484995782213
-72	41	0.5106579195102859
-71	41	0.45723471273361854
-70	41	-1
-69	41	-1
-68	41	-1
-67	41	-1
-126	42	-1
-125	42	-1
-124	42	0.09900995423802195
-123	42	0.05090301971814018
-122	42	0.04321296468722674
-121	42	0.05623941052189718
-120	42	0.09060628471232675
-119	42	0.1520594293085608
-118	42	0.21557768522975967
-117	42	0.13831169007298888
-116	42	0.33722987156211115
-115	42	0.33566818221398853
-114	42	0.2711110105131801
-113	42	0.13869608432841887
-112	42	0.03998340570616614
-111	42	-1
-110	42	0.003913544309018637
-109	42	0.06365644817201348
-108	42	0.1229736316091087
-107	42	0.1412444616708009
-106	42	0.11955827677115934
-105	42	0.3703967600066856
-104	42	0.3292357281076117
-103	42	0.44378559035028065
-102	42	0.49075898364205933
-101	42	0.6099397219899273
-100	42	0.49722993516328245
-99	42	0.5609101402433886
-98	42	0.6194232178133412
-97	42	0.5911436117253249
-96	42	0.6495264004253047
-95	42	0.6886017441498847
-94	42	0.6799176589306754
-93	42	0.6432151065502004
-92	42	0.578455084525489
-91	42	0.5588772410410502
-90	42	0.48488101951181045
-89	42	0.6746429706161653
-88	42	0.5320313737095392
-87	42	0.6206053578187866
-86	42	0.6255089145926995
-85	42	0.5280438608642071
-84	42	0.6482409085165429
-83	42	0.5738013494110858
-82	42	0.3244020858565305
-81	42	0.3249973741134067
-80	42	0.2858782858773506
-79	42	0.16008899300359056
-78	42	0.19031034285053156
-77	42	0.24576770214673593
-76	42	0.1349593845726193
-75	42	0.11229168395044085
-74	42	0.22213273059376273
-73	42	0.21278422825637297
-72	42	0.41408711695610034
-71	42	0.389290984431088
-70	42	-1
-69	42	-1
-68	42	-1
-67	42	-1
-126	43	-1
-125	43	-1
-124	43	0.07018409826680261
-123	43	0.027933596074760182
-122	43	0.020780392918683003
-121	43	0.06115075843929086
-120	43	0.08977879606162842
-119	43	0.14655162399511318
-118	43	0.3125353886737725
-117	43	0.46379816654658823
-116	43	0.09897041862758586
-115	43	0.025688846982783814
-114	43	0.06731981951858215
-113	43	0.2057094864981728
-112	43	0.04199286507095693
-111	43	-1
-110	43	-1
-109	43	0.17460402425187482
-108	43	0.16046120015223128
-107	43	0.2357394248789263
-106	43	0.26769299939101876
-105	43	0.3086699152523746
-104	43	0.27842912963574207
-103	43	0.46572275669549634
-102	43	0.49135346753118114
-101	43	0.5133830426370093
-100	43	0.42577514161315205
-99	43	0.49142894715649915
-98	43	0.558226451409126
-97	43	0.5410656394952797
-96	43	0.5006793633934292
-95	43	0.5680081244884431
-94	43	0.505578243610631
-93	43	0.37337441719581127
-92	43	0.4346155173576482
-91	43	0.4503154664860643
-90	43	0.4585090744374079
-89	43	0.44684256194122746
-88	43	0.3719849186657933
-87	43	0.2947886416164724
-86	43	0.2888413989751045
-85	43	0.4538289635431539
-84	43	0.44151755387650543
-83	43	0.36306784739123427
-82	43	0.21023312915798503
-81	43	0.1526118428935091
-80	43	0.29190561922895364
-79	43	0.4549795835563661
-78	43	0.4913508486594229
-77	43	0.3997837747239031
-76	43	0.1317101877946172
-75	43	0.048899292876565935
-74	43	0.16634608558641262
-73	43	0.07517706145191934
-72	43	0.12971543058881496
-71	43	0.19402182661254455
-70	43	0.23357365534731056
-69	43	-1
-68	43	-1
-67	43	-1
-126	44	-1
-125	44	-1
-124	44	0.06192679561305309
-123	44	0.04521586845481983
-122	44	0.03732993865199375
-121	44	0.05909731979987704
-120	44	0.05746001052973509
-119	44	0.023025958537461137
-118	44	0.22663270987661652
-117	44	0.14693417568719896
-116	44	-1
-115	44	-1
-114	44	0.003846495767201755
-113	44	0.020577758651700064
-112	44	-1
-111	44	-1
-110	44	-1
-109	44	0.25297698844151595
-108	44	0.029408372551717337
-107	44	0.2806165703311572
-106	44	0.2940413372071435
-105	44	0.22069222953625298
-104	44	0.3538280001724714
-103	44	0.3859477140382843
-102	44	0.4361178144355391
-101	44	0.4586348738129379
-100	44	0.5102250574211016
-99	44	0.5449693484443481
-98	44	0.5639011723847082
-97	44	0.5012027636205416
-96	44	0.4853849652630044
-95	44	0.5349673160128013
-94	44	0.4469907152578368
-93	44	0.37564310838752607
-92	44	0.433249401611186
-91	44	0.24280949008041525
-90	44	0.26759814011468974
-89	44	0.313358097883512
-88	44	0.23674784950877914
-87	44	0.2595516940499327
-86	44	0.15345388498869256
-85	44	0.13508212548006024
-84	44	0.15399572020236021
-83	44	-1
-82	44	0.11693367155438548
-81	44	0.09027269656900676
-80	44	0.1404373628073632
-79	44	0.10686909485338386
-78	44	0.1393753167782602
-77	44	0.19100811317117591
-76	44	0.21179130173546085
-75	44	0.07397138901310343
-74	44	0.12349800456001692
-73	44	0.0647241341285101
-72	44	0.037549178436546655
-71	44	0.07660860222677053
-70	44	0.15450196681945602
-69	44	0.12338600102678478
-68	44	0.08323910850986477
-67	44	-1
-126	45	-1
-125	45	-1
-124	45	0.027319593173237337
-123	45	0.08277711147236991
-122	45	0.06197559080577726
-121	45	0.3362814190955221
-120	45	0.32467702062557924
-119	45	0.10805749209170876
-118	45	0.02605460328909716
-117	45	0.05803609684475524
-116	45	-1
-115	45	-1
-114	45	-1
-113	45	0.023877942056901164
-112	45	0.031499318111265946
-111	45	0.011070027976097557
-110	45	0.058890045453325296
-109	45	0.2549681446986506
-108	45	0.31008603274319235
-107	45	0.3197214886003785
-106	45	0.3583908230244096
-105	45	0.33935667602320957
-104	45	0.3368229175971066
-103	45	0.28992035543327505
-102	45	0.3954094171074243
-101	45	0.418106710980471
-100	45	0.3671361711365352
-99	45	0.4640294690415219
-98	45	0.42226463755235755
-97	45	0.535178883438414
-96	45	0.45570828462309804
-95	45	0.4815307342839401
-94	45	0.3778544649939621
-93	45	0.3113148541377285
-92	45	0.23709527090685076
-91	45	0.1130872691312557
-90	45	0.10414881663941325
-89	45	0.10335387682342452
-88	45	0.14472023762145836
-87	45	0.09511846980819663
-86	45	0.15077444246792374
-85	45	0.13289155149164855
-84	45	0.12199547365429039
-83	45	0.07870402699233708
-82	45	0.07038119642595089
-81	45	0.09314875088702589
-80	45	0.05456846745588861
-79	45	0.04339480417713786
-78	45	0.057187105386299016
-77	45	0.09919210612192138
-76	45	0.10613551146144548
-75	45	0.11578410844299002
-74	45	0.1941378987501154
-73	45	0.10775276765641
-72	45	0.04547767051731228
-71	45	0.027261826474118487
-70	45	0.04616781617989479
-69	45	0.0859837048187334
-68	45	0.09029723913862689
-67	45	-1
-126	46	-1
-125	46	-1
-124	46	0.025460382222462493
-123	46	0.03137507135256402
-122	46	-1
-121	46	0.20789828339503424
-120	46	0.556618464149563
-119	46	0.4320970045064235
-118	46	0.2219167204392746
-117	46	0.12943588473484904
-116	46	0.02696020727247593
-115	46	0.01705829617886969
-114	46	0.008310530380455658
-113	46	0.022225931563082026
-112	46	0.04214572206830635
-111	46	0.018766526366847627
-110	46	0.08273206687812809
-109	46	0.31467802795589483
-108	46	0.3693199360583754
-107	46	0.38915209069676676
-106	46	0.3009866973473728
-105	46	0.33300058073481237
-104	46	0.28519404951182825
-103	46	0.3006725449737444
-102	46	0.24149720150169846
-101	46	0.3017751928682136
-100	46	0.22840391831851223
-99	46	0.28485243639719193
-98	46	0.3472870873628494
-97	46	0.39463778525008397
-96	46	0.2031855581942767
-95	46	0.2768071688247261
-94	46	0.18296165775330547
-93	46	0.11122458724008984
-92	46	0.10425472194269403
-91	46	0.08752688435539324
-90	46	0.06943518512196506
-89	46	0.07172461216613711
-88	46	0.07911151408480674
-87	46	0.07368774649545855
-86	46	0.06452910300742815
-85	46	0.0515143111520819
-84	46	0.04164301373401822
-83	46	0.04844865987187918
-82	46	0.061825417216668704
-81	46	0.0718965598032928
-80	46	0.06977468443296796
-79	46	0.04811817696221538
-78	46	0.05227559846597716
-77	46	0.04472708503579483
-76	46	0.0416079713592702
-75	46	0.02313780213245374
-74	46	0.04083903413390684
-73	46	0.06922931374242666
-72	46	0.05375257666583392
-71	46	0.03871808752774484
-70	46	0.03616220337653007
-69	46	0.04256748762372649
-68	46	0.051889202644274816
-67	46	-1
-126	47	-1
-125	47	-1
-124	47	-1
-123	47	0.08087150814370908
-122	47	-1
-121	47	0.056849860175630894
-120	47	0.4755747651877492
-119	47	0.3337224727349729
-118	47	0.23966695620788114
-117	47	0.06445217364952967
-116	47	0.020748155542650335
-115	47	0.05833906289473062
-114	47	-1
-113	47	0.026056328938523575
-112	47	0.14254617187823704
-111	47	0.1437866659583242
-110	47	0.17952566059403305
-109	47	0.3225357749573568
-108	47	0.32019825420396725
-107	47	0.3445144504199407
-106	47	0.3020776632031776
-105	47	0.23924958287452414
-104	47	0.2932101447235299
-103	47	0.289443935894883
-102	47	0.24962864866123743
-101	47	0.28798019235051875
-100	47	0.27005916873082086
-99	47	0.26272286715576587
-98	47	0.24640464917079505
-97	47	0.26619527598559134
-96	47	0.1652550916712676
-95	47	0.1428829213738938
-94	47	0.11566280791501612
-93	47	0.08114651773766518
-92	47	0.05425741096280295
-91	47	0.011695210654094087
-90	47	0.026518445695870235
-89	47	0.07577779322080727
-88	47	0.05879987208682083
-87	47	-1
-86	47	-1
-85	47	0.01117039436560965
-84	47	0.021773073452712104
-83	47	0.028396849235387652
-82	47	0.033965806139701654
-81	47	0.03434554347995866
-80	47	0.04078791001594051
-79	47	0.030343472513584695
-78	47	0.02395294186750061
-77	47	0.019596899517725416
-76	47	0.018802899689635638
-75	47	0.010498276829148641
-74	47	0.020548951062359357
-73	47	0.02484908143540735
-72	47	-1
-71	47	-1
-70	47	0.027432871535828924
-69	47	0.03385117625222055
-68	47	0.027112337532912437
-67	47	-1
-126	48	-1
-125	48	-1
-124	48	0.020500325160988125
-123	48	0.03028111717702086
-122	48	-1
-121	48	-1
-120	48	0.08449457692454103
-119	48	0.05630333905213865
-118	48	0.05089951230060682
-117	48	0.02565165058601464
-116	48	0.019368646137767433
-115	48	0.012369135212068285
-114	48	-1
-113	48	0.055182742533012044
-112	48	0.1418283297761884
-111	48	0.21711251243613344
-110	48	0.16108970131487005
-109	48	0.17431320789623508
-108	48	0.22324007375116994
-107	48	0.18555514516172328
-106	48	0.2576035153489736
-105	48	0.2525660219908532
-104	48	0.21518036497158008
-103	48	0.17326043080253362
-102	48	0.19073086818311188
-101	48	0.19209540325340568
-100	48	0.16285289413856283
-99	48	0.13263040321178432
-98	48	0.26325924015119495
-97	48	0.18748273766003998
-96	48	0.1218867904763232
-95	48	0.10219950621172999
-94	48	0.08291039333863778
-93	48	0.07426335580169417
-92	48	0.04834051917449046
-91	48	0.024817640944638265
-90	48	0.024201538269152112
-89	48	0.026825828286003616
-88	48	-1
-87	48	-1
-86	48	-1
-85	48	0.010599141739606143
-84	48	0.021486824222356427
-83	48	0.022229909442220534
-82	48	0.02867157823594108
-81	48	0.027732224478089252
-80	48	0.0207222352594231
-79	48	0.018708599729489253
-78	48	0.019007499045748603
-77	48	0.012143773814780481
-76	48	0.011058414215161079
-75	48	-1
-74	48	-1
-73	48	0.023542352347308785
-72	48	0.021858678758621117
-71	48	-1
-70	48	0.010908999163551066
-69	48	0.02319943727928406
-68	48	0.018670307147826984
-67	48	-1
-126	49	-1
-125	49	0.01744583962758895
-124	49	-1
-123	49	-1
-122	49	-1
-121	49	-1
-120	49	0.021852537504348027
-119	49	-1
-118	49	-1
-117	49	-1
-116	49	0.011614816341797184
-115	49	-1
-114	49	0.041380044402970655
-113	49	0.07504818490207336
-112	49	0.1312715174219976
-111	49	0.0947741349375544
-110	49	0.07411495930413585
-109	49	0.0870882046296602
-108	49	0.10249870295699616
-107	49	0.10411336833954271
-106	49	0.12875993522781892
-105	49	0.14463172910914307
-104	49	0.13920116180633688
-103	49	0.09418338294068808
-102	49	0.08455853351412279
-101	49	0.09356201820359052
-100	49	0.09029140279585138
-99	49	0.10591565717734074
-98	49	0.14985570484267735
-97	49	0.08907171004001542
-96	49	0.08133227992334563
-95	49	0.07955270044493695
-94	49	0.07623408485911451
-93	49	0.06257781907281278
-92	49	0.04746017607984267
-91	49	0.02944664175059605
-90	49	0.0238081379008078
-89	49	0.025856222818098684
-88	49	0.010694406005746365
-87	49	0.022555794361325925
-86	49	0.02114417197681887
-85	49	0.01924912737790048
-84	49	0.020832607609674373
-83	49	0.0256158234850505
-82	49	0.026259302723523743
-81	49	0.017088017567391756
-80	49	0.015353552831575586
-79	49	0.015273359237092728
-78	49	0.020605801156362825
-77	49	0.015832155386640404
-76	49	0.01250127693380998
-75	49	-1
-74	49	-1
-73	49	0.0042787200675818565
-72	49	-1
-71	49	-1
-70	49	-1
-69	49	-1
-68	49	-1
-67	49	-1
-126	50	-1
-125	50	-1
-124	50	-1
-123	50	-1
-122	50	0.0142969213198328
-121	50	0.021122301591703488
-120	50	0.023314893981991703
-119	50	-1
-118	50	-1
-117	50	-1
-116	50	-1
-115	50	-1
-114	50	0.041615392119459464
-113	50	0.08004041854434316
-112	50	0.11519287008422571
-111	50	0.13890362991525987
-110	50	0.1285598814848292
-109	50	0.12527200022971247
-108	50	0.0929970153279758
-107	50	0.10640165430387721
-106	50	0.08329953897568629
-105	50	0.09137931953668042
-104	50	0.07240217040867587
-103	50	0.0628989675752811
-102	50	0.07382200108552234
-101	50	0.04681130383617012
-100	50	0.0697268151984726
-99	50	0.08976583264642508
-98	50	0.08201650693575449
-97	50	0.09420605488762374
-96	50	0.08441090397186508
-95	50	0.0726083504409572
-94	50	0.06330653884577155
-93	50	0.0566810551845851
-92	50	0.05237596672611194
-91	50	0.030539049856490502
-90	50	0.02267331716678855
-89	50	0.021854654113915496
-88	50	0.024148243293560464
-87	50	0.024159217301538857
-86	50	0.03447457996804415
-85	50	0.03758324341094204
-84	50	0.032563195479977
-83	50	0.030300604388836232
-82	50	0.02041567106671417
-81	50	0.010072529653344622
-80	50	0.013594519337421705
-79	50	0.013093489886992877
-78	50	0.0128481053444906
-77	50	0.01328674578714727
-76	50	0.007834207366194126
-75	50	-1
-74	50	-1
-73	50	-1
-72	50	-1
-71	50	-1
-70	50	-1
-69	50	-1
-68	50	-1
-67	50	-1
-126	51	-1
-125	51	-1
-124	51	-1
-123	51	-1
-122	51	0.004237745387114609
-121	51	-1
-120	51	-1
-119	51	-1
-118	51	-1
-117	51	-1
-116	51	-1
-115	51	-1
-114	51	0.032015858764994326
-113	51	0.04340417412616433
-112	51	0.05222565284030204
-111	51	0.05900600535353506
-110	51	0.07047421313893573
-109	51	0.07333234689163773
-108	51	0.0840786626768779
-107	51	0.07952913995222617
-106	51	0.06627905182251495
-105	51	0.055224925074546655
-104	51	0.04168350242671204
-103	51	0.048677942094313614
-102	51	0.037796497202904664
-101	51	0.044560622064349985
-100	51	0.07963314657348222
-99	51	0.06978676865550959
-98	51	0.05999664971477213
-97	51	0.0627307050648138
-96	51	0.05897535520085016
-95	51	0.052714708434927635
-94	51	0.049367219787970526
-93	51	0.04425052052414473
-92	51	0.03457197580873332
-91	51	0.029835682632774224
-90	51	0.027870088434622717
-89	51	0.023610277462915604
-88	51	0.024258518371432145
-87	51	0.033281799860769554
-86	51	0.033663589274111415
-85	51	0.02594165509140938
-84	51	0.02334207038835156
-83	51	0.018831686702126815
-82	51	0.015525489244995172
-81	51	0.0129042408606286
-80	51	0.013096127464977968
-79	51	0.009328819271379369
-78	51	0.004519695552416859
-77	51	0.004121772486077189
-76	51	-1
-75	51	-1
-74	51	-1
-73	51	-1
-72	51	-1
-71	51	-1
-70	51	-1
-69	51	-1
-68	51	-1
-67	51	-1
-126	52	-1
-125	52	-1
-124	52	-1
-123	52	-1
-122	52	-1
-121	52	-1
-120	52	-1
-119	52	-1
-118	52	-1
-117	52	-1
-116	52	-1
-115	52	0.0043419389771079744
-114	52	0.021763119869408088
-113	52	0.030420236321375596
-112	52	0.032897110982266775
-111	52	0.0438679809911064
-110	52	0.04676922417888315
-109	52	0.04767322129737597
-108	52	0.05722891380329673
-107	52	0.06609062399950914
-106	52	0.0466031222376164
-105	52	0.036122969871657515
-104	52	0.035133398312529984
-103	52	0.03062072966069617
-102	52	0.028067568200798622
-101	52	0.05603656019799419
-100	52	0.060264391939599087
-99	52	0.06282070072216324
-98	52	0.04842593180626298
-97	52	0.04402900232116216
-96	52	0.04270220612821603
-95	52	0.04733723875701986
-94	52	0.049860867761286475
-93	52	0.045253110681844774
-92	52	0.03569027987976011
-91	52	0.030312046052485744
-90	52	0.026982014056420037
-89	52	0.030636046319236537
-88	52	0.030369605112486618
-87	52	0.03252990213743895
-86	52	0.03194123214362042
-85	52	0.023718348947264992
-84	52	0.020472035734131016
-83	52	0.017666056812494488
-82	52	0.017987872191949833
-81	52	0.017172841888329998
-80	52	0.013392904559801796
-79	52	0.008953595369535432
-78	52	-1
-77	52	-1
-76	52	-1
-75	52	-1
-74	52	-1
-73	52	-1
-72	52	-1
-71	52	-1
-70	52	-1
-69	52	-1
-68	52	-1
-67	52	-1
-126	53	-1
-125	53	-1
-124	53	-1
-123	53	-1
-122	53	-1
-121	53	-1
-120	53	-1
-119	53	-1
-118	53	-1
-117	53	-1
-116	53	-1
-115	53	-1
-114	53	-1
-113	53	-1
-112	53	-1
-111	53	-1
-110	53	-1
-109	53	-1
-108	53	-1
-107	53	-1
-106	53	-1
-105	53	-1
-104	53	-1
-103	53	-1
-102	53	-1
-101	53	-1
-100	53	-1
-99	53	-1
-98	53	-1
-97	53	-1
-96	53	-1
-95	53	-1
-94	53	-1
-93	53	-1
-92	53	-1
-91	53	-1
-90	53	-1
-89	53	-1
-88	53	-1
-87	53	-1
-86	53	-1
-85	53	-1
-84	53	-1
-83	53	-1
-82	53	-1
-81	53	-1
-80	53	-1
-79	53	-1
-78	53	-1
-77	53	-1
-76	53	-1
-75	53	-1
-74	53	-1
-73	53	-1
-72	53	-1
-71	53	-1
-70	53	-1
-69	53	-1
-68	53	-1
-67	53	-1
