# Supplementary material for: The impacts of climate change on the abundance and distribution of the Spotted Wing Drosophila (Drosophila suzukii) in the United States and Canada
Source: PeerJ. 2017 Apr 6;5:e3192. doi: 10.7717/peerj.3192 (PMC5385127; doi:10.7717/peerj.3192)
Supplement: Supplemental Information 2 — Raw data used to create consensus maps (shown in Figs. 3 and 4A) coefficient of variance maps (shown in Fig. 4B) and in scatter plots shown in Fig. 5. [file peerj-05-3192-s002.zip › model_ispl-cm5a-lr_rcp26_year60_norm__mean.txt]

-126	24	-1
-125	24	-1
-124	24	-1
-123	24	-1
-122	24	-1
-121	24	-1
-120	24	-1
-119	24	-1
-118	24	-1
-117	24	-1
-116	24	-1
-115	24	-1
-114	24	-1
-113	24	-1
-112	24	-1
-111	24	-1
-110	24	-1
-109	24	-1
-108	24	-1
-107	24	-1
-106	24	-1
-105	24	-1
-104	24	-1
-103	24	-1
-102	24	-1
-101	24	-1
-100	24	-1
-99	24	-1
-98	24	-1
-97	24	-1
-96	24	-1
-95	24	-1
-94	24	-1
-93	24	-1
-92	24	-1
-91	24	-1
-90	24	-1
-89	24	-1
-88	24	-1
-87	24	-1
-86	24	-1
-85	24	-1
-84	24	-1
-83	24	-1
-82	24	-1
-81	24	-1
-80	24	-1
-79	24	-1
-78	24	-1
-77	24	-1
-76	24	-1
-75	24	-1
-74	24	-1
-73	24	-1
-72	24	-1
-71	24	-1
-70	24	-1
-69	24	-1
-68	24	-1
-67	24	-1
-126	25	-1
-125	25	-1
-124	25	-1
-123	25	-1
-122	25	-1
-121	25	-1
-120	25	-1
-119	25	-1
-118	25	-1
-117	25	-1
-116	25	-1
-115	25	-1
-114	25	-1
-113	25	0.013167387900831183
-112	25	0.007776703583093574
-111	25	0.010226663350676188
-110	25	0.010053067694935485
-109	25	0.010284943535721925
-108	25	0.0107504292845233
-107	25	0.08383864308023466
-106	25	0.26012855667336693
-105	25	0.15664727173890372
-104	25	0.081999774215842
-103	25	0.09383427798220047
-102	25	0.23873314136379803
-101	25	0.3213040540976598
-100	25	0.0286097691212011
-99	25	0.00956528412373533
-98	25	0.010757722842370015
-97	25	-1
-96	25	-1
-95	25	-1
-94	25	-1
-93	25	-1
-92	25	-1
-91	25	-1
-90	25	-1
-89	25	-1
-88	25	-1
-87	25	-1
-86	25	-1
-85	25	-1
-84	25	-1
-83	25	-1
-82	25	0.014517116992577461
-81	25	0.01462551490058529
-80	25	-1
-79	25	-1
-78	25	-1
-77	25	-1
-76	25	-1
-75	25	-1
-74	25	-1
-73	25	-1
-72	25	-1
-71	25	-1
-70	25	-1
-69	25	-1
-68	25	-1
-67	25	-1
-126	26	-1
-125	26	-1
-124	26	-1
-123	26	-1
-122	26	-1
-121	26	-1
-120	26	-1
-119	26	-1
-118	26	-1
-117	26	-1
-116	26	-1
-115	26	-1
-114	26	0.012948112574447276
-113	26	0.008302923399778162
-112	26	0.008851298310350707
-111	26	-1
-110	26	0.010211814347806932
-109	26	0.010044542332051052
-108	26	0.18545490784517643
-107	26	0.1405073989206694
-106	26	0.3708227288512777
-105	26	0.15953540092635105
-104	26	0.07286248388575471
-103	26	0.17778979756776025
-102	26	0.19994058902354148
-101	26	0.07797309988461064
-100	26	0.031372621772158715
-99	26	0.03821688878596307
-98	26	0.013681594017449356
-97	26	-1
-96	26	-1
-95	26	-1
-94	26	-1
-93	26	-1
-92	26	-1
-91	26	-1
-90	26	-1
-89	26	-1
-88	26	-1
-87	26	-1
-86	26	-1
-85	26	-1
-84	26	-1
-83	26	0.012066561992856651
-82	26	0.013267204327274042
-81	26	0.014438902516894761
-80	26	-1
-79	26	-1
-78	26	-1
-77	26	-1
-76	26	-1
-75	26	-1
-74	26	-1
-73	26	-1
-72	26	-1
-71	26	-1
-70	26	-1
-69	26	-1
-68	26	-1
-67	26	-1
-126	27	-1
-125	27	-1
-124	27	-1
-123	27	-1
-122	27	-1
-121	27	-1
-120	27	-1
-119	27	-1
-118	27	-1
-117	27	-1
-116	27	-1
-115	27	0.008034504383663963
-114	27	0.00992032176206671
-113	27	0.057835004906175644
-112	27	0.013512665565306383
-111	27	0.010926956206010552
-110	27	0.010869498159634637
-109	27	0.13148908019331387
-108	27	0.1877600761792382
-107	27	0.3454897369689384
-106	27	0.2483506860087805
-105	27	0.26694803326004546
-104	27	0.14875524557674896
-103	27	0.39410282457478174
-102	27	0.12275204699902083
-101	27	0.05138897943222299
-100	27	0.05344956385029144
-99	27	0.07034793675462116
-98	27	0.05891664570789834
-97	27	0.07801621773748747
-96	27	-1
-95	27	-1
-94	27	-1
-93	27	-1
-92	27	-1
-91	27	-1
-90	27	-1
-89	27	-1
-88	27	-1
-87	27	-1
-86	27	-1
-85	27	-1
-84	27	-1
-83	27	0.01145492168778428
-82	27	0.011905911046092423
-81	27	0.013098631293441118
-80	27	-1
-79	27	-1
-78	27	-1
-77	27	-1
-76	27	-1
-75	27	-1
-74	27	-1
-73	27	-1
-72	27	-1
-71	27	-1
-70	27	-1
-69	27	-1
-68	27	-1
-67	27	-1
-126	28	-1
-125	28	-1
-124	28	-1
-123	28	-1
-122	28	-1
-121	28	-1
-120	28	-1
-119	28	-1
-118	28	-1
-117	28	-1
-116	28	0.06405964499135632
-115	28	0.005154515584952599
-114	28	0.04378290039486039
-113	28	0.009357880704218356
-112	28	0.011370507033213934
-111	28	0.011297607931889133
-110	28	0.09508089835157922
-109	28	0.2712691716611513
-108	28	0.2862608188632095
-107	28	0.388937399331271
-106	28	0.2143451787085352
-105	28	0.23190010276265716
-104	28	0.17693378192112386
-103	28	0.4942856685890744
-102	28	0.19262413475516868
-101	28	0.06440351875350683
-100	28	0.0656462014621348
-99	28	0.07305254850360941
-98	28	0.0806848480591401
-97	28	0.1331753530122216
-96	28	0.13309180165002016
-95	28	-1
-94	28	-1
-93	28	-1
-92	28	-1
-91	28	-1
-90	28	-1
-89	28	-1
-88	28	-1
-87	28	-1
-86	28	-1
-85	28	-1
-84	28	-1
-83	28	0.01810754527818825
-82	28	0.018859267162986512
-81	28	0.010631380986261492
-80	28	-1
-79	28	-1
-78	28	-1
-77	28	-1
-76	28	-1
-75	28	-1
-74	28	-1
-73	28	-1
-72	28	-1
-71	28	-1
-70	28	-1
-69	28	-1
-68	28	-1
-67	28	-1
-126	29	-1
-125	29	-1
-124	29	-1
-123	29	-1
-122	29	-1
-121	29	-1
-120	29	-1
-119	29	-1
-118	29	-1
-117	29	-1
-116	29	0.06437237288581055
-115	29	0.06903339407556959
-114	29	0.0612428183287726
-113	29	0.010576308919119606
-112	29	0.0663906064063028
-111	29	0.10036941992084085
-110	29	0.13150521431396736
-109	29	0.36586860914620384
-108	29	0.3910231155651053
-107	29	0.3897069360912048
-106	29	0.19961005934831058
-105	29	0.1409336483586642
-104	29	0.1583242195037294
-103	29	0.2103126119158478
-102	29	0.15784964252868156
-101	29	0.17414752684507231
-100	29	0.21933014498167583
-99	29	0.19690041562430113
-98	29	0.13172073810655757
-97	29	0.1403821513788313
-96	29	0.14017406331141183
-95	29	0.20131539381237298
-94	29	0.20735836556961817
-93	29	0.243157734552468
-92	29	0.2194295405180147
-91	29	0.15105269759223736
-90	29	0.1417407378689885
-89	29	-1
-88	29	-1
-87	29	-1
-86	29	0.2258155096506827
-85	29	0.22354120659091453
-84	29	0.1627311259549178
-83	29	0.12221800292883393
-82	29	0.07084427842460272
-81	29	0.0717760542899598
-80	29	-1
-79	29	-1
-78	29	-1
-77	29	-1
-76	29	-1
-75	29	-1
-74	29	-1
-73	29	-1
-72	29	-1
-71	29	-1
-70	29	-1
-69	29	-1
-68	29	-1
-67	29	-1
-126	30	-1
-125	30	-1
-124	30	-1
-123	30	-1
-122	30	-1
-121	30	-1
-120	30	-1
-119	30	-1
-118	30	-1
-117	30	0.03428559844072375
-116	30	0.03413882751427823
-115	30	0.0753339879889188
-114	30	0.012068891853410148
-113	30	0.06739987281636368
-112	30	0.1332382807593269
-111	30	0.1388789938145055
-110	30	0.19486141819201136
-109	30	0.3497969298779316
-108	30	0.2824366862031382
-107	30	0.21263084654936054
-106	30	0.20812088749448515
-105	30	0.288272458438739
-104	30	0.3246767400321766
-103	30	0.20069857468839866
-102	30	0.18508654482615225
-101	30	0.2326763457049147
-100	30	0.23173830325356468
-99	30	0.21697607857064224
-98	30	0.19187191996129307
-97	30	0.19042281403943476
-96	30	0.20682309624157297
-95	30	0.2323472844684911
-94	30	0.2480513583199264
-93	30	0.21782505132287164
-92	30	0.22791385258763702
-91	30	0.2533393841741767
-90	30	0.25063946768812645
-89	30	0.24998454398006964
-88	30	0.24531470280435336
-87	30	0.2883740426036187
-86	30	0.2499777349134982
-85	30	0.24953556647645864
-84	30	0.22148376481895599
-83	30	0.1716883782047391
-82	30	0.16346594395782793
-81	30	-1
-80	30	-1
-79	30	-1
-78	30	-1
-77	30	-1
-76	30	-1
-75	30	-1
-74	30	-1
-73	30	-1
-72	30	-1
-71	30	-1
-70	30	-1
-69	30	-1
-68	30	-1
-67	30	-1
-126	31	-1
-125	31	-1
-124	31	-1
-123	31	-1
-122	31	-1
-121	31	-1
-120	31	-1
-119	31	-1
-118	31	-1
-117	31	0.034191910174195185
-116	31	0.09372345294125954
-115	31	0.1701975573970173
-114	31	0.16310557785077986
-113	31	0.13777217443144996
-112	31	0.16947702159830302
-111	31	0.24612070735352065
-110	31	0.2664482589974379
-109	31	0.29809674430280814
-108	31	0.17462581700614882
-107	31	0.15303374313376253
-106	31	0.2370739083957942
-105	31	0.2472751247307823
-104	31	0.13798759533979252
-103	31	0.15330025074761774
-102	31	0.20436395695435314
-101	31	0.17094721879092864
-100	31	0.18108888385275693
-99	31	0.18686914536019633
-98	31	0.18363532510066052
-97	31	0.19607576096696974
-96	31	0.21886262025414838
-95	31	0.23046540998858264
-94	31	0.25267723050944446
-93	31	0.24763475194187004
-92	31	0.2544705122990168
-91	31	0.32178945262493724
-90	31	0.31371951153926336
-89	31	0.3242009377992704
-88	31	0.32000543041765295
-87	31	0.3332511132309423
-86	31	0.3232293737894148
-85	31	0.2972355096188821
-84	31	0.30395154077111
-83	31	0.3087353683401039
-82	31	0.2764420793953998
-81	31	-1
-80	31	-1
-79	31	-1
-78	31	-1
-77	31	-1
-76	31	-1
-75	31	-1
-74	31	-1
-73	31	-1
-72	31	-1
-71	31	-1
-70	31	-1
-69	31	-1
-68	31	-1
-67	31	-1
-126	32	-1
-125	32	-1
-124	32	-1
-123	32	-1
-122	32	-1
-121	32	-1
-120	32	-1
-119	32	-1
-118	32	0.059319242057359466
-117	32	0.05575486406325249
-116	32	0.16384544653493802
-115	32	0.15662997783218588
-114	32	0.14096327902198608
-113	32	0.13608064516279889
-112	32	0.13119695440179496
-111	32	0.22215043603747117
-110	32	0.25092692627604757
-109	32	0.3863482611205946
-108	32	0.3195837920645754
-107	32	0.22763205263333633
-106	32	0.5271231403789152
-105	32	0.25274552694365415
-104	32	0.20707449857725116
-103	32	0.17568598305945388
-102	32	0.16047709109193578
-101	32	0.16844180029849526
-100	32	0.17860414509410025
-99	32	0.14688584815014588
-98	32	0.16031293459826088
-97	32	0.15930151697211284
-96	32	0.22833554705939516
-95	32	0.2548815629277003
-94	32	0.25832682902237425
-93	32	0.26274850403965644
-92	32	0.2509024491782214
-91	32	0.29044181021279547
-90	32	0.3629862134172844
-89	32	0.32232718182181247
-88	32	0.3101791616935383
-87	32	0.3307019221676925
-86	32	0.3345911337909562
-85	32	0.3251611564825447
-84	32	0.3255848151081215
-83	32	0.32806447512618986
-82	32	0.32119938340535076
-81	32	0.32584807719161923
-80	32	0.2989563047794316
-79	32	-1
-78	32	-1
-77	32	-1
-76	32	-1
-75	32	-1
-74	32	-1
-73	32	-1
-72	32	-1
-71	32	-1
-70	32	-1
-69	32	-1
-68	32	-1
-67	32	-1
-126	33	-1
-125	33	-1
-124	33	-1
-123	33	-1
-122	33	-1
-121	33	-1
-120	33	-1
-119	33	0.05605818927278327
-118	33	0.077732827753905
-117	33	0.17161724777716245
-116	33	0.14736822562178795
-115	33	0.1369325641457563
-114	33	0.13797550176413748
-113	33	0.13250084388465852
-112	33	0.1400721704937892
-111	33	0.29257053206214545
-110	33	0.4664079657848146
-109	33	0.23343985905980447
-108	33	0.6961622398536724
-107	33	0.3592768528120182
-106	33	0.7137519855490656
-105	33	0.21535401487537867
-104	33	0.2738202614064258
-103	33	0.2102440629475757
-102	33	0.16767052385946496
-101	33	0.1309057639216183
-100	33	0.13005980287191088
-99	33	0.15261309621070768
-98	33	0.16741436078905483
-97	33	0.17916568731774873
-96	33	0.2335882742635896
-95	33	0.23223543993818713
-94	33	0.3030035653133054
-93	33	0.31651670975801904
-92	33	0.29107580165301317
-91	33	0.28683851391373827
-90	33	0.3631350214518333
-89	33	0.3460272603973184
-88	33	0.3610128374287655
-87	33	0.388366541406654
-86	33	0.45257236340175355
-85	33	0.4503336115261035
-84	33	0.38708256470226654
-83	33	0.37773734530768793
-82	33	0.33838438247050706
-81	33	0.34018002124466185
-80	33	0.3199743032561836
-79	33	0.35984569046413606
-78	33	-1
-77	33	-1
-76	33	-1
-75	33	-1
-74	33	-1
-73	33	-1
-72	33	-1
-71	33	-1
-70	33	-1
-69	33	-1
-68	33	-1
-67	33	-1
-126	34	-1
-125	34	-1
-124	34	-1
-123	34	-1
-122	34	-1
-121	34	0.016771885887900878
-120	34	0.03939149205261276
-119	34	0.1171712406353121
-118	34	0.2233895645629987
-117	34	0.26765265005971495
-116	34	0.1398371174003732
-115	34	0.1260392828893114
-114	34	0.16996081139007188
-113	34	0.3663519499885284
-112	34	0.5915396225476254
-111	34	0.5695891747813498
-110	34	0.5438292039181689
-109	34	0.26859099181069446
-108	34	0.5965409193568013
-107	34	0.5445969074678718
-106	34	0.7213953498377749
-105	34	0.31598253474424426
-104	34	0.3075846828550977
-103	34	0.1990065684109631
-102	34	0.1818652764448292
-101	34	0.1298615729860385
-100	34	0.12044567211332756
-99	34	0.1384629018576873
-98	34	0.17339283347613976
-97	34	0.1967876170764281
-96	34	0.2328816278383075
-95	34	0.3081425399520578
-94	34	0.3453531628067459
-93	34	0.2982367229982864
-92	34	0.28398597332286285
-91	34	0.281023748770884
-90	34	0.35956301131717366
-89	34	0.3698524368648476
-88	34	0.434981149267553
-87	34	0.46162263236455964
-86	34	0.5021230164501623
-85	34	0.5886265953722478
-84	34	0.5695963766786851
-83	34	0.4279046958895966
-82	34	0.409793785361199
-81	34	0.4158984221952374
-80	34	0.3685697695963393
-79	34	0.39682064291992225
-78	34	0.3708755178234332
-77	34	0.3347491265828858
-76	34	-1
-75	34	-1
-74	34	-1
-73	34	-1
-72	34	-1
-71	34	-1
-70	34	-1
-69	34	-1
-68	34	-1
-67	34	-1
-126	35	-1
-125	35	-1
-124	35	-1
-123	35	-1
-122	35	0.03094809143641094
-121	35	0.05033162866605803
-120	35	0.2772974964427771
-119	35	0.37827147355589563
-118	35	0.21217283393818356
-117	35	0.1417180565689394
-116	35	0.19261069433118083
-115	35	0.13002921819101992
-114	35	0.420859266788862
-113	35	0.6312829656328265
-112	35	0.5935117265127188
-111	35	0.5500190008499174
-110	35	0.5343707744387267
-109	35	0.46967341827394465
-108	35	0.531549501306022
-107	35	0.6555828219596512
-106	35	0.3543830139229511
-105	35	0.44816069621583315
-104	35	0.26490943801163286
-103	35	0.23489971170898497
-102	35	0.16424967874393673
-101	35	0.14115393288598638
-100	35	0.10739824724525089
-99	35	0.11271772761994035
-98	35	0.15431829973118216
-97	35	0.18694573800601164
-96	35	0.19372776472654724
-95	35	0.2839489724061642
-94	35	0.34580548872496203
-93	35	0.35423543114626055
-92	35	0.2894790661888972
-91	35	0.2647553641742272
-90	35	0.3202568046939909
-89	35	0.36835888494800645
-88	35	0.48840667561634915
-87	35	0.4988200579762089
-86	35	0.6205258563546969
-85	35	0.6283354254689206
-84	35	0.6006721895554343
-83	35	0.5939005354376841
-82	35	0.5703739009974814
-81	35	0.4449753531431652
-80	35	0.4458209868339028
-79	35	0.435725731920876
-78	35	0.4215575328245177
-77	35	0.39920151535402426
-76	35	0.3360162396237729
-75	35	-1
-74	35	-1
-73	35	-1
-72	35	-1
-71	35	-1
-70	35	-1
-69	35	-1
-68	35	-1
-67	35	-1
-126	36	-1
-125	36	-1
-124	36	-1
-123	36	0.02776985860056659
-122	36	0.028271590469813434
-121	36	0.2565034769731492
-120	36	0.2710418816518758
-119	36	0.05665535282890059
-118	36	0.38772212124497046
-117	36	0.19845790542449712
-116	36	0.3435929629793482
-115	36	0.11729181162043906
-114	36	0.3591380245494909
-113	36	0.6806141852872345
-112	36	0.34207809531701766
-111	36	0.5747630365331674
-110	36	0.5899287358229014
-109	36	0.5700390595369629
-108	36	0.449197114714159
-107	36	0.07749833584729433
-106	36	0.040839462506501584
-105	36	0.46842103638669774
-104	36	0.6363685339939374
-103	36	0.23461509646754417
-102	36	0.16263446152769825
-101	36	0.12743930367192943
-100	36	0.09804547053502709
-99	36	0.08679582630407888
-98	36	0.09409981287225976
-97	36	0.13982635196682414
-96	36	0.158116664563775
-95	36	0.28038675498125776
-94	36	0.3945395214404693
-93	36	0.33533509913879334
-92	36	0.34827500061496725
-91	36	0.2702955125538891
-90	36	0.2767842349906146
-89	36	0.3580913456857408
-88	36	0.45586887758055905
-87	36	0.4339405592806408
-86	36	0.6021187420773283
-85	36	0.6491288931048568
-84	36	0.6319624693229572
-83	36	0.6587429583916461
-82	36	0.6052538121653515
-81	36	0.6263454570571907
-80	36	0.5529157536079401
-79	36	0.5014938325102437
-78	36	0.4664975686114003
-77	36	0.44141914041707586
-76	36	0.4038480672773189
-75	36	-1
-74	36	-1
-73	36	-1
-72	36	-1
-71	36	-1
-70	36	-1
-69	36	-1
-68	36	-1
-67	36	-1
-126	37	-1
-125	37	-1
-124	37	-1
-123	37	0.024103474616164595
-122	37	0.16073473195426663
-121	37	0.26698300455113144
-120	37	0.10567877087369397
-119	37	0.037806589212287335
-118	37	0.6451917935408708
-117	37	0.605295152926678
-116	37	0.609364786107858
-115	37	0.6035603374491085
-114	37	0.6293363021362417
-113	37	0.1710006718341371
-112	37	0.6047151663633608
-111	37	0.20695727600672936
-110	37	0.5580149775146477
-109	37	0.21882126078659495
-108	37	-1
-107	37	-1
-106	37	0.045847353260640315
-105	37	0.5963418851031747
-104	37	0.3143416151723213
-103	37	0.22338900337619336
-102	37	0.1436138297753934
-101	37	0.13152834456346074
-100	37	0.10716352151080466
-99	37	0.09412471086018993
-98	37	0.09353879442296294
-97	37	0.15774434517777322
-96	37	0.17603754788677156
-95	37	0.1901638637412248
-94	37	0.31182395345441805
-93	37	0.38717701244160496
-92	37	0.4011151155946612
-91	37	0.42681249542282007
-90	37	0.3037784052885496
-89	37	0.33653855488972817
-88	37	0.37001044836300406
-87	37	0.48938875252569136
-86	37	0.5471824821423343
-85	37	0.6198352224595939
-84	37	0.5967457525407499
-83	37	0.61745625806063
-82	37	0.6012553561773152
-81	37	0.5762706648857091
-80	37	0.5959172537538019
-79	37	0.5487007730441774
-78	37	0.4827705829992011
-77	37	0.45596194105911103
-76	37	0.4415698377805361
-75	37	-1
-74	37	-1
-73	37	-1
-72	37	-1
-71	37	-1
-70	37	-1
-69	37	-1
-68	37	-1
-67	37	-1
-126	38	-1
-125	38	-1
-124	38	0.033830878125471454
-123	38	0.13423498593806163
-122	38	0.24779819759892482
-121	38	0.3282631259021663
-120	38	0.027955504807640592
-119	38	0.3730956944158265
-118	38	0.3972570311328668
-117	38	0.2291095359013179
-116	38	0.4627537043707193
-115	38	0.31809629161211855
-114	38	0.4923280619497855
-113	38	0.23193175369847824
-112	38	0.12643851118262917
-111	38	0.39565531045929675
-110	38	0.44792443657078573
-109	38	0.32981303968049014
-108	38	0.028649388909657993
-107	38	-1
-106	38	0.03955232819102275
-105	38	0.5712904125817333
-104	38	0.32666400539412754
-103	38	0.24032569598621423
-102	38	0.17496535372960542
-101	38	0.14121468135766427
-100	38	0.11637180197176726
-99	38	0.10425408593098132
-98	38	0.11333810092701513
-97	38	0.17906304625105235
-96	38	0.19325559150164892
-95	38	0.22909578682458712
-94	38	0.26481465356021117
-93	38	0.26360155474933794
-92	38	0.31061789753795194
-91	38	0.2882338674927586
-90	38	0.2983368480774722
-89	38	0.34726479889356404
-88	38	0.3668980969874837
-87	38	0.4911646281711848
-86	38	0.5101115106241547
-85	38	0.5156851244436417
-84	38	0.5655640624200601
-83	38	0.5751185483743494
-82	38	0.5445824101420672
-81	38	0.4777584365784553
-80	38	0.3809987946642733
-79	38	0.5786575794310819
-78	38	0.4841626068698431
-77	38	0.4478190269825163
-76	38	0.438542515559138
-75	38	-1
-74	38	-1
-73	38	-1
-72	38	-1
-71	38	-1
-70	38	-1
-69	38	-1
-68	38	-1
-67	38	-1
-126	39	-1
-125	39	-1
-124	39	0.05803522700520697
-123	39	0.405768336287826
-122	39	0.28585737231573827
-121	39	0.05713402646762742
-120	39	0.35812528813435035
-119	39	0.5104026730449912
-118	39	0.2593612178950874
-117	39	0.12248531491044347
-116	39	0.12645907867904482
-115	39	0.14551042605582853
-114	39	0.47144003433715
-113	39	0.4587088569401084
-112	39	0.097566104765907
-111	39	0.36215320642966686
-110	39	0.48816863887975137
-109	39	0.3377827340965037
-108	39	0.022886657007394666
-107	39	-1
-106	39	0.0041331959111555235
-105	39	0.5115815394607387
-104	39	0.4829478244985539
-103	39	0.41208985311590085
-102	39	0.3135384072040673
-101	39	0.18506078635178722
-100	39	0.1414016968605433
-99	39	0.12666353773845646
-98	39	0.1311451381534354
-97	39	0.17602388298806157
-96	39	0.21554441620531656
-95	39	0.2451393319276851
-94	39	0.2586986901058183
-93	39	0.2806742229222924
-92	39	0.2859404840816089
-91	39	0.3489243966329914
-90	39	0.36058111641941865
-89	39	0.3792816846304122
-88	39	0.41550027886307667
-87	39	0.49890750958670743
-86	39	0.5056361393827151
-85	39	0.5056419383130369
-84	39	0.5346421082591079
-83	39	0.5105439985888022
-82	39	0.5219617182679492
-81	39	0.6378979551007531
-80	39	0.30422484809842315
-79	39	0.6326330875553365
-78	39	0.5446826755179544
-77	39	0.4960509752164006
-76	39	0.4624006243390272
-75	39	0.5860918081036683
-74	39	-1
-73	39	-1
-72	39	-1
-71	39	-1
-70	39	-1
-69	39	-1
-68	39	-1
-67	39	-1
-126	40	-1
-125	40	-1
-124	40	0.05589541236333815
-123	40	0.4365184924614373
-122	40	0.07895558833094346
-121	40	0.07938146364440136
-120	40	0.4007198343152076
-119	40	0.505085147471007
-118	40	0.40780734307322913
-117	40	0.24661401861475338
-116	40	0.08521688046169212
-115	40	0.29096733359665466
-114	40	0.34227089104399167
-113	40	0.446594143248731
-112	40	0.10819492674033615
-111	40	0.019312387160532254
-110	40	0.1874834297904332
-109	40	0.1522114174016733
-108	40	0.03791229061769551
-107	40	-1
-106	40	0.025947107021223242
-105	40	0.49507413605057493
-104	40	0.46819946112972327
-103	40	0.41003525469042273
-102	40	0.3766220987694389
-101	40	0.37883710309010965
-100	40	0.24026825851668784
-99	40	0.22064245226661947
-98	40	0.214270204151342
-97	40	0.21051588312985478
-96	40	0.2578629520090815
-95	40	0.3027607771950892
-94	40	0.3128672651973362
-93	40	0.3136900959975502
-92	40	0.3108326917876952
-91	40	0.36579615992963466
-90	40	0.40046281075836254
-89	40	0.43367468767849826
-88	40	0.45368024903973925
-87	40	0.4401329189654671
-86	40	0.6423491017784291
-85	40	0.6743517146641946
-84	40	0.646412000717945
-83	40	0.6819023895988889
-82	40	0.6041725922537328
-81	40	0.5700112807900987
-80	40	0.6488261328233766
-79	40	0.34259715569950205
-78	40	0.6395761842421177
-77	40	0.5664854376232916
-76	40	0.6026884402158811
-75	40	0.6577966103755771
-74	40	0.5950399317147895
-73	40	0.6592932955854146
-72	40	-1
-71	40	-1
-70	40	-1
-69	40	-1
-68	40	-1
-67	40	-1
-126	41	-1
-125	41	-1
-124	41	0.03518965541914247
-123	41	0.07932453124299978
-122	41	0.08720900008950928
-121	41	0.07779666275301222
-120	41	0.09046870976699803
-119	41	0.3723274296793182
-118	41	0.22134618987362725
-117	41	0.12174501598306786
-116	41	0.04146799172848061
-115	41	0.12245184947061845
-114	41	0.4876319572315794
-113	41	0.45305368397157886
-112	41	0.059611900041032104
-111	41	0.042872120398513715
-110	41	0.10848136583889431
-109	41	0.0925749560847942
-108	41	0.07592009148841425
-107	41	0.021442989920991442
-106	41	0.0660568124944875
-105	41	0.3901542767999669
-104	41	0.43017877447464264
-103	41	0.45552094176124924
-102	41	0.4124395660267609
-101	41	0.42726920795123136
-100	41	0.46361447139897416
-99	41	0.5107204918390812
-98	41	0.2868067226812159
-97	41	0.2935886839299575
-96	41	0.34671548118915857
-95	41	0.3519279993587505
-94	41	0.33502107770875283
-93	41	0.3485541629912828
-92	41	0.3622633954588951
-91	41	0.3793475960206992
-90	41	0.39886174480273207
-89	41	0.40452299729498603
-88	41	0.5880406228163403
-87	41	0.6268662384125446
-86	41	0.6788505622203244
-85	41	0.6462330756581762
-84	41	0.623930483171551
-83	41	0.5877125155974857
-82	41	0.6088838490156829
-81	41	0.43857272611549203
-80	41	0.25655727608155426
-79	41	0.163807706722279
-78	41	0.18762642954154685
-77	41	0.27587002427226465
-76	41	0.24701613702011865
-75	41	0.42096109413469057
-74	41	0.5551494641554555
-73	41	0.5267839964862223
-72	41	0.5140113847967199
-71	41	0.5093062075584941
-70	41	-1
-69	41	-1
-68	41	-1
-67	41	-1
-126	42	-1
-125	42	-1
-124	42	0.09017173906272637
-123	42	0.0534327750116984
-122	42	0.044189261372474
-121	42	0.054302081432507886
-120	42	0.09605699862144461
-119	42	0.14244298833096217
-118	42	0.21399110724682036
-117	42	0.13687029111659058
-116	42	0.36870038582528175
-115	42	0.3715103416907455
-114	42	0.3129781557100711
-113	42	0.16509547143760253
-112	42	0.047034871306303516
-111	42	-1
-110	42	0.015160426004386421
-109	42	0.08952953558892393
-108	42	0.15200087881853716
-107	42	0.17497646522835109
-106	42	0.14947669798057864
-105	42	0.4237837702344086
-104	42	0.4483303616933138
-103	42	0.41052573195828845
-102	42	0.4156726567434498
-101	42	0.4264411768199545
-100	42	0.45400218320373503
-99	42	0.485161332321077
-98	42	0.5346033863695394
-97	42	0.3456882848606671
-96	42	0.6279054628448972
-95	42	0.36878643446876697
-94	42	0.6396868315739035
-93	42	0.6624572667939127
-92	42	0.6360334119400163
-91	42	0.6286197601169587
-90	42	0.5860982617519298
-89	42	0.5718892924341636
-88	42	0.48325928317551664
-87	42	0.599825078072776
-86	42	0.5697340545082614
-85	42	0.5317266492742405
-84	42	0.5767890144315734
-83	42	0.5463650200292247
-82	42	0.3385776552062656
-81	42	0.3119865947437186
-80	42	0.2929223213641853
-79	42	0.20022787925542107
-78	42	0.234432551752881
-77	42	0.26241344745752915
-76	42	0.164253317105058
-75	42	0.13675484563761903
-74	42	0.27155055072534795
-73	42	0.2676013949981607
-72	42	0.4553871922393103
-71	42	0.5459009185412098
-70	42	-1
-69	42	-1
-68	42	-1
-67	42	-1
-126	43	-1
-125	43	0.009838266215235529
-124	43	0.061714526703933834
-123	43	0.029908784696660293
-122	43	0.019601363758761876
-121	43	0.05942893443626494
-120	43	0.08272543552071167
-119	43	0.13252404895905928
-118	43	0.3204114584244287
-117	43	0.5096011112246994
-116	43	0.11071647000030958
-115	43	0.026318665999103784
-114	43	0.07228434923889507
-113	43	0.2351154038576168
-112	43	0.04798813127319163
-111	43	-1
-110	43	-1
-109	43	0.20299607346945417
-108	43	0.18408954034778804
-107	43	0.30138318517845786
-106	43	0.33238364937347703
-105	43	0.43422792433742774
-104	43	0.4071503803864463
-103	43	0.39774114828360546
-102	43	0.3596574216440585
-101	43	0.3730381727682793
-100	43	0.4083366357617975
-99	43	0.45853975264943303
-98	43	0.5595460821818793
-97	43	0.5845711789234697
-96	43	0.570063003507324
-95	43	0.6124978920420624
-94	43	0.5729994134662573
-93	43	0.4845314936632189
-92	43	0.5437334280367244
-91	43	0.48152671244516854
-90	43	0.49169120845686065
-89	43	0.4726255414634274
-88	43	0.44297869725533817
-87	43	0.3816745571090349
-86	43	0.3391044225542099
-85	43	0.4867162874275356
-84	43	0.4761186487332564
-83	43	0.39192846888504435
-82	43	0.25586825092195975
-81	43	0.1948285139389917
-80	43	0.3315678708207834
-79	43	0.4503698080750479
-78	43	0.4920359642176069
-77	43	0.40933826067819234
-76	43	0.16071201324176385
-75	43	0.07274345616434243
-74	43	0.22081725260336896
-73	43	0.08590096717739965
-72	43	0.1706562153730204
-71	43	0.26382067013748234
-70	43	0.2964535145118699
-69	43	-1
-68	43	-1
-67	43	-1
-126	44	-1
-125	44	0.014609936822524766
-124	44	0.0631037072280954
-123	44	0.04982310924240062
-122	44	0.03975876356330051
-121	44	0.05555640876734663
-120	44	0.05284152729982069
-119	44	0.020278148498820616
-118	44	0.22389465139403011
-117	44	0.13441899909153207
-116	44	-1
-115	44	-1
-114	44	-1
-113	44	0.020491063708077357
-112	44	-1
-111	44	-1
-110	44	-1
-109	44	0.2895999271205402
-108	44	0.03112487650382865
-107	44	0.3049460012026233
-106	44	0.34164996590322505
-105	44	0.2712060849111178
-104	44	0.3612858922220163
-103	44	0.39965152170011164
-102	44	0.35926206553969753
-101	44	0.37562683397017127
-100	44	0.42456821585713755
-99	44	0.4801443222813515
-98	44	0.4773576556683094
-97	44	0.43785393934898775
-96	44	0.5713959157011369
-95	44	0.6036519979606472
-94	44	0.5335559311973752
-93	44	0.47930993103294756
-92	44	0.4546755138390069
-91	44	0.28068225724672213
-90	44	0.30813661943126147
-89	44	0.3491573359227739
-88	44	0.28196732826538
-87	44	0.30932676570179635
-86	44	0.19964565729799588
-85	44	0.1823292563423696
-84	44	0.2000141044950408
-83	44	-1
-82	44	0.13904770527441707
-81	44	0.1222243630459611
-80	44	0.18863802487684986
-79	44	0.1475768748760128
-78	44	0.1860596053341554
-77	44	0.24595985250888383
-76	44	0.2627901628068394
-75	44	0.0891519878125191
-74	44	0.17433006220662206
-73	44	0.07279181176073576
-72	44	0.04372169175000212
-71	44	0.0861118050601653
-70	44	0.19446982203924623
-69	44	0.15813696081990142
-68	44	0.11980504931569348
-67	44	-1
-126	45	-1
-125	45	0.016352106185522557
-124	45	0.03449011174819323
-123	45	0.09174009718071907
-122	45	0.06364852608494478
-121	45	0.29650017719473376
-120	45	0.2870923948244734
-119	45	0.10551701813016859
-118	45	0.02414510625931862
-117	45	0.05412853441295697
-116	45	-1
-115	45	-1
-114	45	-1
-113	45	0.02433913566195304
-112	45	0.03087328336463664
-111	45	0.013241259725951906
-110	45	0.05770121797178296
-109	45	0.2731420110334938
-108	45	0.3140852182740756
-107	45	0.36221175691969054
-106	45	0.33392607130794966
-105	45	0.3133668056321082
-104	45	0.33851367991045705
-103	45	0.3657853009649514
-102	45	0.35695839370378335
-101	45	0.3821619478494714
-100	45	0.43727563634608646
-99	45	0.42146896819352186
-98	45	0.4241794069321722
-97	45	0.4645436096863461
-96	45	0.40899069898341944
-95	45	0.43341130400452615
-94	45	0.3766325742564719
-93	45	0.3355641755927325
-92	45	0.2492392785494668
-91	45	0.13817224450497573
-90	45	0.12919319950088046
-89	45	0.1257075279562222
-88	45	0.17091247197456477
-87	45	0.10178698714423913
-86	45	0.18434413209514322
-85	45	0.16657209421914923
-84	45	0.1669068702078739
-83	45	0.08941485706525303
-82	45	0.09341337852508322
-81	45	0.1158311452503908
-80	45	0.08704520836725786
-79	45	0.05509251304782705
-78	45	0.09052607241161705
-77	45	0.1474416569152665
-76	45	0.15588350584995156
-75	45	0.16873661043356636
-74	45	0.25214770399304054
-73	45	0.1626484444322646
-72	45	0.05718618878118363
-71	45	0.03588434014766882
-70	45	0.06232339568149917
-69	45	0.1117497364994121
-68	45	0.12419900170479198
-67	45	-1
-126	46	-1
-125	46	0.014277847609161823
-124	46	0.03373650614635172
-123	46	0.04644515750502707
-122	46	-1
-121	46	0.18498442753380753
-120	46	0.5310110425662997
-119	46	0.4959982236566988
-118	46	0.20641308380847928
-117	46	0.11159308120270188
-116	46	0.02392153972449656
-115	46	0.004148999118656122
-114	46	-1
-113	46	0.0153684429881439
-112	46	0.03250475442138039
-111	46	0.013923319621980826
-110	46	0.08487361184598004
-109	46	0.31528182754598527
-108	46	0.4081816546723899
-107	46	0.42933568483075585
-106	46	0.3869409211525991
-105	46	0.3388796672386719
-104	46	0.26951158135239844
-103	46	0.28493270481658217
-102	46	0.3003191937017631
-101	46	0.3625822337423481
-100	46	0.2874127483123008
-99	46	0.31184519437500013
-98	46	0.3669327409196
-97	46	0.38832405956548993
-96	46	0.2602989891061482
-95	46	0.2664001278757667
-94	46	0.19166255987044817
-93	46	0.14253981176110989
-92	46	0.1391484383059753
-91	46	0.12179712217794353
-90	46	0.10181947986026822
-89	46	0.07706887829139568
-88	46	0.08391523572604993
-87	46	0.07461340542463743
-86	46	0.0664070865921529
-85	46	0.06220108501727566
-84	46	0.05126388154019963
-83	46	0.06092078408646317
-82	46	0.06838719682233582
-81	46	0.10489141643269073
-80	46	0.08023501006909425
-79	46	0.057016916134466716
-78	46	0.06302628215518555
-77	46	0.05485326040648444
-76	46	0.053077824357321855
-75	46	0.03456247772205297
-74	46	0.05093017180640514
-73	46	0.08901737780414525
-72	46	0.07190245226474885
-71	46	0.04722358907582541
-70	46	0.04104699593429512
-69	46	0.05628293055865117
-68	46	0.06141066275506992
-67	46	-1
-126	47	-1
-125	47	0.017965832515481506
-124	47	-1
-123	47	0.07641790159720312
-122	47	-1
-121	47	0.06044745107550048
-120	47	0.4654373932049818
-119	47	0.3190109980454799
-118	47	0.23162893729831763
-117	47	0.0612914479713892
-116	47	0.015536287414441224
-115	47	0.054068543543466296
-114	47	-1
-113	47	0.023750661148205038
-112	47	0.12594028953684971
-111	47	0.12226686359335205
-110	47	0.1745923983318909
-109	47	0.3213002099680432
-108	47	0.3363191589081811
-107	47	0.36579222226888386
-106	47	0.2929680580888203
-105	47	0.32343515163781905
-104	47	0.28720797124703284
-103	47	0.27802694575858283
-102	47	0.23967222201073793
-101	47	0.2648597916855872
-100	47	0.2491550911755526
-99	47	0.2546439751405469
-98	47	0.2797368445419953
-97	47	0.309469830924704
-96	47	0.17939713946249716
-95	47	0.1607927867292789
-94	47	0.1283847818484502
-93	47	0.08618311319689698
-92	47	0.06608198172270693
-91	47	0.021997487379610228
-90	47	0.030363427381071187
-89	47	0.0749185975156073
-88	47	0.06909242157437778
-87	47	-1
-86	47	0.004175573652167252
-85	47	0.012694370089790824
-84	47	0.024662480275452932
-83	47	0.03504514981676783
-82	47	0.04295062669133519
-81	47	0.043415751409958465
-80	47	0.0438567432253295
-79	47	0.03901923439715957
-78	47	0.030598793803786828
-77	47	0.028492942187377093
-76	47	0.026778926163436113
-75	47	0.02165220410326698
-74	47	0.028676734607370795
-73	47	0.03404608952407337
-72	47	-1
-71	47	0.004167195226694683
-70	47	0.03695146865860547
-69	47	0.037587421446707785
-68	47	0.037512448760137256
-67	47	-1
-126	48	-1
-125	48	-1
-124	48	0.025326079931520244
-123	48	0.037965640776656345
-122	48	-1
-121	48	-1
-120	48	0.09467733956674695
-119	48	0.05947702814548244
-118	48	0.052739082648506165
-117	48	0.024615963501158432
-116	48	0.012895910042503353
-115	48	-1
-114	48	-1
-113	48	0.05081133114726131
-112	48	0.12714183725264638
-111	48	0.2188512094557732
-110	48	0.14563457928339624
-109	48	0.21651896385835384
-108	48	0.2653986151967329
-107	48	0.22680378767422393
-106	48	0.22909781645019975
-105	48	0.23093741485743938
-104	48	0.20171985049609378
-103	48	0.1640664325457669
-102	48	0.17046168932006325
-101	48	0.17847349145270408
-100	48	0.17290720112102675
-99	48	0.14901890049101038
-98	48	0.23623181953504363
-97	48	0.19868704735023024
-96	48	0.1403693282603293
-95	48	0.12293453559500345
-94	48	0.11347055971930184
-93	48	0.08312432710194623
-92	48	0.05226360777456976
-91	48	0.02857461825033739
-90	48	0.027222692112248207
-89	48	0.029592384769876464
-88	48	0.0040767224670295735
-87	48	-1
-86	48	0.004002802941030397
-85	48	0.015696404298429043
-84	48	0.022560037868885625
-83	48	0.027960417062809988
-82	48	0.03589444618672163
-81	48	0.034665589250354505
-80	48	0.02786335138702463
-79	48	0.025258037901995642
-78	48	0.026393623720692837
-77	48	0.020992413034985224
-76	48	0.020181285785596526
-75	48	0.012739301511360246
-74	48	0.004228446334687883
-73	48	0.031304162593775484
-72	48	0.029457218251253994
-71	48	0.010619562392141065
-70	48	0.01699387661017355
-69	48	0.029377110705414617
-68	48	0.023030254422456
-67	48	-1
-126	49	-1
-125	49	0.023512746937393157
-124	49	-1
-123	49	-1
-122	49	-1
-121	49	-1
-120	49	0.02183584780875726
-119	49	-1
-118	49	-1
-117	49	-1
-116	49	-1
-115	49	-1
-114	49	0.040620898016737766
-113	49	0.06011158077250543
-112	49	0.13379818618812644
-111	49	0.08093069464544546
-110	49	0.060400853864430545
-109	49	0.06909799602997747
-108	49	0.09135988376698888
-107	49	0.09142695494334024
-106	49	0.11192954075184254
-105	49	0.12754200085730638
-104	49	0.12956922271979746
-103	49	0.096430328143696
-102	49	0.1118646956164857
-101	49	0.09788726262148875
-100	49	0.12602906928945426
-99	49	0.1186048016826625
-98	49	0.17077498120725684
-97	49	0.12486459731526361
-96	49	0.08939152104726436
-95	49	0.11239717771673104
-94	49	0.08369242585810373
-93	49	0.06306632283374644
-92	49	0.049636318214243726
-91	49	0.035919250643517586
-90	49	0.023326667681167704
-89	49	0.025241016170878386
-88	49	0.008040639090757655
-87	49	0.02431601570088444
-86	49	0.02753894238921728
-85	49	0.022842892854380344
-84	49	0.028571621512796883
-83	49	0.03318474166747493
-82	49	0.03180109350990265
-81	49	0.02443270046738443
-80	49	0.022817021207342903
-79	49	0.02373281353717259
-78	49	0.025121006372556768
-77	49	0.024818184360528104
-76	49	0.020854825930609066
-75	49	0.014760518675034211
-74	49	0.004256400545959937
-73	49	0.018191498824266877
-72	49	0.01634024082583502
-71	49	0.004156756590928584
-70	49	0.004146535976236357
-69	49	0.004235522806772065
-68	49	-1
-67	49	-1
-126	50	-1
-125	50	-1
-124	50	-1
-123	50	-1
-122	50	0.016032539294533937
-121	50	0.022846232851183455
-120	50	0.025466562759811955
-119	50	-1
-118	50	-1
-117	50	-1
-116	50	-1
-115	50	-1
-114	50	0.04665669687129938
-113	50	0.07737169469155629
-112	50	0.11668174544435565
-111	50	0.13419553450564634
-110	50	0.11775440725719293
-109	50	0.10873421790715296
-108	50	0.08249456326899544
-107	50	0.09262194612662787
-106	50	0.1063782060485275
-105	50	0.08190897419073823
-104	50	0.06573321347630252
-103	50	0.06074141007725017
-102	50	0.07595384687475536
-101	50	0.050994726995245904
-100	50	0.0746775864889413
-99	50	0.12357219345568266
-98	50	0.11464179399449681
-97	50	0.12954187421615063
-96	50	0.088243267371748
-95	50	0.07809266073348799
-94	50	0.06500946020657099
-93	50	0.05833932478190643
-92	50	0.05288500057100757
-91	50	0.03752521014809065
-90	50	0.022206907330381054
-89	50	0.021156915593856764
-88	50	0.023302783570732497
-87	50	0.029620188770146955
-86	50	0.03365526406785422
-85	50	0.03727324381967309
-84	50	0.03285699922004387
-83	50	0.03060682251634854
-82	50	0.02729040865342571
-81	50	0.016704330407336508
-80	50	0.017589069465292793
-79	50	0.02037234557471936
-78	50	0.020640749064665277
-77	50	0.021337570044297278
-76	50	0.017867398479202462
-75	50	0.011911077705946906
-74	50	0.004188238422458995
-73	50	-1
-72	50	-1
-71	50	-1
-70	50	-1
-69	50	-1
-68	50	-1
-67	50	-1
-126	51	-1
-125	51	-1
-124	51	-1
-123	51	-1
-122	51	0.004339641384795785
-121	51	-1
-120	51	-1
-119	51	-1
-118	51	-1
-117	51	-1
-116	51	-1
-115	51	0.004380267755319186
-114	51	0.037556978933140854
-113	51	0.05352085328079627
-112	51	0.052726381120478664
-111	51	0.05998086165931527
-110	51	0.07405874709246778
-109	51	0.07252425659817724
-108	51	0.0796341847690721
-107	51	0.07168756448387135
-106	51	0.05449759891548779
-105	51	0.04713291064119614
-104	51	0.044433901407147855
-103	51	0.049035081377230984
-102	51	0.03629285234136956
-101	51	0.05021502340102212
-100	51	0.08528890878815731
-99	51	0.0744712568068452
-98	51	0.06531359539572415
-97	51	0.06882539953928433
-96	51	0.06116664002588193
-95	51	0.05432827015009035
-94	51	0.05175302131284602
-93	51	0.04272150721307431
-92	51	0.04322709350036248
-91	51	0.037402238218748184
-90	51	0.03428557225200617
-89	51	0.02977577313537032
-88	51	0.03029996089463278
-87	51	0.03906780230922758
-86	51	0.040190494861072124
-85	51	0.03411576647782419
-84	51	0.023389143672894686
-83	51	0.020947640616343983
-82	51	0.0180788695677468
-81	51	0.01664653751950007
-80	51	0.018060204494601242
-79	51	0.01639076166798561
-78	51	0.007378727297538531
-77	51	0.007069199383779474
-76	51	0.007409882986003907
-75	51	0.007086690828252799
-74	51	0.004237568706802061
-73	51	-1
-72	51	-1
-71	51	-1
-70	51	-1
-69	51	-1
-68	51	-1
-67	51	-1
-126	52	-1
-125	52	-1
-124	52	-1
-123	52	-1
-122	52	-1
-121	52	-1
-120	52	-1
-119	52	-1
-118	52	-1
-117	52	-1
-116	52	-1
-115	52	0.016842596547747127
-114	52	0.02780124110203246
-113	52	0.04181800487428153
-112	52	0.03578833324432287
-111	52	0.04662819793470161
-110	52	0.05037335290503494
-109	52	0.05035464667819032
-108	52	0.05692329146910942
-107	52	0.06383740285739485
-106	52	0.03668880610967816
-105	52	0.03819366781126951
-104	52	0.03348472594489127
-103	52	0.031084153047987922
-102	52	0.030157237995676427
-101	52	0.06027973104561167
-100	52	0.0683484001078601
-99	52	0.06984792866417805
-98	52	0.06224696203861208
-97	52	0.05588970696415055
-96	52	0.053920128339681135
-95	52	0.058183735740126356
-94	52	0.051603502441677024
-93	52	0.04840562619702315
-92	52	0.03497527083576709
-91	52	0.037859110685398954
-90	52	0.03518636218790648
-89	52	0.02828803324320985
-88	52	0.03671207665587286
-87	52	0.03934105538848297
-86	52	0.03386968045181524
-85	52	0.024448579248041478
-84	52	0.022766993274269665
-83	52	0.024708302113420157
-82	52	0.025088360265467548
-81	52	0.02405676797366762
-80	52	0.01996398303083338
-79	52	0.016408787923484425
-78	52	0.007110539396856999
-77	52	-1
-76	52	-1
-75	52	-1
-74	52	-1
-73	52	-1
-72	52	-1
-71	52	-1
-70	52	-1
-69	52	-1
-68	52	-1
-67	52	-1
-126	53	-1
-125	53	-1
-124	53	-1
-123	53	-1
-122	53	-1
-121	53	-1
-120	53	-1
-119	53	-1
-118	53	-1
-117	53	-1
-116	53	-1
-115	53	-1
-114	53	-1
-113	53	-1
-112	53	-1
-111	53	-1
-110	53	-1
-109	53	-1
-108	53	-1
-107	53	-1
-106	53	-1
-105	53	-1
-104	53	-1
-103	53	-1
-102	53	-1
-101	53	-1
-100	53	-1
-99	53	-1
-98	53	-1
-97	53	-1
-96	53	-1
-95	53	-1
-94	53	-1
-93	53	-1
-92	53	-1
-91	53	-1
-90	53	-1
-89	53	-1
-88	53	-1
-87	53	-1
-86	53	-1
-85	53	-1
-84	53	-1
-83	53	-1
-82	53	-1
-81	53	-1
-80	53	-1
-79	53	-1
-78	53	-1
-77	53	-1
-76	53	-1
-75	53	-1
-74	53	-1
-73	53	-1
-72	53	-1
-71	53	-1
-70	53	-1
-69	53	-1
-68	53	-1
-67	53	-1
