# Supplementary material for: The impacts of climate change on the abundance and distribution of the Spotted Wing Drosophila (Drosophila suzukii) in the United States and Canada
Source: PeerJ. 2017 Apr 6;5:e3192. doi: 10.7717/peerj.3192 (PMC5385127; doi:10.7717/peerj.3192)
Supplement: Supplemental Information 2 — Raw data used to create consensus maps (shown in Figs. 3 and 4A) coefficient of variance maps (shown in Fig. 4B) and in scatter plots shown in Fig. 5. [file peerj-05-3192-s002.zip › model_ispl-cm5a-lr_rcp26_year90_norm__mean.txt]

-126	24	-1
-125	24	-1
-124	24	-1
-123	24	-1
-122	24	-1
-121	24	-1
-120	24	-1
-119	24	-1
-118	24	-1
-117	24	-1
-116	24	-1
-115	24	-1
-114	24	-1
-113	24	-1
-112	24	-1
-111	24	-1
-110	24	-1
-109	24	-1
-108	24	-1
-107	24	-1
-106	24	-1
-105	24	-1
-104	24	-1
-103	24	-1
-102	24	-1
-101	24	-1
-100	24	-1
-99	24	-1
-98	24	-1
-97	24	-1
-96	24	-1
-95	24	-1
-94	24	-1
-93	24	-1
-92	24	-1
-91	24	-1
-90	24	-1
-89	24	-1
-88	24	-1
-87	24	-1
-86	24	-1
-85	24	-1
-84	24	-1
-83	24	-1
-82	24	-1
-81	24	-1
-80	24	-1
-79	24	-1
-78	24	-1
-77	24	-1
-76	24	-1
-75	24	-1
-74	24	-1
-73	24	-1
-72	24	-1
-71	24	-1
-70	24	-1
-69	24	-1
-68	24	-1
-67	24	-1
-126	25	-1
-125	25	-1
-124	25	-1
-123	25	-1
-122	25	-1
-121	25	-1
-120	25	-1
-119	25	-1
-118	25	-1
-117	25	-1
-116	25	-1
-115	25	-1
-114	25	-1
-113	25	0.010542145737033288
-112	25	0.0057021458006344585
-111	25	0.007983405144979337
-110	25	0.011603069392525572
-109	25	0.011568146737629362
-108	25	0.007840213655040527
-107	25	0.11606169014313723
-106	25	0.24518098134175462
-105	25	0.21504087263799979
-104	25	0.10864115442860099
-103	25	0.1175078498342675
-102	25	0.2930257387392957
-101	25	0.27928511722303817
-100	25	0.06576590260771349
-99	25	0.024566683817158978
-98	25	0.006792457312624168
-97	25	-1
-96	25	-1
-95	25	-1
-94	25	-1
-93	25	-1
-92	25	-1
-91	25	-1
-90	25	-1
-89	25	-1
-88	25	-1
-87	25	-1
-86	25	-1
-85	25	-1
-84	25	-1
-83	25	-1
-82	25	0.014777792004902528
-81	25	0.015526208499417347
-80	25	-1
-79	25	-1
-78	25	-1
-77	25	-1
-76	25	-1
-75	25	-1
-74	25	-1
-73	25	-1
-72	25	-1
-71	25	-1
-70	25	-1
-69	25	-1
-68	25	-1
-67	25	-1
-126	26	-1
-125	26	-1
-124	26	-1
-123	26	-1
-122	26	-1
-121	26	-1
-120	26	-1
-119	26	-1
-118	26	-1
-117	26	-1
-116	26	-1
-115	26	-1
-114	26	0.010014506678917998
-113	26	0.00492817201722432
-112	26	0.006247034431709973
-111	26	-1
-110	26	0.011578587618142682
-109	26	0.008810471034950995
-108	26	0.16500997462780922
-107	26	0.14578604360215708
-106	26	0.3500966503975494
-105	26	0.18244549683598202
-104	26	0.14092863508986986
-103	26	0.21010396266162296
-102	26	0.2363404465943303
-101	26	0.09446074016611315
-100	26	0.06471074047008935
-99	26	0.08151199064464183
-98	26	0.035849154670285446
-97	26	-1
-96	26	-1
-95	26	-1
-94	26	-1
-93	26	-1
-92	26	-1
-91	26	-1
-90	26	-1
-89	26	-1
-88	26	-1
-87	26	-1
-86	26	-1
-85	26	-1
-84	26	-1
-83	26	0.012538090788240181
-82	26	0.013145588599377811
-81	26	0.014594214706517538
-80	26	-1
-79	26	-1
-78	26	-1
-77	26	-1
-76	26	-1
-75	26	-1
-74	26	-1
-73	26	-1
-72	26	-1
-71	26	-1
-70	26	-1
-69	26	-1
-68	26	-1
-67	26	-1
-126	27	-1
-125	27	-1
-124	27	-1
-123	27	-1
-122	27	-1
-121	27	-1
-120	27	-1
-119	27	-1
-118	27	-1
-117	27	-1
-116	27	-1
-115	27	0.005517945584895545
-114	27	0.006678377575274559
-113	27	0.004817248394467933
-112	27	0.011494785592501494
-111	27	0.011576647782418896
-110	27	0.010591156051366176
-109	27	0.13433907673733847
-108	27	0.1787121267885608
-107	27	0.32257106425429916
-106	27	0.22724739649073053
-105	27	0.23995382554965675
-104	27	0.18006943190217914
-103	27	0.4656503635976077
-102	27	0.15869136661800864
-101	27	0.06987534263961882
-100	27	0.07448475334951359
-99	27	0.09196622740393019
-98	27	0.10219034016057611
-97	27	0.1551693021090242
-96	27	-1
-95	27	-1
-94	27	-1
-93	27	-1
-92	27	-1
-91	27	-1
-90	27	-1
-89	27	-1
-88	27	-1
-87	27	-1
-86	27	-1
-85	27	-1
-84	27	-1
-83	27	0.022508787483888095
-82	27	0.012086858248983059
-81	27	0.013006812714285674
-80	27	-1
-79	27	-1
-78	27	-1
-77	27	-1
-76	27	-1
-75	27	-1
-74	27	-1
-73	27	-1
-72	27	-1
-71	27	-1
-70	27	-1
-69	27	-1
-68	27	-1
-67	27	-1
-126	28	-1
-125	28	-1
-124	28	-1
-123	28	-1
-122	28	-1
-121	28	-1
-120	28	-1
-119	28	-1
-118	28	-1
-117	28	-1
-116	28	0.04330994431436862
-115	28	0.003478951145602068
-114	28	0.020967166175924395
-113	28	0.006487029897320585
-112	28	0.009530736528687356
-111	28	0.0079284294149057
-110	28	0.11855828864961337
-109	28	0.25594514286740455
-108	28	0.26032017390804973
-107	28	0.3857987937663743
-106	28	0.1973823441464989
-105	28	0.2282202605833518
-104	28	0.16704925265350165
-103	28	0.5169721128505512
-102	28	0.17818480760692454
-101	28	0.1260275727913067
-100	28	0.13269508934421298
-99	28	0.14396045615882408
-98	28	0.15390034650479295
-97	28	0.1509522919196489
-96	28	0.16508943867944512
-95	28	-1
-94	28	-1
-93	28	-1
-92	28	-1
-91	28	-1
-90	28	-1
-89	28	-1
-88	28	-1
-87	28	-1
-86	28	-1
-85	28	-1
-84	28	-1
-83	28	0.08037576507298656
-82	28	0.04849715857090787
-81	28	0.020628196251141196
-80	28	-1
-79	28	-1
-78	28	-1
-77	28	-1
-76	28	-1
-75	28	-1
-74	28	-1
-73	28	-1
-72	28	-1
-71	28	-1
-70	28	-1
-69	28	-1
-68	28	-1
-67	28	-1
-126	29	-1
-125	29	-1
-124	29	-1
-123	29	-1
-122	29	-1
-121	29	-1
-120	29	-1
-119	29	-1
-118	29	-1
-117	29	-1
-116	29	0.04380801631033331
-115	29	0.0395882329228283
-114	29	0.04812169186223948
-113	29	0.006352128352401369
-112	29	0.005789760529431114
-111	29	0.12866016556694318
-110	29	0.14488119535034283
-109	29	0.36951920413983763
-108	29	0.41532724626476397
-107	29	0.41304507723660766
-106	29	0.1952280602381658
-105	29	0.13175801026354547
-104	29	0.14677116027336157
-103	29	0.21513480595610004
-102	29	0.15047592849993738
-101	29	0.15880808412040562
-100	29	0.15977479386439503
-99	29	0.15650415039731558
-98	29	0.16016625907357224
-97	29	0.17153578215925416
-96	29	0.17323555152083028
-95	29	0.17468905340599702
-94	29	0.1786999303286581
-93	29	0.22159892970452483
-92	29	0.18729603080990384
-91	29	0.17773964617358984
-90	29	0.17405811108075506
-89	29	-1
-88	29	-1
-87	29	-1
-86	29	0.17285242928882574
-85	29	0.16642307106299162
-84	29	0.18176609603009908
-83	29	0.16511389707104449
-82	29	0.1580070647806924
-81	29	0.0679387150337362
-80	29	-1
-79	29	-1
-78	29	-1
-77	29	-1
-76	29	-1
-75	29	-1
-74	29	-1
-73	29	-1
-72	29	-1
-71	29	-1
-70	29	-1
-69	29	-1
-68	29	-1
-67	29	-1
-126	30	-1
-125	30	-1
-124	30	-1
-123	30	-1
-122	30	-1
-121	30	-1
-120	30	-1
-119	30	-1
-118	30	-1
-117	30	0.030355074115473727
-116	30	0.02847221475272192
-115	30	0.05543227611662845
-114	30	0.007240240517182277
-113	30	0.11416838615862675
-112	30	0.12582772481681226
-111	30	0.15043797356566965
-110	30	0.1893867416063056
-109	30	0.3751509382061308
-108	30	0.29556496873675075
-107	30	0.23595798843337873
-106	30	0.219738595444828
-105	30	0.3157878309821321
-104	30	0.3482854573957733
-103	30	0.270989728691433
-102	30	0.20711823373561386
-101	30	0.2875971449434216
-100	30	0.3076296245650919
-99	30	0.2656884681816902
-98	30	0.20957535275033443
-97	30	0.18998344218330848
-96	30	0.2045025420359315
-95	30	0.2454180453545564
-94	30	0.23132176234730226
-93	30	0.22731211068249949
-92	30	0.19317270421050042
-91	30	0.26347009674018745
-90	30	0.2527387833488766
-89	30	0.2514816220206709
-88	30	0.24417625119170355
-87	30	0.24613009787939666
-86	30	0.2236265911633468
-85	30	0.218080887034312
-84	30	0.1833951745604294
-83	30	0.18487777398145294
-82	30	0.1748571288541959
-81	30	-1
-80	30	-1
-79	30	-1
-78	30	-1
-77	30	-1
-76	30	-1
-75	30	-1
-74	30	-1
-73	30	-1
-72	30	-1
-71	30	-1
-70	30	-1
-69	30	-1
-68	30	-1
-67	30	-1
-126	31	-1
-125	31	-1
-124	31	-1
-123	31	-1
-122	31	-1
-121	31	-1
-120	31	-1
-119	31	-1
-118	31	-1
-117	31	0.02882327544722613
-116	31	0.07087626607250702
-115	31	0.1470939362175654
-114	31	0.136763216674132
-113	31	0.12131768158391609
-112	31	0.1402562771783939
-111	31	0.2339377439935007
-110	31	0.26903779003887807
-109	31	0.3429651633002161
-108	31	0.21437532379309526
-107	31	0.19261064756561372
-106	31	0.29525677429637226
-105	31	0.27664541608120075
-104	31	0.16809034770853865
-103	31	0.1849109494747619
-102	31	0.24089998650345734
-101	31	0.2392720396998511
-100	31	0.24593972460879898
-99	31	0.2680353607547289
-98	31	0.23829387239191938
-97	31	0.24840739393545996
-96	31	0.2633691205276802
-95	31	0.27677548982956474
-94	31	0.31293126855248504
-93	31	0.2891995951598386
-92	31	0.288900632242408
-91	31	0.32720029421153585
-90	31	0.32307272784581803
-89	31	0.3225231389011233
-88	31	0.3157900383168998
-87	31	0.3160296650827793
-86	31	0.2987682978465298
-85	31	0.25854159521277725
-84	31	0.26474914435380137
-83	31	0.26089752289338186
-82	31	0.23557313587539105
-81	31	-1
-80	31	-1
-79	31	-1
-78	31	-1
-77	31	-1
-76	31	-1
-75	31	-1
-74	31	-1
-73	31	-1
-72	31	-1
-71	31	-1
-70	31	-1
-69	31	-1
-68	31	-1
-67	31	-1
-126	32	-1
-125	32	-1
-124	32	-1
-123	32	-1
-122	32	-1
-121	32	-1
-120	32	-1
-119	32	-1
-118	32	0.04178092632674148
-117	32	0.04876121660435778
-116	32	0.14645241552104277
-115	32	0.1570129317081488
-114	32	0.14472969361912832
-113	32	0.14053114647564866
-112	32	0.135408577197839
-111	32	0.19074393448256285
-110	32	0.2677556933102885
-109	32	0.45572287548003687
-108	32	0.4074395505941238
-107	32	0.2746431670315472
-106	32	0.7153222797615367
-105	32	0.3448275458917525
-104	32	0.2477287507317642
-103	32	0.24300149079274835
-102	32	0.19745134206421527
-101	32	0.2018454815155822
-100	32	0.215386535650748
-99	32	0.21837643606534346
-98	32	0.21541984208764484
-97	32	0.2164473283626524
-96	32	0.2727947299321235
-95	32	0.28294693595277876
-94	32	0.3022731152143635
-93	32	0.30900306379936376
-92	32	0.29366413549593523
-91	32	0.32546363617062213
-90	32	0.3641976473739684
-89	32	0.34889477532278296
-88	32	0.3240674875769609
-87	32	0.3348140933087172
-86	32	0.3435200086946542
-85	32	0.33108182692867977
-84	32	0.3049906062005343
-83	32	0.29612238623737996
-82	32	0.287326531312774
-81	32	0.2915939921959492
-80	32	0.27152912274249746
-79	32	-1
-78	32	-1
-77	32	-1
-76	32	-1
-75	32	-1
-74	32	-1
-73	32	-1
-72	32	-1
-71	32	-1
-70	32	-1
-69	32	-1
-68	32	-1
-67	32	-1
-126	33	-1
-125	33	-1
-124	33	-1
-123	33	-1
-122	33	-1
-121	33	-1
-120	33	-1
-119	33	0.04242122737727382
-118	33	0.05141096205469944
-117	33	0.10493719992289294
-116	33	0.1466174605604928
-115	33	0.14475126189868015
-114	33	0.14406392965261508
-113	33	0.14294878599861366
-112	33	0.130167952922413
-111	33	0.2933824664852225
-110	33	0.35454575809649924
-109	33	0.13841063665988348
-108	33	0.5045551065333649
-107	33	0.4755731751584675
-106	33	0.46194971074093777
-105	33	0.28803028762600863
-104	33	0.4332131115311074
-103	33	0.3090199181097507
-102	33	0.27191105712909736
-101	33	0.16770209997037866
-100	33	0.15799629934714332
-99	33	0.17968277419330098
-98	33	0.21171054695417263
-97	33	0.23811884758044774
-96	33	0.2628411933936715
-95	33	0.2965533964101067
-94	33	0.3335884332665178
-93	33	0.34327737022625276
-92	33	0.31442467081951136
-91	33	0.3008681840471988
-90	33	0.38447630094091384
-89	33	0.36089930933804554
-88	33	0.4538037101369137
-87	33	0.46993895316400397
-86	33	0.5365806345470151
-85	33	0.5077382516243786
-84	33	0.4228536498701273
-83	33	0.41273486252373
-82	33	0.34013861501154125
-81	33	0.3438533723632521
-80	33	0.32103830408599177
-79	33	0.32213100026777963
-78	33	-1
-77	33	-1
-76	33	-1
-75	33	-1
-74	33	-1
-73	33	-1
-72	33	-1
-71	33	-1
-70	33	-1
-69	33	-1
-68	33	-1
-67	33	-1
-126	34	-1
-125	34	-1
-124	34	-1
-123	34	-1
-122	34	-1
-121	34	0.021441367062281537
-120	34	0.041626417569561674
-119	34	0.09948601835810397
-118	34	0.17945085439288144
-117	34	0.16230640107441083
-116	34	0.15234598064448002
-115	34	0.14592648995330643
-114	34	0.1390060839196878
-113	34	0.33081244790900394
-112	34	0.5294311146470037
-111	34	0.4174228113270319
-110	34	0.3667300589517386
-109	34	0.16824834050046827
-108	34	0.37264160075917346
-107	34	0.5562236692320074
-106	34	0.6024918377717442
-105	34	0.45711106457417566
-104	34	0.4422566368991361
-103	34	0.4139037959330231
-102	34	0.2536815397693915
-101	34	0.18272898035069873
-100	34	0.16272069723345195
-99	34	0.19128696689474856
-98	34	0.2664809761881891
-97	34	0.2958162027163873
-96	34	0.3560911169085865
-95	34	0.4603231107856643
-94	34	0.5030708609643789
-93	34	0.4130835465921136
-92	34	0.3632639821797001
-91	34	0.3837158834665668
-90	34	0.49672739237910185
-89	34	0.4915108804300786
-88	34	0.5399309197748855
-87	34	0.5673184259046822
-86	34	0.553873793015787
-85	34	0.6679058294869433
-84	34	0.6305084343103252
-83	34	0.5068291289997303
-82	34	0.4658768024735617
-81	34	0.45269489854069916
-80	34	0.41754474786671847
-79	34	0.44823645643455384
-78	34	0.45603966543165037
-77	34	0.3919670598310248
-76	34	-1
-75	34	-1
-74	34	-1
-73	34	-1
-72	34	-1
-71	34	-1
-70	34	-1
-69	34	-1
-68	34	-1
-67	34	-1
-126	35	-1
-125	35	-1
-124	35	-1
-123	35	-1
-122	35	0.033015073384060255
-121	35	0.0496519650376879
-120	35	0.18947018073114597
-119	35	0.26280784019120756
-118	35	0.126073580756231
-117	35	0.13394437535091713
-116	35	0.13343292840275853
-115	35	0.10683293571689323
-114	35	0.37392355719106174
-113	35	0.457446654283768
-112	35	0.4157405603468957
-111	35	0.47847479153546973
-110	35	0.3665602999431237
-109	35	0.2994193400125163
-108	35	0.357856386123459
-107	35	0.4469041054275462
-106	35	0.20230302647108808
-105	35	0.5850314456349814
-104	35	0.378459358898323
-103	35	0.338240466114278
-102	35	0.28424002258963954
-101	35	0.205372624765155
-100	35	0.1826209705968979
-99	35	0.18181629418983658
-98	35	0.23166070047149978
-97	35	0.29590230747855306
-96	35	0.3146388197044285
-95	35	0.41471648795828736
-94	35	0.47469183128068343
-93	35	0.4774220986197891
-92	35	0.4065836284786216
-91	35	0.35625949165641485
-90	35	0.4255075490381398
-89	35	0.48245856313543295
-88	35	0.581782174032072
-87	35	0.5743879766849329
-86	35	0.638935215379287
-85	35	0.6283514192928729
-84	35	0.35027652012177374
-83	35	0.49039411868745514
-82	35	0.6114253705259265
-81	35	0.5536808382858848
-80	35	0.5409594816579366
-79	35	0.5121600295259084
-78	35	0.49822585468048963
-77	35	0.46727135168482775
-76	35	0.41742625327277133
-75	35	-1
-74	35	-1
-73	35	-1
-72	35	-1
-71	35	-1
-70	35	-1
-69	35	-1
-68	35	-1
-67	35	-1
-126	36	-1
-125	36	-1
-124	36	-1
-123	36	0.02846120052635581
-122	36	0.029812919960638354
-121	36	0.15472596453280685
-120	36	0.18528715975594734
-119	36	0.05585050806579766
-118	36	0.2920149103592933
-117	36	0.13982141352293714
-116	36	0.26272628104216506
-115	36	0.13236010758699307
-114	36	0.32047985774288607
-113	36	0.5513380704358654
-112	36	0.3461884051884713
-111	36	0.45820435000210913
-110	36	0.4767647618084694
-109	36	0.4902853419783537
-108	36	0.340510756688388
-107	36	0.04834869379562156
-106	36	0.027012073092336646
-105	36	0.2629937239673625
-104	36	0.551567315245846
-103	36	0.33704591452732124
-102	36	0.2274199240209184
-101	36	0.1839704471545818
-100	36	0.16397133008848888
-99	36	0.12736121452796662
-98	36	0.146070284719061
-97	36	0.22351379261547374
-96	36	0.25282619754692154
-95	36	0.40890077815097736
-94	36	0.45669391571554074
-93	36	0.4406178778964137
-92	36	0.42194925056775734
-91	36	0.3372464078666418
-90	36	0.3504431084249385
-89	36	0.4340395526331025
-88	36	0.490968493382719
-87	36	0.4753342966416617
-86	36	0.5887013267484921
-85	36	0.5399057598997795
-84	36	0.522401408129932
-83	36	0.5041669523263391
-82	36	0.31683461273012986
-81	36	0.5649339431687992
-80	36	0.5229495005764792
-79	36	0.5233578575084971
-78	36	0.5171968681660892
-77	36	0.5004551692646966
-76	36	0.45349458973830636
-75	36	-1
-74	36	-1
-73	36	-1
-72	36	-1
-71	36	-1
-70	36	-1
-69	36	-1
-68	36	-1
-67	36	-1
-126	37	-1
-125	37	-1
-124	37	-1
-123	37	0.02533258034534875
-122	37	0.13424085969329083
-121	37	0.1904704213867543
-120	37	0.10961091328756606
-119	37	0.038961521946098567
-118	37	0.43149269984820826
-117	37	0.42264287745915563
-116	37	0.45902087680387654
-115	37	0.45375002326586966
-114	37	0.4521172502557375
-113	37	0.13768248742684344
-112	37	0.4304146599951532
-111	37	0.22243008477568474
-110	37	0.4185790432082975
-109	37	0.13311913144744014
-108	37	-1
-107	37	-1
-106	37	0.031034683495786
-105	37	0.42542084567671506
-104	37	0.3715630932504473
-103	37	0.2833071337037852
-102	37	0.1893962724288829
-101	37	0.17287116357501062
-100	37	0.14255035271993682
-99	37	0.14064309389020024
-98	37	0.1309940760185517
-97	37	0.20867776251453587
-96	37	0.22335256364630005
-95	37	0.25807330352994917
-94	37	0.306597012783929
-93	37	0.3575381370861516
-92	37	0.3661013520206045
-91	37	0.3817777780687635
-90	37	0.35350891870806944
-89	37	0.37924342104340153
-88	37	0.3945138845565787
-87	37	0.4428989151978459
-86	37	0.4856226278750652
-85	37	0.5001185507126277
-84	37	0.44709547012816664
-83	37	0.4749892602875128
-82	37	0.3123951948566855
-81	37	0.28523001223293704
-80	37	0.5000788935117172
-79	37	0.5113930742252792
-78	37	0.49536352137986106
-77	37	0.46972205446374066
-76	37	0.4156080080234748
-75	37	-1
-74	37	-1
-73	37	-1
-72	37	-1
-71	37	-1
-70	37	-1
-69	37	-1
-68	37	-1
-67	37	-1
-126	38	-1
-125	38	-1
-124	38	0.036805117686952604
-123	38	0.12141434601113563
-122	38	0.1721609162010609
-121	38	0.3375615610234064
-120	38	0.02990245825074144
-119	38	0.3298577475626488
-118	38	0.37169310152701734
-117	38	0.2037017004053733
-116	38	0.3904862187953246
-115	38	0.25710368496768543
-114	38	0.37921768127526334
-113	38	0.18895571272735195
-112	38	0.10012668792130515
-111	38	0.24842256468543095
-110	38	0.3947400147797898
-109	38	0.23045169832430554
-108	38	0.02128136063856324
-107	38	-1
-106	38	0.0273237207021906
-105	38	0.42019423236519565
-104	38	0.3144177495155789
-103	38	0.27154602381845155
-102	38	0.19931201303599536
-101	38	0.1547894347604906
-100	38	0.13593871166661536
-99	38	0.1275797032575117
-98	38	0.12782911338003095
-97	38	0.18226767544359712
-96	38	0.20286390462368356
-95	38	0.2318266247036115
-94	38	0.24795925821205697
-93	38	0.2587796413024884
-92	38	0.28040104653856707
-91	38	0.2776480604869586
-90	38	0.2938193784725187
-89	38	0.3224896266957311
-88	38	0.3270797699919759
-87	38	0.3861850960569425
-86	38	0.4030482919016909
-85	38	0.3844794622932506
-84	38	0.4149069173475655
-83	38	0.4109344630148433
-82	38	0.4135730698424103
-81	38	0.30399574358514375
-80	38	0.24353835950318878
-79	38	0.40833027564467034
-78	38	0.39905095828726533
-77	38	0.3886883352739485
-76	38	0.3716135065317935
-75	38	-1
-74	38	-1
-73	38	-1
-72	38	-1
-71	38	-1
-70	38	-1
-69	38	-1
-68	38	-1
-67	38	-1
-126	39	-1
-125	39	0.0037325629298515556
-124	39	0.06667433310196848
-123	39	0.3242875943951281
-122	39	0.23395780642179156
-121	39	0.06377974091314632
-120	39	0.3318910208895241
-119	39	0.3733945263896692
-118	39	0.23591678796875348
-117	39	0.11765001715828656
-116	39	0.1171090985497343
-115	39	0.12860949975153455
-114	39	0.3423156269854906
-113	39	0.3338046678957281
-112	39	0.08211788533213887
-111	39	0.2945036896629484
-110	39	0.35222394122054573
-109	39	0.2180306140496671
-108	39	0.017915599749224322
-107	39	-1
-106	39	-1
-105	39	0.3537096832876792
-104	39	0.32735298378815497
-103	39	0.36772448197079827
-102	39	0.3072955126474203
-101	39	0.17068672522900394
-100	39	0.14015143813004324
-99	39	0.1257367564356669
-98	39	0.1355695816922906
-97	39	0.17374735388729892
-96	39	0.1940077221175037
-95	39	0.20954637680495214
-94	39	0.21061590532479293
-93	39	0.2261723496339706
-92	39	0.24144775159103474
-91	39	0.27994745795003884
-90	39	0.2969223767346167
-89	39	0.31477684359920155
-88	39	0.34471155793220243
-87	39	0.3375335671549335
-86	39	0.33464953463116515
-85	39	0.34677593036120696
-84	39	0.36016333154907104
-83	39	0.3564116106931152
-82	39	0.3737158058357255
-81	39	0.29267803674782145
-80	39	0.24035073427084575
-79	39	0.2933280033057644
-78	39	0.33981853276400303
-77	39	0.31345098365290897
-76	39	0.29846965293495553
-75	39	0.3174831482617192
-74	39	-1
-73	39	-1
-72	39	-1
-71	39	-1
-70	39	-1
-69	39	-1
-68	39	-1
-67	39	-1
-126	40	-1
-125	40	-1
-124	40	0.07923889413650513
-123	40	0.3327545470862386
-122	40	0.11473579278439099
-121	40	0.08865565549565094
-120	40	0.35926496500485844
-119	40	0.3802731801249707
-118	40	0.33952568678275064
-117	40	0.22228111773820766
-116	40	0.08978567059999382
-115	40	0.2408727970027387
-114	40	0.25388597076946284
-113	40	0.31999799469248225
-112	40	0.09587626841078538
-111	40	0.017847095675896662
-110	40	0.14636905122110974
-109	40	0.1153387318880466
-108	40	0.030517134576430696
-107	40	-1
-106	40	0.0204183273509261
-105	40	0.3595823161432773
-104	40	0.3334933027498995
-103	40	0.3429671648664885
-102	40	0.30304692634713126
-101	40	0.3041142475322044
-100	40	0.26900180861154244
-99	40	0.25971843200291217
-98	40	0.18547688766171883
-97	40	0.17167755665250947
-96	40	0.2171373262460428
-95	40	0.22178987351504126
-94	40	0.2263495163084159
-93	40	0.23683745233536482
-92	40	0.23392326537392297
-91	40	0.26771223874532846
-90	40	0.29461486076908594
-89	40	0.3033705066590894
-88	40	0.329799636668956
-87	40	0.3055698538678912
-86	40	0.29101453876009703
-85	40	0.3038509760955933
-84	40	0.29652574860683034
-83	40	0.3171006059227468
-82	40	0.263587581197885
-81	40	0.3454411568978229
-80	40	0.3002546011004686
-79	40	0.263834017030336
-78	40	0.2993278385039059
-77	40	0.343522085085834
-76	40	0.387555140111042
-75	40	0.31087091796225214
-74	40	0.3791770887630105
-73	40	0.45677023712106674
-72	40	-1
-71	40	-1
-70	40	-1
-69	40	-1
-68	40	-1
-67	40	-1
-126	41	-1
-125	41	-1
-124	41	0.042435683549379336
-123	41	0.08357948701352937
-122	41	0.09402845796996098
-121	41	0.08308533397208863
-120	41	0.0912245068033144
-119	41	0.3236487767483845
-118	41	0.20181606597386906
-117	41	0.11788348022242078
-116	41	0.04454316447814725
-115	41	0.11503442834285184
-114	41	0.34598475984992744
-113	41	0.3359067801373916
-112	41	0.05080693518395282
-111	41	0.03841422264356959
-110	41	0.08744275310015959
-109	41	0.07635479614094282
-108	41	0.06140705245328891
-107	41	0.018384603203983826
-106	41	0.04993565525621124
-105	41	0.25407782183198124
-104	41	0.37598122343774243
-103	41	0.30350597715389804
-102	41	0.3051017679535584
-101	41	0.308903050957539
-100	41	0.32599513619395815
-99	41	0.34739530288514553
-98	41	0.2920152751307168
-97	41	0.21223688405889954
-96	41	0.24516238735227108
-95	41	0.24336188495913672
-94	41	0.22483597678819134
-93	41	0.22971834876020272
-92	41	0.2596415494105808
-91	41	0.26737180412298334
-90	41	0.2838572090103779
-89	41	0.27006771747648883
-88	41	0.2454871087440667
-87	41	0.35833451728160737
-86	41	0.32550443445137023
-85	41	0.3120885623862486
-84	41	0.3605344630896682
-83	41	0.32662222503647015
-82	41	0.2891338988911603
-81	41	0.2849956980354814
-80	41	0.22114157181128746
-79	41	0.13119731917321845
-78	41	0.15347754836565097
-77	41	0.23550110754892592
-76	41	0.1793634963135171
-75	41	0.33310832860143735
-74	41	0.3772647511926856
-73	41	0.36258803267266987
-72	41	0.3750265511507276
-71	41	0.3480490855133648
-70	41	-1
-69	41	-1
-68	41	-1
-67	41	-1
-126	42	-1
-125	42	-1
-124	42	0.1148988175513418
-123	42	0.06260962901156204
-122	42	0.05306835900653848
-121	42	0.06596546998880526
-120	42	0.10237253881004267
-119	42	0.15185927268132343
-118	42	0.19225545373028818
-117	42	0.1320815438099365
-116	42	0.3040623003402569
-115	42	0.2935477172931678
-114	42	0.2473367898075756
-113	42	0.14278520939797096
-112	42	0.042390758674989315
-111	42	-1
-110	42	0.014681291257167875
-109	42	0.0649795676560733
-108	42	0.11370738055115465
-107	42	0.12721956162518577
-106	42	0.11353965116815243
-105	42	0.28770279771264
-104	42	0.32017119564683655
-103	42	0.26232564042872053
-102	42	0.26345455186567956
-101	42	0.28687723580330665
-100	42	0.2885288553369847
-99	42	0.301419886795527
-98	42	0.28653272322350937
-97	42	0.3225183968726182
-96	42	0.39572929358646725
-95	42	0.3498151403897648
-94	42	0.33597823792393805
-93	42	0.4111928895387016
-92	42	0.4142637972686477
-91	42	0.40903260093155136
-90	42	0.3798536929879802
-89	42	0.36938260191830485
-88	42	0.308762501722142
-87	42	0.3603203703234316
-86	42	0.37349320173627454
-85	42	0.33906345591742026
-84	42	0.3777032251499234
-83	42	0.3400873412437602
-82	42	0.23596239374980066
-81	42	0.2516909914646293
-80	42	0.2387230212950751
-79	42	0.1581512617303241
-78	42	0.18371621082553666
-77	42	0.215052348908169
-76	42	0.13607941990494055
-75	42	0.11394653030824961
-74	42	0.22353637103127522
-73	42	0.2125925923154633
-72	42	0.3329959041781012
-71	42	0.3662931750237826
-70	42	-1
-69	42	-1
-68	42	-1
-67	42	-1
-126	43	-1
-125	43	0.010261294599970612
-124	43	0.07387252660422965
-123	43	0.02850116450938664
-122	43	0.02371088796868802
-121	43	0.07042385597627003
-120	43	0.09808923375273004
-119	43	0.1517536386183319
-118	43	0.29070871065741444
-117	43	0.2918582644156965
-116	43	0.09992294905162702
-115	43	0.028302596976119723
-114	43	0.07302079468354068
-113	43	0.1933878258192135
-112	43	0.04690764090441987
-111	43	-1
-110	43	-1
-109	43	0.1536790611943346
-108	43	0.1398569085883748
-107	43	0.21637307399519268
-106	43	0.22435346837296138
-105	43	0.3112162723222574
-104	43	0.2961860809397859
-103	43	0.2425782249979353
-102	43	0.2353804430326647
-101	43	0.23236129543239772
-100	43	0.24424215322887713
-99	43	0.2667687808413069
-98	43	0.3151986316020939
-97	43	0.34296997080051517
-96	43	0.3429906411811785
-95	43	0.3732026940333777
-94	43	0.3504988529809354
-93	43	0.3091260572408671
-92	43	0.34827973329035883
-91	43	0.29325973493089497
-90	43	0.29934545976959354
-89	43	0.318920216726603
-88	43	0.24908017273703995
-87	43	0.22937291957529007
-86	43	0.23346334472760785
-85	43	0.3070883785975698
-84	43	0.300104558454948
-83	43	0.26064629826685876
-82	43	0.19178371074860728
-81	43	0.14893067257209777
-80	43	0.24177762654832607
-79	43	0.3346031431885904
-78	43	0.33226982198312754
-77	43	0.31044522035794925
-76	43	0.13494854431416284
-75	43	0.06692349069042532
-74	43	0.180680947810843
-73	43	0.08668651646751238
-72	43	0.13541120542271068
-71	43	0.19916436478751082
-70	43	0.20466421060143605
-69	43	-1
-68	43	-1
-67	43	-1
-126	44	-1
-125	44	0.014048767788101848
-124	44	0.06642514745417138
-123	44	0.05296266882486641
-122	44	0.04443992481219181
-121	44	0.06564369482773763
-120	44	0.06352250223469262
-119	44	0.02556933289947358
-118	44	0.21643542184926579
-117	44	0.15218611722986594
-116	44	-1
-115	44	-1
-114	44	0.012310199373771643
-113	44	0.024833330792404188
-112	44	0.014406811984742826
-111	44	-1
-110	44	-1
-109	44	0.2062888557560042
-108	44	0.03244156572241063
-107	44	0.2161976657060707
-106	44	0.23139679302317595
-105	44	0.19927587260573154
-104	44	0.24976242624251668
-103	44	0.21592370366081795
-102	44	0.21135210758848955
-101	44	0.21135654096425174
-100	44	0.23653879807067718
-99	44	0.2657068751089053
-98	44	0.26716743859470593
-97	44	0.25902094227567046
-96	44	0.3396896468610437
-95	44	0.37005312661955003
-94	44	0.326976895097444
-93	44	0.3102256092547935
-92	44	0.27839890972627457
-91	44	0.20933012346951496
-90	44	0.22624101083960374
-89	44	0.2452187492137539
-88	44	0.21040859356578748
-87	44	0.22828685475091864
-86	44	0.15540954618038957
-85	44	0.14247375072100812
-84	44	0.15088128308254675
-83	44	-1
-82	44	0.1260888824497899
-81	44	0.10283409625120667
-80	44	0.14727050429275168
-79	44	0.11925412287577933
-78	44	0.15073096919673684
-77	44	0.18869578035223264
-76	44	0.20620128255503115
-75	44	0.0969627447721474
-74	44	0.14609369556195703
-73	44	0.07421920910634087
-72	44	0.045988856513606395
-71	44	0.08280739685363135
-70	44	0.1628843673652289
-69	44	0.13258189796557623
-68	44	0.0843360229458061
-67	44	-1
-126	45	-1
-125	45	0.015082421038444382
-124	45	0.03290623213847621
-123	45	0.09514952214475869
-122	45	0.07083079123504776
-121	45	0.3144620365076335
-120	45	0.309601831414433
-119	45	0.11669088343616926
-118	45	0.02859126866285178
-117	45	0.06726881699109032
-116	45	-1
-115	45	-1
-114	45	-1
-113	45	0.02880750796861881
-112	45	0.03536642832751273
-111	45	0.01731033639688328
-110	45	0.0628062595150392
-109	45	0.21312128640477263
-108	45	0.24896945993346006
-107	45	0.2572480502733588
-106	45	0.2723188061087429
-105	45	0.25489229094879573
-104	45	0.25335719250213273
-103	45	0.2752551225365419
-102	45	0.2104895634686844
-101	45	0.2181733519136049
-100	45	0.23499195211355575
-99	45	0.24344601621437037
-98	45	0.2636195220802222
-97	45	0.27921631572070366
-96	45	0.2576522918354709
-95	45	0.27417815829153036
-94	45	0.2746133680121837
-93	45	0.2398597238755149
-92	45	0.21653381660246845
-91	45	0.12308193130942557
-90	45	0.11637464531824764
-89	45	0.11737081736951728
-88	45	0.14600702961298592
-87	45	0.09320385943131013
-86	45	0.14965924269524178
-85	45	0.13694332957930536
-84	45	0.12070585702250929
-83	45	0.08094964405323905
-82	45	0.07203085180581029
-81	45	0.1028828353252503
-80	45	0.07763188895385145
-79	45	0.052423564720318054
-78	45	0.08430439071621186
-77	45	0.14215069418340165
-76	45	0.1377764300980571
-75	45	0.14644862751010673
-74	45	0.21398557955678776
-73	45	0.1347339745391417
-72	45	0.054143340391504494
-71	45	0.030913036902615477
-70	45	0.056613254465386786
-69	45	0.1034567984835236
-68	45	0.09335744690681783
-67	45	-1
-126	46	-1
-125	46	0.01381570709490707
-124	46	0.02620257515530611
-123	46	0.04505830590610765
-122	46	-1
-121	46	0.2101357632472588
-120	46	0.5021926036140243
-119	46	0.4106125288508475
-118	46	0.21319383850558946
-117	46	0.1356483162010796
-116	46	0.030138155773672237
-115	46	0.018182604948713606
-114	46	0.013479982045763474
-113	46	0.02306488713083612
-112	46	0.0448852452484547
-111	46	0.01959772446232926
-110	46	0.0856397253664012
-109	46	0.24323799361874482
-108	46	0.3170164840206266
-107	46	0.3143406518016388
-106	46	0.23444343877690457
-105	46	0.253377086574382
-104	46	0.21654388990562426
-103	46	0.2203096871972806
-102	46	0.2426147114933957
-101	46	0.2779808068500706
-100	46	0.23632045899094684
-99	46	0.2753059286486519
-98	46	0.2433035121782681
-97	46	0.2740346815316322
-96	46	0.22363282968999948
-95	46	0.21030334298044626
-94	46	0.16828340532268848
-93	46	0.11743827202351896
-92	46	0.11416797462163616
-91	46	0.10200317500788234
-90	46	0.08650602008468869
-89	46	0.07529211410012714
-88	46	0.08050136803313472
-87	46	0.07203709968557638
-86	46	0.06370972350606693
-85	46	0.05346669875408111
-84	46	0.04502501817543766
-83	46	0.05364305170765871
-82	46	0.06923846108735368
-81	46	0.09268154416535482
-80	46	0.07437248792910564
-79	46	0.05662481491357676
-78	46	0.06312506973915195
-77	46	0.05678031977733604
-76	46	0.054585826834400414
-75	46	0.0332217276191921
-74	46	0.05281429103353494
-73	46	0.09376336267623253
-72	46	0.07567870633721135
-71	46	0.04704186743514341
-70	46	0.04444986155989168
-69	46	0.05318086760789541
-68	46	0.06420754296796924
-67	46	-1
-126	47	-1
-125	47	0.017624398980622874
-124	47	-1
-123	47	0.07528902757269777
-122	47	0.013358720800865947
-121	47	0.0664970261308218
-120	47	0.42876954087530367
-119	47	0.3112079854637652
-118	47	0.23297153931763612
-117	47	0.07445937835279887
-116	47	0.023420372783300426
-115	47	0.06582202128824734
-114	47	-1
-113	47	0.02880910267445731
-112	47	0.13447875613318722
-111	47	0.12994122409994288
-110	47	0.15690397728989236
-109	47	0.2437225129533606
-108	47	0.26867057745280487
-107	47	0.2812488782109589
-106	47	0.23729151793267758
-105	47	0.25707830997097075
-104	47	0.2292473540275956
-103	47	0.2206210897555629
-102	47	0.19621093216214894
-101	47	0.23114397836737102
-100	47	0.22070744705179107
-99	47	0.2230496069494381
-98	47	0.24001517262059363
-97	47	0.2632991311799411
-96	47	0.15978554994483066
-95	47	0.14571482899655963
-94	47	0.12196215786428015
-93	47	0.08092540078324842
-92	47	0.05963316902095443
-91	47	0.02244166112416754
-90	47	0.03040246353525053
-89	47	0.07387629590893884
-88	47	0.05977994742989069
-87	47	-1
-86	47	0.008308715782920598
-85	47	0.017929693955840396
-84	47	0.02593847783877982
-83	47	0.03598200348740187
-82	47	0.04077849517196962
-81	47	0.041504902855290404
-80	47	0.04958174279742456
-79	47	0.03814666467507705
-78	47	0.031639951524683754
-77	47	0.03155676680452844
-76	47	0.030200426932215273
-75	47	0.020855147677710795
-74	47	0.030579520778268827
-73	47	0.032572874081746396
-72	47	-1
-71	47	0.010048252712145682
-70	47	0.034001161843749315
-69	47	0.04215909702050025
-68	47	0.03363054565970175
-67	47	-1
-126	48	-1
-125	48	0.005846880741350217
-124	48	0.02571568761237181
-123	48	0.03365193810072124
-122	48	-1
-121	48	-1
-120	48	0.10225203329670966
-119	48	0.06634626329556764
-118	48	0.06092520810911192
-117	48	0.029342596781574963
-116	48	0.021955131805477313
-115	48	0.01713717846685074
-114	48	-1
-113	48	0.0597984011226729
-112	48	0.12089555686894052
-111	48	0.18224844544240085
-110	48	0.13465709194681033
-109	48	0.18626555153860117
-108	48	0.20901408176697522
-107	48	0.18247586639526425
-106	48	0.20546112392435686
-105	48	0.20750707071991945
-104	48	0.18304674302610818
-103	48	0.1297167119653538
-102	48	0.17532440104766092
-101	48	0.18118705413123745
-100	48	0.15602424214761698
-99	48	0.13862077305914244
-98	48	0.21377965205856883
-97	48	0.17902945922075283
-96	48	0.12852842696438999
-95	48	0.11490352216739323
-94	48	0.09173163261307188
-93	48	0.07857041776709943
-92	48	0.05456337000907346
-91	48	0.029311025347217967
-90	48	0.027272079357052018
-89	48	0.030597499332889185
-88	48	0.004003967964838279
-87	48	-1
-86	48	0.014972762330747227
-85	48	0.01703376296236298
-84	48	0.025988400081671387
-83	48	0.030566677082917312
-82	48	0.03585596093092286
-81	48	0.03402016175835539
-80	48	0.03132586088160389
-79	48	0.028508702183493682
-78	48	0.029919160105379657
-77	48	0.024812267580977147
-76	48	0.024040066119029403
-75	48	0.018945685254451918
-74	48	0.016175507245061952
-73	48	0.03082427211499241
-72	48	0.03078890238127462
-71	48	0.016451513880908864
-70	48	0.01997093426472884
-69	48	0.02972200582755085
-68	48	0.022985334224622685
-67	48	-1
-126	49	-1
-125	49	0.020842470467778193
-124	49	-1
-123	49	-1
-122	49	-1
-121	49	-1
-120	49	0.024252441653641675
-119	49	0.004033616492606785
-118	49	-1
-117	49	-1
-116	49	0.014313792465823958
-115	49	-1
-114	49	0.04658075894342367
-113	49	0.0754864811501561
-112	49	0.12050722495275977
-111	49	0.08541488587284236
-110	49	0.08112374290648186
-109	49	0.07486435881087135
-108	49	0.09772173122014076
-107	49	0.10125008102134503
-106	49	0.101158167975744
-105	49	0.1030311757041281
-104	49	0.10200189363134347
-103	49	0.0916132315502589
-102	49	0.0878442729062658
-101	49	0.10263199417637746
-100	49	0.10004567125284113
-99	49	0.11386904911665922
-98	49	0.15322654821384996
-97	49	0.09854500161668565
-96	49	0.08710420780672576
-95	49	0.09086339244719255
-94	49	0.08354478696273261
-93	49	0.06575390256319268
-92	49	0.05395474421245709
-91	49	0.03697983010443593
-90	49	0.02288886901871904
-89	49	0.026876577344121712
-88	49	0.017446581329483343
-87	49	0.026642131267766822
-86	49	0.02928259562365952
-85	49	0.026678280115832696
-84	49	0.03121095788321085
-83	49	0.034527719681952986
-82	49	0.032485011869568585
-81	49	0.029198811368933836
-80	49	0.026259710519268953
-79	49	0.027190522078632182
-78	49	0.028788685763167756
-77	49	0.028812069482034863
-76	49	0.025250244887892178
-75	49	0.01845352816741549
-74	49	0.01799468967632335
-73	49	0.02123558463085179
-72	49	0.018581778993973508
-71	49	0.014478649507694199
-70	49	0.015967578180570645
-69	49	0.011903899191395284
-68	49	-1
-67	49	-1
-126	50	-1
-125	50	-1
-124	50	-1
-123	50	-1
-122	50	0.01663587871144401
-121	50	0.023638368603768164
-120	50	0.0255555398631097
-119	50	-1
-118	50	-1
-117	50	-1
-116	50	-1
-115	50	-1
-114	50	0.050735449338066126
-113	50	0.08009672428714544
-112	50	0.10366737447911341
-111	50	0.11511180665019459
-110	50	0.10331138562914699
-109	50	0.09738059511428895
-108	50	0.08695463281687622
-107	50	0.08569627429015246
-106	50	0.0806103785700717
-105	50	0.07801591843785796
-104	50	0.07151375557714462
-103	50	0.06564654752733143
-102	50	0.07267957439966807
-101	50	0.05464415284970192
-100	50	0.07068555608982617
-99	50	0.09701874186220674
-98	50	0.08672475199518277
-97	50	0.09851510906618796
-96	50	0.0863034597073018
-95	50	0.07635422560102405
-94	50	0.06884443312509873
-93	50	0.06351326135863138
-92	50	0.059272765501452676
-91	50	0.037950845086533604
-90	50	0.024996225551078426
-89	50	0.021334686479429182
-88	50	0.026800778777635995
-87	50	0.032217428647669806
-86	50	0.04024425842764623
-85	50	0.04559157927974854
-84	50	0.04059627033378549
-83	50	0.038308539009076915
-82	50	0.031288508287840563
-81	50	0.02049740605428902
-80	50	0.02128786385832577
-79	50	0.023290015635599706
-78	50	0.02366458070413418
-77	50	0.025977265200142128
-76	50	0.02161969268101104
-75	50	0.017603246914618325
-74	50	0.01641029190412273
-73	50	0.003933848141166915
-72	50	-1
-71	50	-1
-70	50	-1
-69	50	-1
-68	50	-1
-67	50	-1
-126	51	-1
-125	51	-1
-124	51	-1
-123	51	-1
-122	51	0.004293533996275777
-121	51	-1
-120	51	-1
-119	51	-1
-118	51	-1
-117	51	-1
-116	51	-1
-115	51	0.015422774288702739
-114	51	0.03757537931317657
-113	51	0.0539300519930222
-112	51	0.046307460969223856
-111	51	0.058527659073778014
-110	51	0.07139942311867034
-109	51	0.07126735715714737
-108	51	0.07592438456747508
-107	51	0.07044399322946826
-106	51	0.054495681527236224
-105	51	0.041499549133167474
-104	51	0.04852937724071369
-103	51	0.050556711340565844
-102	51	0.0437578649161629
-101	51	0.05163558362071554
-100	51	0.0645234256675808
-99	51	0.07201733655691504
-98	51	0.06739295151243117
-97	51	0.07080610836872629
-96	51	0.06603671265374297
-95	51	0.05979901842815878
-94	51	0.056600730646514316
-93	51	0.050759898376552044
-92	51	0.040316136168985314
-91	51	0.03496290789044548
-90	51	0.03511198810059498
-89	51	0.03127025662230828
-88	51	0.032153183046883325
-87	51	0.03994932109023257
-86	51	0.04133559373143115
-85	51	0.03591478359654709
-84	51	0.02772029364660776
-83	51	0.02373365157613523
-82	51	0.021953021743089243
-81	51	0.01971938134392455
-80	51	0.01992087920762668
-79	51	0.0181665942891573
-78	51	0.014543555438288298
-77	51	0.01581065725543923
-76	51	0.019008868341553627
-75	51	0.01722389492263432
-74	51	0.015765925055185707
-73	51	0.003808948815741514
-72	51	-1
-71	51	-1
-70	51	-1
-69	51	-1
-68	51	-1
-67	51	-1
-126	52	-1
-125	52	-1
-124	52	-1
-123	52	-1
-122	52	-1
-121	52	-1
-120	52	-1
-119	52	-1
-118	52	-1
-117	52	-1
-116	52	0.004026900302451629
-115	52	0.017762789517442014
-114	52	0.026572379489108625
-113	52	0.04355578435349456
-112	52	0.04661066084703479
-111	52	0.03886774482499249
-110	52	0.04002167022848814
-109	52	0.039988109386906216
-108	52	0.053721290501436314
-107	52	0.04139136167021165
-106	52	0.034711039769718864
-105	52	0.03981512823071737
-104	52	0.03517216883828813
-103	52	0.03298438862485569
-102	52	0.03228060051103541
-101	52	0.043229390625018994
-100	52	0.06694642452453682
-99	52	0.07178453756383384
-98	52	0.057947532213759416
-97	52	0.0544785653296734
-96	52	0.051498298621902916
-95	52	0.05794284630393485
-94	52	0.057370547999850724
-93	52	0.05284493183310641
-92	52	0.0421273562947903
-91	52	0.03422846868862896
-90	52	0.036272803942748844
-89	52	0.03504458862996249
-88	52	0.03466148042762809
-87	52	0.03693406999701729
-86	52	0.035724616094444744
-85	52	0.02748861047995782
-84	52	0.025462459548953587
-83	52	0.02440429786785491
-82	52	0.025877023207038552
-81	52	0.02443957687637251
-80	52	0.020738736957434074
-79	52	0.017141411685985677
-78	52	0.01416894079825269
-77	52	0.011851874368606387
-76	52	0.012755273823151518
-75	52	0.012355395488450915
-74	52	0.010501458664803775
-73	52	0.0037293738361804055
-72	52	-1
-71	52	-1
-70	52	-1
-69	52	-1
-68	52	-1
-67	52	-1
-126	53	-1
-125	53	-1
-124	53	-1
-123	53	-1
-122	53	-1
-121	53	-1
-120	53	-1
-119	53	-1
-118	53	-1
-117	53	-1
-116	53	-1
-115	53	-1
-114	53	-1
-113	53	-1
-112	53	-1
-111	53	-1
-110	53	-1
-109	53	-1
-108	53	-1
-107	53	-1
-106	53	-1
-105	53	-1
-104	53	-1
-103	53	-1
-102	53	-1
-101	53	-1
-100	53	-1
-99	53	-1
-98	53	-1
-97	53	-1
-96	53	-1
-95	53	-1
-94	53	-1
-93	53	-1
-92	53	-1
-91	53	-1
-90	53	-1
-89	53	-1
-88	53	-1
-87	53	-1
-86	53	-1
-85	53	-1
-84	53	-1
-83	53	-1
-82	53	-1
-81	53	-1
-80	53	-1
-79	53	-1
-78	53	-1
-77	53	-1
-76	53	-1
-75	53	-1
-74	53	-1
-73	53	-1
-72	53	-1
-71	53	-1
-70	53	-1
-69	53	-1
-68	53	-1
-67	53	-1
