# Supplementary material for: The impacts of climate change on the abundance and distribution of the Spotted Wing Drosophila (Drosophila suzukii) in the United States and Canada
Source: PeerJ. 2017 Apr 6;5:e3192. doi: 10.7717/peerj.3192 (PMC5385127; doi:10.7717/peerj.3192)
Supplement: Supplemental Information 2 — Raw data used to create consensus maps (shown in Figs. 3 and 4A) coefficient of variance maps (shown in Fig. 4B) and in scatter plots shown in Fig. 5. [file peerj-05-3192-s002.zip › model_ispl-cm5a-lr_rcp45_year30_norm__mean.txt]

-126	24	-1
-125	24	-1
-124	24	-1
-123	24	-1
-122	24	-1
-121	24	-1
-120	24	-1
-119	24	-1
-118	24	-1
-117	24	-1
-116	24	-1
-115	24	-1
-114	24	-1
-113	24	-1
-112	24	-1
-111	24	-1
-110	24	-1
-109	24	-1
-108	24	-1
-107	24	-1
-106	24	-1
-105	24	-1
-104	24	-1
-103	24	-1
-102	24	-1
-101	24	-1
-100	24	-1
-99	24	-1
-98	24	-1
-97	24	-1
-96	24	-1
-95	24	-1
-94	24	-1
-93	24	-1
-92	24	-1
-91	24	-1
-90	24	-1
-89	24	-1
-88	24	-1
-87	24	-1
-86	24	-1
-85	24	-1
-84	24	-1
-83	24	-1
-82	24	-1
-81	24	-1
-80	24	-1
-79	24	-1
-78	24	-1
-77	24	-1
-76	24	-1
-75	24	-1
-74	24	-1
-73	24	-1
-72	24	-1
-71	24	-1
-70	24	-1
-69	24	-1
-68	24	-1
-67	24	-1
-126	25	-1
-125	25	-1
-124	25	-1
-123	25	-1
-122	25	-1
-121	25	-1
-120	25	-1
-119	25	-1
-118	25	-1
-117	25	-1
-116	25	-1
-115	25	-1
-114	25	-1
-113	25	0.012215232536638249
-112	25	0.030287961785423305
-111	25	0.01065374989232228
-110	25	0.008854526069792744
-109	25	0.008978220994802756
-108	25	0.0477458884414879
-107	25	0.10613105937945647
-106	25	0.24592272064859724
-105	25	0.24474261962187793
-104	25	0.0693682823016553
-103	25	0.07393974743039576
-102	25	0.32901011230563876
-101	25	0.30649598980585463
-100	25	0.023651640671714415
-99	25	0.01704243516912814
-98	25	0.009210662698951244
-97	25	-1
-96	25	-1
-95	25	-1
-94	25	-1
-93	25	-1
-92	25	-1
-91	25	-1
-90	25	-1
-89	25	-1
-88	25	-1
-87	25	-1
-86	25	-1
-85	25	-1
-84	25	-1
-83	25	-1
-82	25	0.014570023813962085
-81	25	0.015020921511758687
-80	25	-1
-79	25	-1
-78	25	-1
-77	25	-1
-76	25	-1
-75	25	-1
-74	25	-1
-73	25	-1
-72	25	-1
-71	25	-1
-70	25	-1
-69	25	-1
-68	25	-1
-67	25	-1
-126	26	-1
-125	26	-1
-124	26	-1
-123	26	-1
-122	26	-1
-121	26	-1
-120	26	-1
-119	26	-1
-118	26	-1
-117	26	-1
-116	26	-1
-115	26	-1
-114	26	0.011660613487544973
-113	26	0.026234113853766127
-112	26	0.021722045671814027
-111	26	-1
-110	26	0.008980550855356251
-109	26	0.009363574879669857
-108	26	0.21242084109368947
-107	26	0.1318049815991523
-106	26	0.37286112768430846
-105	26	0.20477070515086243
-104	26	0.09047897013242232
-103	26	0.23055516246498312
-102	26	0.2682290263212512
-101	26	0.056280657752089555
-100	26	0.02141112666949567
-99	26	0.026958483493672195
-98	26	0.026502517343712045
-97	26	-1
-96	26	-1
-95	26	-1
-94	26	-1
-93	26	-1
-92	26	-1
-91	26	-1
-90	26	-1
-89	26	-1
-88	26	-1
-87	26	-1
-86	26	-1
-85	26	-1
-84	26	-1
-83	26	0.021870785428634947
-82	26	0.013786967128576407
-81	26	0.014908653285416709
-80	26	-1
-79	26	-1
-78	26	-1
-77	26	-1
-76	26	-1
-75	26	-1
-74	26	-1
-73	26	-1
-72	26	-1
-71	26	-1
-70	26	-1
-69	26	-1
-68	26	-1
-67	26	-1
-126	27	-1
-125	27	-1
-124	27	-1
-123	27	-1
-122	27	-1
-121	27	-1
-120	27	-1
-119	27	-1
-118	27	-1
-117	27	-1
-116	27	-1
-115	27	0.016245172975076664
-114	27	0.010008068930949424
-113	27	0.11244918102735908
-112	27	0.012219524680387745
-111	27	0.00957508712191325
-110	27	0.00964833322374602
-109	27	0.14358082263812608
-108	27	0.19193527795161577
-107	27	0.4122721546496151
-106	27	0.27878094699712214
-105	27	0.2968871154970146
-104	27	0.18790041964613993
-103	27	0.4543352101602497
-102	27	0.1318685079455166
-101	27	0.030735560640115858
-100	27	0.031513132659790694
-99	27	0.04362520316131492
-98	27	0.03769108200276721
-97	27	0.05811289525906581
-96	27	-1
-95	27	-1
-94	27	-1
-93	27	-1
-92	27	-1
-91	27	-1
-90	27	-1
-89	27	-1
-88	27	-1
-87	27	-1
-86	27	-1
-85	27	-1
-84	27	-1
-83	27	0.02179431998516222
-82	27	0.02288392683358669
-81	27	0.024128476423653764
-80	27	-1
-79	27	-1
-78	27	-1
-77	27	-1
-76	27	-1
-75	27	-1
-74	27	-1
-73	27	-1
-72	27	-1
-71	27	-1
-70	27	-1
-69	27	-1
-68	27	-1
-67	27	-1
-126	28	-1
-125	28	-1
-124	28	-1
-123	28	-1
-122	28	-1
-121	28	-1
-120	28	-1
-119	28	-1
-118	28	-1
-117	28	-1
-116	28	0.05515665202312052
-115	28	0.058333599741180645
-114	28	0.0581701690491073
-113	28	0.02189469572778773
-112	28	0.010916206672754296
-111	28	0.021021286096119886
-110	28	0.11718484941534156
-109	28	0.37938355874180796
-108	28	0.32400712258293335
-107	28	0.47308591105918674
-106	28	0.2216045602788051
-105	28	0.2514730452156627
-104	28	0.15976279381987415
-103	28	0.461682482937349
-102	28	0.18106022591323098
-101	28	0.06767188941402463
-100	28	0.04217199122266424
-99	28	0.04790599223111693
-98	28	0.05695000396104353
-97	28	0.0981486634354154
-96	28	0.1655900453691473
-95	28	-1
-94	28	-1
-93	28	-1
-92	28	-1
-91	28	-1
-90	28	-1
-89	28	-1
-88	28	-1
-87	28	-1
-86	28	-1
-85	28	-1
-84	28	-1
-83	28	0.057993783359632727
-82	28	0.059813450282169396
-81	28	0.021824808328984913
-80	28	-1
-79	28	-1
-78	28	-1
-77	28	-1
-76	28	-1
-75	28	-1
-74	28	-1
-73	28	-1
-72	28	-1
-71	28	-1
-70	28	-1
-69	28	-1
-68	28	-1
-67	28	-1
-126	29	-1
-125	29	-1
-124	29	-1
-123	29	-1
-122	29	-1
-121	29	-1
-120	29	-1
-119	29	-1
-118	29	-1
-117	29	-1
-116	29	0.10158474477270858
-115	29	0.09337772445671738
-114	29	0.07142504129633404
-113	29	0.021875697683804343
-112	29	0.09667083410223719
-111	29	0.10009154827417754
-110	29	0.1008455401596034
-109	29	0.5874898179669006
-108	29	0.5093141577049031
-107	29	0.5249755720060193
-106	29	0.1939998280897753
-105	29	0.12598659680140356
-104	29	0.13752007996537852
-103	29	0.21959249981317153
-102	29	0.13381382459376856
-101	29	0.14993770358805072
-100	29	0.20164958990806542
-99	29	0.16760255478422506
-98	29	0.1551700222987577
-97	29	0.17143598443903812
-96	29	0.1739865597630744
-95	29	0.17674444684611612
-94	29	0.2141820323511099
-93	29	0.23189205908511398
-92	29	0.23964647288948632
-91	29	0.2003132077091728
-90	29	0.18771833323403445
-89	29	-1
-88	29	-1
-87	29	-1
-86	29	0.22421833459023588
-85	29	0.18259598843094693
-84	29	0.20677051303791275
-83	29	0.14663912237117888
-82	29	0.07333381533044503
-81	29	0.05808711807847393
-80	29	-1
-79	29	-1
-78	29	-1
-77	29	-1
-76	29	-1
-75	29	-1
-74	29	-1
-73	29	-1
-72	29	-1
-71	29	-1
-70	29	-1
-69	29	-1
-68	29	-1
-67	29	-1
-126	30	-1
-125	30	-1
-124	30	-1
-123	30	-1
-122	30	-1
-121	30	-1
-120	30	-1
-119	30	-1
-118	30	-1
-117	30	0.04455723904322513
-116	30	0.039850649484872595
-115	30	0.11848955261907283
-114	30	0.02455447239227481
-113	30	0.1102667068351711
-112	30	0.12168231271068472
-111	30	0.2350259226215056
-110	30	0.23025308496078284
-109	30	0.5411200746153976
-108	30	0.3182100067651069
-107	30	0.2567198425459474
-106	30	0.18413471588561778
-105	30	0.34898656677790946
-104	30	0.297456430157917
-103	30	0.21557350438805992
-102	30	0.17755183565606994
-101	30	0.24454216369501106
-100	30	0.2476732774160565
-99	30	0.2277349368809817
-98	30	0.1841493535081237
-97	30	0.18770570653091434
-96	30	0.1995099716815785
-95	30	0.23447209671643054
-94	30	0.237572868937534
-93	30	0.23049771564234328
-92	30	0.24408351507212137
-91	30	0.24815514046646034
-90	30	0.2376742940994855
-89	30	0.27490626075900326
-88	30	0.2704337048047037
-87	30	0.2860505515203626
-86	30	0.2532194024351953
-85	30	0.19778329341268638
-84	30	0.21048230545266872
-83	30	0.21342876065541755
-82	30	0.20291942470495836
-81	30	-1
-80	30	-1
-79	30	-1
-78	30	-1
-77	30	-1
-76	30	-1
-75	30	-1
-74	30	-1
-73	30	-1
-72	30	-1
-71	30	-1
-70	30	-1
-69	30	-1
-68	30	-1
-67	30	-1
-126	31	-1
-125	31	-1
-124	31	-1
-123	31	-1
-122	31	-1
-121	31	-1
-120	31	-1
-119	31	-1
-118	31	-1
-117	31	0.034940861666797766
-116	31	0.09808415501214174
-115	31	0.15165327035819712
-114	31	0.12170392775580366
-113	31	0.12910253977247804
-112	31	0.2049593293892501
-111	31	0.357902076082527
-110	31	0.4179288241162921
-109	31	0.44854327596725924
-108	31	0.21965022722921404
-107	31	0.1920659877116925
-106	31	0.3032696707432835
-105	31	0.2576262621208166
-104	31	0.11718219313112962
-103	31	0.1361078627228578
-102	31	0.18331326934619022
-101	31	0.17115209874044426
-100	31	0.18745412648608112
-99	31	0.19892919945673376
-98	31	0.1898843740059394
-97	31	0.2121577006006663
-96	31	0.236472905386617
-95	31	0.2491901092322057
-94	31	0.28738173338819245
-93	31	0.27463214906393574
-92	31	0.27642261556636794
-91	31	0.29946995906235785
-90	31	0.2968723375778074
-89	31	0.3154047087501275
-88	31	0.3014703936080074
-87	31	0.31391608592406
-86	31	0.3070959452663285
-85	31	0.30081365539594673
-84	31	0.3040114755219201
-83	31	0.30061981212026945
-82	31	0.2854084135183541
-81	31	-1
-80	31	-1
-79	31	-1
-78	31	-1
-77	31	-1
-76	31	-1
-75	31	-1
-74	31	-1
-73	31	-1
-72	31	-1
-71	31	-1
-70	31	-1
-69	31	-1
-68	31	-1
-67	31	-1
-126	32	-1
-125	32	-1
-124	32	-1
-123	32	-1
-122	32	-1
-121	32	-1
-120	32	-1
-119	32	-1
-118	32	0.05623929921984745
-117	32	0.07994415630100077
-116	32	0.1446500986239045
-115	32	0.10515812981504125
-114	32	0.08998001894379591
-113	32	0.10363229095066634
-112	32	0.10067542573267847
-111	32	0.2603983004644662
-110	32	0.33731209478220664
-109	32	0.7049161928301464
-108	32	0.5627172552877124
-107	32	0.32160432645096954
-106	32	0.8370610010992714
-105	32	0.32189825739337896
-104	32	0.22124198683698934
-103	32	0.2103578996910386
-102	32	0.13600926220115983
-101	32	0.14373751534728998
-100	32	0.16162580307000982
-99	32	0.163619428549088
-98	32	0.15658708445403116
-97	32	0.17753143651569586
-96	32	0.2318443114410931
-95	32	0.2298232345741205
-94	32	0.2763025122369121
-93	32	0.2861919986546481
-92	32	0.27595713917068
-91	32	0.3013474375789578
-90	32	0.31466302556196546
-89	32	0.30260002523470003
-88	32	0.29984099707182077
-87	32	0.3047783092320748
-86	32	0.326858914924735
-85	32	0.3495754762114316
-84	32	0.3321289921543279
-83	32	0.3061946418445013
-82	32	0.3071782994300119
-81	32	0.34265996185613284
-80	32	0.31438728642516245
-79	32	-1
-78	32	-1
-77	32	-1
-76	32	-1
-75	32	-1
-74	32	-1
-73	32	-1
-72	32	-1
-71	32	-1
-70	32	-1
-69	32	-1
-68	32	-1
-67	32	-1
-126	33	-1
-125	33	-1
-124	33	-1
-123	33	-1
-122	33	-1
-121	33	-1
-120	33	-1
-119	33	0.06366908984011507
-118	33	0.09937827984459241
-117	33	0.1704191887726723
-116	33	0.09293710863650592
-115	33	0.08577559804508707
-114	33	0.10749580021824554
-113	33	0.09730980139879553
-112	33	0.1259826684937662
-111	33	0.47730256583025205
-110	33	0.3994147943993931
-109	33	0.13108800933665193
-108	33	0.6893537344690382
-107	33	0.6240418787524106
-106	33	0.6908269433641858
-105	33	0.25482535071603224
-104	33	0.43556168766456216
-103	33	0.2151636883703481
-102	33	0.17871804730935711
-101	33	0.13363871560427612
-100	33	0.11166504405737311
-99	33	0.13195574443440647
-98	33	0.1478416241045446
-97	33	0.16382790944727119
-96	33	0.19126640875144635
-95	33	0.23400031632229593
-94	33	0.26826965624595767
-93	33	0.266111350498853
-92	33	0.2506199196810738
-91	33	0.23983924055712008
-90	33	0.2938649561942256
-89	33	0.2840549151218987
-88	33	0.4080677337509062
-87	33	0.3172216071510912
-86	33	0.4787439741397637
-85	33	0.4941226438221236
-84	33	0.339500003133293
-83	33	0.33718577163232494
-82	33	0.33742191904001134
-81	33	0.3380777406469567
-80	33	0.3357782122402886
-79	33	0.46055834158823533
-78	33	-1
-77	33	-1
-76	33	-1
-75	33	-1
-74	33	-1
-73	33	-1
-72	33	-1
-71	33	-1
-70	33	-1
-69	33	-1
-68	33	-1
-67	33	-1
-126	34	-1
-125	34	-1
-124	34	-1
-123	34	-1
-122	34	-1
-121	34	0.019244130570585747
-120	34	0.04472015531406025
-119	34	0.1865215462529697
-118	34	0.34116447384481335
-117	34	0.3454794485441739
-116	34	0.10211467347298965
-115	34	0.07975101450883014
-114	34	0.17654598313240819
-113	34	0.5710691179181615
-112	34	0.7720746337297401
-111	34	0.6278046362822047
-110	34	0.5261709934325243
-109	34	0.16398457409709483
-108	34	0.5384828707548439
-107	34	0.793425733987914
-106	34	0.9051051818399576
-105	34	0.5483581684995184
-104	34	0.5171761042542917
-103	34	0.48074834634616415
-102	34	0.21372408521172687
-101	34	0.11574153307069167
-100	34	0.10871157401955754
-99	34	0.12861714124520054
-98	34	0.13514223794002542
-97	34	0.20861688309927012
-96	34	0.25818466169835513
-95	34	0.3032369722587591
-94	34	0.32015665155546486
-93	34	0.24621365859471153
-92	34	0.22570565733353773
-91	34	0.30962572861922694
-90	34	0.3876609705894154
-89	34	0.3919701370053407
-88	34	0.4139737759276488
-87	34	0.44090670203889454
-86	34	0.41322443253959384
-85	34	0.6629290378349337
-84	34	0.5778624712590515
-83	34	0.4621708183422411
-82	34	0.44169389747696963
-81	34	0.46847023376329905
-80	34	0.3451203357543244
-79	34	0.49912057351046757
-78	34	0.4958724242811688
-77	34	0.46045358671790554
-76	34	-1
-75	34	-1
-74	34	-1
-73	34	-1
-72	34	-1
-71	34	-1
-70	34	-1
-69	34	-1
-68	34	-1
-67	34	-1
-126	35	-1
-125	35	-1
-124	35	-1
-123	35	-1
-122	35	0.031848582072681736
-121	35	0.06759108786716933
-120	35	0.3110154703301939
-119	35	0.4970864584033842
-118	35	0.2056188361228838
-117	35	0.135005467362451
-116	35	0.1499226076629871
-115	35	0.11270431525529276
-114	35	0.5932161681285738
-113	35	0.6545240495202461
-112	35	0.6244658553838438
-111	35	0.7501831105780252
-110	35	0.5828106423839889
-109	35	0.3455083496646488
-108	35	0.5264908699115672
-107	35	0.6699968115236343
-106	35	0.22098674972480803
-105	35	0.7807559130149228
-104	35	0.45252236165739784
-103	35	0.37988902905048966
-102	35	0.2530476138009678
-101	35	0.20254686213800763
-100	35	0.10476072537884085
-99	35	0.10451385930317247
-98	35	0.14186041095522692
-97	35	0.1886931708335878
-96	35	0.2021297974573935
-95	35	0.2525219594735207
-94	35	0.3033049039215453
-93	35	0.30064071632876826
-92	35	0.2796706338520788
-91	35	0.2658959295905104
-90	35	0.32110456154147543
-89	35	0.3547412662263657
-88	35	0.38376566073620033
-87	35	0.39383036838078994
-86	35	0.6677009027718606
-85	35	0.6514179740838321
-84	35	0.6315471910870066
-83	35	0.7369229210858179
-82	35	0.5826823176678348
-81	35	0.459609150225686
-80	35	0.4656649731607733
-79	35	0.4677129121694949
-78	35	0.4725207865930976
-77	35	0.48695731716042845
-76	35	0.42632499244502264
-75	35	-1
-74	35	-1
-73	35	-1
-72	35	-1
-71	35	-1
-70	35	-1
-69	35	-1
-68	35	-1
-67	35	-1
-126	36	-1
-125	36	-1
-124	36	-1
-123	36	0.02722259764580264
-122	36	0.0292439186290356
-121	36	0.3688610349014233
-120	36	0.2631898961682819
-119	36	0.05366735109632986
-118	36	0.49411085889921147
-117	36	0.16482866452411782
-116	36	0.41632218370506185
-115	36	0.12650256130334514
-114	36	0.48768311876199943
-113	36	0.7600297877956274
-112	36	0.5625546981764328
-111	36	0.7335044516610989
-110	36	0.7703551573581832
-109	36	0.7236930356810988
-108	36	0.4299662717376878
-107	36	0.04796443983689293
-106	36	0.02435378263757237
-105	36	0.34181788234849564
-104	36	0.9180667264205906
-103	36	0.43319056117464627
-102	36	0.18344560654800246
-101	36	0.15045290113469165
-100	36	0.13222909852728681
-99	36	0.10863760959861395
-98	36	0.08152201718223055
-97	36	0.13016386561184748
-96	36	0.1520727574951876
-95	36	0.3651806221821992
-94	36	0.4480306318205826
-93	36	0.4294678162640728
-92	36	0.433682188875463
-91	36	0.24398569085883748
-90	36	0.2537640435828897
-89	36	0.3192264376600493
-88	36	0.521521747812564
-87	36	0.3445647234045856
-86	36	0.617044066352109
-85	36	0.7196484688438907
-84	36	0.8967648235390179
-83	36	0.8338858996858008
-82	36	0.48631157820975235
-81	36	0.5380956518591604
-80	36	0.6150455866071647
-79	36	0.5725210952458405
-78	36	0.57366301686357
-77	36	0.5567533360451127
-76	36	0.5003758548628754
-75	36	-1
-74	36	-1
-73	36	-1
-72	36	-1
-71	36	-1
-70	36	-1
-69	36	-1
-68	36	-1
-67	36	-1
-126	37	-1
-125	37	-1
-124	37	-1
-123	37	0.022767776129863113
-122	37	0.22609644911854854
-121	37	0.37763476971278553
-120	37	0.1061702302184691
-119	37	0.033159173996623714
-118	37	0.6895834469346901
-117	37	0.6647415776850427
-116	37	0.6581047019317079
-115	37	0.6762639587033853
-114	37	0.7128336968732636
-113	37	0.14092632487085455
-112	37	0.7218698332816885
-111	37	0.3411976306318954
-110	37	0.740547720192633
-109	37	0.12925989655269493
-108	37	-1
-107	37	-1
-106	37	0.02724649204466261
-105	37	0.6736506052820586
-104	37	0.5894179622989092
-103	37	0.4054497318322085
-102	37	0.23502140506772262
-101	37	0.13919055537571598
-100	37	0.12363682346943079
-99	37	0.12060660178287178
-98	37	0.1167213839390394
-97	37	0.19330511623722002
-96	37	0.21608534416698225
-95	37	0.25999174868333885
-94	37	0.34001438695906616
-93	37	0.4095706668405098
-92	37	0.432477311451288
-91	37	0.45472910717891674
-90	37	0.42072220626477147
-89	37	0.4423105482449023
-88	37	0.47407125220511337
-87	37	0.5421624791063138
-86	37	0.5606949251035414
-85	37	0.5956087880731342
-84	37	0.8800771856332062
-83	37	0.8867286522434799
-82	37	0.659643102027409
-81	37	0.5856270518977139
-80	37	0.5183470205236304
-79	37	0.5693272876055253
-78	37	0.5597562466404786
-77	37	0.5494933558755837
-76	37	0.4754702909108221
-75	37	-1
-74	37	-1
-73	37	-1
-72	37	-1
-71	37	-1
-70	37	-1
-69	37	-1
-68	37	-1
-67	37	-1
-126	38	-1
-125	38	-1
-124	38	0.03737965044983331
-123	38	0.15056728971184646
-122	38	0.33308525447062454
-121	38	0.347663765299706
-120	38	0.023775492729029922
-119	38	0.31356611112602417
-118	38	0.4055562357347483
-117	38	0.20774251664409915
-116	38	0.396440317268831
-115	38	0.2903383647783448
-114	38	0.4407429290228699
-113	38	0.1918767648740458
-112	38	0.09240086658466481
-111	38	0.6046297724378151
-110	38	0.7155205657660896
-109	38	0.21195944265545366
-108	38	0.016449556274269576
-107	38	-1
-106	38	0.02338679884735971
-105	38	0.7065606572320564
-104	38	0.5586019789130316
-103	38	0.4446372848585159
-102	38	0.30269070366932926
-101	38	0.22605837259380634
-100	38	0.18370448202130507
-99	38	0.13910012012203568
-98	38	0.11357141434133457
-97	38	0.18758311527328816
-96	38	0.23270437698584132
-95	38	0.26662488319130473
-94	38	0.3204530610729312
-93	38	0.3184016146466763
-92	38	0.35241609158269366
-91	38	0.36229100584971774
-90	38	0.3918185230367651
-89	38	0.4262840164551195
-88	38	0.4454940300479992
-87	38	0.5848608448461585
-86	38	0.6336092720032227
-85	38	0.8467370775280507
-84	38	0.8206626549916116
-83	38	0.8428368292309486
-82	38	0.8260979362635826
-81	38	0.38931539605712023
-80	38	0.2779514754863783
-79	38	0.8416910728367161
-78	38	0.5184075351674726
-77	38	0.5006628083826717
-76	38	0.47072667237643057
-75	38	-1
-74	38	-1
-73	38	-1
-72	38	-1
-71	38	-1
-70	38	-1
-69	38	-1
-68	38	-1
-67	38	-1
-126	39	-1
-125	39	-1
-124	39	0.06272819843041662
-123	39	0.48546474732049666
-122	39	0.4060444495491659
-121	39	0.04920920828981408
-120	39	0.3423467728531869
-119	39	0.5736824713394884
-118	39	0.25797023222003534
-117	39	0.11327005702686785
-116	39	0.1103355551030727
-115	39	0.12556978465485186
-114	39	0.589733162221241
-113	39	0.5891831991520092
-112	39	0.07081957685205442
-111	39	0.2834368333276123
-110	39	0.39117732034609887
-109	39	0.18970344737989828
-108	39	0.00405773517912662
-107	39	-1
-106	39	-1
-105	39	0.43244578210594137
-104	39	0.5857898896023963
-103	39	0.698255186044182
-102	39	0.490534508919924
-101	39	0.31935322846560205
-100	39	0.26077843905328907
-99	39	0.21486402396941082
-98	39	0.21821258822441147
-97	39	0.3029049647916075
-96	39	0.29231158176393546
-95	39	0.3252300889284671
-94	39	0.3486347494165294
-93	39	0.38706104318828183
-92	39	0.3946883014156779
-91	39	0.46837249372803597
-90	39	0.5240659817257
-89	39	0.5213027914273477
-88	39	0.5299655515479543
-87	39	0.8031650374634282
-86	39	0.8031505401376235
-85	39	0.8156003758829221
-84	39	0.7970403382010989
-83	39	0.7300468862222746
-82	39	0.7517086969083376
-81	39	0.5481036702832973
-80	39	0.22983668435122173
-79	39	0.5537681963652492
-78	39	0.8169742547135248
-77	39	0.7431038325598153
-76	39	0.5101648233706619
-75	39	0.7269713954667517
-74	39	-1
-73	39	-1
-72	39	-1
-71	39	-1
-70	39	-1
-69	39	-1
-68	39	-1
-67	39	-1
-126	40	-1
-125	40	-1
-124	40	0.06026112770301471
-123	40	0.5227977930767693
-122	40	0.09295397230000635
-121	40	0.07029916026812383
-120	40	0.3989226335711113
-119	40	0.4464344856026122
-118	40	0.4021040015705748
-117	40	0.24887066299638025
-116	40	0.0707401969784393
-115	40	0.28199791294627097
-114	40	0.42769514873648323
-113	40	0.5802979284630861
-112	40	0.07843243128478013
-111	40	-1
-110	40	0.14215447284122426
-109	40	0.10454342449470039
-108	40	0.025045023549736627
-107	40	-1
-106	40	-1
-105	40	0.5752476213395772
-104	40	0.6391866270680785
-103	40	0.678784996895234
-102	40	0.5732836545831611
-101	40	0.5719349356276645
-100	40	0.5427763239402198
-99	40	0.44043951402345033
-98	40	0.41475259097609746
-97	40	0.38408665023574057
-96	40	0.47189852395711146
-95	40	0.5768825455657964
-94	40	0.5965204360384064
-93	40	0.6111726494012558
-92	40	0.4169363558979377
-91	40	0.46176377084610226
-90	40	0.5012234340012048
-89	40	0.49918464233741033
-88	40	0.8049839374306642
-87	40	0.7296674304107317
-86	40	0.6674032867027628
-85	40	0.6987152656934253
-84	40	0.6378099423034491
-83	40	0.5850688580886706
-82	40	0.53920324755063
-81	40	0.49335484674128643
-80	40	0.5191539136185728
-79	40	0.2625312499210831
-78	40	0.5221701056349983
-77	40	0.6135302887016166
-76	40	0.6723486518936733
-75	40	0.656589029901623
-74	40	0.6774570418515348
-73	40	0.6308187706136773
-72	40	-1
-71	40	-1
-70	40	-1
-69	40	-1
-68	40	-1
-67	40	-1
-126	41	-1
-125	41	-1
-124	41	0.02423400853770899
-123	41	0.06843559918429627
-122	41	0.07972625681760129
-121	41	0.07025236664167203
-120	41	0.08232765695997436
-119	41	0.3853849372036641
-118	41	0.21046353375403012
-117	41	0.11030418476065429
-116	41	0.038502745185555014
-115	41	0.10119882595979077
-114	41	0.345044117233046
-113	41	0.5704055145208489
-112	41	0.04545696365950664
-111	41	0.03244239066701448
-110	41	0.07940755883084959
-109	41	0.06731856620138356
-108	41	0.053780224469110266
-107	41	-1
-106	41	0.04082199556718542
-105	41	0.2877090549455195
-104	41	0.5282877900622608
-103	41	0.5680569477405075
-102	41	0.5709297565281691
-101	41	0.5995631908969514
-100	41	0.6424478706561686
-99	41	0.7002868693417755
-98	41	0.6678589703886977
-97	41	0.5605873642991848
-96	41	0.6724433054015072
-95	41	0.7719691306103365
-94	41	0.6754954133734743
-93	41	0.6945895138317114
-92	41	0.7281263179121381
-91	41	0.7332622060234611
-90	41	0.7247420808825448
-89	41	0.7121950662887885
-88	41	0.6676514248018567
-87	41	0.6163428634388386
-86	41	0.6776574790721749
-85	41	0.6137183798125392
-84	41	0.6487658052418027
-83	41	0.5374802169959726
-82	41	0.5477107459884263
-81	41	0.3906760869977974
-80	41	0.20497629593699818
-79	41	0.14394379826381895
-78	41	0.165611810064081
-77	41	0.27418478964894677
-76	41	0.2069723812849064
-75	41	0.3531017309152293
-74	41	0.42559920954967845
-73	41	0.478900077602782
-72	41	0.547697651629635
-71	41	0.503201711021157
-70	41	-1
-69	41	-1
-68	41	-1
-67	41	-1
-126	42	-1
-125	42	-1
-124	42	0.09679776520449132
-123	42	0.04576795468079835
-122	42	0.03697379734627854
-121	42	0.048098526070915124
-120	42	0.08773277444115848
-119	42	0.13332166376548676
-118	42	0.1974307184491191
-117	42	0.11975194233768163
-116	42	0.35258506492978103
-115	42	0.34926377435351985
-114	42	0.2788351108769507
-113	42	0.12012072624680976
-112	42	0.03620451686165258
-111	42	-1
-110	42	-1
-109	42	0.06091750114365194
-108	42	0.12406482193963557
-107	42	0.14406096471566018
-106	42	0.12099621507559138
-105	42	0.3739622603744033
-104	42	0.46573341924479783
-103	42	0.5048247567933299
-102	42	0.45370971134701943
-101	42	0.547843560199023
-100	42	0.6055107421910622
-99	42	0.6409482859811702
-98	42	0.6727205316833443
-97	42	0.7593998556066349
-96	42	0.7180197176725301
-95	42	0.7606138897288504
-94	42	0.7290718241479991
-93	42	0.7029475495170192
-92	42	0.6398700590658466
-91	42	0.6325124323921887
-90	42	0.5654083330815787
-89	42	0.5560313692200448
-88	42	0.5096287029092953
-87	42	0.5970568370931758
-86	42	0.5249282452521025
-85	42	0.5027794179501399
-84	42	0.5557753745056763
-83	42	0.560769843542054
-82	42	0.27679795600800516
-81	42	0.25116293338703266
-80	42	0.29974022662780886
-79	42	0.17696229956394852
-78	42	0.20799160876076206
-77	42	0.26126904726474276
-76	42	0.1417985120505981
-75	42	0.11601452239214854
-74	42	0.25164074653932467
-73	42	0.22825078914556224
-72	42	0.4169414065791857
-71	42	0.5298708045089863
-70	42	-1
-69	42	-1
-68	42	-1
-67	42	-1
-126	43	-1
-125	43	-1
-124	43	0.06988399426953447
-123	43	0.025195632058619327
-122	43	0.017581274580566644
-121	43	0.0521821140973212
-120	43	0.07169792773354326
-119	43	0.13885742553495367
-118	43	0.31262538433112186
-117	43	0.44669665337183945
-116	43	0.0914329315828171
-115	43	0.02264640638884989
-114	43	0.05266096544520306
-113	43	0.19532426636282765
-112	43	0.03880521926176437
-111	43	-1
-110	43	-1
-109	43	0.1723944260307622
-108	43	0.15516398954060032
-107	43	0.28940576583900657
-106	43	0.31350220130200945
-105	43	0.4545300729252901
-104	43	0.4157043637979514
-103	43	0.4491007776459093
-102	43	0.464758637763925
-101	43	0.507345140267239
-100	43	0.544959714737523
-99	43	0.5983171691268316
-98	43	0.6761939974149865
-97	43	0.6473601258255642
-96	43	0.5893408926443093
-95	43	0.6489862581251665
-94	43	0.6010564154548227
-93	43	0.46726910693760637
-92	43	0.5415994216782909
-91	43	0.4537829462251161
-90	43	0.46144875798603896
-89	43	0.43530998602925447
-88	43	0.45075328572536244
-87	43	0.35022490028879605
-86	43	0.2629798158877035
-85	43	0.4383216885512373
-84	43	0.4274126847111296
-83	43	0.3211802001697216
-82	43	0.21775029188728712
-81	43	0.16473996894953408
-80	43	0.31083094275548523
-79	43	0.4176848855651249
-78	43	0.4636226086076516
-77	43	0.3579747030082512
-76	43	0.1427374711070635
-75	43	0.0448413529577865
-74	43	0.18367356062833093
-73	43	0.07175990146307948
-72	43	0.1325831045172077
-71	43	0.2097378911553873
-70	43	0.23617702899661577
-69	43	-1
-68	43	-1
-67	43	-1
-126	44	-1
-125	44	0.012736810590193614
-124	44	0.06880636595346995
-123	44	0.04303720097979475
-122	44	0.028972590420522523
-121	44	0.0494993231619472
-120	44	0.047199841520846164
-119	44	0.019518548486586743
-118	44	0.21370747408228888
-117	44	0.14149877282475343
-116	44	-1
-115	44	-1
-114	44	-1
-113	44	0.019916153079414384
-112	44	0.003869876118948033
-111	44	-1
-110	44	-1
-109	44	0.2629266434378977
-108	44	0.02715974752953877
-107	44	0.29748697742635427
-106	44	0.3312330293602648
-105	44	0.26540444218639503
-104	44	0.3137758640476328
-103	44	0.3907915044174287
-102	44	0.44606887239893417
-101	44	0.48676922604950584
-100	44	0.5100120870284756
-99	44	0.5311915576553502
-98	44	0.4844695760523632
-97	44	0.4181398210019859
-96	44	0.5716893228691947
-95	44	0.5905691434989268
-94	44	0.5234524174851966
-93	44	0.46993820491493016
-92	44	0.3995925970855511
-91	44	0.3091434914442862
-90	44	0.3408517244381982
-89	44	0.2991739704349955
-88	44	0.24575176444146432
-87	44	0.28169338492635404
-86	44	0.16523402845984056
-85	44	0.14523759573729986
-84	44	0.16379850325867146
-83	44	-1
-82	44	0.12155075181728656
-81	44	0.09261424851428131
-80	44	0.150822442646007
-79	44	0.11648946413861988
-78	44	0.1537811130148854
-77	44	0.21264388478947124
-76	44	0.23119345633737504
-75	44	0.08209237003872283
-74	44	0.14236675110345692
-73	44	0.06229480321376719
-72	44	0.034075495712673105
-71	44	0.07171271500586393
-70	44	0.14815970478581042
-69	44	0.12294934157355096
-68	44	0.07876740368888664
-67	44	-1
-126	45	-1
-125	45	0.004385966981451934
-124	45	0.02778533706796917
-123	45	0.09445299578819949
-122	45	0.05779007254929488
-121	45	0.3154840605644024
-120	45	0.2748182479616994
-119	45	0.10159088976822703
-118	45	0.023143238161974784
-117	45	0.051050134839159655
-116	45	-1
-115	45	-1
-114	45	-1
-113	45	0.022763193104286185
-112	45	0.028608455008765268
-111	45	0.0139632424513126
-110	45	0.04398253885961416
-109	45	0.26437052096935293
-108	45	0.31950088606720006
-107	45	0.3630200529816463
-106	45	0.3155527030638087
-105	45	0.29216328815062476
-104	45	0.3294723992896497
-103	45	0.4251234166698857
-102	45	0.39160307406908224
-101	45	0.4003440262178993
-100	45	0.3134108400901004
-99	45	0.4105735263678764
-98	45	0.34113994062830666
-97	45	0.45860288616503364
-96	45	0.3824914580353392
-95	45	0.4198294609417257
-94	45	0.3282843013509543
-93	45	0.3722217394976461
-92	45	0.22314674838544216
-91	45	0.11247245157355377
-90	45	0.10502732652383028
-89	45	0.1017418583719765
-88	45	0.1414143235636634
-87	45	0.09194183448412481
-86	45	0.1518861815886394
-85	45	0.13382980906460729
-84	45	0.11899963401267177
-83	45	0.07893521724990968
-82	45	0.07010296936097751
-81	45	0.08529053622989279
-80	45	0.05559424211113986
-79	45	0.04055395591335163
-78	45	0.05749734815851694
-77	45	0.12148388640943047
-76	45	0.12716128237545138
-75	45	0.1370194452163361
-74	45	0.23209907154448992
-73	45	0.12601526409404293
-72	45	0.042013231475434
-71	45	0.024717646809040383
-70	45	0.045248803573113804
-69	45	0.09170593961050082
-68	45	0.08523304264168588
-67	45	-1
-126	46	-1
-125	46	-1
-124	46	0.02661459570185155
-123	46	0.039025562713701105
-122	46	-1
-121	46	0.18178836579315755
-120	46	0.5923571781918692
-119	46	0.5350921800769892
-118	46	0.20696203674146132
-117	46	0.12840489104230815
-116	46	0.023572598445493843
-115	46	0.007412458178722471
-114	46	-1
-113	46	0.017998427180446905
-112	46	0.0345119905511107
-111	46	0.015745220068002747
-110	46	0.07419418017482278
-109	46	0.319825083684644
-108	46	0.405803064397963
-107	46	0.4335844301339731
-106	46	0.44039985682253974
-105	46	0.31250733868661895
-104	46	0.33348292079400077
-103	46	0.34576870292987216
-102	46	0.32775976004400453
-101	46	0.37124546151862575
-100	46	0.2719291460504561
-99	46	0.32289292359338756
-98	46	0.322044100490973
-97	46	0.3145618342278495
-96	46	0.21379668407811084
-95	46	0.2308903406375849
-94	46	0.15462278098553192
-93	46	0.11507517985803283
-92	46	0.11179406090392041
-91	46	0.09541226045390472
-90	46	0.07884212571201744
-89	46	0.06189787578635132
-88	46	0.06889394850755642
-87	46	0.06894116302411223
-86	46	0.058827903367747486
-85	46	0.046714798411878755
-84	46	0.03763549457907576
-83	46	0.04182658261460113
-82	46	0.054109753361204986
-81	46	0.0699097527438995
-80	46	0.06444168880938327
-79	46	0.0448306314838705
-78	46	0.050313904516122755
-77	46	0.04397866292941196
-76	46	0.04090972683577532
-75	46	0.022146583490052545
-74	46	0.03914704749800942
-73	46	0.07704570127633521
-72	46	0.05370623198882639
-71	46	0.03607545792609487
-70	46	0.03373570926108814
-69	46	0.04154670098386335
-68	46	0.05287907069709783
-67	46	-1
-126	47	-1
-125	47	-1
-124	47	-1
-123	47	0.08130927126432674
-122	47	-1
-121	47	0.053385083486358065
-120	47	0.4194601064926788
-119	47	0.32506384669049904
-118	47	0.231180034619614
-117	47	0.05755226964053273
-116	47	0.01808620427929257
-115	47	0.05066308429951774
-114	47	-1
-113	47	0.022943444435538203
-112	47	0.12360629490722037
-111	47	0.12190355125557598
-110	47	0.16950161093349028
-109	47	0.31038603385621294
-108	47	0.30221945640265974
-107	47	0.3544369813873978
-106	47	0.28138189819005094
-105	47	0.3134344660546051
-104	47	0.2677888781567109
-103	47	0.3233377576677525
-102	47	0.2619706617150037
-101	47	0.25162159136303575
-100	47	0.21955672415433125
-99	47	0.21298677928064644
-98	47	0.24532175505187376
-97	47	0.28755950801501023
-96	47	0.13848497520536399
-95	47	0.1255187260086795
-94	47	0.12644824777370178
-93	47	0.07712679276970662
-92	47	0.04911080418349798
-91	47	0.012408090929472194
-90	47	0.024731032049659044
-89	47	0.07133451251151952
-88	47	0.05244647049508929
-87	47	-1
-86	47	-1
-85	47	0.004190416201388245
-84	47	0.020986242786060528
-83	47	0.02646574744891493
-82	47	0.030520950646707
-81	47	0.03046187731764305
-80	47	0.03633798017832084
-79	47	0.027203208641678203
-78	47	0.020198867768207774
-77	47	0.024139770308111198
-76	47	0.02293980513910558
-75	47	0.017347214787796095
-74	47	0.023379000221388193
-73	47	0.027159447294597912
-72	47	-1
-71	47	0.003944815040779107
-70	47	0.02881887200142691
-69	47	0.03534718523195768
-68	47	0.027113936915307647
-67	47	-1
-126	48	-1
-125	48	-1
-124	48	0.01854738666060834
-123	48	0.03216362392739664
-122	48	-1
-121	48	-1
-120	48	0.084583786920363
-119	48	0.05232482390191876
-118	48	0.046163759734603536
-117	48	0.022404234640808176
-116	48	0.016747130254356982
-115	48	0.00382479205456756
-114	48	-1
-113	48	0.048702653019975346
-112	48	0.1196575507170237
-111	48	0.20421346535938822
-110	48	0.1396243340700157
-109	48	0.218503376520711
-108	48	0.25907938988144646
-107	48	0.24000478131158148
-106	48	0.22512716726836804
-105	48	0.22060365555214373
-104	48	0.2376284170781491
-103	48	0.151073929159706
-102	48	0.195136483904648
-101	48	0.17414098901879013
-100	48	0.15610235935092012
-99	48	0.1329441908139893
-98	48	0.19165102748159846
-97	48	0.1442005038148076
-96	48	0.12145141239962823
-95	48	0.11155349882669868
-94	48	0.09655227403649604
-93	48	0.07693670944562507
-92	48	0.04638304534941221
-91	48	0.023117729415738128
-90	48	0.02202423728399803
-89	48	0.0240165851277827
-88	48	-1
-87	48	-1
-86	48	-1
-85	48	0.012148723482403565
-84	48	0.02117293560652649
-83	48	0.0243003520418361
-82	48	0.029333102436139978
-81	48	0.02852624488302856
-80	48	0.024569320459832726
-79	48	0.022328300454177837
-78	48	0.02336077567988483
-77	48	0.019046516493701097
-76	48	0.018611988615016218
-75	48	0.01154470783539306
-74	48	0.003994338560445477
-73	48	0.0266931169596545
-72	48	0.024795892149997376
-71	48	0.01046800828349137
-70	48	0.016396134096335384
-69	48	0.025142171532920105
-68	48	0.01965278904698041
-67	48	-1
-126	49	-1
-125	49	0.013112604844894047
-124	49	-1
-123	49	-1
-122	49	-1
-121	49	-1
-120	49	0.019855449502680932
-119	49	-1
-118	49	-1
-117	49	-1
-116	49	0.0037140203263731513
-115	49	-1
-114	49	0.03550440171547324
-113	49	0.06470758847086602
-112	49	0.12251715290853299
-111	49	0.075320902983241
-110	49	0.06715299738758189
-109	49	0.0675628134052937
-108	49	0.09239270131664712
-107	49	0.09665088391130741
-106	49	0.11779764670054427
-105	49	0.13287657715705944
-104	49	0.12974034728297199
-103	49	0.08608085560785088
-102	49	0.09470850414067007
-101	49	0.10755551049433354
-100	49	0.10230817068347034
-99	49	0.1079296630905661
-98	49	0.1094572229278107
-97	49	0.09229455909750686
-96	49	0.07311246454819272
-95	49	0.0909532197485004
-94	49	0.07397874991336678
-93	49	0.0576514219959226
-92	49	0.0444127493411433
-91	49	0.026276923053900027
-90	49	0.022057554944630967
-89	49	0.02420660298007029
-88	49	-1
-87	49	0.020383283105555403
-86	49	0.024870047374454796
-85	49	0.021905502315035866
-84	49	0.025267024373371798
-83	49	0.029333688876351557
-82	49	0.02806655619392633
-81	49	0.023055627548548032
-80	49	0.020554509617666236
-79	49	0.02128540211887302
-78	49	0.02232576201919502
-77	49	0.022029882823259732
-76	49	0.019227227998133492
-75	49	0.013858235046920362
-74	49	0.010707337620364047
-73	49	0.014910835366778133
-72	49	0.013899890072857947
-71	49	0.003969337781798785
-70	49	0.003931232730060635
-69	49	-1
-68	49	-1
-67	49	-1
-126	50	-1
-125	50	-1
-124	50	-1
-123	50	-1
-122	50	0.006589015871952883
-121	50	0.019353797134898175
-120	50	0.021620743970959706
-119	50	-1
-118	50	-1
-117	50	-1
-116	50	-1
-115	50	-1
-114	50	0.03860693980439085
-113	50	0.06638545284080712
-112	50	0.1029479049353293
-111	50	0.1243793016722338
-110	50	0.11308204074085262
-109	50	0.10972492774018397
-108	50	0.08497399881234165
-107	50	0.09968892480068749
-106	50	0.1127338897999341
-105	50	0.0859608645157561
-104	50	0.06277428122024832
-103	50	0.0531470280435335
-102	50	0.06200691438262857
-101	50	0.03674387630619736
-100	50	0.057380789659048144
-99	50	0.09678920710570992
-98	50	0.08391849996263431
-97	50	0.09054144893008331
-96	50	0.0742925562217986
-95	50	0.06602998776519234
-94	50	0.05719265178255844
-93	50	0.051844214168713515
-92	50	0.04862899725177468
-91	50	0.026722713016456706
-90	50	0.02139620751827575
-89	50	0.02071120887400954
-88	50	0.02307175044546541
-87	50	0.02757827971364882
-86	50	0.03651141683113337
-85	50	0.04026457245468814
-84	50	0.03553114039612493
-83	50	0.033148210277070086
-82	50	0.025257200798344346
-81	50	0.0151516948730067
-80	50	0.015781370786691305
-79	50	0.017924490818843567
-78	50	0.017626587609163694
-77	50	0.019390592283101533
-76	50	0.015107594943220521
-75	50	0.010765125831643772
-74	50	0.004034788250656331
-73	50	-1
-72	50	-1
-71	50	-1
-70	50	-1
-69	50	-1
-68	50	-1
-67	50	-1
-126	51	-1
-125	51	-1
-124	51	-1
-123	51	-1
-122	51	-1
-121	51	-1
-120	51	-1
-119	51	-1
-118	51	-1
-117	51	-1
-116	51	-1
-115	51	-1
-114	51	0.023690732009262947
-113	51	0.03847873761402264
-112	51	0.04978763288318981
-111	51	0.05229669908985789
-110	51	0.06535384184278034
-109	51	0.06817201909494223
-108	51	0.08138895043757138
-107	51	0.08021375044228535
-106	51	0.06505117509243448
-105	51	0.0527541505142295
-104	51	0.038883493597372976
-103	51	0.044173266613210506
-102	51	0.031459868549473344
-101	51	0.03848758098276343
-100	51	0.07062694012800858
-99	51	0.05976921005568189
-98	51	0.051433313189844725
-97	51	0.05572960036858749
-96	51	0.051386968512837194
-95	51	0.04733689082120055
-94	51	0.04564066254836612
-93	51	0.04151796634880734
-92	51	0.0310361098455829
-91	51	0.02730521650259591
-90	51	0.025400153783890888
-89	51	0.027269878569463748
-88	51	0.02805251342943408
-87	51	0.03501645727072222
-86	51	0.035396953148477774
-85	51	0.030254588006109827
-84	51	0.02161361783384325
-83	51	0.018518336825629998
-82	51	0.015842192212653882
-81	51	0.014062117019233836
-80	51	0.012723707065351232
-79	51	0.0040234835165873254
-78	51	-1
-77	51	-1
-76	51	0.0040870456853760425
-75	51	-1
-74	51	-1
-73	51	-1
-72	51	-1
-71	51	-1
-70	51	-1
-69	51	-1
-68	51	-1
-67	51	-1
-126	52	-1
-125	52	-1
-124	52	-1
-123	52	-1
-122	52	-1
-121	52	-1
-120	52	-1
-119	52	-1
-118	52	-1
-117	52	-1
-116	52	-1
-115	52	0.012743836836058722
-114	52	0.019198260470553265
-113	52	0.030574242816364616
-112	52	0.03345444617549789
-111	52	0.04274993506601006
-110	52	0.04772297050766922
-109	52	0.048911741870531024
-108	52	0.053678322298374236
-107	52	0.06644911013075933
-106	52	0.044009573098649994
-105	52	0.03174889191327008
-104	52	0.03043907723305349
-103	52	0.02572342731372877
-102	52	0.01978098001361252
-101	52	0.05041606857403461
-100	52	0.05455779555347376
-99	52	0.05460060475360766
-98	52	0.040873308618042885
-97	52	0.043848417083760964
-96	52	0.04332712972497076
-95	52	0.04328145192495024
-94	52	0.04646262257372054
-93	52	0.043754681116353944
-92	52	0.034936164533237085
-91	52	0.03404848392110948
-90	52	0.03205029599330392
-89	52	0.034040423407962137
-88	52	0.03331665797918315
-87	52	0.03520293216364544
-86	52	0.03037949228868534
-85	52	0.022762137137780806
-84	52	0.01972320022013488
-83	52	0.018349964883735654
-82	52	0.0178436238001943
-81	52	0.016643855981881898
-80	52	0.004103011356456786
-79	52	-1
-78	52	-1
-77	52	-1
-76	52	-1
-75	52	-1
-74	52	-1
-73	52	-1
-72	52	-1
-71	52	-1
-70	52	-1
-69	52	-1
-68	52	-1
-67	52	-1
-126	53	-1
-125	53	-1
-124	53	-1
-123	53	-1
-122	53	-1
-121	53	-1
-120	53	-1
-119	53	-1
-118	53	-1
-117	53	-1
-116	53	-1
-115	53	-1
-114	53	-1
-113	53	-1
-112	53	-1
-111	53	-1
-110	53	-1
-109	53	-1
-108	53	-1
-107	53	-1
-106	53	-1
-105	53	-1
-104	53	-1
-103	53	-1
-102	53	-1
-101	53	-1
-100	53	-1
-99	53	-1
-98	53	-1
-97	53	-1
-96	53	-1
-95	53	-1
-94	53	-1
-93	53	-1
-92	53	-1
-91	53	-1
-90	53	-1
-89	53	-1
-88	53	-1
-87	53	-1
-86	53	-1
-85	53	-1
-84	53	-1
-83	53	-1
-82	53	-1
-81	53	-1
-80	53	-1
-79	53	-1
-78	53	-1
-77	53	-1
-76	53	-1
-75	53	-1
-74	53	-1
-73	53	-1
-72	53	-1
-71	53	-1
-70	53	-1
-69	53	-1
-68	53	-1
-67	53	-1
