# Supplementary material for: The impacts of climate change on the abundance and distribution of the Spotted Wing Drosophila (Drosophila suzukii) in the United States and Canada
Source: PeerJ. 2017 Apr 6;5:e3192. doi: 10.7717/peerj.3192 (PMC5385127; doi:10.7717/peerj.3192)
Supplement: Supplemental Information 2 — Raw data used to create consensus maps (shown in Figs. 3 and 4A) coefficient of variance maps (shown in Fig. 4B) and in scatter plots shown in Fig. 5. [file peerj-05-3192-s002.zip › model_ispl-cm5a-lr_rcp45_year60_norm__mean.txt]

-126	24	-1
-125	24	-1
-124	24	-1
-123	24	-1
-122	24	-1
-121	24	-1
-120	24	-1
-119	24	-1
-118	24	-1
-117	24	-1
-116	24	-1
-115	24	-1
-114	24	-1
-113	24	-1
-112	24	-1
-111	24	-1
-110	24	-1
-109	24	-1
-108	24	-1
-107	24	-1
-106	24	-1
-105	24	-1
-104	24	-1
-103	24	-1
-102	24	-1
-101	24	-1
-100	24	-1
-99	24	-1
-98	24	-1
-97	24	-1
-96	24	-1
-95	24	-1
-94	24	-1
-93	24	-1
-92	24	-1
-91	24	-1
-90	24	-1
-89	24	-1
-88	24	-1
-87	24	-1
-86	24	-1
-85	24	-1
-84	24	-1
-83	24	-1
-82	24	-1
-81	24	-1
-80	24	-1
-79	24	-1
-78	24	-1
-77	24	-1
-76	24	-1
-75	24	-1
-74	24	-1
-73	24	-1
-72	24	-1
-71	24	-1
-70	24	-1
-69	24	-1
-68	24	-1
-67	24	-1
-126	25	-1
-125	25	-1
-124	25	-1
-123	25	-1
-122	25	-1
-121	25	-1
-120	25	-1
-119	25	-1
-118	25	-1
-117	25	-1
-116	25	-1
-115	25	-1
-114	25	-1
-113	25	0.011026410666963972
-112	25	0.008729006352354043
-111	25	0.009784128271590468
-110	25	0.009653262314519576
-109	25	0.009464157326102004
-108	25	0.01029174699042531
-107	25	0.17541248866987222
-106	25	0.2830860915742758
-105	25	0.18886931801867013
-104	25	0.06010057215800738
-103	25	0.06398198328467687
-102	25	0.24902938533115682
-101	25	0.2735885380213881
-100	25	0.02543458165908706
-99	25	0.01609609276492717
-98	25	0.005807595326698172
-97	25	-1
-96	25	-1
-95	25	-1
-94	25	-1
-93	25	-1
-92	25	-1
-91	25	-1
-90	25	-1
-89	25	-1
-88	25	-1
-87	25	-1
-86	25	-1
-85	25	-1
-84	25	-1
-83	25	-1
-82	25	0.014157073567942465
-81	25	0.014121347480603279
-80	25	-1
-79	25	-1
-78	25	-1
-77	25	-1
-76	25	-1
-75	25	-1
-74	25	-1
-73	25	-1
-72	25	-1
-71	25	-1
-70	25	-1
-69	25	-1
-68	25	-1
-67	25	-1
-126	26	-1
-125	26	-1
-124	26	-1
-123	26	-1
-122	26	-1
-121	26	-1
-120	26	-1
-119	26	-1
-118	26	-1
-117	26	-1
-116	26	-1
-115	26	-1
-114	26	0.011917304073552137
-113	26	0.021691142049755384
-112	26	0.008118155450054515
-111	26	-1
-110	26	0.00960980868487088
-109	26	0.010274047158584937
-108	26	0.23891129011515272
-107	26	0.2279005992259176
-106	26	0.33480411353669554
-105	26	0.13599053726808838
-104	26	0.06421727020592843
-103	26	0.13690571135712085
-102	26	0.15996103305886
-101	26	0.06040047973989365
-100	26	0.023352462632675083
-99	26	0.030584621031018007
-98	26	0.009532594992324367
-97	26	-1
-96	26	-1
-95	26	-1
-94	26	-1
-93	26	-1
-92	26	-1
-91	26	-1
-90	26	-1
-89	26	-1
-88	26	-1
-87	26	-1
-86	26	-1
-85	26	-1
-84	26	-1
-83	26	0.011924765052129109
-82	26	0.013208840899518848
-81	26	0.014277976588595916
-80	26	-1
-79	26	-1
-78	26	-1
-77	26	-1
-76	26	-1
-75	26	-1
-74	26	-1
-73	26	-1
-72	26	-1
-71	26	-1
-70	26	-1
-69	26	-1
-68	26	-1
-67	26	-1
-126	27	-1
-125	27	-1
-124	27	-1
-123	27	-1
-122	27	-1
-121	27	-1
-120	27	-1
-119	27	-1
-118	27	-1
-117	27	-1
-116	27	-1
-115	27	0.008982137143392676
-114	27	0.008923989772557534
-113	27	0.07449222648713802
-112	27	0.01308442578477532
-111	27	0.010463222295353175
-110	27	0.010074122488560442
-109	27	0.10891241342407475
-108	27	0.2865870180469259
-107	27	0.333171396645244
-106	27	0.15995001509124848
-105	27	0.15916426003264048
-104	27	0.11240871945869417
-103	27	0.23328067842247022
-102	27	0.09083630583072155
-101	27	0.04106273067700548
-100	27	0.03643320142013933
-99	27	0.060625637239308854
-98	27	0.058902550565970914
-97	27	0.08162973698951526
-96	27	-1
-95	27	-1
-94	27	-1
-93	27	-1
-92	27	-1
-91	27	-1
-90	27	-1
-89	27	-1
-88	27	-1
-87	27	-1
-86	27	-1
-85	27	-1
-84	27	-1
-83	27	0.01131835407277115
-82	27	0.01201220450358023
-81	27	0.013254019243282617
-80	27	-1
-79	27	-1
-78	27	-1
-77	27	-1
-76	27	-1
-75	27	-1
-74	27	-1
-73	27	-1
-72	27	-1
-71	27	-1
-70	27	-1
-69	27	-1
-68	27	-1
-67	27	-1
-126	28	-1
-125	28	-1
-124	28	-1
-123	28	-1
-122	28	-1
-121	28	-1
-120	28	-1
-119	28	-1
-118	28	-1
-117	28	-1
-116	28	0.054228486459544464
-115	28	0.06213535320676638
-114	28	0.04500849590057716
-113	28	0.013002080974205328
-112	28	0.010428597069463795
-111	28	0.028313526089153686
-110	28	0.0853715061327897
-109	28	0.3367565104918082
-108	28	0.435068479287577
-107	28	0.4238994308349889
-106	28	0.12153530047391291
-105	28	0.12842279290139846
-104	28	0.08374898413496842
-103	28	0.3422781303537806
-102	28	0.10014609563165643
-101	28	0.05243713608789382
-100	28	0.06451148174174053
-99	28	0.07278954830728755
-98	28	0.08458239330646308
-97	28	0.11796051246456689
-96	28	0.12698478912517244
-95	28	-1
-94	28	-1
-93	28	-1
-92	28	-1
-91	28	-1
-90	28	-1
-89	28	-1
-88	28	-1
-87	28	-1
-86	28	-1
-85	28	-1
-84	28	-1
-83	28	0.014559262121658378
-82	28	0.015092557007460134
-81	28	0.011797453278158693
-80	28	-1
-79	28	-1
-78	28	-1
-77	28	-1
-76	28	-1
-75	28	-1
-74	28	-1
-73	28	-1
-72	28	-1
-71	28	-1
-70	28	-1
-69	28	-1
-68	28	-1
-67	28	-1
-126	29	-1
-125	29	-1
-124	29	-1
-123	29	-1
-122	29	-1
-121	29	-1
-120	29	-1
-119	29	-1
-118	29	-1
-117	29	-1
-116	29	0.07318303378896401
-115	29	0.06494319339797394
-114	29	0.07190559491085874
-113	29	0.02865859517919957
-112	29	0.0874042650384268
-111	29	0.08174782004647188
-110	29	0.09358527004355839
-109	29	0.45980424681856186
-108	29	0.5660106735859752
-107	29	0.4155688371844622
-106	29	0.13466532268662199
-105	29	0.08431862615484059
-104	29	0.0858726365968435
-103	29	0.11260883867347786
-102	29	0.08659550132079992
-101	29	0.09695710484475374
-100	29	0.0967857277475168
-99	29	0.10259765889700417
-98	29	0.10506993930858231
-97	29	0.11841660768749228
-96	29	0.12685610899070834
-95	29	0.13113212797266496
-94	29	0.174215402389178
-93	29	0.18427177640970827
-92	29	0.16719272941339983
-91	29	0.16185952802131987
-90	29	0.14984787628674287
-89	29	-1
-88	29	-1
-87	29	-1
-86	29	0.15463975688639345
-85	29	0.15639432613951088
-84	29	0.17034096868512155
-83	29	0.12826029190879928
-82	29	0.13269560376545123
-81	29	0.013532393152136715
-80	29	-1
-79	29	-1
-78	29	-1
-77	29	-1
-76	29	-1
-75	29	-1
-74	29	-1
-73	29	-1
-72	29	-1
-71	29	-1
-70	29	-1
-69	29	-1
-68	29	-1
-67	29	-1
-126	30	-1
-125	30	-1
-124	30	-1
-123	30	-1
-122	30	-1
-121	30	-1
-120	30	-1
-119	30	-1
-118	30	-1
-117	30	0.038384631263324094
-116	30	0.04206415076021638
-115	30	0.08921867551122013
-114	30	0.03348244472052757
-113	30	0.09210180078298653
-112	30	0.10229646058546563
-111	30	0.1675014289219031
-110	30	0.15882697740951865
-109	30	0.3132487786938321
-108	30	0.22621924614467
-107	30	0.16652443075314916
-106	30	0.126071233124762
-105	30	0.2206218847702038
-104	30	0.24559936481136124
-103	30	0.13386283490810144
-102	30	0.11155762354971793
-101	30	0.13648838478933092
-100	30	0.15532567681233175
-99	30	0.1445634420280468
-98	30	0.09940213963693272
-97	30	0.10658259963614518
-96	30	0.1172265455949782
-95	30	0.16685034934346288
-94	30	0.17737888723577802
-93	30	0.14842257403854436
-92	30	0.15993611636470295
-91	30	0.2006674288207024
-90	30	0.1934086739090318
-89	30	0.19890496553985657
-88	30	0.1978822587058078
-87	30	0.24530513456932232
-86	30	0.16225684827949946
-85	30	0.16163077892635047
-84	30	0.17037248867735472
-83	30	0.17636611340818378
-82	30	0.17058660014981816
-81	30	-1
-80	30	-1
-79	30	-1
-78	30	-1
-77	30	-1
-76	30	-1
-75	30	-1
-74	30	-1
-73	30	-1
-72	30	-1
-71	30	-1
-70	30	-1
-69	30	-1
-68	30	-1
-67	30	-1
-126	31	-1
-125	31	-1
-124	31	-1
-123	31	-1
-122	31	-1
-121	31	-1
-120	31	-1
-119	31	-1
-118	31	-1
-117	31	0.039697795293457204
-116	31	0.11695605355480507
-115	31	0.16995056037776102
-114	31	0.12458294701077767
-113	31	0.14113551660565787
-112	31	0.14237435518466926
-111	31	0.23048657608425732
-110	31	0.250663710958117
-109	31	0.28232911604566824
-108	31	0.14802357957306217
-107	31	0.12863634318705655
-106	31	0.15456540898779952
-105	31	0.15541485874881344
-104	31	0.10144656187500742
-103	31	0.1004276804643484
-102	31	0.11093096495042336
-101	31	0.10894788978328555
-100	31	0.12386956634383149
-99	31	0.1343935025043429
-98	31	0.11216457513903169
-97	31	0.12736076557852233
-96	31	0.1421488703262843
-95	31	0.15566584954750104
-94	31	0.17770584402168163
-93	31	0.18019571763960712
-92	31	0.18927890956165977
-91	31	0.2693255666326556
-90	31	0.2688231641451764
-89	31	0.2679436347713963
-88	31	0.25679038372737845
-87	31	0.26896545305966996
-86	31	0.26484229201037407
-85	31	0.25103136314052105
-84	31	0.25490735881451904
-83	31	0.2588801124468708
-82	31	0.16074877097751353
-81	31	-1
-80	31	-1
-79	31	-1
-78	31	-1
-77	31	-1
-76	31	-1
-75	31	-1
-74	31	-1
-73	31	-1
-72	31	-1
-71	31	-1
-70	31	-1
-69	31	-1
-68	31	-1
-67	31	-1
-126	32	-1
-125	32	-1
-124	32	-1
-123	32	-1
-122	32	-1
-121	32	-1
-120	32	-1
-119	32	-1
-118	32	0.06914792294942575
-117	32	0.06926495845767908
-116	32	0.1598328299331804
-115	32	0.11730364330891827
-114	32	0.10911086778466926
-113	32	0.12838955193629556
-112	32	0.1210577211494565
-111	32	0.17282652116464595
-110	32	0.22292537889696298
-109	32	0.36750126056586147
-108	32	0.3021040109236882
-107	32	0.1602612867059429
-106	32	0.5836139812958309
-105	32	0.19516590879947457
-104	32	0.13152842874148155
-103	32	0.12415536007756349
-102	32	0.09931640899930386
-101	32	0.10971968064355406
-100	32	0.12172815231956745
-99	32	0.11604033698519411
-98	32	0.1294441154746607
-97	32	0.13247704956411216
-96	32	0.15613276632265605
-95	32	0.1844389726652454
-94	32	0.20215960582987044
-93	32	0.20936013761048716
-92	32	0.2023730158188272
-91	32	0.23380076764743102
-90	32	0.3245515018434519
-89	32	0.3168366704150828
-88	32	0.3034832584413953
-87	32	0.3332050023817703
-86	32	0.35048525355401944
-85	32	0.319513531476547
-84	32	0.29004044940961743
-83	32	0.2512175836287592
-82	32	0.2631247797926359
-81	32	0.25718996743900624
-80	32	0.2280203471370634
-79	32	-1
-78	32	-1
-77	32	-1
-76	32	-1
-75	32	-1
-74	32	-1
-73	32	-1
-72	32	-1
-71	32	-1
-70	32	-1
-69	32	-1
-68	32	-1
-67	32	-1
-126	33	-1
-125	33	-1
-124	33	-1
-123	33	-1
-122	33	-1
-121	33	-1
-120	33	-1
-119	33	0.06963311570820792
-118	33	0.08062639110025067
-117	33	0.14342948926295315
-116	33	0.10916788436409164
-115	33	0.10147320889514758
-114	33	0.12821277809261394
-113	33	0.12068095903457911
-112	33	0.11911794154435054
-111	33	0.23575867358634936
-110	33	0.5953640170948724
-109	33	0.3000107747866625
-108	33	0.8182243918535504
-107	33	0.32834267413182294
-106	33	0.7532876895162917
-105	33	0.1595592700718048
-104	33	0.27135906443425306
-103	33	0.17326748305005404
-102	33	0.108497593490682
-101	33	0.10881467338881162
-100	33	0.10382468449376321
-99	33	0.1167404642904209
-98	33	0.125662829427177
-97	33	0.15449096755807137
-96	33	0.18688454993800288
-95	33	0.21088627577449157
-94	33	0.25538617274994724
-93	33	0.28374954532177377
-92	33	0.2458016539484589
-91	33	0.24465714151831147
-90	33	0.36791604308680054
-89	33	0.3550769401139789
-88	33	0.3827319359345402
-87	33	0.4099859637826871
-86	33	0.44772563614499455
-85	33	0.4397645185339893
-84	33	0.39382601918304855
-83	33	0.38100647357039297
-82	33	0.3323111346851138
-81	33	0.33217365327091936
-80	33	0.3257828018130449
-79	33	0.37330605528980765
-78	33	-1
-77	33	-1
-76	33	-1
-75	33	-1
-74	33	-1
-73	33	-1
-72	33	-1
-71	33	-1
-70	33	-1
-69	33	-1
-68	33	-1
-67	33	-1
-126	34	-1
-125	34	-1
-124	34	-1
-123	34	-1
-122	34	-1
-121	34	0.021963078865358844
-120	34	0.05058236786599457
-119	34	0.11353581639164927
-118	34	0.2156940379607332
-117	34	0.1903399173951729
-116	34	0.1291177947004698
-115	34	0.0879774425351726
-114	34	0.12889428334901695
-113	34	0.30551987082976234
-112	34	0.6188529584879832
-111	34	0.6795787956313851
-110	34	0.6874703915503225
-109	34	0.37630774062731515
-108	34	0.719255731611288
-107	34	0.6129542304459368
-106	34	0.652415390099187
-105	34	0.2867971825055251
-104	34	0.2766434238680418
-103	34	0.24995322975633175
-102	34	0.1309671484050089
-101	34	0.10047921611930531
-100	34	0.09982057922521988
-99	34	0.12077540677391757
-98	34	0.1512467559895234
-97	34	0.18680549742335753
-96	34	0.24016519655988744
-95	34	0.3103314958518474
-94	34	0.31954127281095757
-93	34	0.29509668640703607
-92	34	0.25882929698164736
-91	34	0.2630613469774058
-90	34	0.3561805700853574
-89	34	0.3737857671241243
-88	34	0.4115826431281226
-87	34	0.42773191582534625
-86	34	0.42914617204659306
-85	34	0.46021274404728113
-84	34	0.47626848561028173
-83	34	0.42061813417172145
-82	34	0.3992474484940412
-81	34	0.3983187778623403
-80	34	0.37985303827004063
-79	34	0.41438386318564985
-78	34	0.40976509936233274
-77	34	0.36898854589670965
-76	34	-1
-75	34	-1
-74	34	-1
-73	34	-1
-72	34	-1
-71	34	-1
-70	34	-1
-69	34	-1
-68	34	-1
-67	34	-1
-126	35	-1
-125	35	-1
-124	35	-1
-123	35	-1
-122	35	0.041931576924634575
-121	35	0.07092273233998904
-120	35	0.20470395198036745
-119	35	0.38849582949349054
-118	35	0.12463748501514316
-117	35	0.12203895627859071
-116	35	0.11950931322239355
-115	35	0.11161640786757712
-114	35	0.31150136457248273
-113	35	0.7142402180697099
-112	35	0.6568935672746533
-111	35	0.4852630941951117
-110	35	0.6327529944694105
-109	35	0.5866268061914244
-108	35	0.642889150547433
-107	35	0.7724709251454432
-106	35	0.4153581115390576
-105	35	0.48626294201995635
-104	35	0.22155048057699728
-103	35	0.19609984523403218
-102	35	0.15426572588063536
-101	35	0.10637794416135167
-100	35	0.08366429169292944
-99	35	0.09578956504936058
-98	35	0.1350210215900723
-97	35	0.18471240158303312
-96	35	0.20298449431503737
-95	35	0.26356281415354277
-94	35	0.32513960690921967
-93	35	0.31629693029882167
-92	35	0.25710825864014897
-91	35	0.23065349174639183
-90	35	0.29329591277361244
-89	35	0.3387345630370382
-88	35	0.38942269497430093
-87	35	0.3920809433400548
-86	35	0.53761415358018
-85	35	0.6573123061625701
-84	35	0.6313811733237606
-83	35	0.6534866021794438
-82	35	0.45323045781526045
-81	35	0.42808909252071736
-80	35	0.4312371914957377
-79	35	0.42052833492975394
-78	35	0.4146301119558324
-77	35	0.4108580013126159
-76	35	0.3669966507436146
-75	35	-1
-74	35	-1
-73	35	-1
-72	35	-1
-71	35	-1
-70	35	-1
-69	35	-1
-68	35	-1
-67	35	-1
-126	36	-1
-125	36	-1
-124	36	-1
-123	36	0.03567567031659447
-122	36	0.03948535896360769
-121	36	0.22135160532629877
-120	36	0.18099866372068535
-119	36	0.09128470344130037
-118	36	0.25938684542586454
-117	36	0.12343758344730882
-116	36	0.20702834096251208
-115	36	0.10345360907184659
-114	36	0.23272941527047286
-113	36	0.6671798408231039
-112	36	0.27119401939480303
-111	36	0.4811060094034331
-110	36	0.5505371633335132
-109	36	0.5353517289744582
-108	36	0.6068018459678775
-107	36	0.10146324782935282
-106	36	0.04844244940456677
-105	36	0.5706052970235493
-104	36	0.5280095349379472
-103	36	0.18336065221878767
-102	36	0.11316591946202388
-101	36	0.10333183153508815
-100	36	0.07908013438927489
-99	36	0.07151372751780435
-98	36	0.08507931486947683
-97	36	0.13768480699897218
-96	36	0.15433315247529678
-95	36	0.3464159570849226
-94	36	0.4037298906892281
-93	36	0.3644805790549932
-92	36	0.3804162453478783
-91	36	0.22006156780441366
-90	36	0.21851214974110114
-89	36	0.29964137357204845
-88	36	0.4145212791280504
-87	36	0.4331023519619605
-86	36	0.5275554412812943
-85	36	0.6692462241714942
-84	36	0.6498655443179976
-83	36	0.721359340351099
-82	36	0.5392558120480634
-81	36	0.6596445049944222
-80	36	0.39067272923007884
-79	36	0.3681747689102884
-78	36	0.3882968232992041
-77	36	0.3534806442461938
-76	36	0.3654874604211314
-75	36	-1
-74	36	-1
-73	36	-1
-72	36	-1
-71	36	-1
-70	36	-1
-69	36	-1
-68	36	-1
-67	36	-1
-126	37	-1
-125	37	-1
-124	37	-1
-123	37	0.032046156305303206
-122	37	0.16763624469877222
-121	37	0.22421753957559498
-120	37	0.1911388135781392
-119	37	0.05931360119465447
-118	37	0.5467462529323179
-117	37	0.5713947933275263
-116	37	0.5229017061668911
-115	37	0.5007162146603131
-114	37	0.5535024744129214
-113	37	0.28578443673727116
-112	37	0.5907222539656499
-111	37	0.13517446876887868
-110	37	0.5228283777576602
-109	37	0.28839852905455826
-108	37	-1
-107	37	-1
-106	37	0.05778030789888199
-105	37	0.6885269192425062
-104	37	0.3317842083342413
-103	37	0.19089749389873026
-102	37	0.09580922529377428
-101	37	0.09308294238098654
-100	37	0.09329955113473375
-99	37	0.10185994142893313
-98	37	0.10909954116431483
-97	37	0.1905370810261151
-96	37	0.21908520564737247
-95	37	0.2731389993309718
-94	37	0.37505223480018524
-93	37	0.45355444966420916
-92	37	0.46287089888190075
-91	37	0.35119286334998406
-90	37	0.302254278043931
-89	37	0.32564520816148934
-88	37	0.35434605041870615
-87	37	0.41045148694394223
-86	37	0.4491628823190334
-85	37	0.6169126551085256
-84	37	0.6114082543283637
-83	37	0.6287578120710721
-82	37	0.6455246708475707
-81	37	0.5992307812459226
-80	37	0.6097159955168656
-79	37	0.48037319296679537
-78	37	0.33246936130487903
-77	37	0.2984445772378703
-76	37	0.418869345142699
-75	37	-1
-74	37	-1
-73	37	-1
-72	37	-1
-71	37	-1
-70	37	-1
-69	37	-1
-68	37	-1
-67	37	-1
-126	38	-1
-125	38	-1
-124	38	0.048820573332758424
-123	38	0.17090907679439246
-122	38	0.19666835552718026
-121	38	0.41278180579999657
-120	38	0.04873315352284549
-119	38	0.5299642421120752
-118	38	0.49883305880386586
-117	38	0.38891835639234323
-116	38	0.5464217934276981
-115	38	0.46909258993041936
-114	38	0.49613973626277835
-113	38	0.3501777605971476
-112	38	0.19230853264895978
-111	38	0.30134692315771955
-110	38	0.4127172599642692
-109	38	0.3805360961432717
-108	38	0.035816227034482215
-107	38	-1
-106	38	0.04921717714244988
-105	38	0.626302806859985
-104	38	0.28665945791038167
-103	38	0.21234653996066266
-102	38	0.15234036877642665
-101	38	0.10927624953620248
-100	38	0.0905294488855625
-99	38	0.0952152277665504
-98	38	0.11252211660582621
-97	38	0.1919733170639043
-96	38	0.23009865570506716
-95	38	0.28177989187239694
-94	38	0.33055092550460274
-93	38	0.3183907463288796
-92	38	0.3519160834922505
-91	38	0.31548964437311555
-90	38	0.25922188456443535
-89	38	0.2851890175368071
-88	38	0.2924458737664529
-87	38	0.49724312305320784
-86	38	0.504380764499173
-85	38	0.5495600435742848
-84	38	0.5780835788603549
-83	38	0.5522807707376997
-82	38	0.5877714402120463
-81	38	0.4417349202324398
-80	38	0.49290720673289484
-79	38	0.5645984469903411
-78	38	0.45557144857372966
-77	38	0.42069578371935346
-76	38	0.3890879283386897
-75	38	-1
-74	38	-1
-73	38	-1
-72	38	-1
-71	38	-1
-70	38	-1
-69	38	-1
-68	38	-1
-67	38	-1
-126	39	-1
-125	39	0.015691166180788012
-124	39	0.08407387388280567
-123	39	0.44333316154781677
-122	39	0.2580151552238027
-121	39	0.10811517274218414
-120	39	0.48950332816511466
-119	39	0.5029122321607365
-118	39	0.3978570333589078
-117	39	0.25917104103987165
-116	39	0.2575771956878032
-115	39	0.2696934526428952
-114	39	0.45413228501143926
-113	39	0.3960328956481553
-112	39	0.1689967953427481
-111	39	0.42889552731310215
-110	39	0.5129391438739866
-109	39	0.4236574096720733
-108	39	0.02913981380008861
-107	39	-1
-106	39	0.011653005665087268
-105	39	0.5492588733220864
-104	39	0.5117433483229447
-103	39	0.34587071733796926
-102	39	0.17477398902898503
-101	39	0.15045033838161395
-100	39	0.11441305425264087
-99	39	0.11550235525425644
-98	39	0.11618732116262567
-97	39	0.16317029204254882
-96	39	0.20990133681244208
-95	39	0.2503950988937418
-94	39	0.27548684592157957
-93	39	0.29786817291699386
-92	39	0.3075751052669533
-91	39	0.366898789117877
-90	39	0.3916565832309713
-89	39	0.4018597637197781
-88	39	0.43385005855516656
-87	39	0.576333891932444
-86	39	0.6261723309277437
-85	39	0.62308309109549
-84	39	0.6806263443346835
-83	39	0.6626968000286579
-82	39	0.6751038920456166
-81	39	0.623481814320683
-80	39	0.4169765742856536
-79	39	0.6882646579421449
-78	39	0.4885540806838847
-77	39	0.43305747572376024
-76	39	0.38336272860996745
-75	39	0.5385270174501973
-74	39	-1
-73	39	-1
-72	39	-1
-71	39	-1
-70	39	-1
-69	39	-1
-68	39	-1
-67	39	-1
-126	40	-1
-125	40	0.011086777531614224
-124	40	0.11647918506696876
-123	40	0.3876425168966332
-122	40	0.18393097701593966
-121	40	0.13644504246173197
-120	40	0.5204665295562593
-119	40	0.4931975273735232
-118	40	0.4918214973268334
-117	40	0.3729913136700335
-116	40	0.17758141020071128
-115	40	0.389535848940484
-114	40	0.21676594217138326
-113	40	0.3277266126100359
-112	40	0.1896056325197278
-111	40	0.029098461815025907
-110	40	0.27882149274380785
-109	40	0.226718187980183
-108	40	0.05541095850051633
-107	40	-1
-106	40	0.03546674140427832
-105	40	0.4971656792740712
-104	40	0.4114954627579132
-103	40	0.34525262619056946
-102	40	0.2770190636093085
-101	40	0.27586709674776344
-100	40	0.21088593906240835
-99	40	0.2122526721143564
-98	40	0.18431182644138258
-97	40	0.19581473427758
-96	40	0.2570895991788715
-95	40	0.32014620412777217
-94	40	0.3480719445225689
-93	40	0.3601601234311672
-92	40	0.33853192783474395
-91	40	0.4116369753639928
-90	40	0.45380455191712166
-89	40	0.4954555560159366
-88	40	0.5446379676357957
-87	40	0.5963184087884846
-86	40	0.5690687675505327
-85	40	0.599947977983145
-84	40	0.6172205596023879
-83	40	0.527671513418865
-82	40	0.5778467580285022
-81	40	0.6289580622294437
-80	40	0.5769299658508475
-79	40	0.4523428473514835
-78	40	0.5571774062076801
-77	40	0.5858194454408108
-76	40	0.5964620726106513
-75	40	0.5814213309162394
-74	40	0.5258318495398315
-73	40	0.5321853259564704
-72	40	-1
-71	40	-1
-70	40	-1
-69	40	-1
-68	40	-1
-67	40	-1
-126	41	-1
-125	41	-1
-124	41	0.0727369463974005
-123	41	0.16011342333584963
-122	41	0.16965560994598858
-121	41	0.1563436509709888
-120	41	0.17474155243163644
-119	41	0.4665180519297952
-118	41	0.38016047510823187
-117	41	0.2322372637953045
-116	41	0.08024943256999144
-115	41	0.22826266759960853
-114	41	0.43245017806924985
-113	41	0.3501721674353211
-112	41	0.10151045299279521
-111	41	0.06862029511504657
-110	41	0.19163794247592064
-109	41	0.16389599075987218
-108	41	0.12228715984947847
-107	41	0.030976668003850114
-106	41	0.0890161057807198
-105	41	0.3867822923489568
-104	41	0.44455993461051346
-103	41	0.3632843719669607
-102	41	0.3352091688196754
-101	41	0.332071124441584
-100	41	0.35178239008899204
-99	41	0.2620814867559446
-98	41	0.26550798115197993
-97	41	0.232430602002857
-96	41	0.30743258252462413
-95	41	0.3765966583009302
-94	41	0.3374229104700342
-93	41	0.3563872271264233
-92	41	0.3930046381154149
-91	41	0.4261995859002563
-90	41	0.5240849685459472
-89	41	0.5118479161310061
-88	41	0.48910497906445854
-87	41	0.5459220565775442
-86	41	0.5856131157587147
-85	41	0.5555792397172105
-84	41	0.5515435583377535
-83	41	0.5318401025400531
-82	41	0.5394512921185897
-81	41	0.5457800763157936
-80	41	0.3978550692050892
-79	41	0.21336154918236486
-78	41	0.24310655431582112
-77	41	0.4066400745181253
-76	41	0.3164795030728251
-75	41	0.5047881861198488
-74	41	0.5007304313927151
-73	41	0.5823921840894748
-72	41	0.5591203284588959
-71	41	0.5181290929808905
-70	41	-1
-69	41	-1
-68	41	-1
-67	41	-1
-126	42	-1
-125	42	0.018913182249998058
-124	42	0.16928250489845934
-123	42	0.11677035684091859
-122	42	0.09513613783945138
-121	42	0.11940063004442636
-120	42	0.20010538152892912
-119	42	0.2844691364560324
-118	42	0.37218124051652757
-117	42	0.2588321777405815
-116	42	0.4611036281007559
-115	42	0.4632711186052413
-114	42	0.4132429049386029
-113	42	0.27642169896125257
-112	42	0.07749767177624135
-111	42	0.016211730918035207
-110	42	0.028325499009645587
-109	42	0.15451885854229672
-108	42	0.24372168987937942
-107	42	0.2726065827025204
-106	42	0.23944169582421831
-105	42	0.3682165492679458
-104	42	0.36552771622130104
-103	42	0.34765784477890965
-102	42	0.3017850042841936
-101	42	0.2985857437787532
-100	42	0.29112121101867844
-99	42	0.23377370909030026
-98	42	0.27648396263730485
-97	42	0.33212115424527994
-96	42	0.38311755544782844
-95	42	0.4229773447951374
-94	42	0.4478437192019512
-93	42	0.46637326573401783
-92	42	0.4905245010885621
-91	42	0.49152116885484315
-90	42	0.4858817091168631
-89	42	0.4746077467910169
-88	42	0.5191570001460021
-87	42	0.48522839414431496
-86	42	0.5061359697640031
-85	42	0.5053340338191745
-84	42	0.5104190409934802
-83	42	0.49358577511168317
-82	42	0.4384713383659942
-81	42	0.440596646328945
-80	42	0.4233502534272847
-79	42	0.25906971876216783
-78	42	0.2999314603848413
-77	42	0.3725827696757472
-76	42	0.21077397294162994
-75	42	0.17836064613926392
-74	42	0.3700086057996599
-73	42	0.33253432803071037
-72	42	0.5025290351038246
-71	42	0.5675280291764762
-70	42	-1
-69	42	-1
-68	42	-1
-67	42	-1
-126	43	-1
-125	43	0.02283071790663853
-124	43	0.1058044112462958
-123	43	0.0644227113422494
-122	43	0.039521596666251074
-121	43	0.12807414624546853
-120	43	0.1770562235289353
-119	43	0.25520585407627855
-118	43	0.4138793843069909
-117	43	0.4460482955494051
-116	43	0.2002159446826942
-115	43	0.04958670930065181
-114	43	0.1313312183449722
-113	43	0.3804609906424906
-112	43	0.08729989364574728
-111	43	-1
-110	43	-1
-109	43	0.26589624759636676
-108	43	0.2581041033324488
-107	43	0.3405783796984313
-106	43	0.35210917851885404
-105	43	0.32849799193331375
-104	43	0.33570232107798
-103	43	0.2398175319808669
-102	43	0.22831489538495872
-101	43	0.21627698010789187
-100	43	0.23197465642974638
-99	43	0.2684525096133638
-98	43	0.2752090771591639
-97	43	0.4653869799236356
-96	43	0.523291169809796
-95	43	0.4068969110127018
-94	43	0.5722355446930575
-93	43	0.5643139252800345
-92	43	0.49007658048676783
-91	43	0.5400709358828175
-90	43	0.4395800564310745
-89	43	0.512722151642589
-88	43	0.501322857596884
-87	43	0.4790148403044738
-86	43	0.4259706216836783
-85	43	0.5679305871781721
-84	43	0.5591774759819061
-83	43	0.4785165064213332
-82	43	0.3269563930728223
-81	43	0.2525770399584647
-80	43	0.42196215786428015
-79	43	0.5220956548521567
-78	43	0.553995383490277
-77	43	0.4896238897971282
-76	43	0.20581016341105055
-75	43	0.09310261197851365
-74	43	0.27795248562262787
-73	43	0.11530165614644057
-72	43	0.2022980973803145
-71	43	0.305863859635208
-70	43	0.3207478057362083
-69	43	-1
-68	43	-1
-67	43	-1
-126	44	-1
-125	44	0.03064818946639272
-124	44	0.1051156386207637
-123	44	0.1030742374383244
-122	44	0.08018699118478413
-121	44	0.11998134615059056
-120	44	0.11531023295144884
-119	44	0.041887278708843845
-118	44	0.36166637687603576
-117	44	0.24032499450270756
-116	44	0.014046225144217994
-115	44	0.01837474969899343
-114	44	0.023173973427991826
-113	44	0.04433647002462768
-112	44	0.027638693343866184
-111	44	-1
-110	44	0.015585404354267128
-109	44	0.33264759423425455
-108	44	0.05108501259911144
-107	44	0.31360465530643744
-106	44	0.2992766956797127
-105	44	0.29040568848875853
-104	44	0.2965149083483739
-103	44	0.23739147465582178
-102	44	0.2215480861799612
-101	44	0.2206120733542238
-100	44	0.2820246160850916
-99	44	0.327095894759516
-98	44	0.40248598272274183
-97	44	0.43413111961350687
-96	44	0.5245285867155672
-95	44	0.5783674458527219
-94	44	0.5763228552586056
-93	44	0.5619589048514319
-92	44	0.5211704448724221
-91	44	0.38500407842510775
-90	44	0.40363678979822243
-89	44	0.44202318318811534
-88	44	0.3146409148018351
-87	44	0.4032121584488497
-86	44	0.2719256853984898
-85	44	0.2517744025301294
-84	44	0.2718947640055157
-83	44	-1
-82	44	0.19415255507884813
-81	44	0.15966148089528376
-80	44	0.2519405138245096
-79	44	0.19399003538002213
-78	44	0.23930731029056662
-77	44	0.3087113682510622
-76	44	0.3397269657835987
-75	44	0.12223267796379353
-74	44	0.21747183099447817
-73	44	0.09731661046536695
-72	44	0.05734601478334401
-71	44	0.11039602298134792
-70	44	0.21805961805438964
-69	44	0.19502148737512073
-68	44	0.1350452929194032
-67	44	-1
-126	45	-1
-125	45	0.03425280829568783
-124	45	0.0661402890317816
-123	45	0.1535716500397928
-122	45	0.1383181063087966
-121	45	0.35443652308484014
-120	45	0.3703919899188402
-119	45	0.21364208646635352
-118	45	0.05278671805516597
-117	45	0.1233803891587314
-116	45	0.016107063031660193
-115	45	0.019164250679527074
-114	45	0.013170466010458463
-113	45	0.04772311080437056
-112	45	0.059416270320691134
-111	45	0.030329844092017052
-110	45	0.10048220911560046
-109	45	0.3261750526837496
-108	45	0.3584308543498571
-107	45	0.3458825303202216
-106	45	0.3603851873994482
-105	45	0.2940535243139327
-104	45	0.2906627026924901
-103	45	0.32095975663947124
-102	45	0.27135339644751916
-101	45	0.2954682388377372
-100	45	0.33646338391715314
-99	45	0.36999822384376113
-98	45	0.3945038486658765
-97	45	0.4526370027686151
-96	45	0.4706869216443858
-95	45	0.5054814388867102
-94	45	0.45942876608022337
-93	45	0.4338738154632592
-92	45	0.31902747823133
-91	45	0.16776699187130265
-90	45	0.1523155362602904
-89	45	0.1462150335023846
-88	45	0.1941074637190392
-87	45	0.16185369167854435
-86	45	0.22031769346237012
-85	45	0.1988230696787308
-84	45	0.20087152310869058
-83	45	0.1322144234923272
-82	45	0.11633355709098345
-81	45	0.142512107839153
-80	45	0.10920509104928557
-79	45	0.06695736766724092
-78	45	0.0926160910776255
-77	45	0.18365436803958834
-76	45	0.19293386310614838
-75	45	0.2067489728177012
-74	45	0.3344151456088021
-73	45	0.19294634951256714
-72	45	0.07389283221346947
-71	45	0.04080628420725863
-70	45	0.07683096314527246
-69	45	0.13738478717972483
-68	45	0.15694660878087124
-67	45	-1
-126	46	-1
-125	46	0.03017179237547288
-124	46	0.061066664596510896
-123	46	0.0969503799562031
-122	46	0.019370079970055073
-121	46	0.34018040472231215
-120	46	0.4643099689130569
-119	46	0.3738050532440011
-118	46	0.3416301373027697
-117	46	0.23770913444698358
-116	46	0.05049540168208262
-115	46	0.030188407246156266
-114	46	0.02254790220422018
-113	46	0.03658433276806233
-112	46	0.06734693419439343
-111	46	0.031786111692822805
-110	46	0.13544678466616913
-109	46	0.36239292672668055
-108	46	0.3956057389581586
-107	46	0.28049400713287137
-106	46	0.30724482812578474
-105	46	0.3206985241815862
-104	46	0.31551353222479606
-103	46	0.2787067581014564
-102	46	0.31723067031799745
-101	46	0.3179561913261658
-100	46	0.3407068914768538
-99	46	0.3516448899685707
-98	46	0.40077211821923825
-97	46	0.43046713096145234
-96	46	0.3428987936073714
-95	46	0.35140058664598006
-94	46	0.2396930139818757
-93	46	0.19491371144915548
-92	46	0.18753999742041133
-91	46	0.16182292928849837
-90	46	0.13457434495236317
-89	46	0.09850120098652898
-88	46	0.10430803468920119
-87	46	0.11691032618328343
-86	46	0.10497952276112887
-85	46	0.08233707554519065
-84	46	0.06604695431294039
-83	46	0.07750440601790541
-82	46	0.0895062556896158
-81	46	0.1320484524946484
-80	46	0.10112251390737817
-79	46	0.0708373945331239
-78	46	0.07601860783209141
-77	46	0.07115964670297607
-76	46	0.0662219697712986
-75	46	0.042761149449003416
-74	46	0.06418628334116033
-73	46	0.1206585676810461
-72	46	0.10204226166887415
-71	46	0.06226632298339626
-70	46	0.05658514835955276
-69	46	0.07168697523772574
-68	46	0.08452289815198379
-67	46	-1
-126	47	-1
-125	47	0.03971018629811908
-124	47	0.021922528722709837
-123	47	0.11894867825074706
-122	47	0.02752103117701356
-121	47	0.13820177228404992
-120	47	0.3169405180334106
-119	47	0.363261456839076
-118	47	0.34918202814220883
-117	47	0.12061525341278741
-116	47	0.040045549662366633
-115	47	0.0985643906208101
-114	47	0.016881291313286556
-113	47	0.04609063709386794
-112	47	0.20592698379769514
-111	47	0.21645279993400443
-110	47	0.23785964474817536
-109	47	0.3422984172567935
-108	47	0.3622005331835837
-107	47	0.3867834147225675
-106	47	0.34435535396062733
-105	47	0.3258592915746126
-104	47	0.3416064739258113
-103	47	0.3351135425880457
-102	47	0.3180905020349101
-101	47	0.27501701097503684
-100	47	0.3099672575558425
-99	47	0.32155592408900907
-98	47	0.34514531792027536
-97	47	0.3761547236917262
-96	47	0.22267004825364745
-95	47	0.2003023955100566
-94	47	0.15650435616581088
-93	47	0.11944984612725452
-92	47	0.09205249116902413
-91	47	0.032353832583198044
-90	47	0.04205606312304011
-89	47	0.12477508801981213
-88	47	0.09137564376310546
-87	47	-1
-86	47	0.02234701603413587
-85	47	0.02421925680721933
-84	47	0.02892353614655655
-83	47	0.0434621559468919
-82	47	0.05488197446469092
-81	47	0.056781208323111156
-80	47	0.06986189286251755
-79	47	0.05089615453288821
-78	47	0.04004313375316965
-77	47	0.036692360292778635
-76	47	0.034422077201159376
-75	47	0.02427304188595431
-74	47	0.03330653697514887
-73	47	0.04167843678048252
-72	47	-1
-71	47	0.017532714150989368
-70	47	0.04703937015385965
-69	47	0.05849087327868808
-68	47	0.04785749633802226
-67	47	-1
-126	48	-1
-125	48	0.0329422706198037
-124	48	0.05933853659503834
-123	48	0.07729242705530223
-122	48	0.01374013328373689
-121	48	0.014744964447412913
-120	48	0.1785673031803298
-119	48	0.13297200697330724
-118	48	0.11766555267968101
-117	48	0.05535289437239065
-116	48	0.03844055914034412
-115	48	0.028061571919783583
-114	48	0.016115185275356127
-113	48	0.08904849561250126
-112	48	0.20708463735220092
-111	48	0.25402890504878256
-110	48	0.17305502707866632
-109	48	0.25894835276239997
-108	48	0.3084957041617707
-107	48	0.26546575184487825
-106	48	0.30901288456845716
-105	48	0.31716398261929635
-104	48	0.2858536965421633
-103	48	0.21792931983130348
-102	48	0.2892427784845094
-101	48	0.29978204439792
-100	48	0.258635163759454
-99	48	0.23765425973053492
-98	48	0.2971895764788652
-97	48	0.25475873784223857
-96	48	0.2194386785098283
-95	48	0.18793384767351126
-94	48	0.15835649709814978
-93	48	0.11417741191307927
-92	48	0.07763263720292524
-91	48	0.0383808264167839
-90	48	0.03699619618230228
-89	48	0.0399155133264563
-88	48	0.01804351199307645
-87	48	-1
-86	48	0.016762704123516468
-85	48	0.023429993395766614
-84	48	0.03397183422130233
-83	48	0.034668415761230725
-82	48	0.04578527664685646
-81	48	0.04517034591648213
-80	48	0.03843314399202291
-79	48	0.03539896219724088
-78	48	0.03608502335519187
-77	48	0.027644126567453204
-76	48	0.026392385368475723
-75	48	0.02237031651029352
-74	48	0.015324582498061333
-73	48	0.039827313466883944
-72	48	0.036369258860227724
-71	48	0.019728414580867815
-70	48	0.027223103649238793
-69	48	0.04051088950259862
-68	48	0.02989522455282063
-67	48	-1
-126	49	-1
-125	49	0.05134853656978493
-124	49	0.025902169052474427
-123	49	0.022856702726348384
-122	49	0.020656192925548187
-121	49	0.015747187027755457
-120	49	0.04651573609891179
-119	49	0.022477576144397854
-118	49	0.016448516208057016
-117	49	0.00947244418459417
-116	49	0.026307287001314208
-115	49	0.003787780007663941
-114	49	0.07987976011508818
-113	49	0.12078022362733004
-112	49	0.1747428338081753
-111	49	0.15106079738846107
-110	49	0.11442248219097055
-109	49	0.13630644802704023
-108	49	0.14362840192610535
-107	49	0.15008772752734453
-106	49	0.15827501277401465
-105	49	0.17971152566396115
-104	49	0.18779066086012913
-103	49	0.14464586166352417
-102	49	0.16214618224148672
-101	49	0.17684668572893536
-100	49	0.17902888868083405
-99	49	0.1918619495423849
-98	49	0.20465234150050315
-97	49	0.17485022625649022
-96	49	0.12338601973301164
-95	49	0.15585206068262575
-94	49	0.11795513442434907
-93	49	0.09097367500755497
-92	49	0.07570418421817371
-91	49	0.04553241616079573
-90	49	0.03418905747460139
-89	49	0.037296397451950014
-88	49	0.019563231115339134
-87	49	0.032615387723496155
-86	49	0.033852307978944646
-85	49	0.03415009895126345
-84	49	0.036386033669150636
-83	49	0.04320802998458514
-82	49	0.04128684062771737
-81	49	0.0338586456485996
-80	49	0.029910019307632034
-79	49	0.03205592469696146
-78	49	0.0340070327930445
-77	49	0.03334870174576797
-76	49	0.028344434387769048
-75	49	0.02308208282986303
-74	49	0.021599642411767636
-73	49	0.02483825146537566
-72	49	0.02297026168234264
-71	49	0.014505005646006916
-70	49	0.019034531414161754
-69	49	0.016692148912415293
-68	49	0.012559146517176479
-67	49	-1
-126	50	-1
-125	50	-1
-124	50	-1
-123	50	-1
-122	50	0.030878688528883397
-121	50	0.044985669627270006
-120	50	0.049531965527791044
-119	50	0.011532376597125955
-118	50	-1
-117	50	-1
-116	50	-1
-115	50	-1
-114	50	0.08619006256016976
-113	50	0.12511707525898536
-112	50	0.17986704923394728
-111	50	0.1767778561672606
-110	50	0.16114365942620332
-109	50	0.1571863010185447
-108	50	0.11847958220016468
-107	50	0.13465513714610508
-106	50	0.1539939618170368
-105	50	0.12191457857630088
-104	50	0.1062570738765952
-103	50	0.0951359788365232
-102	50	0.11224989423966998
-101	50	0.07198586333024899
-100	50	0.10640883749498556
-99	50	0.16148192412623447
-98	50	0.15603453992549499
-97	50	0.1777703150325016
-96	50	0.12789990709552437
-95	50	0.1139589325366476
-94	50	0.09321681349340002
-93	50	0.09225685669730153
-92	50	0.08592610834627881
-91	50	0.04894772329786664
-90	50	0.03281535448253105
-89	50	0.03126280967340144
-88	50	0.03563584195370826
-87	50	0.03714984258242454
-86	50	0.05409433943028502
-85	50	0.06145235893470656
-84	50	0.05306264425423745
-83	50	0.04992407610179442
-82	50	0.03588973408817947
-81	50	0.025061022050245487
-80	50	0.023738418858046582
-79	50	0.029390668978631598
-78	50	0.029810850116638
-77	50	0.031195399914344186
-76	50	0.025446482560605603
-75	50	0.02166113165002857
-74	50	0.01639476667115304
-73	50	0.00986150003175382
-72	50	-1
-71	50	-1
-70	50	-1
-69	50	-1
-68	50	-1
-67	50	-1
-126	51	-1
-125	51	-1
-124	51	-1
-123	51	0.014556127893350562
-122	51	0.02490053478296615
-121	51	0.016381397330827198
-120	51	0.003888554847639185
-119	51	-1
-118	51	-1
-117	51	-1
-116	51	-1
-115	51	0.024883094032367572
-114	51	0.06389055660097383
-113	51	0.07253162685155402
-112	51	0.0927101366330868
-111	51	0.10679849755327228
-110	51	0.10053370735810369
-109	51	0.09905298791287799
-108	51	0.10974578518311573
-107	51	0.09745085570231733
-106	51	0.08116356846343405
-105	51	0.06863711201297987
-104	51	0.05368594508581341
-103	51	0.07099660322979842
-102	51	0.05768623428408043
-101	51	0.0701247247027978
-100	51	0.1252799503761214
-99	51	0.10950192145685592
-98	51	0.09481789815525737
-97	51	0.1018193395635669
-96	51	0.09080776012855667
-95	51	0.09119476390263147
-94	51	0.08531015906185278
-93	51	0.07573128018775814
-92	51	0.05684352811784399
-91	51	0.04910626792348816
-90	51	0.04463556295033487
-89	51	0.03918161847584095
-88	51	0.04019336439627009
-87	51	0.052180365065111235
-86	51	0.05407490366059347
-85	51	0.046468823687919526
-84	51	0.032609332517866546
-83	51	0.02980953039233411
-82	51	0.02294441248277741
-81	51	0.021738802709821432
-80	51	0.02301723021201544
-79	51	0.020941561092619482
-78	51	0.01746705997132148
-77	51	0.018279326429925025
-76	51	0.020004753252241214
-75	51	0.017750593057539323
-74	51	0.018354733100958347
-73	51	-1
-72	51	-1
-71	51	-1
-70	51	-1
-69	51	-1
-68	51	-1
-67	51	-1
-126	52	-1
-125	52	-1
-124	52	-1
-123	52	0.015324009152208546
-122	52	0.013999953421495155
-121	52	-1
-120	52	-1
-119	52	-1
-118	52	-1
-117	52	-1
-116	52	0.01901355331606686
-115	52	0.031613625316333986
-114	52	0.046333874161528454
-113	52	0.055400595250844425
-112	52	0.05895815482526654
-111	52	0.08181807128138684
-110	52	0.073548226102538
-109	52	0.07296076640159631
-108	52	0.07514857186843499
-107	52	0.08429886302617927
-106	52	0.057008124207849745
-105	52	0.04430540459370683
-104	52	0.03379114422903081
-103	52	0.03130239766127269
-102	52	0.04371667567527374
-101	52	0.09041773529884647
-100	52	0.10063975295808579
-99	52	0.10091754977984173
-98	52	0.09233381411454028
-97	52	0.07934753990201865
-96	52	0.0753876187412823
-95	52	0.08428904225708585
-94	52	0.08951084806830616
-93	52	0.08003332888436904
-92	52	0.06163688650941526
-91	52	0.05151445144878324
-90	52	0.04761306861902309
-89	52	0.05115298167435134
-88	52	0.05028129020961917
-87	52	0.054072340907515754
-86	52	0.04608915930194721
-85	52	0.03829394254027006
-84	52	0.033323381932422444
-83	52	0.031282595249534986
-82	52	0.030548771482581647
-81	52	0.027466287404152797
-80	52	0.024564275390452736
-79	52	0.020748656869529775
-78	52	0.018853436432079047
-77	52	0.016891552614022167
-76	52	0.01228729640493444
-75	52	0.011046278550495637
-74	52	-1
-73	52	-1
-72	52	-1
-71	52	-1
-70	52	-1
-69	52	-1
-68	52	-1
-67	52	-1
-126	53	-1
-125	53	-1
-124	53	-1
-123	53	-1
-122	53	-1
-121	53	-1
-120	53	-1
-119	53	-1
-118	53	-1
-117	53	-1
-116	53	-1
-115	53	-1
-114	53	-1
-113	53	-1
-112	53	-1
-111	53	-1
-110	53	-1
-109	53	-1
-108	53	-1
-107	53	-1
-106	53	-1
-105	53	-1
-104	53	-1
-103	53	-1
-102	53	-1
-101	53	-1
-100	53	-1
-99	53	-1
-98	53	-1
-97	53	-1
-96	53	-1
-95	53	-1
-94	53	-1
-93	53	-1
-92	53	-1
-91	53	-1
-90	53	-1
-89	53	-1
-88	53	-1
-87	53	-1
-86	53	-1
-85	53	-1
-84	53	-1
-83	53	-1
-82	53	-1
-81	53	-1
-80	53	-1
-79	53	-1
-78	53	-1
-77	53	-1
-76	53	-1
-75	53	-1
-74	53	-1
-73	53	-1
-72	53	-1
-71	53	-1
-70	53	-1
-69	53	-1
-68	53	-1
-67	53	-1
