# Supplementary material for: The impacts of climate change on the abundance and distribution of the Spotted Wing Drosophila (Drosophila suzukii) in the United States and Canada
Source: PeerJ. 2017 Apr 6;5:e3192. doi: 10.7717/peerj.3192 (PMC5385127; doi:10.7717/peerj.3192)
Supplement: Supplemental Information 2 — Raw data used to create consensus maps (shown in Figs. 3 and 4A) coefficient of variance maps (shown in Fig. 4B) and in scatter plots shown in Fig. 5. [file peerj-05-3192-s002.zip › model_ispl-cm5a-lr_rcp45_year90_norm__mean.txt]

-126	24	-1
-125	24	-1
-124	24	-1
-123	24	-1
-122	24	-1
-121	24	-1
-120	24	-1
-119	24	-1
-118	24	-1
-117	24	-1
-116	24	-1
-115	24	-1
-114	24	-1
-113	24	-1
-112	24	-1
-111	24	-1
-110	24	-1
-109	24	-1
-108	24	-1
-107	24	-1
-106	24	-1
-105	24	-1
-104	24	-1
-103	24	-1
-102	24	-1
-101	24	-1
-100	24	-1
-99	24	-1
-98	24	-1
-97	24	-1
-96	24	-1
-95	24	-1
-94	24	-1
-93	24	-1
-92	24	-1
-91	24	-1
-90	24	-1
-89	24	-1
-88	24	-1
-87	24	-1
-86	24	-1
-85	24	-1
-84	24	-1
-83	24	-1
-82	24	-1
-81	24	-1
-80	24	-1
-79	24	-1
-78	24	-1
-77	24	-1
-76	24	-1
-75	24	-1
-74	24	-1
-73	24	-1
-72	24	-1
-71	24	-1
-70	24	-1
-69	24	-1
-68	24	-1
-67	24	-1
-126	25	-1
-125	25	-1
-124	25	-1
-123	25	-1
-122	25	-1
-121	25	-1
-120	25	-1
-119	25	-1
-118	25	-1
-117	25	-1
-116	25	-1
-115	25	-1
-114	25	-1
-113	25	0.012041109365300529
-112	25	0.007422206928842542
-111	25	0.010496382823680622
-110	25	0.010137411265843823
-109	25	0.009958422604903818
-108	25	0.009615034269339923
-107	25	0.16918145386104472
-106	25	0.2478588151270148
-105	25	0.14909096622992926
-104	25	0.044602285508089645
-103	25	0.0471862701532704
-102	25	0.22406158576239146
-101	25	0.25784202909435583
-100	25	0.011226628089438584
-99	25	0.011556937031192727
-98	25	0.006514589407206218
-97	25	-1
-96	25	-1
-95	25	-1
-94	25	-1
-93	25	-1
-92	25	-1
-91	25	-1
-90	25	-1
-89	25	-1
-88	25	-1
-87	25	-1
-86	25	-1
-85	25	-1
-84	25	-1
-83	25	-1
-82	25	0.014114937791974973
-81	25	0.014230381400323823
-80	25	-1
-79	25	-1
-78	25	-1
-77	25	-1
-76	25	-1
-75	25	-1
-74	25	-1
-73	25	-1
-72	25	-1
-71	25	-1
-70	25	-1
-69	25	-1
-68	25	-1
-67	25	-1
-126	26	-1
-125	26	-1
-124	26	-1
-123	26	-1
-122	26	-1
-121	26	-1
-120	26	-1
-119	26	-1
-118	26	-1
-117	26	-1
-116	26	-1
-115	26	-1
-114	26	0.012741141268770413
-113	26	0.007055133610628205
-112	26	0.008851490049175863
-111	26	-1
-110	26	0.010285944318858112
-109	26	0.01018066473886528
-108	26	0.18287829345337245
-107	26	0.21729072665928206
-106	26	0.278921758119695
-105	26	0.11885307072534422
-104	26	0.03898057797938518
-103	26	0.1251239310911239
-102	26	0.15094603468676937
-101	26	0.038448011701119014
-100	26	0.02887495607544109
-99	26	0.013136340240825833
-98	26	0.0074415942494065685
-97	26	-1
-96	26	-1
-95	26	-1
-94	26	-1
-93	26	-1
-92	26	-1
-91	26	-1
-90	26	-1
-89	26	-1
-88	26	-1
-87	26	-1
-86	26	-1
-85	26	-1
-84	26	-1
-83	26	0.012047490994588569
-82	26	0.013372315551225271
-81	26	0.014380688738954324
-80	26	-1
-79	26	-1
-78	26	-1
-77	26	-1
-76	26	-1
-75	26	-1
-74	26	-1
-73	26	-1
-72	26	-1
-71	26	-1
-70	26	-1
-69	26	-1
-68	26	-1
-67	26	-1
-126	27	-1
-125	27	-1
-124	27	-1
-123	27	-1
-122	27	-1
-121	27	-1
-120	27	-1
-119	27	-1
-118	27	-1
-117	27	-1
-116	27	-1
-115	27	0.008153755176831366
-114	27	0.010001409514192742
-113	27	0.007387525771334896
-112	27	0.013380102018149343
-111	27	0.011270831838783751
-110	27	0.0108549419092155
-109	27	0.10221382582837953
-108	27	0.23785402352700855
-107	27	0.2825524964535332
-106	27	0.1369393170936472
-105	27	0.157618143618366
-104	27	0.11311607672059641
-103	27	0.2828202947970407
-102	27	0.09852022521922997
-101	27	0.028961534105146014
-100	27	0.03161565681256931
-99	27	0.04113864989865434
-98	27	0.01606190900599132
-97	27	0.052209846078618345
-96	27	-1
-95	27	-1
-94	27	-1
-93	27	-1
-92	27	-1
-91	27	-1
-90	27	-1
-89	27	-1
-88	27	-1
-87	27	-1
-86	27	-1
-85	27	-1
-84	27	-1
-83	27	0.011227893565684623
-82	27	0.011962577819072813
-81	27	0.01330576534329153
-80	27	-1
-79	27	-1
-78	27	-1
-77	27	-1
-76	27	-1
-75	27	-1
-74	27	-1
-73	27	-1
-72	27	-1
-71	27	-1
-70	27	-1
-69	27	-1
-68	27	-1
-67	27	-1
-126	28	-1
-125	28	-1
-124	28	-1
-123	28	-1
-122	28	-1
-121	28	-1
-120	28	-1
-119	28	-1
-118	28	-1
-117	28	-1
-116	28	0.055082817610453486
-115	28	0.004937961640450046
-114	28	0.048349853581685934
-113	28	0.00995045281695667
-112	28	0.0112018451448035
-111	28	0.009708810455134657
-110	28	0.058318897582192115
-109	28	0.23903022430543078
-108	28	0.26216268113356367
-107	28	0.3767436798908155
-106	28	0.11104992720004167
-105	28	0.13925850574472903
-104	28	0.09915935151871647
-103	28	0.2926882877601323
-102	28	0.1119616032246542
-101	28	0.05879892742236518
-100	28	0.06154032496644337
-99	28	0.07029472689236166
-98	28	0.08372664890011594
-97	28	0.08749886242758001
-96	28	0.13382849027561472
-95	28	-1
-94	28	-1
-93	28	-1
-92	28	-1
-91	28	-1
-90	28	-1
-89	28	-1
-88	28	-1
-87	28	-1
-86	28	-1
-85	28	-1
-84	28	-1
-83	28	0.026246856535492677
-82	28	0.009869977693759798
-81	28	0.010976243372500742
-80	28	-1
-79	28	-1
-78	28	-1
-77	28	-1
-76	28	-1
-75	28	-1
-74	28	-1
-73	28	-1
-72	28	-1
-71	28	-1
-70	28	-1
-69	28	-1
-68	28	-1
-67	28	-1
-126	29	-1
-125	29	-1
-124	29	-1
-123	29	-1
-122	29	-1
-121	29	-1
-120	29	-1
-119	29	-1
-118	29	-1
-117	29	-1
-116	29	0.06161911933515825
-115	29	0.06588233016359436
-114	29	0.0047051393581164025
-113	29	0.009500003133292996
-112	29	0.008110212786136292
-111	29	0.05921167096457817
-110	29	0.10041947778387705
-109	29	0.2961848837412678
-108	29	0.4209948308148049
-107	29	0.3489978559858102
-106	29	0.12142568198460346
-105	29	0.08343178264636429
-104	29	0.09765785880857983
-103	29	0.1195771700602724
-102	29	0.10003417627644512
-101	29	0.11080855140195219
-100	29	0.13002221270906664
-99	29	0.12129072591103299
-98	29	0.12157523826822614
-97	29	0.13195013256635307
-96	29	0.13583752033249943
-95	29	0.14640325555689512
-94	29	0.1563678942409794
-93	29	0.17852090238464174
-92	29	0.16693557491296696
-91	29	0.16411103754367787
-90	29	0.15548909441004627
-89	29	-1
-88	29	-1
-87	29	-1
-86	29	0.17452642146980996
-85	29	0.17690992212878356
-84	29	0.20277340389820933
-83	29	0.07117637942288858
-82	29	0.07280546730633232
-81	29	0.05432111501832228
-80	29	-1
-79	29	-1
-78	29	-1
-77	29	-1
-76	29	-1
-75	29	-1
-74	29	-1
-73	29	-1
-72	29	-1
-71	29	-1
-70	29	-1
-69	29	-1
-68	29	-1
-67	29	-1
-126	30	-1
-125	30	-1
-124	30	-1
-123	30	-1
-122	30	-1
-121	30	-1
-120	30	-1
-119	30	-1
-118	30	-1
-117	30	0.03970656944915867
-116	30	0.027819989417887474
-115	30	0.05084766705759563
-114	30	0.009983564709094322
-113	30	0.008121466452206011
-112	30	0.0650141180570553
-111	30	0.10588901015720058
-110	30	0.1335628057357407
-109	30	0.30231945053825765
-108	30	0.2141772248508108
-107	30	0.1350666834898
-106	30	0.1235647951429656
-105	30	0.14657181736699193
-104	30	0.16880720773367797
-103	30	0.12796039368002643
-102	30	0.09317971904556714
-101	30	0.11192045887870948
-100	30	0.12302615869408837
-99	30	0.1259455272803662
-98	30	0.13357743400513317
-97	30	0.12940694620192045
-96	30	0.14903066670769566
-95	30	0.16392378821296327
-94	30	0.17059854407565844
-93	30	0.15491543990451592
-92	30	0.16509564914675753
-91	30	0.19139695015548147
-90	30	0.19265997588580297
-89	30	0.19618209651346796
-88	30	0.19697693344520903
-87	30	0.20835258282018254
-86	30	0.19303648546661795
-85	30	0.19053227352581603
-84	30	0.19807113547825786
-83	30	0.2103406619030013
-82	30	0.20098333957965422
-81	30	-1
-80	30	-1
-79	30	-1
-78	30	-1
-77	30	-1
-76	30	-1
-75	30	-1
-74	30	-1
-73	30	-1
-72	30	-1
-71	30	-1
-70	30	-1
-69	30	-1
-68	30	-1
-67	30	-1
-126	31	-1
-125	31	-1
-124	31	-1
-123	31	-1
-122	31	-1
-121	31	-1
-120	31	-1
-119	31	-1
-118	31	-1
-117	31	0.03303530323308136
-116	31	0.07883992773036322
-115	31	0.12280360136020457
-114	31	0.07510869954591569
-113	31	0.10990822070392094
-112	31	0.11161055281857477
-111	31	0.18691435831047978
-110	31	0.20703701129865454
-109	31	0.23365987234683738
-108	31	0.14777163475680546
-107	31	0.11725650361726986
-106	31	0.15704241272165592
-105	31	0.15159380326305807
-104	31	0.098818355709566
-103	31	0.0795673100081026
-102	31	0.0731195448550534
-101	31	0.09077896189232938
-100	31	0.10500722668308574
-99	31	0.11637533744864087
-98	31	0.1245636234784472
-97	31	0.13773264817412728
-96	31	0.14755502600305828
-95	31	0.15274788392823654
-94	31	0.1564852945206562
-93	31	0.1691692854604823
-92	31	0.1766596608729429
-91	31	0.2042671615835457
-90	31	0.20543919087338158
-89	31	0.21384831326420198
-88	31	0.21145771359214083
-87	31	0.21205549913030075
-86	31	0.21356058343599152
-85	31	0.21006311761530774
-84	31	0.21704705934840413
-83	31	0.22298627701845566
-82	31	0.1963753598961131
-81	31	-1
-80	31	-1
-79	31	-1
-78	31	-1
-77	31	-1
-76	31	-1
-75	31	-1
-74	31	-1
-73	31	-1
-72	31	-1
-71	31	-1
-70	31	-1
-69	31	-1
-68	31	-1
-67	31	-1
-126	32	-1
-125	32	-1
-124	32	-1
-123	32	-1
-122	32	-1
-121	32	-1
-120	32	-1
-119	32	-1
-118	32	0.05828425552069858
-117	32	0.04744687688786749
-116	32	0.12845056229514928
-115	32	0.091286312176809
-114	32	0.07856908027188005
-113	32	0.10208464062579063
-112	32	0.11816754363016965
-111	32	0.15729461942508843
-110	32	0.1915627527971187
-109	32	0.2778186612757815
-108	32	0.23852938378789307
-107	32	0.15757596107683144
-106	32	0.381196192123051
-105	32	0.16117889260446516
-104	32	0.12112003159107589
-103	32	0.10531423327805955
-102	32	0.0991737927258405
-101	32	0.07540036703487692
-100	32	0.0851081879306115
-99	32	0.09053176845769123
-98	32	0.10932739236039567
-97	32	0.10948145684468791
-96	32	0.12389152745414707
-95	32	0.13710981499822245
-94	32	0.13594159242554946
-93	32	0.1431855320055591
-92	32	0.13694508796462876
-91	32	0.15425624182362516
-90	32	0.1771004637554228
-89	32	0.1715745788737299
-88	32	0.17591041101602217
-87	32	0.18813895209774903
-86	32	0.18488106627737763
-85	32	0.2019879013736637
-84	32	0.19886467232723323
-83	32	0.20995399484100968
-82	32	0.2256448527431793
-81	32	0.21026007547775472
-80	32	0.19279950563183693
-79	32	-1
-78	32	-1
-77	32	-1
-76	32	-1
-75	32	-1
-74	32	-1
-73	32	-1
-72	32	-1
-71	32	-1
-70	32	-1
-69	32	-1
-68	32	-1
-67	32	-1
-126	33	-1
-125	33	-1
-124	33	-1
-123	33	-1
-122	33	-1
-121	33	-1
-120	33	-1
-119	33	0.060188807559410744
-118	33	0.06408140500973332
-117	33	0.11125775338028533
-116	33	0.07891085238944455
-115	33	0.0795882329228283
-114	33	0.10233904531087738
-113	33	0.09653101440968713
-112	33	0.1130711630699425
-111	33	0.2035907631270713
-110	33	0.5859627351384405
-109	33	0.2968754615176904
-108	33	0.6654443706275949
-107	33	0.24646851222924254
-106	33	0.7245292975521873
-105	33	0.1474172920548014
-104	33	0.21148620317562516
-103	33	0.15536180788948212
-102	33	0.1401460881491657
-101	33	0.11429790807329886
-100	33	0.09571951958294093
-99	33	0.11311652567004067
-98	33	0.12860665640505417
-97	33	0.13900280097687656
-96	33	0.1745602236217182
-95	33	0.11325866493471946
-94	33	0.12672366890464848
-93	33	0.1318750831842525
-92	33	0.11724686991044488
-91	33	0.11464283219008668
-90	33	0.3091895929403448
-89	33	0.2895202479472956
-88	33	0.2913074969787105
-87	33	0.31759040041333275
-86	33	0.3729836067045736
-85	33	0.3695875473396144
-84	33	0.3262164589168702
-83	33	0.31087426637685733
-82	33	0.1823991053934074
-81	33	0.18822324235591084
-80	33	0.16831998534928314
-79	33	0.2978745891528015
-78	33	-1
-77	33	-1
-76	33	-1
-75	33	-1
-74	33	-1
-73	33	-1
-72	33	-1
-71	33	-1
-70	33	-1
-69	33	-1
-68	33	-1
-67	33	-1
-126	34	-1
-125	34	-1
-124	34	-1
-123	34	-1
-122	34	-1
-121	34	0.023819569276032546
-120	34	0.04408162761383277
-119	34	0.10042967267750737
-118	34	0.12548977812263745
-117	34	0.1623632025322245
-116	34	0.10826295193425658
-115	34	0.1038739099297048
-114	34	0.13708897626151753
-113	34	0.2529763711360301
-112	34	0.4445356165156154
-111	34	0.5662406666450297
-110	34	0.6171033650912063
-109	34	0.3503486419793732
-108	34	0.6666181863620944
-107	34	0.4806471456589348
-106	34	0.5969958547936624
-105	34	0.1966001900365585
-104	34	0.20109512799127766
-103	34	0.1797016581293006
-102	34	0.1394422663641371
-101	34	0.13073938138694885
-100	34	0.09846538791523497
-99	34	0.11461308928940375
-98	34	0.13595634228541642
-97	34	0.1553835071126219
-96	34	0.18116429800628098
-95	34	0.25194281469041147
-94	34	0.32475863589330234
-93	34	0.22426468862035684
-92	34	0.18884131479708371
-91	34	0.19329685743806813
-90	34	0.28145387975094904
-89	34	0.2874993394363645
-88	34	0.416807928297536
-87	34	0.45604312608361663
-86	34	0.4750720353413002
-85	34	0.5309535209187526
-84	34	0.5524228445305845
-83	34	0.32848369102289104
-82	34	0.31913869610303464
-81	34	0.32183404826973483
-80	34	0.3119712649908194
-79	34	0.3402010844560889
-78	34	0.3297861027138339
-77	34	0.2646970942776062
-76	34	-1
-75	34	-1
-74	34	-1
-73	34	-1
-72	34	-1
-71	34	-1
-70	34	-1
-69	34	-1
-68	34	-1
-67	34	-1
-126	35	-1
-125	35	-1
-124	35	-1
-123	35	-1
-122	35	0.03568491586921242
-121	35	0.057948151389867975
-120	35	0.18137519200772714
-119	35	0.28375018133348645
-118	35	0.1435433166533026
-117	35	0.12499681292660134
-116	35	0.13185725615006957
-115	35	0.10974611254208551
-114	35	0.3008632081908581
-113	35	0.5839951206677898
-112	35	0.5239695511263159
-111	35	0.3566301087757738
-110	35	0.5311085020081602
-109	35	0.4703169124773993
-108	35	0.5534920924570227
-107	35	0.6061639636324762
-106	35	0.4503847730565235
-105	35	0.39721707463232675
-104	35	0.17059752458629543
-103	35	0.14624246618405226
-102	35	0.13606058273450802
-101	35	0.1217842803532147
-100	35	0.11361390553561211
-99	35	0.1165549733450297
-98	35	0.14201271705419577
-97	35	0.13923721805857986
-96	35	0.19039991761777694
-95	35	0.26846561332526847
-94	35	0.339519382784304
-93	35	0.3343183782973349
-92	35	0.2500132019195956
-91	35	0.16878633158451936
-90	35	0.27909243373342524
-89	35	0.3629231921390449
-88	35	0.4598027970859814
-87	35	0.4621404207236186
-86	35	0.5697714669619507
-85	35	0.5389882194730512
-84	35	0.5751757894284939
-83	35	0.704785623366771
-82	35	0.49962938288064107
-81	35	0.3235852878144739
-80	35	0.3248500625770053
-79	35	0.3098578635412552
-78	35	0.3118260298455978
-77	35	0.29344338331294195
-76	35	0.26603209221571233
-75	35	-1
-74	35	-1
-73	35	-1
-72	35	-1
-71	35	-1
-70	35	-1
-69	35	-1
-68	35	-1
-67	35	-1
-126	36	-1
-125	36	-1
-124	36	-1
-123	36	0.03437278535811247
-122	36	0.038657035079880726
-121	36	0.1737289937256509
-120	36	0.16861517896200454
-119	36	0.12668287997701377
-118	36	0.2274393691437234
-117	36	0.12738057547275078
-116	36	0.19851512777241478
-115	36	0.10076887268888075
-114	36	0.23060652976389842
-113	36	0.49780515163875433
-112	36	0.24085953428790585
-111	36	0.3290714500234622
-110	36	0.36949364208085445
-109	36	0.36770665493661536
-108	36	0.48427259948368945
-107	36	0.12641686807816996
-106	36	0.06501413676328215
-105	36	0.5105268823912393
-104	36	0.4813123390855293
-103	36	0.16923197002663862
-102	36	0.09150723271584389
-101	36	0.08275864842647428
-100	36	0.08671133027742177
-99	36	0.0900755235849511
-98	36	0.097471180017784
-97	36	0.13712463032988337
-96	36	0.16316540036422894
-95	36	0.30037592033466937
-94	36	0.3754541848495089
-93	36	0.3387733691046274
-92	36	0.32414340679860976
-91	36	0.23038775108783724
-90	36	0.231947915878472
-89	36	0.32993856781573094
-88	36	0.38183562707528046
-87	36	0.38298683633463826
-86	36	0.496616745047316
-85	36	0.5426234940668992
-84	36	0.5574480853101216
-83	36	0.6140568689872925
-82	36	0.49819087403629025
-81	36	0.5319146468540289
-80	36	0.4199117402805017
-79	36	0.3987893984704105
-78	36	0.40130347794587296
-77	36	0.3912610494174553
-76	36	0.3642503895805568
-75	36	-1
-74	36	-1
-73	36	-1
-72	36	-1
-71	36	-1
-70	36	-1
-69	36	-1
-68	36	-1
-67	36	-1
-126	37	-1
-125	37	-1
-124	37	-1
-123	37	0.03199545588337491
-122	37	0.14744875592835402
-121	37	0.172007590612729
-120	37	0.21278350806663943
-119	37	0.08193580827314684
-118	37	0.40920366937604535
-117	37	0.41030191195409266
-116	37	0.37570589583792996
-115	37	0.36672705660233
-114	37	0.4099764236069964
-113	37	0.2747836320889234
-112	37	0.42718334637001454
-111	37	0.134805806450225
-110	37	0.3802549415537972
-109	37	0.2704994384858357
-108	37	0.016159994171139714
-107	37	0.016055812646662664
-106	37	0.0740950652318866
-105	37	0.6372536191170903
-104	37	0.2574660619941193
-103	37	0.15058395695996502
-102	37	0.07990237594334332
-101	37	0.07929059814750365
-100	37	0.06765507251609133
-99	37	0.07683230064049185
-98	37	0.07823712892340894
-97	37	0.12267517375980287
-96	37	0.14048800056343155
-95	37	0.1836275994289737
-94	37	0.25702393096953347
-93	37	0.318944534821501
-92	37	0.32748036383985335
-91	37	0.3304010231557835
-90	37	0.26171374104240636
-89	37	0.29009660550260497
-88	37	0.31694336137989104
-87	37	0.3637560681830745
-86	37	0.4221865390552813
-85	37	0.4625807653035408
-84	37	0.49917416685037735
-83	37	0.48455974006575425
-82	37	0.5378247856944505
-81	37	0.5037477457827513
-80	37	0.5091849912085411
-79	37	0.43856384065774084
-78	37	0.3654760589758696
-77	37	0.35736389793620743
-76	37	0.35525644506677984
-75	37	-1
-74	37	-1
-73	37	-1
-72	37	-1
-71	37	-1
-70	37	-1
-69	37	-1
-68	37	-1
-67	37	-1
-126	38	-1
-125	38	-1
-124	38	0.04402523675769834
-123	38	0.13971877245624073
-122	38	0.17506467444103688
-121	38	0.3020341338133102
-120	38	0.05485301722553546
-119	38	0.4464937843417096
-118	38	0.46507393121739093
-117	38	0.3926229375566506
-116	38	0.4807799598695315
-115	38	0.3751176504754608
-114	38	0.4187988413737217
-113	38	0.3542037147386455
-112	38	0.23060840973969632
-111	38	0.2153369641496098
-110	38	0.2818422490795835
-109	38	0.40674885122722665
-108	38	0.04705542009649233
-107	38	-1
-106	38	0.06087172700656317
-105	38	0.4890033107215581
-104	38	0.251976336248917
-103	38	0.17590822238748136
-102	38	0.10665895845412489
-101	38	0.08501651806595946
-100	38	0.07123344276787807
-99	38	0.07218132469454835
-98	38	0.07230613264005563
-97	38	0.11887264679173712
-96	38	0.14526552413397886
-95	38	0.18370066595102877
-94	38	0.2157257450152348
-93	38	0.2259994386261324
-92	38	0.24873925175279685
-91	38	0.22732283870359485
-90	38	0.2245278197602666
-89	38	0.24490192184968668
-88	38	0.25049345623449076
-87	38	0.3519280274180908
-86	38	0.3627502998374335
-85	38	0.3919921168218831
-84	38	0.45495807139549477
-83	38	0.4470761091833825
-82	38	0.4737074160929856
-81	38	0.3629468181035496
-80	38	0.32139884790219486
-79	38	0.4665164619005133
-78	38	0.3449597989155439
-77	38	0.3215834035362438
-76	38	0.3214950446737433
-75	38	-1
-74	38	-1
-73	38	-1
-72	38	-1
-71	38	-1
-70	38	-1
-69	38	-1
-68	38	-1
-67	38	-1
-126	39	-1
-125	39	0.0154552598028345
-124	39	0.08527120334444889
-123	39	0.3361148214392439
-122	39	0.22167754262283934
-121	39	0.13268782197508386
-120	39	0.42747001929640827
-119	39	0.40502395004988484
-118	39	0.3743680919657972
-117	39	0.2377095927495413
-116	39	0.23280987075213155
-115	39	0.2477765451413522
-114	39	0.31160245302235107
-113	39	0.2949293685610244
-112	39	0.17627155343148426
-111	39	0.404564899243118
-110	39	0.43473046712160834
-109	39	0.3666876893479355
-108	39	0.0376447953150629
-107	39	-1
-106	39	0.026419616022893427
-105	39	0.42699544232136044
-104	39	0.40103596954888154
-103	39	0.2943787320676264
-102	39	0.15879975984945974
-101	39	0.11081976578494554
-100	39	0.09532762413054627
-99	39	0.09246692762476655
-98	39	0.08662294335558096
-97	39	0.11481581802283225
-96	39	0.14215446348811084
-95	39	0.17071069725870533
-94	39	0.1808873242585062
-93	39	0.20495295991900953
-92	39	0.20456141053181146
-91	39	0.23821513788313042
-90	39	0.24724838417950792
-89	39	0.28896354128328644
-88	39	0.3117724552119149
-87	39	0.3412495217051623
-86	39	0.4643605692566716
-85	39	0.4569454209354666
-84	39	0.5138977444686389
-83	39	0.5295222139717369
-82	39	0.5356618782155419
-81	39	0.4864431765156042
-80	39	0.4541118016930445
-79	39	0.46682015749333566
-78	39	0.44067801841571913
-77	39	0.3808599476955191
-76	39	0.336174952605436
-75	39	0.34664528607292416
-74	39	-1
-73	39	-1
-72	39	-1
-71	39	-1
-70	39	-1
-69	39	-1
-68	39	-1
-67	39	-1
-126	40	-1
-125	40	0.014807606643965413
-124	40	0.14890344565892544
-123	40	0.3087874464756393
-122	40	0.2059135433737073
-121	40	0.18843093759256657
-120	40	0.41407065547647703
-119	40	0.38600822868212664
-118	40	0.3456770424183335
-117	40	0.3358231633033962
-116	40	0.19370989092679722
-115	40	0.3313254381208772
-114	40	0.16374829574582053
-113	40	0.2500365847031513
-112	40	0.1868241942970887
-111	40	0.03727214015228926
-110	40	0.2904551290463088
-109	40	0.23783383950824322
-108	40	0.06662928850772665
-107	40	0.01405362813349175
-106	40	0.04722355166337172
-105	40	0.42058089007407384
-104	40	0.3270393177764245
-103	40	0.30594462376960957
-102	40	0.2592415915744161
-101	40	0.19418371965277129
-100	40	0.18958158566511907
-99	40	0.1511993918231528
-98	40	0.145787194035108
-97	40	0.15444119028843786
-96	40	0.16958617243194138
-95	40	0.2515982553450471
-94	40	0.27392431479324897
-93	40	0.22853886503896928
-92	40	0.21901503859047833
-91	40	0.25430701987639487
-90	40	0.27629918252853375
-89	40	0.2955219911805752
-88	40	0.3952915678783032
-87	40	0.428566765376308
-86	40	0.4159800000505068
-85	40	0.4390357052298962
-84	40	0.44254218745191914
-83	40	0.4388001003027884
-82	40	0.4464694662468116
-81	40	0.4485517498880199
-80	40	0.415807341576731
-79	40	0.46701816290448583
-78	40	0.3869124876877953
-77	40	0.38779373803444506
-76	40	0.3951494005542842
-75	40	0.3711960209610754
-74	40	0.3076668218971724
-73	40	0.47986980840240684
-72	40	-1
-71	40	-1
-70	40	-1
-69	40	-1
-68	40	-1
-67	40	-1
-126	41	-1
-125	41	0.014069966713204641
-124	41	0.08663730973779762
-123	41	0.18064790326112198
-122	41	0.20340999550395836
-121	41	0.1823875075327637
-120	41	0.19759301367322296
-119	41	0.3720602112288429
-118	41	0.2987458690805431
-117	41	0.21274458040857577
-116	41	0.0927267384094114
-115	41	0.20814646825969516
-114	41	0.2962009710963542
-113	41	0.265248965381976
-112	41	0.11535658698156977
-111	41	0.08361395323649057
-110	41	0.1856144345477073
-109	41	0.15919268414433088
-108	41	0.12491345797978175
-107	41	0.04017587594479306
-106	41	0.09443731997010371
-105	41	0.3475354125242117
-104	41	0.3281144207518649
-103	41	0.30169961971176135
-102	41	0.29730323551317306
-101	41	0.2987468698636793
-100	41	0.3149674694038615
-99	41	0.23194552148143588
-98	41	0.18552543032038063
-97	41	0.1846492306549789
-96	41	0.2512600280574696
-95	41	0.27507832998663345
-94	41	0.2645586307865024
-93	41	0.2771620914197624
-92	41	0.3032733278106316
-91	41	0.32299843606590467
-90	41	0.37283773554763927
-89	41	0.36690122092736677
-88	41	0.34701876524499026
-87	41	0.3943248300749736
-86	41	0.39838585839180507
-85	41	0.3976322780433698
-84	41	0.3834324747767575
-83	41	0.4219684244502731
-82	41	0.39811405691575286
-81	41	0.5577831138329087
-80	41	0.40398135849670025
-79	41	0.22818182864029954
-78	41	0.2507119075515822
-77	41	0.39750984578867177
-76	41	0.31376194661486034
-75	41	0.49704792357608435
-74	41	0.5225678000177147
-73	41	0.496009634455074
-72	41	0.4421829343653684
-71	41	0.42216455923873886
-70	41	-1
-69	41	-1
-68	41	-1
-67	41	-1
-126	42	-1
-125	42	0.01776152507003845
-124	42	0.15225253368827774
-123	42	0.1143934033613406
-122	42	0.09371552150107743
-121	42	0.12652991916010536
-120	42	0.22186395952645932
-119	42	0.24089856483021713
-118	42	0.2927072465210393
-117	42	0.2148337853537165
-116	42	0.3769264490802008
-115	42	0.3742634306266015
-114	42	0.33591650737535084
-113	42	0.23800101705755353
-112	42	0.09094149094426882
-111	42	0.02171430597045707
-110	42	0.03328200375864216
-109	42	0.16438843218155663
-108	42	0.22355153242813275
-107	42	0.24732900801720822
-106	42	0.21937606876857935
-105	42	0.3231716744327126
-104	42	0.26663239374138287
-103	42	0.26374498474366903
-102	42	0.2679261350961832
-101	42	0.26414020990444204
-100	42	0.2580040624312838
-99	42	0.19341032005699413
-98	42	0.22352172405565587
-97	42	0.25497268095866044
-96	42	0.3194410354944107
-95	42	0.3301447572011257
-94	42	0.32293432982650816
-93	42	0.3330484312630809
-92	42	0.34902433464990873
-91	42	0.3555904073346367
-90	42	0.38219720908707344
-89	42	0.3656655811131458
-88	42	0.5001744823308931
-87	42	0.40347105262837923
-86	42	0.36788778733115174
-85	42	0.5588374903090053
-84	42	0.3440851425138569
-83	42	0.5191691591934511
-82	42	0.4494966949370755
-81	42	0.4206917244681282
-80	42	0.40086462051098487
-79	42	0.2793100152109683
-78	42	0.3074704813402114
-77	42	0.3652262653757
-76	42	0.2543577885760511
-75	42	0.21133869522384197
-74	42	0.35766567614077815
-73	42	0.3632405993961443
-72	42	0.44423042442464555
-71	42	0.4599944423800044
-70	42	-1
-69	42	-1
-68	42	-1
-67	42	-1
-126	43	-1
-125	43	0.024305899373406874
-124	43	0.10469775086616845
-123	43	0.044801357174170026
-122	43	0.0538887954097164
-121	43	0.13099387960316985
-120	43	0.18157857545909525
-119	43	0.2259072449871287
-118	43	0.3545087197673469
-117	43	0.27339940871487567
-116	43	0.20716417622874422
-115	43	0.046926487427965825
-114	43	0.1488613285891848
-113	43	0.28580819364536375
-112	43	0.09823188743864708
-111	43	0.008532234149208534
-110	43	-1
-109	43	0.26495438907474045
-108	43	0.2451591231156867
-107	43	0.29971654454462354
-106	43	0.23615073739478565
-105	43	0.21709185140858356
-104	43	0.23027237108065965
-103	43	0.1866602809843628
-102	43	0.18727820377572094
-101	43	0.17946427611064247
-100	43	0.19237039414113494
-99	43	0.2166361770757622
-98	43	0.28513317944967587
-97	43	0.37255040790330596
-96	43	0.43248805817861025
-95	43	0.32393396252974405
-94	43	0.48664193017582824
-93	43	0.48971966567857256
-92	43	0.5243826781461792
-91	43	0.5041508649712527
-90	43	0.513400532959109
-89	43	0.4795316933521904
-88	43	0.4235269337398321
-87	43	0.449468822659077
-86	43	0.4371868752997088
-85	43	0.5120662177982827
-84	43	0.5020712937329369
-83	43	0.4672832301388741
-82	43	0.33027396110994145
-81	43	0.2642981372245777
-80	43	0.3849455279350842
-79	43	0.48890098766071804
-78	43	0.5076270431057873
-77	43	0.4366558990507245
-76	43	0.2536080991227995
-75	43	0.12187289174977764
-74	43	0.29579324082293557
-73	43	0.18001587597472302
-72	43	0.23967860083409195
-71	43	0.31950873332936136
-70	43	0.3135919631315234
-69	43	-1
-68	43	-1
-67	43	-1
-126	44	-1
-125	44	0.024648050292064995
-124	44	0.10108390425517089
-123	44	0.1040904719178849
-122	44	0.07766449390724162
-121	44	0.12709113402478406
-120	44	0.12446760441605378
-119	44	0.061063353594359396
-118	44	0.2812502250592917
-117	44	0.21974167261914393
-116	44	0.022613999721464283
-115	44	0.02737191261909904
-114	44	0.03284152636450935
-113	44	0.06032902195334723
-112	44	0.03728664589589592
-111	44	0.0036513215996031288
-110	44	0.020659609617881356
-109	44	0.2630891163711566
-108	44	0.07473916738771376
-107	44	0.27326057109923496
-106	44	0.21127586100787094
-105	44	0.20642431689769947
-104	44	0.2018240348265049
-103	44	0.17071812363076264
-102	44	0.16324125411408386
-101	44	0.16208436751487867
-100	44	0.20612382942278104
-99	44	0.23786636028361258
-98	44	0.3140291650653357
-97	44	0.36014228704387086
-96	44	0.4120196112340993
-95	44	0.46302700234491906
-94	44	0.4924608761603823
-93	44	0.4772021133920964
-92	44	0.471664789652688
-91	44	0.36977982864535025
-90	44	0.3854001827785425
-89	44	0.412749060549905
-88	44	0.34551261468436933
-87	44	0.39714975092191296
-86	44	0.29476711074937423
-85	44	0.28071338440819155
-84	44	0.28491557926590594
-83	44	-1
-82	44	0.24166673603559122
-81	44	0.19036993153614507
-80	44	0.25631771478746873
-79	44	0.24419721151888293
-78	44	0.2929454516136786
-77	44	0.3168784414196268
-76	44	0.3494166977579745
-75	44	0.16358369965581476
-74	44	0.27682242375271787
-73	44	0.1657102609359642
-72	44	0.08299418788178824
-71	44	0.17701081416327
-70	44	0.24132796626743525
-69	44	0.26065722270333597
-68	44	0.16162295037041602
-67	44	-1
-126	45	-1
-125	45	0.030733944422116483
-124	45	0.05127738743598144
-123	45	0.1519665996578444
-122	45	0.13252869745643014
-121	45	0.28818943085088916
-120	45	0.30619058259327603
-119	45	0.2228117479219954
-118	45	0.07005401516532515
-117	45	0.11742085652632663
-116	45	0.024806405049484045
-115	45	0.029068139021310786
-114	45	0.021172611988802076
-113	45	0.04716998638280216
-112	45	0.06076452162051669
-111	45	0.044902903926596016
-110	45	0.12565949036568522
-109	45	0.23048390109381853
-108	45	0.24258625932236508
-107	45	0.232253154735009
-106	45	0.1844917055187204
-105	45	0.17714602277090288
-104	45	0.1815256087777847
-103	45	0.19129832157444324
-102	45	0.18415634028385017
-101	45	0.2030806162616784
-100	45	0.25197494263501713
-99	45	0.2699530108934777
-98	45	0.3110960661085539
-97	45	0.3351720930780694
-96	45	0.3731230990381539
-95	45	0.39978246528802397
-94	45	0.3881931159775776
-93	45	0.3828445380670313
-92	45	0.30161491791660894
-91	45	0.2249341096542182
-90	45	0.21875261828718864
-89	45	0.2132692433060001
-88	45	0.2675358577324106
-87	45	0.1746963581875799
-86	45	0.2601621062912127
-85	45	0.24139531803718928
-84	45	0.2405042469214461
-83	45	0.1529914390017534
-82	45	0.14824787658604252
-81	45	0.20974001431213415
-80	45	0.15022397433056728
-79	45	0.09322023673291259
-78	45	0.15472556234892967
-77	45	0.2385046167435508
-76	45	0.25202188591128366
-75	45	0.2672200311514796
-74	45	0.34385234352077565
-73	45	0.25117246420961
-72	45	0.10269953300839993
-71	45	0.06111866790713892
-70	45	0.10732069122875311
-69	45	0.20973166198184803
-68	45	0.19664927517579878
-67	45	-1
-126	46	-1
-125	46	0.026868666480789123
-124	46	0.04976327737583812
-123	46	0.09355961445344099
-122	46	0.024370315200857643
-121	46	0.3083845891743137
-120	46	0.42841730262381955
-119	46	0.34290036493042636
-118	46	0.26901329423482506
-117	46	0.23972704060850608
-116	46	0.04494901477576799
-115	46	0.044263843098903466
-114	46	0.03514866352894653
-113	46	0.05564539428844646
-112	46	0.07874865069647492
-111	46	0.04932346592338097
-110	46	0.17813977236579615
-109	46	0.23980166910050266
-108	46	0.22523359634600046
-107	46	0.19719603948024
-106	46	0.18795930684824674
-105	46	0.18663487792830782
-104	46	0.1771652247127589
-103	46	0.19113177068373224
-102	46	0.20560391790697521
-101	46	0.23174282080734765
-100	46	0.23901280880823844
-99	46	0.2711165662625529
-98	46	0.3149070108786997
-97	46	0.3449259874105222
-96	46	0.280166722987998
-95	46	0.2987770149482394
-94	46	0.2695334863440335
-93	46	0.22181620252932502
-92	46	0.21267983815746658
-91	46	0.19661689469713073
-90	46	0.1705491783430155
-89	46	0.13246726620747246
-88	46	0.13913277184099296
-87	46	0.13847672575932551
-86	46	0.12353843806934155
-85	46	0.103109797975556
-84	46	0.08658331421401065
-83	46	0.09505557012043162
-82	46	0.12673820364290672
-81	46	0.17748570914417422
-80	46	0.14483049212248053
-79	46	0.10465007804705495
-78	46	0.11546498021302089
-77	46	0.10908712022969001
-76	46	0.10419762118525085
-75	46	0.06377521400624994
-74	46	0.09710493080239331
-73	46	0.19559126033858082
-72	46	0.1506485963268266
-71	46	0.09829528284142347
-70	46	0.08850183419230769
-69	46	0.10184759531921568
-68	46	0.12938759461024968
-67	46	-1
-126	47	-1
-125	47	0.03233348114370245
-124	47	0.023080860377938738
-123	47	0.11218995948885983
-122	47	0.03232228359631326
-121	47	0.1264166342503344
-120	47	0.30754887913691714
-119	47	0.27792696097609837
-118	47	0.2873607730610131
-117	47	0.13245540645965295
-116	47	0.05274520893779777
-115	47	0.11795140253209357
-114	47	0.026405585417448627
-113	47	0.056463997481393614
-112	47	0.1756086328114514
-111	47	0.1775511902912438
-110	47	0.21654440432686248
-109	47	0.1916357819067201
-108	47	0.19907087106574145
-107	47	0.1969491640514582
-106	47	0.19108145093352022
-105	47	0.2097444009223292
-104	47	0.19620319713734868
-103	47	0.20192405702144303
-102	47	0.20506588005735704
-101	47	0.23332693892145695
-100	47	0.23686025522588844
-99	47	0.2462241153755177
-98	47	0.28912928780624314
-97	47	0.3095827697692783
-96	47	0.25266643701655506
-95	47	0.22748764056209592
-94	47	0.1936921574237485
-93	47	0.14787838184029428
-92	47	0.104918951998606
-91	47	0.04468606134501325
-90	47	0.06272551408686441
-89	47	0.1350877373481136
-88	47	0.12784814696584532
-87	47	-1
-86	47	0.0305225032635351
-85	47	0.03592842043591681
-84	47	0.048632224075905374
-83	47	0.061376916721842235
-82	47	0.06929887284694836
-81	47	0.071821173709109
-80	47	0.08974041088414325
-79	47	0.07497842002905637
-78	47	0.05715201250473852
-77	47	0.0528240463308344
-76	47	0.05163838955474223
-75	47	0.042087629880840395
-74	47	0.051765657369079565
-73	47	0.06191653524762882
-72	47	0.020289479795731744
-71	47	0.02425617448120852
-70	47	0.0660641921009777
-69	47	0.08269182978418534
-68	47	0.06577017698054749
-67	47	-1
-126	48	-1
-125	48	0.02978592687530158
-124	48	0.05056280021740377
-123	48	0.07488165271758919
-122	48	0.017125806016240558
-121	48	0.01901869378720376
-120	48	0.20579546031675067
-119	48	0.12700354211758416
-118	48	0.11339576287126366
-117	48	0.05697475229915896
-116	48	0.051044485558652576
-115	48	0.04306628916253812
-114	48	0.024424266765011537
-113	48	0.10922007473698811
-112	48	0.18318573964467708
-111	48	0.19060725743612267
-110	48	0.21057151544849068
-109	48	0.17349505365273216
-108	48	0.18709849305442472
-107	48	0.16475502746214396
-106	48	0.1959050479407858
-105	48	0.20284251405328674
-104	48	0.20070699249047877
-103	48	0.24218712456018152
-102	48	0.21045390940031858
-101	48	0.21840257801735882
-100	48	0.2107087630348496
-99	48	0.24109744008091566
-98	48	0.2684585330184078
-97	48	0.27562449569181563
-96	48	0.20146418314069503
-95	48	0.22675682569173053
-94	48	0.19163525813236842
-93	48	0.14546612035754708
-92	48	0.08639199627895734
-91	48	0.05773519783284621
-90	48	0.054438646241586994
-89	48	0.05892893569893525
-88	48	0.0269928833095281
-87	48	0.02118132067270959
-86	48	0.02965201928574575
-85	48	0.03620499854699383
-84	48	0.04691415067136181
-83	48	0.04935575287091478
-82	48	0.06582365808309623
-81	48	0.06516278579490287
-80	48	0.054345956887571926
-79	48	0.04946550230381214
-78	48	0.051676456726371015
-77	48	0.047823245236669774
-76	48	0.0452349768655416
-75	48	0.033607403251160926
-74	48	0.027332150663318126
-73	48	0.05893944859842192
-72	48	0.054266577013956804
-71	48	0.028927326028115274
-70	48	0.03831057050531224
-69	48	0.05719506488582139
-68	48	0.042473992966645766
-67	48	-1
-126	49	-1
-125	49	0.042152433862498194
-124	49	0.025064875532975473
-123	49	0.023461895930338757
-122	49	0.024189937602574426
-121	49	0.020681064724760785
-120	49	0.057653180381246
-119	49	0.030511213120323035
-118	49	0.022658110874986565
-117	49	0.016654081740786506
-116	49	0.035894383520861696
-115	49	0.016430687303251413
-114	49	0.08131044040350453
-113	49	0.1117241183217484
-112	49	0.18910218248354527
-111	49	0.12324117741855378
-110	49	0.08465063362199224
-109	49	0.12001081781098424
-108	49	0.15107113257879273
-107	49	0.1603487570226683
-106	49	0.1883806739610351
-105	49	0.19693462931319994
-104	49	0.21771387086362065
-103	49	0.172564914582224
-102	49	0.20212484966039312
-101	49	0.21883641283033908
-100	49	0.2070219434329312
-99	49	0.22966518566351032
-98	49	0.2598003652764916
-97	49	0.1978911722228993
-96	49	0.153200658795897
-95	49	0.18634255572140704
-94	49	0.14598239351223158
-93	49	0.11417520457831161
-92	49	0.08347877268819796
-91	49	0.07124621912081294
-90	49	0.05364830815740205
-89	49	0.059645739605394016
-88	49	0.03440040790798257
-87	49	0.05398168117911334
-86	49	0.05800962753377011
-85	49	0.05083069209204548
-84	49	0.04993825542174264
-83	49	0.060457178313459675
-82	49	0.05880505371165679
-81	49	0.047613623258649033
-80	49	0.043599047179629445
-79	49	0.04597792272401571
-78	49	0.048627033097956
-77	49	0.04753003448399388
-76	49	0.047108162303080715
-75	49	0.03435556440567932
-74	49	0.03161497590591217
-73	49	0.03694669295889204
-72	49	0.034405406211795456
-71	49	0.02459080269074108
-70	49	0.026748999941730103
-69	49	0.026839437066033076
-68	49	0.01805537361151862
-67	49	-1
-126	50	-1
-125	50	-1
-124	50	-1
-123	50	-1
-122	50	0.03639968173225646
-121	50	0.053739482307042695
-120	50	0.05951453413030589
-119	50	0.01641091295085397
-118	50	-1
-117	50	-1
-116	50	-1
-115	50	0.013231939348426576
-114	50	0.09001548594989332
-113	50	0.11520478595072574
-112	50	0.1650217876100616
-111	50	0.18174344278939022
-110	50	0.1688494463938931
-109	50	0.16844997491962638
-108	50	0.13576009525958957
-107	50	0.15668561950393517
-106	50	0.18303671648851946
-105	50	0.15389058185438007
-104	50	0.12316389264234526
-103	50	0.11261252380016624
-102	50	0.139817335565485
-101	50	0.086981869083162
-100	50	0.12790408793722413
-99	50	0.19426965605889543
-98	50	0.1825425073283982
-97	50	0.20327456242160336
-96	50	0.15372687431014942
-95	50	0.13762228143574406
-94	50	0.11507604034446768
-93	50	0.10291769437897523
-92	50	0.09407284784626324
-91	50	0.07626476307113969
-90	50	0.044643420500920954
-89	50	0.042971525287965995
-88	50	0.0507654541259249
-87	50	0.06408060251260168
-86	50	0.07522426661536172
-85	50	0.08635020656818648
-84	50	0.07552401519431981
-83	50	0.07015162425700036
-82	50	0.06234155007465187
-81	50	0.0344907954607844
-80	50	0.03975463509903591
-79	50	0.049353358473878665
-78	50	0.048375294050194605
-77	50	0.04991149616424141
-76	50	0.04060429156385646
-75	50	0.03220415190316684
-74	50	0.027604221509036932
-73	50	0.019876992528826527
-72	50	0.018234320183448224
-71	50	0.01696418702223712
-70	50	0.011178007799935406
-69	50	-1
-68	50	-1
-67	50	-1
-126	51	-1
-125	51	-1
-124	51	-1
-123	51	0.016045021959707348
-122	51	0.026569519307024086
-121	51	0.020020010986167024
-120	51	0.012075906688476879
-119	51	-1
-118	51	-1
-117	51	-1
-116	51	-1
-115	51	0.0353837979944493
-114	51	0.07196097469543222
-113	51	0.0916135682623421
-112	51	0.06312485461754323
-111	51	0.0752365846657389
-110	51	0.11255835992033765
-109	51	0.11969181117148961
-108	51	0.13101925459988456
-107	51	0.12031098728004633
-106	51	0.09476002108940015
-105	51	0.08168248854921706
-104	51	0.0561937579752829
-103	51	0.08071941716634895
-102	51	0.06216178323467513
-101	51	0.0734712873915261
-100	51	0.14146037829415484
-99	51	0.12538796948303563
-98	51	0.10515302301511266
-97	51	0.1139663963211586
-96	51	0.1077793866172099
-95	51	0.10451795596685144
-94	51	0.09882971038926068
-93	51	0.11489862113595993
-92	51	0.08938200893091387
-91	51	0.0735992941018238
-90	51	0.0669261282684104
-89	51	0.0600198267298326
-88	51	0.06095869225516378
-87	51	0.08053822865313202
-86	51	0.08657321285151454
-85	51	0.07479754016858238
-84	51	0.05349968718512159
-83	51	0.0452334307958929
-82	51	0.043437813533899
-81	51	0.03365900998977985
-80	51	0.03536755537768012
-79	51	0.03409354909220084
-78	51	0.027589991682276233
-77	51	0.030040858140674004
-76	51	0.033996981002049544
-75	51	0.03044674678605978
-74	51	0.0282850533412735
-73	51	0.012900334065152104
-72	51	0.004023755972781317
-71	51	-1
-70	51	0.014950813379479101
-69	51	0.013223611336235353
-68	51	-1
-67	51	-1
-126	52	-1
-125	52	-1
-124	52	-1
-123	52	0.020376864063813675
-122	52	0.01563468965013463
-121	52	-1
-120	52	-1
-119	52	-1
-118	52	-1
-117	52	-1
-116	52	0.024044865201526388
-115	52	0.03737270950436262
-114	52	0.05300407505798696
-113	52	0.08814318905812932
-112	52	0.04219866630214466
-111	52	0.06147855700540245
-110	52	0.0764444737924359
-109	52	0.0807069027005899
-108	52	0.09669602203668347
-107	52	0.10883950590494786
-106	52	0.06943525994687244
-105	52	0.04765804119429157
-104	52	0.038597904696824906
-103	52	0.061450282543526816
-102	52	0.057789661012304296
-101	52	0.10147984960567741
-100	52	0.10768419062879764
-99	52	0.10898167322896693
-98	52	0.12121153309968632
-97	52	0.11347247710755341
-96	52	0.11197338814756631
-95	52	0.12944593933177803
-94	52	0.10625976757326082
-93	52	0.12307579566702055
-92	52	0.09348805378264692
-91	52	0.07561554476227052
-90	52	0.06925723278599226
-89	52	0.07437841780301538
-88	52	0.07309322519388302
-87	52	0.08041548774569109
-86	52	0.07080028137906419
-85	52	0.05440360012559361
-84	52	0.04788331093106783
-83	52	0.04784831158064156
-82	52	0.04839799405647054
-81	52	0.04674884374473595
-80	52	0.03916201341479646
-79	52	0.03756972722673546
-78	52	0.029511799279941207
-77	52	0.026711804480272272
-76	52	0.023500241824747532
-75	52	0.021952268817458747
-74	52	0.014261959381860215
-73	52	0.017688736241920897
-72	52	-1
-71	52	-1
-70	52	-1
-69	52	-1
-68	52	-1
-67	52	-1
-126	53	-1
-125	53	-1
-124	53	-1
-123	53	-1
-122	53	-1
-121	53	-1
-120	53	-1
-119	53	-1
-118	53	-1
-117	53	-1
-116	53	-1
-115	53	-1
-114	53	-1
-113	53	-1
-112	53	-1
-111	53	-1
-110	53	-1
-109	53	-1
-108	53	-1
-107	53	-1
-106	53	-1
-105	53	-1
-104	53	-1
-103	53	-1
-102	53	-1
-101	53	-1
-100	53	-1
-99	53	-1
-98	53	-1
-97	53	-1
-96	53	-1
-95	53	-1
-94	53	-1
-93	53	-1
-92	53	-1
-91	53	-1
-90	53	-1
-89	53	-1
-88	53	-1
-87	53	-1
-86	53	-1
-85	53	-1
-84	53	-1
-83	53	-1
-82	53	-1
-81	53	-1
-80	53	-1
-79	53	-1
-78	53	-1
-77	53	-1
-76	53	-1
-75	53	-1
-74	53	-1
-73	53	-1
-72	53	-1
-71	53	-1
-70	53	-1
-69	53	-1
-68	53	-1
-67	53	-1
