# Supplementary material for: The impacts of climate change on the abundance and distribution of the Spotted Wing Drosophila (Drosophila suzukii) in the United States and Canada
Source: PeerJ. 2017 Apr 6;5:e3192. doi: 10.7717/peerj.3192 (PMC5385127; doi:10.7717/peerj.3192)
Supplement: Supplemental Information 2 — Raw data used to create consensus maps (shown in Figs. 3 and 4A) coefficient of variance maps (shown in Fig. 4B) and in scatter plots shown in Fig. 5. [file peerj-05-3192-s002.zip › model_ispl-cm5a-lr_rcp60_year30_norm__mean.txt]

-126	24	-1
-125	24	-1
-124	24	-1
-123	24	-1
-122	24	-1
-121	24	-1
-120	24	-1
-119	24	-1
-118	24	-1
-117	24	-1
-116	24	-1
-115	24	-1
-114	24	-1
-113	24	-1
-112	24	-1
-111	24	-1
-110	24	-1
-109	24	-1
-108	24	-1
-107	24	-1
-106	24	-1
-105	24	-1
-104	24	-1
-103	24	-1
-102	24	-1
-101	24	-1
-100	24	-1
-99	24	-1
-98	24	-1
-97	24	-1
-96	24	-1
-95	24	-1
-94	24	-1
-93	24	-1
-92	24	-1
-91	24	-1
-90	24	-1
-89	24	-1
-88	24	-1
-87	24	-1
-86	24	-1
-85	24	-1
-84	24	-1
-83	24	-1
-82	24	-1
-81	24	-1
-80	24	-1
-79	24	-1
-78	24	-1
-77	24	-1
-76	24	-1
-75	24	-1
-74	24	-1
-73	24	-1
-72	24	-1
-71	24	-1
-70	24	-1
-69	24	-1
-68	24	-1
-67	24	-1
-126	25	-1
-125	25	-1
-124	25	-1
-123	25	-1
-122	25	-1
-121	25	-1
-120	25	-1
-119	25	-1
-118	25	-1
-117	25	-1
-116	25	-1
-115	25	-1
-114	25	-1
-113	25	0.012421683809208831
-112	25	0.05860260557163096
-111	25	0.010985625480574657
-110	25	0.008320380050669556
-109	25	0.00840402587931659
-108	25	0.0748408170243874
-107	25	0.11456022549234088
-106	25	0.3436733155767593
-105	25	0.2621826500307203
-104	25	0.07970188260402275
-103	25	0.09105803073751076
-102	25	0.411747875229841
-101	25	0.4225518248999895
-100	25	0.008151691973541538
-99	25	0.00772989461753576
-98	25	0.008721091747776086
-97	25	-1
-96	25	-1
-95	25	-1
-94	25	-1
-93	25	-1
-92	25	-1
-91	25	-1
-90	25	-1
-89	25	-1
-88	25	-1
-87	25	-1
-86	25	-1
-85	25	-1
-84	25	-1
-83	25	-1
-82	25	0.014115999370348404
-81	25	0.014246680135773536
-80	25	-1
-79	25	-1
-78	25	-1
-77	25	-1
-76	25	-1
-75	25	-1
-74	25	-1
-73	25	-1
-72	25	-1
-71	25	-1
-70	25	-1
-69	25	-1
-68	25	-1
-67	25	-1
-126	26	-1
-125	26	-1
-124	26	-1
-123	26	-1
-122	26	-1
-121	26	-1
-120	26	-1
-119	26	-1
-118	26	-1
-117	26	-1
-116	26	-1
-115	26	-1
-114	26	0.012654620293057361
-113	26	0.05198565943237638
-112	26	0.0644837965260105
-111	26	-1
-110	26	0.008367473912062214
-109	26	0.012623568891806644
-108	26	0.22992665194923093
-107	26	0.12178772229895413
-106	26	0.5432207184182538
-105	26	0.19519211622328386
-104	26	0.06736735204099432
-103	26	0.20525676774919288
-102	26	0.25721341569435596
-101	26	0.06506680414496316
-100	26	0.03064681829996501
-99	26	0.04045103705918659
-98	26	0.01166235316664152
-97	26	-1
-96	26	-1
-95	26	-1
-94	26	-1
-93	26	-1
-92	26	-1
-91	26	-1
-90	26	-1
-89	26	-1
-88	26	-1
-87	26	-1
-86	26	-1
-85	26	-1
-84	26	-1
-83	26	0.012102895097256946
-82	26	0.012742205653077869
-81	26	0.01392565322377969
-80	26	-1
-79	26	-1
-78	26	-1
-77	26	-1
-76	26	-1
-75	26	-1
-74	26	-1
-73	26	-1
-72	26	-1
-71	26	-1
-70	26	-1
-69	26	-1
-68	26	-1
-67	26	-1
-126	27	-1
-125	27	-1
-124	27	-1
-123	27	-1
-122	27	-1
-121	27	-1
-120	27	-1
-119	27	-1
-118	27	-1
-117	27	-1
-116	27	-1
-115	27	0.024516588541669104
-114	27	0.026415703615548878
-113	27	0.11603972903282166
-112	27	0.012594230045623551
-111	27	0.009133240431975413
-110	27	0.00908869716461302
-109	27	0.19359828957744224
-108	27	0.16367499539592992
-107	27	0.4901002999824068
-106	27	0.298768812267768
-105	27	0.32343432856383786
-104	27	0.22303180797459543
-103	27	0.6482953436366607
-102	27	0.1344860889741103
-101	27	0.03476435251622601
-100	27	0.03598315766159818
-99	27	0.051518594878029324
-98	27	0.058896321392431665
-97	27	0.0701138189725474
-96	27	-1
-95	27	-1
-94	27	-1
-93	27	-1
-92	27	-1
-91	27	-1
-90	27	-1
-89	27	-1
-88	27	-1
-87	27	-1
-86	27	-1
-85	27	-1
-84	27	-1
-83	27	0.02168605863261036
-82	27	0.012455650575913283
-81	27	0.013308533864864533
-80	27	-1
-79	27	-1
-78	27	-1
-77	27	-1
-76	27	-1
-75	27	-1
-74	27	-1
-73	27	-1
-72	27	-1
-71	27	-1
-70	27	-1
-69	27	-1
-68	27	-1
-67	27	-1
-126	28	-1
-125	28	-1
-124	28	-1
-123	28	-1
-122	28	-1
-121	28	-1
-120	28	-1
-119	28	-1
-118	28	-1
-117	28	-1
-116	28	0.05854321236608796
-115	28	0.06468789081399866
-114	28	0.05224509048061628
-113	28	0.02703894271657625
-112	28	0.024973209409568813
-111	28	0.05550325502376766
-110	28	0.1244979272097689
-109	28	0.43840518379475824
-108	28	0.30269652130587793
-107	28	0.6138774762718527
-106	28	0.233238991595947
-105	28	0.3472272180838333
-104	28	0.18736336387343103
-103	28	0.7160321810702899
-102	28	0.2126843837705898
-101	28	0.04417665337558072
-100	28	0.04539536405450732
-99	28	0.057873810973764796
-98	28	0.07058541230441354
-97	28	0.13199061284124483
-96	28	0.13541346887615888
-95	28	-1
-94	28	-1
-93	28	-1
-92	28	-1
-91	28	-1
-90	28	-1
-89	28	-1
-88	28	-1
-87	28	-1
-86	28	-1
-85	28	-1
-84	28	-1
-83	28	0.09354139458849434
-82	28	0.0203202309620416
-81	28	0.020770937856324393
-80	28	-1
-79	28	-1
-78	28	-1
-77	28	-1
-76	28	-1
-75	28	-1
-74	28	-1
-73	28	-1
-72	28	-1
-71	28	-1
-70	28	-1
-69	28	-1
-68	28	-1
-67	28	-1
-126	29	-1
-125	29	-1
-124	29	-1
-123	29	-1
-122	29	-1
-121	29	-1
-120	29	-1
-119	29	-1
-118	29	-1
-117	29	-1
-116	29	0.09352337113892956
-115	29	0.09354407893204654
-114	29	0.07204969832935623
-113	29	0.06896893241786306
-112	29	0.062482108663162304
-111	29	0.11372071809089486
-110	29	0.13684813359089312
-109	29	0.613988684790444
-108	29	0.48808455439008486
-107	29	0.7026726615135376
-106	29	0.25867237979776136
-105	29	0.12122388856251719
-104	29	0.18353414311965802
-103	29	0.23017606207175015
-102	29	0.15385860355958922
-101	29	0.19508127247611612
-100	29	0.23002842317637903
-99	29	0.21106270355297654
-98	29	0.1373600762540631
-97	29	0.14828236151523055
-96	29	0.15067758162532233
-95	29	0.20525947079897194
-94	29	0.21810314744425707
-93	29	0.2357303804182469
-92	29	0.2354157416827205
-91	29	0.16451418479151955
-90	29	0.155636480771355
-89	29	-1
-88	29	-1
-87	29	-1
-86	29	0.23192806857178985
-85	29	0.2358816670278527
-84	29	0.18065671389396581
-83	29	0.1784197016974124
-82	29	0.1058692283223124
-81	29	0.09673025443180912
-80	29	-1
-79	29	-1
-78	29	-1
-77	29	-1
-76	29	-1
-75	29	-1
-74	29	-1
-73	29	-1
-72	29	-1
-71	29	-1
-70	29	-1
-69	29	-1
-68	29	-1
-67	29	-1
-126	30	-1
-125	30	-1
-124	30	-1
-123	30	-1
-122	30	-1
-121	30	-1
-120	30	-1
-119	30	-1
-118	30	-1
-117	30	0.04429888266771746
-116	30	0.04424582713182942
-115	30	0.11188762009748375
-114	30	0.07392581129139653
-113	30	0.063616416846566
-112	30	0.14364576130461715
-111	30	0.2626361731474546
-110	30	0.2867618090305619
-109	30	0.6121246092853782
-108	30	0.44008678005695484
-107	30	0.33921788517313595
-106	30	0.2773354233177046
-105	30	0.4633830005479989
-104	30	0.523815692410519
-103	30	0.32854220410046103
-102	30	0.23922189765879412
-101	30	0.3291066644954973
-100	30	0.3587535741753804
-99	30	0.30503529537646606
-98	30	0.2054942900645524
-97	30	0.20047135950403058
-96	30	0.22077061797984535
-95	30	0.2585668579721309
-94	30	0.25694379349373114
-93	30	0.24113369274854052
-92	30	0.254359490842694
-91	30	0.2629170564966398
-90	30	0.25204423049924957
-89	30	0.3071575168119875
-88	30	0.3112333230480263
-87	30	0.32937210585442234
-86	30	0.31615848551394465
-85	30	0.25532644376763236
-84	30	0.2608422366399426
-83	30	0.2646205296911312
-82	30	0.18395147904056136
-81	30	-1
-80	30	-1
-79	30	-1
-78	30	-1
-77	30	-1
-76	30	-1
-75	30	-1
-74	30	-1
-73	30	-1
-72	30	-1
-71	30	-1
-70	30	-1
-69	30	-1
-68	30	-1
-67	30	-1
-126	31	-1
-125	31	-1
-124	31	-1
-123	31	-1
-122	31	-1
-121	31	-1
-120	31	-1
-119	31	-1
-118	31	-1
-117	31	0.03806397379931043
-116	31	0.10103034832771476
-115	31	0.16924277287264136
-114	31	0.160799876389253
-113	31	0.13583718362041622
-112	31	0.19521139299004725
-111	31	0.40207524074680123
-110	31	0.4336016024502164
-109	31	0.5418827274838526
-108	31	0.27961900466598766
-107	31	0.24638873017175028
-106	31	0.37335785283194034
-105	31	0.34691136344356194
-104	31	0.16552848317660163
-103	31	0.1816559163539843
-102	31	0.27599773168293285
-101	31	0.2536578483330928
-100	31	0.2598926898590832
-99	31	0.2827484628859574
-98	31	0.24750580056711668
-97	31	0.26272939562893466
-96	31	0.2997951013442575
-95	31	0.31652767160695
-94	31	0.365244691009142
-93	31	0.3219200595007663
-92	31	0.32771533275524856
-91	31	0.37585494705342787
-90	31	0.36446876607274087
-89	31	0.3689912676527155
-88	31	0.3689478505002092
-87	31	0.3790355387444773
-86	31	0.3591854167752017
-85	31	0.3322417158772935
-84	31	0.34014609750227914
-83	31	0.33953439453134676
-82	31	0.31773761841859993
-81	31	-1
-80	31	-1
-79	31	-1
-78	31	-1
-77	31	-1
-76	31	-1
-75	31	-1
-74	31	-1
-73	31	-1
-72	31	-1
-71	31	-1
-70	31	-1
-69	31	-1
-68	31	-1
-67	31	-1
-126	32	-1
-125	32	-1
-124	32	-1
-123	32	-1
-122	32	-1
-121	32	-1
-120	32	-1
-119	32	-1
-118	32	0.06299851276143471
-117	32	0.07293766421144321
-116	32	0.15248583774948377
-115	32	0.12067507592623648
-114	32	0.1069988412427781
-113	32	0.12348368494336737
-112	32	0.12247404440876959
-111	32	0.2751063612675601
-110	32	0.38717662896395466
-109	32	0.5655765020609118
-108	32	0.5559408310821169
-107	32	0.38723198068918785
-106	32	0.8290724133941447
-105	32	0.46726246622707657
-104	32	0.29867007144936875
-103	32	0.2783894256692644
-102	32	0.23409492306456256
-101	32	0.23789909618059066
-100	32	0.2523600009615
-99	32	0.24973825779743342
-98	32	0.22076173252209416
-97	32	0.21204402286013155
-96	32	0.28423196955898294
-95	32	0.3027272088710165
-94	32	0.32122851835366123
-93	32	0.321108405671092
-92	32	0.3028844253545321
-91	32	0.3423000259923022
-90	32	0.4712884203685744
-89	32	0.43474726531331476
-88	32	0.40104234837223557
-87	32	0.42955377137642375
-86	32	0.4545889040087163
-85	32	0.42501299381282187
-84	32	0.34388131946615796
-83	32	0.35746151638099605
-82	32	0.34217150486076625
-81	32	0.35043384884265044
-80	32	0.3105338130482853
-79	32	-1
-78	32	-1
-77	32	-1
-76	32	-1
-75	32	-1
-74	32	-1
-73	32	-1
-72	32	-1
-71	32	-1
-70	32	-1
-69	32	-1
-68	32	-1
-67	32	-1
-126	33	-1
-125	33	-1
-124	33	-1
-123	33	-1
-122	33	-1
-121	33	-1
-120	33	-1
-119	33	0.057702328186346186
-118	33	0.06792967057305684
-117	33	0.18633250112447805
-116	33	0.12148874067529665
-115	33	0.0992585693459003
-114	33	0.12692371329452476
-113	33	0.11704786371615844
-112	33	0.14168860361477256
-111	33	0.37921188234494146
-110	33	0.40657553803551133
-109	33	0.15989909674177744
-108	33	0.5829271821772308
-107	33	0.6405401161114207
-106	33	0.5755731096866734
-105	33	0.3975639722560467
-104	33	0.6090204980027829
-103	33	0.4334576580346471
-102	33	0.2911513467501251
-101	33	0.18000906690815158
-100	33	0.15094820460908334
-99	33	0.1827935448926529
-98	33	0.22467372832965457
-97	33	0.2477936052202345
-96	33	0.2898535742034397
-95	33	0.33925948782163834
-94	33	0.382089096449025
-93	33	0.4209408727034716
-92	33	0.3803433097694111
-91	33	0.36550978630287045
-90	33	0.4803638398533731
-89	33	0.4268023847072106
-88	33	0.4163164315403072
-87	33	0.566034056369531
-86	33	0.6409382781498082
-85	33	0.6196866950184475
-84	33	0.4635251491657911
-83	33	0.45772565765715545
-82	33	0.43249124759028723
-81	33	0.4326554414964158
-80	33	0.4295987692050985
-79	33	0.49830152136807615
-78	33	-1
-77	33	-1
-76	33	-1
-75	33	-1
-74	33	-1
-73	33	-1
-72	33	-1
-71	33	-1
-70	33	-1
-69	33	-1
-68	33	-1
-67	33	-1
-126	34	-1
-125	34	-1
-124	34	-1
-123	34	-1
-122	34	-1
-121	34	0.020560053582116173
-120	34	0.047259978298906234
-119	34	0.1583488743107106
-118	34	0.2741203560505805
-117	34	0.30616964097232346
-116	34	0.11306289491767717
-115	34	0.10457648775064823
-114	34	0.20482328835452265
-113	34	0.48027274052863983
-112	34	0.6217613091066495
-111	34	0.5836176290100655
-110	34	0.5070845625272935
-109	34	0.19420795356964848
-108	34	0.4687669145210546
-107	34	0.7341403698426816
-106	34	0.6834013195559479
-105	34	0.6814036815912115
-104	34	0.686966632861397
-103	34	0.669638213155023
-102	34	0.44494633978532916
-101	34	0.1670672106312725
-100	34	0.12219323588449166
-99	34	0.16246248583120232
-98	34	0.2346373662306027
-97	34	0.26931753230822586
-96	34	0.32373380590250667
-95	34	0.5279849362496466
-94	34	0.5534502840400249
-93	34	0.3866570541602321
-92	34	0.33074349675685466
-91	34	0.3333020035210731
-90	34	0.4195712775988163
-89	34	0.5444752234622476
-88	34	0.5912043134314356
-87	34	0.6188017969575631
-86	34	0.5986122598553054
-85	34	0.759986857005019
-84	34	0.6764840374622122
-83	34	0.5745977670189953
-82	34	0.5417435531561285
-81	34	0.5434195375502718
-80	34	0.510995473373697
-79	34	0.5490646091563052
-78	34	0.5406660744898788
-77	34	0.4806825004276711
-76	34	-1
-75	34	-1
-74	34	-1
-73	34	-1
-72	34	-1
-71	34	-1
-70	34	-1
-69	34	-1
-68	34	-1
-67	34	-1
-126	35	-1
-125	35	-1
-124	35	-1
-123	35	-1
-122	35	0.030608962508699565
-121	35	0.06370091287322313
-120	35	0.2993786165566756
-119	35	0.42798673204742366
-118	35	0.21144772446700583
-117	35	0.13159412501015982
-116	35	0.21430395018456966
-115	35	0.15499135912616482
-114	35	0.5394649476641862
-113	35	0.6011734229037358
-112	35	0.5960745731215651
-111	35	0.6162841258865466
-110	35	0.5493467925882562
-109	35	0.3590654630955607
-108	35	0.46679125637286073
-107	35	0.5756347467041265
-106	35	0.19312019583174758
-105	35	0.8755411126856557
-104	35	0.5758201254121567
-103	35	0.5396828752069259
-102	35	0.40998594507646025
-101	35	0.3344129102146941
-100	35	0.21176029616446587
-99	35	0.19130343772748526
-98	35	0.20823743664084055
-97	35	0.24013290961235367
-96	35	0.2759105045471564
-95	35	0.4326940417955097
-94	35	0.5209676693734264
-93	35	0.5214723633736942
-92	35	0.42312383325755754
-91	35	0.3641480010479228
-90	35	0.4568100813842458
-89	35	0.5262476889625872
-88	35	0.7046195120723908
-87	35	0.6847114101530103
-86	35	0.7268537332998991
-85	35	0.7285972471729513
-84	35	0.548480039567411
-83	35	0.613478004797586
-82	35	0.6591752592940251
-81	35	0.5943179648897217
-80	35	0.5888926914491125
-79	35	0.5554342664591647
-78	35	0.5302958099828959
-77	35	0.542860689023289
-76	35	0.46550987983400466
-75	35	-1
-74	35	-1
-73	35	-1
-72	35	-1
-71	35	-1
-70	35	-1
-69	35	-1
-68	35	-1
-67	35	-1
-126	36	-1
-125	36	-1
-124	36	-1
-123	36	0.0281981769472504
-122	36	0.02897587149271107
-121	36	0.31379736685539067
-120	36	0.31423000446985294
-119	36	0.05007193011877425
-118	36	0.4856499389662583
-117	36	0.22917641066228742
-116	36	0.4340112501118866
-115	36	0.1637995601604882
-114	36	0.48157469391702495
-113	36	0.6251310488104382
-112	36	0.5211068437011505
-111	36	0.6049075599064576
-110	36	0.5743478518283512
-109	36	0.6248377351735148
-108	36	0.4233871046941686
-107	36	0.046626916558162756
-106	36	0.022703774645336953
-105	36	0.2897719963481704
-104	36	0.7639672614841502
-103	36	0.5464400319988716
-102	36	0.3644987428012593
-101	36	0.25516091236628435
-100	36	0.22213860434899196
-99	36	0.1416571397412199
-98	36	0.15966057364328176
-97	36	0.2569748364771798
-96	36	0.277397247397426
-95	36	0.5373069038042573
-94	36	0.6197407560140284
-93	36	0.5866501889749801
-92	36	0.6051640222764972
-91	36	0.4007779077964467
-90	36	0.4004129773700485
-89	36	0.6098237433834907
-88	36	0.6345484181219565
-87	36	0.6335535274472257
-86	36	0.7097568966818614
-85	36	0.8648732321095751
-84	36	0.8324880768848371
-83	36	0.7482839608976257
-82	36	0.4418722239374793
-81	36	0.8432242351889006
-80	36	0.6917760973142815
-79	36	0.5414819465737067
-78	36	0.5225568568750107
-77	36	0.5028185139642452
-76	36	0.46397874710743275
-75	36	-1
-74	36	-1
-73	36	-1
-72	36	-1
-71	36	-1
-70	36	-1
-69	36	-1
-68	36	-1
-67	36	-1
-126	37	-1
-125	37	-1
-124	37	-1
-123	37	0.0242779363702082
-122	37	0.21712719682420645
-121	37	0.3328552052928895
-120	37	0.0925652662592887
-119	37	0.029870024459326912
-118	37	0.7247686437246641
-117	37	0.6890631332350071
-116	37	0.6913163917895752
-115	37	0.597329480349436
-114	37	0.6925544634132859
-113	37	0.13705191922613835
-112	37	0.6333340098752043
-111	37	0.3363253880817204
-110	37	0.6277270054407995
-109	37	0.14360101601000483
-108	37	-1
-107	37	-1
-106	37	0.02668502371061018
-105	37	0.5308993663920374
-104	37	0.6875118258427833
-103	37	0.6500002291512789
-102	37	0.33450078271529676
-101	37	0.29261439816409607
-100	37	0.20604871456888646
-99	37	0.20393613619330342
-98	37	0.19375613271955708
-97	37	0.3081800272306544
-96	37	0.3242194382576197
-95	37	0.3726986734572764
-94	37	0.45707056559305703
-93	37	0.5664385785250458
-92	37	0.5925977402690908
-91	37	0.6151956105464584
-90	37	0.5604435134147496
-89	37	0.5873033168852598
-88	37	0.6089767254319665
-87	37	0.6414549441352565
-86	37	0.684106263714587
-85	37	0.6832282869576352
-84	37	0.7794079423084999
-83	37	0.7842753025334684
-82	37	0.5486138826204842
-81	37	0.5397446057555132
-80	37	0.8016896773521934
-79	37	0.6310810319140389
-78	37	0.6042243149709581
-77	37	0.47603484483699254
-76	37	0.6536822693122385
-75	37	-1
-74	37	-1
-73	37	-1
-72	37	-1
-71	37	-1
-70	37	-1
-69	37	-1
-68	37	-1
-67	37	-1
-126	38	-1
-125	38	-1
-124	38	0.03815361123241579
-123	38	0.15421781923368633
-122	38	0.3232484260814561
-121	38	0.4248664866441749
-120	38	0.02254074613714077
-119	38	0.3148779226959563
-118	38	0.3851918889426277
-117	38	0.18590700928867046
-116	38	0.43197344987811487
-115	38	0.26251279622830087
-114	38	0.44586366509044884
-113	38	0.18550843571329226
-112	38	0.08374788046758459
-111	38	0.4415272811144646
-110	38	0.4973591951907787
-109	38	0.2288602660755
-108	38	0.017432103645216954
-107	38	-1
-106	38	0.023769848125079557
-105	38	0.613424785582213
-104	38	0.5958863884795083
-103	38	0.5624328271085401
-102	38	0.49259920870789825
-101	38	0.2854766070683162
-100	38	0.24839820917807925
-99	38	0.2221398763724174
-98	38	0.2339294945474622
-97	38	0.28163710724289204
-96	38	0.3166823159842744
-95	38	0.35496757415873187
-94	38	0.40261200657299395
-93	38	0.4227302074791797
-92	38	0.46835865112017094
-91	38	0.4742977846122017
-90	38	0.5045641790533845
-89	38	0.553341694393192
-88	38	0.568230728587894
-87	38	0.751708416314935
-86	38	0.7955958433641578
-85	38	0.7480095405498153
-84	38	0.7443648193114107
-83	38	0.7788267398404377
-82	38	0.6668661373989196
-81	38	0.343619114284477
-80	38	0.2948987371145664
-79	38	0.737115408160049
-78	38	0.7358493707272055
-77	38	0.6884199196249551
-76	38	0.6858729733089266
-75	38	-1
-74	38	-1
-73	38	-1
-72	38	-1
-71	38	-1
-70	38	-1
-69	38	-1
-68	38	-1
-67	38	-1
-126	39	-1
-125	39	0.010677895141684237
-124	39	0.060910720136420765
-123	39	0.45702584835778504
-122	39	0.4112243814715945
-121	39	0.04680472859743423
-120	39	0.3104600263364968
-119	39	0.6482359513664291
-118	39	0.21328386222227916
-117	39	0.09793646935120352
-116	39	0.09858645461537331
-115	39	0.10806919283660008
-114	39	0.604591985859589
-113	39	0.6078061832871648
-112	39	0.0722931224592852
-111	39	0.3155302368853683
-110	39	0.4006251808073738
-109	39	0.21753541345952304
-108	39	0.003938570995789509
-107	39	-1
-106	39	-1
-105	39	0.45244470275665244
-104	39	0.521823666313836
-103	39	0.555343821852371
-102	39	0.46152124461506183
-101	39	0.4263190251586592
-100	39	0.369746447383546
-99	39	0.21957229708817935
-98	39	0.24281062180713933
-97	39	0.31885552124106087
-96	39	0.384384369189086
-95	39	0.4201996291116404
-94	39	0.36787069919292914
-93	39	0.4013029074059542
-92	39	0.41081939166040865
-91	39	0.6026840442525726
-90	39	0.6476944996304117
-89	39	0.6576105769496075
-88	39	0.7219033174277405
-87	39	0.6893202503229864
-86	39	0.663758097808687
-85	39	0.6345947160333969
-84	39	0.6367953165593974
-83	39	0.5397674273522636
-82	39	0.5452071045875432
-81	39	0.5773210195230343
-80	39	0.24169863950547468
-79	39	0.6818700278264477
-78	39	0.6721302566952626
-77	39	0.6718559298785863
-76	39	0.6540505949188088
-75	39	0.652791946445569
-74	39	-1
-73	39	-1
-72	39	-1
-71	39	-1
-70	39	-1
-69	39	-1
-68	39	-1
-67	39	-1
-126	40	-1
-125	40	-1
-124	40	0.054362184539359634
-123	40	0.5012227792832653
-122	40	0.08050372501771713
-121	40	0.06435083266559898
-120	40	0.3734975041684488
-119	40	0.5288709566841417
-118	40	0.34865787966602274
-117	40	0.2040457920950665
-116	40	0.07354347472091946
-115	40	0.24301697954857573
-114	40	0.36435707119225164
-113	40	0.6095479200686668
-112	40	0.08507352529226843
-111	40	-1
-110	40	0.1276327073512759
-109	40	0.09428192734370551
-108	40	0.02589228281158705
-107	40	-1
-106	40	0.017963235155884133
-105	40	0.5253736405132726
-104	40	0.4123884980274751
-103	40	0.515688585095608
-102	40	0.48169778088966253
-101	40	0.468681520595509
-100	40	0.48703934396514204
-99	40	0.4747522523933915
-98	40	0.4740019456346541
-97	40	0.48316444260541447
-96	40	0.38300969534384244
-95	40	0.6273782278412818
-94	40	0.662152168234077
-93	40	0.6958969855570158
-92	40	0.5620486012091518
-91	40	0.5881743723382793
-90	40	0.649074083860202
-89	40	0.6559254265043104
-88	40	0.6188018904886974
-87	40	0.7359896674285401
-86	40	0.6610023900010729
-85	40	0.6966063256789635
-84	40	0.6183737984873584
-83	40	0.568393379230308
-82	40	0.6551516434308828
-81	40	0.5964775987789324
-80	40	0.52174734490831
-79	40	0.27561350578354443
-78	40	0.5476476124728257
-77	40	0.650920201387497
-76	40	0.6389258622658647
-75	40	0.7486995197269789
-74	40	0.7330863674911218
-73	40	0.7347533728963795
-72	40	-1
-71	40	-1
-70	40	-1
-69	40	-1
-68	40	-1
-67	40	-1
-126	41	-1
-125	41	-1
-124	41	0.028108630239345234
-123	41	0.06643924259609879
-122	41	0.07529745472789127
-121	41	0.06720138104331548
-120	41	0.07875842470000123
-119	41	0.3243810413513303
-118	41	0.17790052907756695
-117	41	0.10728751573544419
-116	41	0.03606634892893289
-115	41	0.10417484635406754
-114	41	0.45751530613628777
-113	41	0.6090901786977791
-112	41	0.04398108819172236
-111	41	0.03419622008886019
-110	41	0.0803714252283586
-109	41	0.07365381339996242
-108	41	0.05794028355085713
-107	41	0.01628234505375094
-106	41	0.04602781036038762
-105	41	0.32546577803359583
-104	41	0.5705855619542283
-103	41	0.5050856151266782
-102	41	0.41157243888137884
-101	41	0.4373634620811219
-100	41	0.4880817484560581
-99	41	0.49314150222412356
-98	41	0.5097343930909674
-97	41	0.5437353921905431
-96	41	0.6330462145751998
-95	41	0.6300443328223104
-94	41	0.6514400474315087
-93	41	0.6678952604687761
-92	41	0.7240106674129204
-91	41	0.7236298086343641
-90	41	0.7325566071468823
-89	41	0.6934057837969843
-88	41	0.664499799703076
-87	41	0.6609501060970422
-86	41	0.5707838479587812
-85	41	0.6196155178253038
-84	41	0.6710217256924507
-83	41	0.6467676060902611
-82	41	0.5379908969888306
-81	41	0.33355983144567236
-80	41	0.19557835304205806
-79	41	0.11351742817066103
-78	41	0.13327376647165112
-77	41	0.217216154285966
-76	41	0.18382186359475503
-75	41	0.3298439610734643
-74	41	0.4894985580772692
-73	41	0.507194648672274
-72	41	0.49031255953841263
-71	41	0.4497816843030532
-70	41	-1
-69	41	-1
-68	41	-1
-67	41	-1
-126	42	-1
-125	42	-1
-124	42	0.08828819037551534
-123	42	0.04694699880570095
-122	42	0.03999972034190867
-121	42	0.05031826306697755
-120	42	0.08939789987061839
-119	42	0.12416670540414476
-118	42	0.1940795446754736
-117	42	0.12800661676655947
-116	42	0.34192027088112964
-115	42	0.3444343877690458
-114	42	0.27589627846164105
-113	42	0.14488991245205243
-112	42	0.0412778204851329
-111	42	-1
-110	42	0.011377033635760021
-109	42	0.06718331082818359
-108	42	0.12487931911579032
-107	42	0.1463783856283052
-106	42	0.12920921203105942
-105	42	0.4011786045285717
-104	42	0.48670403484895236
-103	42	0.43892262608862054
-102	42	0.4770829547270962
-101	42	0.39853447936408554
-100	42	0.45468720523078476
-99	42	0.45343594571714857
-98	42	0.4897597905351543
-97	42	0.5666056251307682
-96	42	0.5444315444225654
-95	42	0.5740560346895753
-94	42	0.5470685612208507
-93	42	0.5436632796860571
-92	42	0.5572251070861338
-91	42	0.5439311528544719
-90	42	0.5750064980755502
-89	42	0.583463115576329
-88	42	0.43002977937782527
-87	42	0.5128660025270242
-86	42	0.5213052232368376
-85	42	0.42500856043705976
-84	42	0.5243326389893699
-83	42	0.4730275382783181
-82	42	0.2606749655594981
-81	42	0.24400537916259143
-80	42	0.25898905751201384
-79	42	0.1454167359186773
-78	42	0.1758324902281009
-77	42	0.21209952423517953
-76	42	0.1180267979793908
-75	42	0.10205094135813006
-74	42	0.21350139693425518
-73	42	0.1850053317423064
-72	42	0.4023662628709363
-71	42	0.5335660325598713
-70	42	-1
-69	42	-1
-68	42	-1
-67	42	-1
-126	43	-1
-125	43	-1
-124	43	0.06189879239146671
-123	43	0.025131697916509807
-122	43	0.01813505933194265
-121	43	0.05227123056200895
-120	43	0.07096738410346713
-119	43	0.12528567448153588
-118	43	0.3045458843635304
-117	43	0.5670404513737712
-116	43	0.09140649968428566
-115	43	0.024332990666434583
-114	43	0.060491008524708165
-113	43	0.2103539620302878
-112	43	0.042776657846368936
-111	43	-1
-110	43	-1
-109	43	0.18187250640150465
-108	43	0.15990046229633711
-107	43	0.28753625617504236
-106	43	0.32220000753860945
-105	43	0.4911032717471345
-104	43	0.4385454150242989
-103	43	0.42704379791775376
-102	43	0.33857150085763377
-101	43	0.3670860384485916
-100	43	0.4149628489658309
-99	43	0.40936192405515076
-98	43	0.468213584330991
-97	43	0.5017662887042356
-96	43	0.4552077995238704
-95	43	0.5073753508235931
-94	43	0.47194341890153857
-93	43	0.4312383886942558
-92	43	0.5072699412353237
-91	43	0.38707420301886697
-90	43	0.38168839971689994
-89	43	0.3637987932051876
-88	43	0.3093518975175621
-87	43	0.23698538117725207
-86	43	0.23590491886782058
-85	43	0.3467922141316752
-84	43	0.3325235719502747
-83	43	0.2892062452234819
-82	43	0.1767369737084917
-81	43	0.12850614784821804
-80	43	0.23392803546176835
-79	43	0.33497274081858636
-78	43	0.38507123377947994
-77	43	0.35040476065990706
-76	43	0.11623665883592833
-75	43	0.04519681055091054
-74	43	0.14575691800696003
-73	43	0.06542266205134167
-72	43	0.13014361612128816
-71	43	0.20776774199099912
-70	43	0.23061505045022615
-69	43	-1
-68	43	-1
-67	43	-1
-126	44	-1
-125	44	0.014643615232742407
-124	44	0.06135905227520563
-123	44	0.03918553555974221
-122	44	0.033642353030086065
-121	44	0.045278646552110356
-120	44	0.04619685104989165
-119	44	0.019279364122972115
-118	44	0.20205761948111356
-117	44	0.1299892055717993
-116	44	-1
-115	44	-1
-114	44	-1
-113	44	0.02030362076791493
-112	44	0.003951001377058889
-111	44	-1
-110	44	-1
-109	44	0.2324425272224704
-108	44	0.029249173208156252
-107	44	0.2870480049481711
-106	44	0.3365147325098416
-105	44	0.2517067140482922
-104	44	0.3575798145595614
-103	44	0.42416911850740774
-102	44	0.31391672193577275
-101	44	0.33439667320979305
-100	44	0.46078665108687383
-99	44	0.39761731306189413
-98	44	0.46663169225787615
-97	44	0.40430478915884366
-96	44	0.44681740206612147
-95	44	0.4773863697265159
-94	44	0.4684696725764937
-93	44	0.4229577967880847
-92	44	0.3527872792419713
-91	44	0.18791611417046256
-90	44	0.20408438304104695
-89	44	0.23686684917085116
-88	44	0.19966786158926045
-87	44	0.24308849345380268
-86	44	0.13801905921334517
-85	44	0.11860629818081007
-84	44	0.13066120806496523
-83	44	-1
-82	44	0.09234273698474517
-81	44	0.07299246410298452
-80	44	0.12332343805110296
-79	44	0.09590281254667787
-78	44	0.13004288308972994
-77	44	0.18791369171408615
-76	44	0.18131209590458028
-75	44	0.06839256550944024
-74	44	0.1269033983321715
-73	44	0.05489614443152572
-72	44	0.033788053025044736
-71	44	0.06634672159812534
-70	44	0.1438985385479684
-69	44	0.11293648758977468
-68	44	0.0718103147444257
-67	44	-1
-126	45	-1
-125	45	0.014696722023691997
-124	45	0.025232874285644268
-123	45	0.08834885466917243
-122	45	0.056134543414206275
-121	45	0.2934077947163701
-120	45	0.2790858865540296
-119	45	0.09688443115346243
-118	45	0.022136336218987064
-117	45	0.051718199671574774
-116	45	-1
-115	45	-1
-114	45	-1
-113	45	0.023295641533323228
-112	45	0.029042259891782603
-111	45	0.013586487818925968
-110	45	0.048504713080619065
-109	45	0.24954493829610777
-108	45	0.2927087991378674
-107	45	0.31946857106032595
-106	45	0.3658569458137662
-105	45	0.3380071152875049
-104	45	0.34833454253501356
-103	45	0.4371004525316867
-102	45	0.385950519972311
-101	45	0.3955986305919576
-100	45	0.3323467981065931
-99	45	0.40274281921731836
-98	45	0.34996628670266927
-97	45	0.43686391229323657
-96	45	0.3641154896256669
-95	45	0.38566244407890393
-94	45	0.3050320685523354
-93	45	0.25805278279910066
-92	45	0.14725410828492239
-91	45	0.0937563478411658
-90	45	0.08619293396599038
-89	45	0.09176198346612728
-88	45	0.11655861170615099
-87	45	0.07538800221893262
-86	45	0.12154814229864173
-85	45	0.10602391011209052
-84	45	0.09451254706135932
-83	45	0.06050976151711989
-82	45	0.05440249645820977
-81	45	0.07019983955669236
-80	45	0.050862137259371276
-79	45	0.035247647528294804
-78	45	0.051554922370561564
-77	45	0.10814344720405977
-76	45	0.113755913856703
-75	45	0.12288955647255558
-74	45	0.1901195580429433
-73	45	0.11882341200268211
-72	45	0.03917585041079341
-71	45	0.02080983464911374
-70	45	0.042833044025946655
-69	45	0.08181884758980087
-68	45	0.07532160446674767
-67	45	-1
-126	46	-1
-125	46	0.0043392750233430324
-124	46	0.023291106208624745
-123	46	0.04001215811213766
-122	46	-1
-121	46	0.16615584325940289
-120	46	0.517301623036419
-119	46	0.6057849754766043
-118	46	0.19701892892447517
-117	46	0.11329041875478821
-116	46	0.023993630716821673
-115	46	0.013786702435466557
-114	46	0.003920585426334083
-113	46	0.017182412929295045
-112	46	0.03563227374093765
-111	46	0.014661254082283266
-110	46	0.07498917610949203
-109	46	0.29287490107913416
-108	46	0.43893141801523755
-107	46	0.4593021249244853
-106	46	0.46667808370045083
-105	46	0.35227332565941555
-104	46	0.2776589475109822
-103	46	0.27928712814242396
-102	46	0.32887380003062205
-101	46	0.38427444204703365
-100	46	0.29387515108785595
-99	46	0.235627440051921
-98	46	0.2957464939620509
-97	46	0.32764113450646937
-96	46	0.15939868646745717
-95	46	0.16768524565999168
-94	46	0.14498708194739676
-93	46	0.09730453559593877
-92	46	0.09405675113806346
-91	46	0.07986514119880912
-90	46	0.0646633856568322
-89	46	0.04554718379157821
-88	46	0.05234833762906244
-87	46	0.056194880348893576
-86	46	0.04768590411917662
-85	46	0.036900587721588114
-84	46	0.035229623143418674
-83	46	0.03649048643391693
-82	46	0.04764200060477231
-81	46	0.05844351846543094
-80	46	0.04775487491286406
-79	46	0.03782637478842088
-78	46	0.03807787159054463
-77	46	0.03298135260423881
-76	46	0.029346480194267905
-75	46	0.025017143789247416
-74	46	0.027219122028854913
-73	46	0.06777543773272299
-72	46	0.048342010060769984
-71	46	0.0334702576137383
-70	46	0.03190725415317987
-69	46	0.03775245245648768
-68	46	0.037617742369800214
-67	46	-1
-126	47	-1
-125	47	0.004554029148229732
-124	47	-1
-123	47	0.07985206554624474
-122	47	0.004160019143952553
-121	47	0.05457434121111782
-120	47	0.5077740740487859
-119	47	0.2979122447874397
-118	47	0.21759999670770405
-117	47	0.053361607171668074
-116	47	0.017634290833378304
-115	47	0.046834967213128555
-114	47	-1
-113	47	0.02212273211551432
-112	47	0.11632580335995633
-111	47	0.11755941354856467
-110	47	0.17107848038469728
-109	47	0.29583269225535086
-108	47	0.3507533511971564
-107	47	0.3923778859849862
-106	47	0.3091744876621678
-105	47	0.33277348714091876
-104	47	0.28752588357225706
-103	47	0.2679546059734407
-102	47	0.21785647778397055
-101	47	0.2687006477124576
-100	47	0.24280025855746742
-99	47	0.16496445302478283
-98	47	0.20099444172528652
-97	47	0.2328725833776281
-96	47	0.13905901318854463
-95	47	0.11475151536805389
-94	47	0.10668203258493772
-93	47	0.05375459693833314
-92	47	0.043875703856859204
-91	47	0.016142871426397497
-90	47	0.023138416632005585
-89	47	0.05941572784011264
-88	47	0.04002836518707583
-87	47	-1
-86	47	-1
-85	47	-1
-84	47	0.015786400891089823
-83	47	0.02486335335117845
-82	47	0.024271913900475575
-81	47	0.024972765136681254
-80	47	0.03266969470596009
-79	47	0.025212117856337486
-78	47	0.023782664696402146
-77	47	0.022217679311109524
-76	47	0.021101570415802944
-75	47	0.015200002768521573
-74	47	0.02191342346679322
-73	47	0.017780098389141335
-72	47	-1
-71	47	-1
-70	47	0.019887711196808492
-69	47	0.029140562984473737
-68	47	0.02329191618824712
-67	47	-1
-126	48	-1
-125	48	-1
-124	48	0.019546690134251782
-123	48	0.03318407572579926
-122	48	-1
-121	48	-1
-120	48	0.08499488431461366
-119	48	0.04996725007335179
-118	48	0.045853320547003744
-117	48	0.020997704091248227
-116	48	0.015801056284511235
-115	48	0.004077813227116883
-114	48	-1
-113	48	0.038688515789037536
-112	48	0.11284993387816467
-111	48	0.17838934149124358
-110	48	0.14285753702406565
-109	48	0.19804123357464679
-108	48	0.22492272691518325
-107	48	0.18893590283312353
-106	48	0.23339354244213717
-105	48	0.22603620571499547
-104	48	0.19129305577158648
-103	48	0.12779675160758974
-102	48	0.16791910155488962
-101	48	0.17107602986898066
-100	48	0.14031119866040967
-99	48	0.114771184965581
-98	48	0.1627569499010768
-97	48	0.16453449975387283
-96	48	0.09875740146939281
-95	48	0.0835242381725438
-94	48	0.07229368364609053
-93	48	0.05789458423867574
-92	48	0.03917645929847721
-91	48	0.017753760021744117
-90	48	0.017221004810586825
-89	48	0.018586804421815314
-88	48	-1
-87	48	-1
-86	48	-1
-85	48	-1
-84	48	0.01584884508223117
-83	48	0.02147047685071692
-82	48	0.021474770865089098
-81	48	0.020390516803476214
-80	48	0.022373547075669586
-79	48	0.020701999798533936
-78	48	0.021441330678670326
-77	48	0.015129451298665768
-76	48	0.01594841832772505
-75	48	0.0113636493304527
-74	48	-1
-73	48	0.01662365980406911
-72	48	0.022423865890570254
-71	48	0.004028683473525591
-70	48	0.012905068611166476
-69	48	0.02132146678891809
-68	48	0.01687978733264825
-67	48	-1
-126	49	-1
-125	49	0.017433351350547487
-124	49	-1
-123	49	-1
-122	49	-1
-121	49	-1
-120	49	0.018865621668245628
-119	49	-1
-118	49	-1
-117	49	-1
-116	49	0.004026784791500863
-115	49	-1
-114	49	0.033288597703604886
-113	49	0.05981303874517882
-112	49	0.11220968520506747
-111	49	0.07386894436178891
-110	49	0.05592081541939314
-109	49	0.0641381335132623
-108	49	0.08485390483599924
-107	49	0.08524634276897239
-106	49	0.10149029703337013
-105	49	0.10016051813255364
-104	49	0.09802651177412007
-103	49	0.06424599361724834
-102	49	0.07344194667472032
-101	49	0.07954614391242792
-100	49	0.08239859097216916
-99	49	0.08458731304412322
-98	49	0.12072672381855445
-97	49	0.06843848929634376
-96	49	0.059155224925074544
-95	49	0.07215091772281244
-94	49	0.05829981723081061
-93	49	0.0486895493080707
-92	49	0.03732080253080284
-91	49	0.025810465516614076
-90	49	0.016337262794521357
-89	49	0.017963778571773968
-88	49	-1
-87	49	0.015809254288425886
-86	49	0.017909990687104964
-85	49	0.015910152870091707
-84	49	0.021666833307970805
-83	49	0.020016624223796808
-82	49	0.024462913829672507
-81	49	0.01777890960842536
-80	49	0.015798828372894043
-79	49	0.01716456718888528
-78	49	0.020862830325075875
-77	49	0.020789744161482625
-76	49	0.016960850766679383
-75	49	0.011744870074498483
-74	49	0.01147758334629519
-73	49	0.01289037019342332
-72	49	0.011714764273014763
-71	49	-1
-70	49	0.010341303526582064
-69	49	-1
-68	49	-1
-67	49	-1
-126	50	-1
-125	50	-1
-124	50	-1
-123	50	-1
-122	50	0.013404203120815944
-121	50	0.01839177984791276
-120	50	0.019374174763111356
-119	50	-1
-118	50	-1
-117	50	-1
-116	50	-1
-115	50	-1
-114	50	0.030436722119093755
-113	50	0.06268577270793303
-112	50	0.09228783420895621
-111	50	0.08477701289055443
-110	50	0.0984077914427804
-109	50	0.09362194360128726
-108	50	0.07183151825255407
-107	50	0.08302573593336168
-106	50	0.08025582074645889
-105	50	0.07212150218109929
-104	50	0.05477800525588855
-103	50	0.04776321695472541
-102	50	0.045454890074260915
-101	50	0.036454286143727234
-100	50	0.05618277742012511
-99	50	0.06859188970958302
-98	50	0.05951802284161241
-97	50	0.06801677611835878
-96	50	0.06187658810020214
-95	50	0.05928340934452726
-94	50	0.04853616760105828
-93	50	0.043018788440711594
-92	50	0.03955229919637114
-91	50	0.02644708892294877
-90	50	0.015507625733669907
-89	50	0.015158363642876803
-88	50	0.016763003423145982
-87	50	0.022942235077972696
-86	50	0.024763907308027112
-85	50	0.026938708205963415
-84	50	0.02444530939958904
-83	50	0.02266775487023631
-82	50	0.021977280913372678
-81	50	0.013638339609116553
-80	50	0.014307732583637644
-79	50	0.0167730411844708
-78	50	0.01714958069524872
-77	50	0.01821432135632865
-76	50	0.015818632655254433
-75	50	0.011236382357895576
-74	50	0.003931172028354525
-73	50	-1
-72	50	-1
-71	50	-1
-70	50	-1
-69	50	-1
-68	50	-1
-67	50	-1
-126	51	-1
-125	51	-1
-124	51	-1
-123	51	-1
-122	51	-1
-121	51	-1
-120	51	-1
-119	51	-1
-118	51	-1
-117	51	-1
-116	51	-1
-115	51	-1
-114	51	0.025711491805690562
-113	51	0.035944150502070456
-112	51	0.036257906303689795
-111	51	0.04518683264951162
-110	51	0.05516283910764938
-109	51	0.0564074298514155
-108	51	0.06665229716674553
-107	51	0.06471514578651126
-106	51	0.053916340328745094
-105	51	0.045238700339995025
-104	51	0.029468824529699737
-103	51	0.03771482020463303
-102	51	0.025624296470499765
-101	51	0.031193054153497872
-100	51	0.051600069849051036
-99	51	0.055967496808483876
-98	51	0.04851628288192246
-97	51	0.050725469566044526
-96	51	0.0449400629109115
-95	51	0.04015506526742843
-94	51	0.0376226499484129
-93	51	0.03229652418663689
-92	51	0.025951552556032865
-91	51	0.026065676440077828
-90	51	0.024676004877461587
-89	51	0.022365723196291827
-88	51	0.023326208443298666
-87	51	0.02931788585591323
-86	51	0.029800151090194224
-85	51	0.025754854710139063
-84	51	0.01735622277133312
-83	51	0.01667595960839262
-82	51	0.014748254872714884
-81	51	0.013473077577435126
-80	51	0.012355197202446364
-79	51	0.011137927931829272
-78	51	-1
-77	51	0.003993058025686829
-76	51	0.012218327481869691
-75	51	0.011471698554392142
-74	51	0.0039766320878945735
-73	51	-1
-72	51	-1
-71	51	-1
-70	51	-1
-69	51	-1
-68	51	-1
-67	51	-1
-126	52	-1
-125	52	-1
-124	52	-1
-123	52	-1
-122	52	-1
-121	52	-1
-120	52	-1
-119	52	-1
-118	52	-1
-117	52	-1
-116	52	-1
-115	52	-1
-114	52	0.01303190618228638
-113	52	0.03061897875786351
-112	52	0.03250927010454068
-111	52	0.03082822941728139
-110	52	0.03157719306893141
-109	52	0.03659881512888544
-108	52	0.04557014755565266
-107	52	0.05661846414956302
-106	52	0.038688041586187015
-105	52	0.02719852086123094
-104	52	0.018205464893229065
-103	52	0.015710489151931694
-102	52	0.020517632162064765
-101	52	0.04343248225924829
-100	52	0.048098591542709075
-99	52	0.048897094894911695
-98	52	0.03525071909074269
-97	52	0.031911526655391174
-96	52	0.030834118137492077
-95	52	0.03457553186245648
-94	52	0.036025394451190636
-93	52	0.03334881304781769
-92	52	0.027417073191947305
-91	52	0.027002911717739497
-90	52	0.02564956016516476
-89	52	0.02773564397635645
-88	52	0.027903566033495183
-87	52	0.030023327600186573
-86	52	0.026161297995150785
-85	52	0.020796770220285463
-84	52	0.018069186289420683
-83	52	0.016917811479955296
-82	52	0.01683107538263353
-81	52	0.0158871900413286
-80	52	0.011932919938190885
-79	52	-1
-78	52	-1
-77	52	-1
-76	52	-1
-75	52	-1
-74	52	-1
-73	52	-1
-72	52	-1
-71	52	-1
-70	52	-1
-69	52	-1
-68	52	-1
-67	52	-1
-126	53	-1
-125	53	-1
-124	53	-1
-123	53	-1
-122	53	-1
-121	53	-1
-120	53	-1
-119	53	-1
-118	53	-1
-117	53	-1
-116	53	-1
-115	53	-1
-114	53	-1
-113	53	-1
-112	53	-1
-111	53	-1
-110	53	-1
-109	53	-1
-108	53	-1
-107	53	-1
-106	53	-1
-105	53	-1
-104	53	-1
-103	53	-1
-102	53	-1
-101	53	-1
-100	53	-1
-99	53	-1
-98	53	-1
-97	53	-1
-96	53	-1
-95	53	-1
-94	53	-1
-93	53	-1
-92	53	-1
-91	53	-1
-90	53	-1
-89	53	-1
-88	53	-1
-87	53	-1
-86	53	-1
-85	53	-1
-84	53	-1
-83	53	-1
-82	53	-1
-81	53	-1
-80	53	-1
-79	53	-1
-78	53	-1
-77	53	-1
-76	53	-1
-75	53	-1
-74	53	-1
-73	53	-1
-72	53	-1
-71	53	-1
-70	53	-1
-69	53	-1
-68	53	-1
-67	53	-1
