# Supplementary material for: The impacts of climate change on the abundance and distribution of the Spotted Wing Drosophila (Drosophila suzukii) in the United States and Canada
Source: PeerJ. 2017 Apr 6;5:e3192. doi: 10.7717/peerj.3192 (PMC5385127; doi:10.7717/peerj.3192)
Supplement: Supplemental Information 2 — Raw data used to create consensus maps (shown in Figs. 3 and 4A) coefficient of variance maps (shown in Fig. 4B) and in scatter plots shown in Fig. 5. [file peerj-05-3192-s002.zip › model_ispl-cm5a-lr_rcp60_year60_norm__mean.txt]

-126	24	-1
-125	24	-1
-124	24	-1
-123	24	-1
-122	24	-1
-121	24	-1
-120	24	-1
-119	24	-1
-118	24	-1
-117	24	-1
-116	24	-1
-115	24	-1
-114	24	-1
-113	24	-1
-112	24	-1
-111	24	-1
-110	24	-1
-109	24	-1
-108	24	-1
-107	24	-1
-106	24	-1
-105	24	-1
-104	24	-1
-103	24	-1
-102	24	-1
-101	24	-1
-100	24	-1
-99	24	-1
-98	24	-1
-97	24	-1
-96	24	-1
-95	24	-1
-94	24	-1
-93	24	-1
-92	24	-1
-91	24	-1
-90	24	-1
-89	24	-1
-88	24	-1
-87	24	-1
-86	24	-1
-85	24	-1
-84	24	-1
-83	24	-1
-82	24	-1
-81	24	-1
-80	24	-1
-79	24	-1
-78	24	-1
-77	24	-1
-76	24	-1
-75	24	-1
-74	24	-1
-73	24	-1
-72	24	-1
-71	24	-1
-70	24	-1
-69	24	-1
-68	24	-1
-67	24	-1
-126	25	-1
-125	25	-1
-124	25	-1
-123	25	-1
-122	25	-1
-121	25	-1
-120	25	-1
-119	25	-1
-118	25	-1
-117	25	-1
-116	25	-1
-115	25	-1
-114	25	-1
-113	25	0.012038555030024897
-112	25	0.009774791993772323
-111	25	0.01111445245891949
-110	25	0.00958656339208242
-109	25	0.009471449948637377
-108	25	0.01140539788752451
-107	25	0.14927275334240522
-106	25	0.2867964249033379
-105	25	0.1746948710425457
-104	25	0.08300984499365717
-103	25	0.08897564421205491
-102	25	0.22584090335362428
-101	25	0.31878079921793007
-100	25	0.018385651687998467
-99	25	0.006709882415463988
-98	25	0.00802031253054376
-97	25	-1
-96	25	-1
-95	25	-1
-94	25	-1
-93	25	-1
-92	25	-1
-91	25	-1
-90	25	-1
-89	25	-1
-88	25	-1
-87	25	-1
-86	25	-1
-85	25	-1
-84	25	-1
-83	25	-1
-82	25	0.014306785113247964
-81	25	0.014405809330983956
-80	25	-1
-79	25	-1
-78	25	-1
-77	25	-1
-76	25	-1
-75	25	-1
-74	25	-1
-73	25	-1
-72	25	-1
-71	25	-1
-70	25	-1
-69	25	-1
-68	25	-1
-67	25	-1
-126	26	-1
-125	26	-1
-124	26	-1
-123	26	-1
-122	26	-1
-121	26	-1
-120	26	-1
-119	26	-1
-118	26	-1
-117	26	-1
-116	26	-1
-115	26	-1
-114	26	0.011901361691723813
-113	26	0.05132069328643807
-112	26	0.011008406858937371
-111	26	-1
-110	26	0.009810891270337059
-109	26	0.010479208636814582
-108	26	0.20990541476989422
-107	26	0.19892140831325297
-106	26	0.35718270006987707
-105	26	0.13352011812608128
-104	26	0.07203187129517331
-103	26	0.1366782716980306
-102	26	0.12140729376361521
-101	26	0.07168524491174262
-100	26	0.017836705302195822
-99	26	0.02199868551343963
-98	26	0.00970541901620773
-97	26	-1
-96	26	-1
-95	26	-1
-94	26	-1
-93	26	-1
-92	26	-1
-91	26	-1
-90	26	-1
-89	26	-1
-88	26	-1
-87	26	-1
-86	26	-1
-85	26	-1
-84	26	-1
-83	26	0.011725022767816349
-82	26	0.01323275400460566
-81	26	0.014220970297598298
-80	26	-1
-79	26	-1
-78	26	-1
-77	26	-1
-76	26	-1
-75	26	-1
-74	26	-1
-73	26	-1
-72	26	-1
-71	26	-1
-70	26	-1
-69	26	-1
-68	26	-1
-67	26	-1
-126	27	-1
-125	27	-1
-124	27	-1
-123	27	-1
-122	27	-1
-121	27	-1
-120	27	-1
-119	27	-1
-118	27	-1
-117	27	-1
-116	27	-1
-115	27	0.008921495297207805
-114	27	0.011486943942208235
-113	27	0.06057589738212902
-112	27	0.013274132178385946
-111	27	0.01078371233863658
-110	27	0.010966970695853869
-109	27	0.12279364964752323
-108	27	0.24916147935202004
-107	27	0.3392172491614232
-106	27	0.18294271769862527
-105	27	0.18915660825054972
-104	27	0.1431090515971049
-103	27	0.26676589072925944
-102	27	0.07349295855532557
-101	27	0.021641000944009735
-100	27	0.05181752038300626
-99	27	0.07103889800869409
-98	27	0.03652501532273806
-97	27	0.08659288244904166
-96	27	-1
-95	27	-1
-94	27	-1
-93	27	-1
-92	27	-1
-91	27	-1
-90	27	-1
-89	27	-1
-88	27	-1
-87	27	-1
-86	27	-1
-85	27	-1
-84	27	-1
-83	27	0.010608105763510081
-82	27	0.01123010651232034
-81	27	0.012661878309073072
-80	27	-1
-79	27	-1
-78	27	-1
-77	27	-1
-76	27	-1
-75	27	-1
-74	27	-1
-73	27	-1
-72	27	-1
-71	27	-1
-70	27	-1
-69	27	-1
-68	27	-1
-67	27	-1
-126	28	-1
-125	28	-1
-124	28	-1
-123	28	-1
-122	28	-1
-121	28	-1
-120	28	-1
-119	28	-1
-118	28	-1
-117	28	-1
-116	28	0.04718229414475458
-115	28	0.023470505471243994
-114	28	0.0258967068342358
-113	28	0.011448397891172222
-112	28	0.01216804607942271
-111	28	0.016487615963407625
-110	28	0.11165611183405481
-109	28	0.2990947963298757
-108	28	0.3743225423034305
-107	28	0.3898369630740017
-106	28	0.14711787083481306
-105	28	0.15234627994410954
-104	28	0.11904971993504825
-103	28	0.4203986914246073
-102	28	0.1375735423617004
-101	28	0.060307360142661165
-100	28	0.06449333670170124
-99	28	0.0709108912983964
-98	28	0.08155852238391781
-97	28	0.08548334130998023
-96	28	0.08444356504393577
-95	28	-1
-94	28	-1
-93	28	-1
-92	28	-1
-91	28	-1
-90	28	-1
-89	28	-1
-88	28	-1
-87	28	-1
-86	28	-1
-85	28	-1
-84	28	-1
-83	28	0.00860799015902818
-82	28	0.009202995016567636
-81	28	0.010345446020516803
-80	28	-1
-79	28	-1
-78	28	-1
-77	28	-1
-76	28	-1
-75	28	-1
-74	28	-1
-73	28	-1
-72	28	-1
-71	28	-1
-70	28	-1
-69	28	-1
-68	28	-1
-67	28	-1
-126	29	-1
-125	29	-1
-124	29	-1
-123	29	-1
-122	29	-1
-121	29	-1
-120	29	-1
-119	29	-1
-118	29	-1
-117	29	-1
-116	29	0.05791013659567435
-115	29	0.04334094707942954
-114	29	0.04128057217110174
-113	29	0.015472776033058392
-112	29	0.0769929590697468
-111	29	0.11695196624423952
-110	29	0.11385750737469609
-109	29	0.37745444168600345
-108	29	0.4915519405980025
-107	29	0.400884290108512
-106	29	0.12329229218340669
-105	29	0.09809507944861899
-104	29	0.11941153577467675
-103	29	0.130099693900657
-102	29	0.11481189906830831
-101	29	0.12857180670444263
-100	29	0.13724045928650522
-99	29	0.12923706560283107
-98	29	0.07487142041150519
-97	29	0.08229461241025336
-96	29	0.08777342307209182
-95	29	0.14684897817703516
-94	29	0.15867099553697486
-93	29	0.17251556755580794
-92	29	0.17510101128668257
-91	29	0.10416719550728808
-90	29	0.09799876108659608
-89	29	-1
-88	29	-1
-87	29	-1
-86	29	0.17748341763138575
-85	29	0.17654993949938583
-84	29	0.1430230123067331
-83	29	0.12716862456948788
-82	29	0.13208852123254955
-81	29	0.008119607988568998
-80	29	-1
-79	29	-1
-78	29	-1
-77	29	-1
-76	29	-1
-75	29	-1
-74	29	-1
-73	29	-1
-72	29	-1
-71	29	-1
-70	29	-1
-69	29	-1
-68	29	-1
-67	29	-1
-126	30	-1
-125	30	-1
-124	30	-1
-123	30	-1
-122	30	-1
-121	30	-1
-120	30	-1
-119	30	-1
-118	30	-1
-117	30	0.038016067152361374
-116	30	0.03369838098541971
-115	30	0.06202199160146533
-114	30	0.017707293754262096
-113	30	0.07351512543413645
-112	30	0.1130581715953989
-111	30	0.15074481180460186
-110	30	0.16900370729356717
-109	30	0.32945270163278234
-108	30	0.2389929895608966
-107	30	0.17066480153114208
-106	30	0.14525276648727084
-105	30	0.21445940828276183
-104	30	0.24868945577693646
-103	30	0.1493156841330136
-102	30	0.10072853271069034
-101	30	0.12337708750969333
-100	30	0.18418259447322657
-99	30	0.12388088361107247
-98	30	0.12597991867842004
-97	30	0.12944373199701037
-96	30	0.13823690257806412
-95	30	0.15926236483932707
-94	30	0.16815004863151323
-93	30	0.16088882449789915
-92	30	0.172806589679943
-91	30	0.18612477782848202
-90	30	0.2023520087260807
-89	30	0.20176016241494393
-88	30	0.18453919127556542
-87	30	0.2078239635557806
-86	30	0.1980697605705848
-85	30	0.1893214755808447
-84	30	0.19760523819246592
-83	30	0.1457054197644568
-82	30	0.1185221201600093
-81	30	-1
-80	30	-1
-79	30	-1
-78	30	-1
-77	30	-1
-76	30	-1
-75	30	-1
-74	30	-1
-73	30	-1
-72	30	-1
-71	30	-1
-70	30	-1
-69	30	-1
-68	30	-1
-67	30	-1
-126	31	-1
-125	31	-1
-124	31	-1
-123	31	-1
-122	31	-1
-121	31	-1
-120	31	-1
-119	31	-1
-118	31	-1
-117	31	0.034156349636963575
-116	31	0.08940448446246768
-115	31	0.13335022817387848
-114	31	0.12350385960901927
-113	31	0.10335510208128286
-112	31	0.13207652118802873
-111	31	0.20029645628303344
-110	31	0.2305353712769815
-109	31	0.25688991020730517
-108	31	0.1292133461071921
-107	31	0.12565132509766755
-106	31	0.15737119336467686
-105	31	0.158711971526878
-104	31	0.10012722104877021
-103	31	0.10535891310087792
-102	31	0.11460769254295908
-101	31	0.1266662033757818
-100	31	0.1401961553653153
-99	31	0.15246883378928203
-98	31	0.11135039596873328
-97	31	0.12033331316178537
-96	31	0.13366346394239156
-95	31	0.1883467595717658
-94	31	0.23996535793850646
-93	31	0.18149703501627956
-92	31	0.18941979550914
-91	31	0.20360584034590803
-90	31	0.1984632928178284
-89	31	0.20580711429607487
-88	31	0.2038017413065383
-87	31	0.20787950234328229
-86	31	0.20401544124201115
-85	31	0.20656786848250505
-84	31	0.2089794004224053
-83	31	0.21748480376279494
-82	31	0.19646471954174982
-81	31	-1
-80	31	-1
-79	31	-1
-78	31	-1
-77	31	-1
-76	31	-1
-75	31	-1
-74	31	-1
-73	31	-1
-72	31	-1
-71	31	-1
-70	31	-1
-69	31	-1
-68	31	-1
-67	31	-1
-126	32	-1
-125	32	-1
-124	32	-1
-123	32	-1
-122	32	-1
-121	32	-1
-120	32	-1
-119	32	-1
-118	32	0.05536276564829656
-117	32	0.05906564080471569
-116	32	0.13085706226002833
-115	32	0.1347816473582552
-114	32	0.12974406982211406
-113	32	0.11236155170770548
-112	32	0.09991311892942019
-111	32	0.16932279811108264
-110	32	0.2017154358265585
-109	32	0.35062406311031985
-108	32	0.28051119815534153
-107	32	0.16460579853749108
-106	32	0.560062093449388
-105	32	0.15437555013844012
-104	32	0.11184395041091501
-103	32	0.10864725265855234
-102	32	0.10175017328980893
-101	32	0.12407030286410103
-100	32	0.14259112294134466
-99	32	0.14885674556360787
-98	32	0.1407544333523794
-97	32	0.13609302868497
-96	32	0.1777227825100894
-95	32	0.19304790561810656
-94	32	0.21281641231965912
-93	32	0.21353462854624464
-92	32	0.1929516994934447
-91	32	0.2316106706678039
-90	32	0.28408444290097284
-89	32	0.27817495877849086
-88	32	0.2655170162595459
-87	32	0.28912942810294445
-86	32	0.3130886253327019
-85	32	0.3125171968681661
-84	32	0.26828067421356916
-83	32	0.19376893713183221
-82	32	0.2150174243826501
-81	32	0.20717692452233882
-80	32	0.25999760373234115
-79	32	-1
-78	32	-1
-77	32	-1
-76	32	-1
-75	32	-1
-74	32	-1
-73	32	-1
-72	32	-1
-71	32	-1
-70	32	-1
-69	32	-1
-68	32	-1
-67	32	-1
-126	33	-1
-125	33	-1
-124	33	-1
-123	33	-1
-122	33	-1
-121	33	-1
-120	33	-1
-119	33	0.0539070115334177
-118	33	0.06575509882639938
-117	33	0.12516941528169662
-116	33	0.13187532636520147
-115	33	0.12752982310363054
-114	33	0.11012354808112927
-113	33	0.10917858432584676
-112	33	0.12337353332659286
-111	33	0.24042863635254016
-110	33	0.5639523339151281
-109	33	0.2649291169622734
-108	33	0.7257598866851602
-107	33	0.30699140551760734
-106	33	0.7643005129153869
-105	33	0.16698741922066676
-104	33	0.25961376131060315
-103	33	0.2093486239278643
-102	33	0.13531489641380118
-101	33	0.1265340345300112
-100	33	0.10573957546405238
-99	33	0.1292026087329833
-98	33	0.14486500511100883
-97	33	0.15865911708292854
-96	33	0.1705691191808319
-95	33	0.19933128044964532
-94	33	0.2271384888380412
-93	33	0.21642669539444276
-92	33	0.18425285506125494
-91	33	0.1900017368731625
-90	33	0.27155600359047316
-89	33	0.2543032318654588
-88	33	0.34931285013964664
-87	33	0.3969043345788251
-86	33	0.5031201518721146
-85	33	0.44951773944227574
-84	33	0.31347980994847646
-83	33	0.31270643841203966
-82	33	0.3130629884488114
-81	33	0.31093534220750496
-80	33	0.31296892418712324
-79	33	0.37089413987225706
-78	33	-1
-77	33	-1
-76	33	-1
-75	33	-1
-74	33	-1
-73	33	-1
-72	33	-1
-71	33	-1
-70	33	-1
-69	33	-1
-68	33	-1
-67	33	-1
-126	34	-1
-125	34	-1
-124	34	-1
-123	34	-1
-122	34	-1
-121	34	0.02135788987026951
-120	34	0.045345528795570585
-119	34	0.12291265866270867
-118	34	0.1982427557564438
-117	34	0.18631668500968093
-116	34	0.11308956999715758
-115	34	0.10760370708779869
-114	34	0.13500441046063427
-113	34	0.31253299427673636
-112	34	0.5343205482196488
-111	34	0.62828314156489
-110	34	0.6168636447941926
-109	34	0.31514201720654866
-108	34	0.6622522465476957
-107	34	0.5052110403776712
-106	34	0.6184468463031866
-105	34	0.2984265257289653
-104	34	0.28487447233241486
-103	34	0.2736573208174958
-102	34	0.19755605952209143
-101	34	0.1154053167025
-100	34	0.10795529997445664
-99	34	0.12567455823140855
-98	34	0.13340234372186757
-97	34	0.1519322550253577
-96	34	0.18175188865081057
-95	34	0.3129179310127448
-94	34	0.3483870322075396
-93	34	0.2105935420306002
-92	34	0.17055553846014268
-91	34	0.21147117272235552
-90	34	0.3377956413930265
-89	34	0.3296244622076696
-88	34	0.43284544999559
-87	34	0.5057465996522326
-86	34	0.5416732177431929
-85	34	0.6037595587650036
-84	34	0.6448799607393711
-83	34	0.4235249789391269
-82	34	0.4005995626297101
-81	34	0.4032172465425514
-80	34	0.3780108116379294
-79	34	0.4185793799203807
-78	34	0.41884963813271825
-77	34	0.36403769978133355
-76	34	-1
-75	34	-1
-74	34	-1
-73	34	-1
-72	34	-1
-71	34	-1
-70	34	-1
-69	34	-1
-68	34	-1
-67	34	-1
-126	35	-1
-125	35	-1
-124	35	-1
-123	35	-1
-122	35	0.034968883594611
-121	35	0.06731659269445145
-120	35	0.19821350857077225
-119	35	0.371574625639297
-118	35	0.13893864797191297
-117	35	0.12410917440348415
-116	35	0.12459436716226632
-115	35	0.12671989024682584
-114	35	0.37028789911956334
-113	35	0.696052621364363
-112	35	0.6408242636971903
-111	35	0.439786573175439
-110	35	0.5664214623274829
-109	35	0.46705566888930933
-108	35	0.5704111263889022
-107	35	0.6832719659973173
-106	35	0.40456639574126557
-105	35	0.452993356390005
-104	35	0.2452609785208556
-103	35	0.22120232963607878
-102	35	0.174941447171698
-101	35	0.14948467618632785
-100	35	0.11287629095178872
-99	35	0.10467920364225201
-98	35	0.12447145789878378
-97	35	0.1634171581182172
-96	35	0.1681316791167518
-95	35	0.25869000106344897
-94	35	0.3437428933875078
-93	35	0.35194045770582905
-92	35	0.25652589638602247
-91	35	0.2067193047419256
-90	35	0.27889445638161525
-89	35	0.370508548418309
-88	35	0.489448986576131
-87	35	0.5012186639133595
-86	35	0.7051663886141931
-85	35	0.664220983391957
-84	35	0.6060728643077429
-83	35	0.686136450514033
-82	35	0.5976840568792757
-81	35	0.46562903849900483
-80	35	0.4645161115328846
-79	35	0.442673785757771
-78	35	0.42972462469930905
-77	35	0.4254489611356625
-76	35	0.410981322113089
-75	35	-1
-74	35	-1
-73	35	-1
-72	35	-1
-71	35	-1
-70	35	-1
-69	35	-1
-68	35	-1
-67	35	-1
-126	36	-1
-125	36	-1
-124	36	-1
-123	36	0.03178177933068559
-122	36	0.03498053289737848
-121	36	0.15672161963749764
-120	36	0.1777652549981401
-119	36	0.08439164591132856
-118	36	0.2810404721376831
-117	36	0.1175033229273711
-116	36	0.23754641833277573
-115	36	0.11952122908889357
-114	36	0.27288842942238817
-113	36	0.6880858264135103
-112	36	0.2863226429429309
-111	36	0.4674651481949379
-110	36	0.4896242639216651
-109	36	0.4372214818193713
-108	36	0.48384338510873975
-107	36	0.09720800211230714
-106	36	0.050100241993103575
-105	36	0.4649818030501812
-104	36	0.5076142293403988
-103	36	0.24699424138159704
-102	36	0.1427529318035506
-101	36	0.11356224829018072
-100	36	0.1002695660819443
-99	36	0.09082564328142012
-98	36	0.10158088193686517
-97	36	0.14357729651436585
-96	36	0.16450663682898778
-95	36	0.2896055015761399
-94	36	0.4014208501662095
-93	36	0.32452969973606444
-92	36	0.32570074694899104
-91	36	0.2397191746401179
-90	36	0.2375487566111313
-89	36	0.33349945709853135
-88	36	0.39190055919459216
-87	36	0.41296196547073705
-86	36	0.6325283326850067
-85	36	0.7400010307130991
-84	36	0.7068551867737249
-83	36	0.7287138804973274
-82	36	0.4991837070260681
-81	36	0.7616984767613012
-80	36	0.5939762021252706
-79	36	0.5066664783573164
-78	36	0.5051933629933031
-77	36	0.47289360169411065
-76	36	0.44261682529702917
-75	36	-1
-74	36	-1
-73	36	-1
-72	36	-1
-71	36	-1
-70	36	-1
-69	36	-1
-68	36	-1
-67	36	-1
-126	37	-1
-125	37	-1
-124	37	-1
-123	37	0.029813071481075797
-122	37	0.17005989827366777
-121	37	0.15314367027581488
-120	37	0.16395757165864466
-119	37	0.05304762315408123
-118	37	0.6113602728565072
-117	37	0.5909119351058543
-116	37	0.5557665825790593
-115	37	0.5284446417743529
-114	37	0.5797793918549534
-113	37	0.1999364830067491
-112	37	0.570721275629986
-111	37	0.15885015442457917
-110	37	0.48881185248980347
-109	37	0.22505473675802568
-108	37	-1
-107	37	-1
-106	37	0.05489588254434989
-105	37	0.6435684671752953
-104	37	0.31080933706347963
-103	37	0.22066749055125098
-102	37	0.13534787549172825
-101	37	0.11405083622913519
-100	37	0.09239997803888968
-99	37	0.09284975055714158
-98	37	0.08813141348833063
-97	37	0.15265136915083177
-96	37	0.14866411819267544
-95	37	0.17746064280020243
-94	37	0.292704693121075
-93	37	0.3753962423118577
-92	37	0.4002694351383564
-91	37	0.4235321714833486
-90	37	0.32396688548899055
-89	37	0.30128514584356525
-88	37	0.3327185843651298
-87	37	0.4826795772056021
-86	37	0.5479497180363662
-85	37	0.6043910809832778
-84	37	0.6834628630422667
-83	37	0.6917027689050507
-82	37	0.5434323513156604
-81	37	0.5244576901158261
-80	37	0.7257627861503212
-79	37	0.6064270667130456
-78	37	0.4822663566546046
-77	37	0.4562225187990565
-76	37	0.4915695244512364
-75	37	-1
-74	37	-1
-73	37	-1
-72	37	-1
-71	37	-1
-70	37	-1
-69	37	-1
-68	37	-1
-67	37	-1
-126	38	-1
-125	38	-1
-124	38	0.044032070142364675
-123	38	0.15839119714894656
-122	38	0.1822885422396423
-121	38	0.37491444473324775
-120	38	0.03985290919707543
-119	38	0.4426949237941054
-118	38	0.5079700217749834
-117	38	0.3010492977355083
-116	38	0.5453022257510479
-115	38	0.3657125337425258
-114	38	0.49132512759751157
-113	38	0.24871675751501618
-112	38	0.16881701914965794
-111	38	0.31100834325776605
-110	38	0.40129542491521636
-109	38	0.34397496283774204
-108	38	0.03388663109927049
-107	38	-1
-106	38	0.04665187066477347
-105	38	0.6118066034290197
-104	38	0.31144899649043123
-103	38	0.22608574915679341
-102	38	0.16479113983306748
-101	38	0.130464643033282
-100	38	0.11345579115320802
-99	38	0.0991042336213188
-98	38	0.11167789523521536
-97	38	0.17058609508169337
-96	38	0.17808556172040044
-95	38	0.20697902199543622
-94	38	0.2334770283325447
-93	38	0.24873054400420067
-92	38	0.28647168480531543
-91	38	0.27343562397004684
-90	38	0.29050057582442784
-89	38	0.3307983340608497
-88	38	0.34575720795347614
-87	38	0.514979993222734
-86	38	0.5278841096869541
-85	38	0.5489490982055396
-84	38	0.5992123556124807
-83	38	0.6197900469217641
-82	38	0.5928525190787146
-81	38	0.5106757839569226
-80	38	0.3997169934940678
-79	38	0.6256036616316675
-78	38	0.5519764204269378
-77	38	0.5132619198181905
-76	38	0.4778707674706572
-75	38	-1
-74	38	-1
-73	38	-1
-72	38	-1
-71	38	-1
-70	38	-1
-69	38	-1
-68	38	-1
-67	38	-1
-126	39	-1
-125	39	0.011063920486563924
-124	39	0.06782713239060809
-123	39	0.4520051906038248
-122	39	0.28794768092826284
-121	39	0.08470451690841814
-120	39	0.42573763562832856
-119	39	0.5592584739441434
-118	39	0.33127586661973896
-117	39	0.21566530519629987
-116	39	0.2156443916346876
-115	39	0.23425264461620296
-114	39	0.42764885082504284
-113	39	0.4052652603761803
-112	39	0.1442419661666087
-111	39	0.4132045571735714
-110	39	0.47213581244463537
-109	39	0.3346207270418244
-108	39	0.027157763734181897
-107	39	-1
-106	39	0.018208447601099437
-105	39	0.4944040790050008
-104	39	0.49664396260737487
-103	39	0.3599786262652073
-102	39	0.2332507391064054
-101	39	0.16840402307338256
-100	39	0.14030517525536573
-99	39	0.13117892159911676
-98	39	0.12390898971690652
-97	39	0.16149951733258183
-96	39	0.19294832301949927
-95	39	0.2116809349970776
-94	39	0.22149061129798112
-93	39	0.25165215733769986
-92	39	0.2618001918697687
-91	39	0.32802803539629655
-90	39	0.36175132185213715
-89	39	0.37616983832301665
-88	39	0.436132031167941
-87	39	0.4780273385893466
-86	39	0.550766408143494
-85	39	0.561730875946196
-84	39	0.6074231732925213
-83	39	0.5974080465021834
-82	39	0.604413809048894
-81	39	0.47497532414851357
-80	39	0.3341928875745478
-79	39	0.5607297186854723
-78	39	0.5888444293838534
-77	39	0.5280848275009968
-76	39	0.4838345931821228
-75	39	0.47872741912900624
-74	39	-1
-73	39	-1
-72	39	-1
-71	39	-1
-70	39	-1
-69	39	-1
-68	39	-1
-67	39	-1
-126	40	-1
-125	40	-1
-124	40	0.09198609341683917
-123	40	0.42876552838964543
-122	40	0.14019555676605627
-121	40	0.12772493840273327
-120	40	0.4707064696514384
-119	40	0.4550145642005655
-118	40	0.42582658373697474
-117	40	0.32566455975316005
-116	40	0.15110644993507535
-115	40	0.34796425277462445
-114	40	0.2450145520415181
-113	40	0.3614782857651132
-112	40	0.16530412069182734
-111	40	0.026576661344433358
-110	40	0.25862638118595044
-109	40	0.21246220056124293
-108	40	0.04683327429959911
-107	40	-1
-106	40	0.0300111292696612
-105	40	0.5270472866290603
-104	40	0.4829195780960185
-103	40	0.3965993201970102
-102	40	0.3223936450457914
-101	40	0.3282725725467227
-100	40	0.2574565779371091
-99	40	0.22272708353929668
-98	40	0.21589980645602397
-97	40	0.20916479783666225
-96	40	0.2550197551785149
-95	40	0.2750540960697563
-94	40	0.27929396526833566
-93	40	0.2976737965138514
-92	40	0.2770592539376841
-91	40	0.3319402556785791
-90	40	0.4112521882777991
-89	40	0.462689448481508
-88	40	0.48224765042775997
-87	40	0.5003549038888094
-86	40	0.4729235316570621
-85	40	0.503677597432084
-84	40	0.4858960193803993
-83	40	0.39233018510653245
-82	40	0.43638241401425615
-81	40	0.4286003430534941
-80	40	0.6424873407948107
-79	40	0.3809600727747049
-78	40	0.6022967318257548
-77	40	0.647427561773339
-76	40	0.6768578814057018
-75	40	0.4449065609939441
-74	40	0.6133156347485748
-73	40	0.5891863792105729
-72	40	-1
-71	40	-1
-70	40	-1
-69	40	-1
-68	40	-1
-67	40	-1
-126	41	-1
-125	41	-1
-124	41	0.05524497814972408
-123	41	0.12482971020219841
-122	41	0.14512067246640759
-121	41	0.13369361838006505
-120	41	0.15581900677979132
-119	41	0.39118405458776295
-118	41	0.3120899934126022
-117	41	0.2065867991840718
-116	41	0.06970982059138427
-115	41	0.20170105073811498
-114	41	0.41890902104983646
-113	41	0.39042710711849565
-112	41	0.08883072707268969
-111	41	0.061764593920083447
-110	41	0.17257716716080723
-109	41	0.1473871563233547
-108	41	0.11248208528037876
-107	41	0.02716889393915444
-106	41	0.08290486564860522
-105	41	0.4046449618940129
-104	41	0.45106371555984887
-103	41	0.46420063101715014
-102	41	0.46373428478191386
-101	41	0.4114867643624305
-100	41	0.39111736688906185
-99	41	0.4104437051535748
-98	41	0.27664676292953355
-97	41	0.2613660951696126
-96	41	0.3141049439902832
-95	41	0.3165901316983841
-94	41	0.298179706418864
-93	41	0.31765788312667476
-92	41	0.3601571304348721
-91	41	0.38697889479309366
-90	41	0.4356381867792432
-89	41	0.42790596791302205
-88	41	0.40800890266747986
-87	41	0.42730587215584676
-86	41	0.4026288982958347
-85	41	0.3817799666973043
-84	41	0.42705642462087384
-83	41	0.39242212621147365
-82	41	0.6241420505971635
-81	41	0.4595946903123351
-80	41	0.2921318336301856
-79	41	0.1723165707146349
-78	41	0.19627780692311844
-77	41	0.296379344322431
-76	41	0.251556549812297
-75	41	0.46458943994211543
-74	41	0.51987896697107
-73	41	0.5435741445151425
-72	41	0.5136488581204712
-71	41	0.5363921693115556
-70	41	-1
-69	41	-1
-68	41	-1
-67	41	-1
-126	42	-1
-125	42	0.013164320640815472
-124	42	0.13596257145895568
-123	42	0.09241898356536382
-122	42	0.07912671289411799
-121	42	0.10216766821364046
-120	42	0.17552825215470014
-119	42	0.2459925509934082
-118	42	0.30803793473154273
-117	42	0.2038071567592098
-116	42	0.39210851631842375
-115	42	0.3849384195688832
-114	42	0.37715662920152376
-113	42	0.2534919708665482
-112	42	0.07315421684650988
-111	42	0.012649386290786237
-110	42	0.024665216996440295
-109	42	0.13185677914128505
-108	42	0.23494009845274252
-107	42	0.25022669608657316
-106	42	0.22168191052680755
-105	42	0.39030579723740827
-104	42	0.39359949612907374
-103	42	0.40972117714170164
-102	42	0.41705186684870316
-101	42	0.4441897383812585
-100	42	0.34432443256765316
-99	42	0.37567883728079926
-98	42	0.4044725840136398
-97	42	0.31534644820661994
-96	42	0.5052702455856344
-95	42	0.3440636116467587
-94	42	0.349727595248132
-93	42	0.35384025275105463
-92	42	0.3585764823258425
-91	42	0.3556982487323959
-90	42	0.33563956168691633
-89	42	0.31616092667654794
-88	42	0.5108737893680728
-87	42	0.5852691082470423
-86	42	0.5836714094122438
-85	42	0.5292014021813518
-84	42	0.5813159213279699
-83	42	0.5484335545937021
-82	42	0.36820719615452346
-81	42	0.3359338106351821
-80	42	0.30137627322763877
-79	42	0.20101302636165663
-78	42	0.20616129799515076
-77	42	0.2641349441015853
-76	42	0.17055921423371764
-75	42	0.16780307618288592
-74	42	0.28173578258949733
-73	42	0.28302210692535384
-72	42	0.464429501702594
-71	42	0.5367210247794839
-70	42	-1
-69	42	-1
-68	42	-1
-67	42	-1
-126	43	-1
-125	43	0.016339403160996916
-124	43	0.08146243784973044
-123	43	0.04642074587899484
-122	43	0.034437401342190484
-121	43	0.10539837388640662
-120	43	0.14184296739869431
-119	43	0.22273038518833477
-118	43	0.3587061164778756
-117	43	0.4523890517317897
-116	43	0.17696276721961962
-115	43	0.043378234201398906
-114	43	0.1179273556774848
-113	43	0.32714983416462246
-112	43	0.07818118795203012
-111	43	-1
-110	43	-1
-109	43	0.30321866821579163
-108	43	0.27651297599514085
-107	43	0.31738827027916333
-106	43	0.3319272174384684
-105	43	0.3934823016178922
-104	43	0.38762210840314576
-103	43	0.35614888173708265
-102	43	0.3557252792301864
-101	43	0.3430139584929403
-100	43	0.2945912815701483
-99	43	0.33361419174088286
-98	43	0.42174638153762756
-97	43	0.46583415227635605
-96	43	0.473287461300324
-95	43	0.5166438185694282
-94	43	0.4984265724945324
-93	43	0.5173149044574787
-92	43	0.4962051145256003
-91	43	0.5355265386643211
-90	43	0.5407375322764253
-89	43	0.5158098014455611
-88	43	0.4023655146218625
-87	43	0.37454495934061294
-86	43	0.3719681765927674
-85	43	0.5066771409066179
-84	43	0.4879126441653829
-83	43	0.39023349767065385
-82	43	0.2479627936889306
-81	43	0.18742872343002612
-80	43	0.2924288043344572
-79	43	0.4479909372072183
-78	43	0.47044823018984855
-77	43	0.41933496183508834
-76	43	0.16267581164213826
-75	43	0.06761414329175532
-74	43	0.21924402151328323
-73	43	0.10372142612158093
-72	43	0.19969377906655367
-71	43	0.2918462924305159
-70	43	0.3045012606593926
-69	43	-1
-68	43	-1
-67	43	-1
-126	44	-1
-125	44	0.020898960466914904
-124	44	0.07981932029615324
-123	44	0.07394997973647977
-122	44	0.06192351267024186
-121	44	0.09019123095109846
-120	44	0.08785510381160883
-119	44	0.03556660833753366
-118	44	0.3059458022619008
-117	44	0.2230829040332215
-116	44	-1
-115	44	0.014741414005557806
-114	44	0.01942517916122588
-113	44	0.037517707080503275
-112	44	0.022844542743588044
-111	44	-1
-110	44	-1
-109	44	0.342679743691021
-108	44	0.04638023754476283
-107	44	0.2963028077952963
-106	44	0.3387207578416269
-105	44	0.2766018773382199
-104	44	0.39044253975564247
-103	44	0.3459528657331573
-102	44	0.33281953251829677
-101	44	0.3188291361080965
-100	44	0.4048154691517016
-99	44	0.4577012460311232
-98	44	0.5107931655303725
-97	44	0.510808036980714
-96	44	0.478592734295725
-95	44	0.32253120128489327
-94	44	0.29635733644654827
-93	44	0.5251743256662433
-92	44	0.5220738620978828
-91	44	0.34685731180109447
-90	44	0.36029867110029185
-89	44	0.3932434231010865
-88	44	0.2708051637042706
-87	44	0.32306729368691967
-86	44	0.21735512284519465
-85	44	0.19395676635557899
-84	44	0.20663089911385799
-83	44	-1
-82	44	0.14946421157415984
-81	44	0.1312887552100349
-80	44	0.1770883795328812
-79	44	0.13722309990799342
-78	44	0.17548951155890494
-77	44	0.23611011682319255
-76	44	0.23374578069362126
-75	44	0.11271181645225746
-74	44	0.17543875221236208
-73	44	0.0896789983414124
-72	44	0.054141366884572384
-71	44	0.10297273745146551
-70	44	0.2124945997461378
-69	44	0.17158637314975542
-68	44	0.10274231414919358
-67	44	-1
-126	45	-1
-125	45	0.023887513097866207
-124	45	0.04713196597674049
-123	45	0.09824734813513415
-122	45	0.09931963582343455
-121	45	0.36374379689826436
-120	45	0.36993256498753646
-119	45	0.1329505696373433
-118	45	0.043304877732827755
-117	45	0.09491731239782308
-116	45	0.012719043602998869
-115	45	0.016208600430972758
-114	45	-1
-113	45	0.0412738781478254
-112	45	0.05012554216491091
-111	45	0.027232627924636724
-110	45	0.09661531402096238
-109	45	0.3071040918281193
-108	45	0.35879179099682396
-107	45	0.3682415220807834
-106	45	0.39300706992490475
-105	45	0.3672886268853187
-104	45	0.34910682911029345
-103	45	0.3634724630778833
-102	45	0.3748432301276503
-101	45	0.3973496269557477
-100	45	0.3971963294267561
-99	45	0.4594156717214321
-98	45	0.4505733318231173
-97	45	0.5201374870260626
-96	45	0.5015490158794353
-95	45	0.527928911100247
-94	45	0.4783106443949083
-93	45	0.41931541382803567
-92	45	0.2864468616422926
-91	45	0.14814052155018126
-90	45	0.1336092252376556
-89	45	0.12268311455309841
-88	45	0.19929813301567664
-87	45	0.1259905064028141
-86	45	0.17837346925776593
-85	45	0.15729730376864062
-84	45	0.16241649657250481
-83	45	0.10332227265317057
-82	45	0.10162801227540018
-81	45	0.11979130959207611
-80	45	0.07997856640528143
-79	45	0.058372668631256966
-78	45	0.08281331737442767
-77	45	0.14512174807445116
-76	45	0.1481281660873504
-75	45	0.15944919327993765
-74	45	0.23714895777789477
-73	45	0.15444438905322827
-72	45	0.06669695828333704
-71	45	0.039395419424938787
-70	45	0.0711478337207237
-69	45	0.12518036777751412
-68	45	0.12154778688033167
-67	45	-1
-126	46	-1
-125	46	0.01953696944347198
-124	46	0.04479116228053972
-123	46	0.06946476901971982
-122	46	0.01486554665627598
-121	46	0.2610002107256454
-120	46	0.6402408164819068
-119	46	0.5299948267929661
-118	46	0.23750403937585923
-117	46	0.19285204206993004
-116	46	0.04384795691058059
-115	46	0.027101371942736124
-114	46	0.019552423592779658
-113	46	0.028806676476835564
-112	46	0.06291866523214848
-111	46	0.028847300789674013
-110	46	0.14502959184790115
-109	46	0.3650424766969518
-108	46	0.431615412696309
-107	46	0.43244924275790764
-106	46	0.4006825153926526
-105	46	0.3663105718147481
-104	46	0.3112303581110714
-103	46	0.3249126629651408
-102	46	0.3625435118527798
-101	46	0.37379465258187555
-100	46	0.3442254392151915
-99	46	0.3808788877501993
-98	46	0.4135246207148828
-97	46	0.45428333779320956
-96	46	0.3174958030241795
-95	46	0.3270585477776207
-94	46	0.234179559387921
-93	46	0.15777912940659078
-92	46	0.1510036124529971
-91	46	0.12862626988390075
-90	46	0.10578765982015646
-89	46	0.09970707919384018
-88	46	0.10679181007717534
-87	46	0.09393139135886427
-86	46	0.08053119511183844
-85	46	0.07552004947422876
-84	46	0.060144176372782174
-83	46	0.06209332779753727
-82	46	0.08116043517043757
-81	46	0.09921678898824285
-80	46	0.07650763536737673
-79	46	0.06288710782746161
-78	46	0.05933602060752774
-77	46	0.0659852798830337
-76	46	0.06257056105679705
-75	46	0.03951300115501597
-74	46	0.05908305630190802
-73	46	0.10913972213957707
-72	46	0.09212302299734175
-71	46	0.055307765600128025
-70	46	0.05183126010662362
-69	46	0.06444057578888601
-68	46	0.08250429986006806
-67	46	-1
-126	47	-1
-125	47	0.02576325848254901
-124	47	0.015873423193682307
-123	47	0.09554959221828446
-122	47	0.021791205398392594
-121	47	0.08534699162250983
-120	47	0.4294155604193824
-119	47	0.40116719373019655
-118	47	0.29315599019681476
-117	47	0.10672439283562736
-116	47	0.03501841113611614
-115	47	0.0943142610568064
-114	47	0.012933708779776922
-113	47	0.03678068922531622
-112	47	0.21983170568894705
-111	47	0.21989168720532432
-110	47	0.21321948474259345
-109	47	0.3832753424712628
-108	47	0.40571420982045103
-107	47	0.40525254014192597
-106	47	0.35571302665160315
-105	47	0.3856937770088687
-104	47	0.34491504426781816
-103	47	0.33082261474329394
-102	47	0.2951255127026036
-101	47	0.33533362134687267
-100	47	0.31983626065518367
-99	47	0.3212442783497778
-98	47	0.3604510333179412
-97	47	0.39323322820745615
-96	47	0.22032035909969547
-95	47	0.19815584662652372
-94	47	0.1575383802671006
-93	47	0.12232807036758765
-92	47	0.0890632735317085
-91	47	0.02701614169667535
-90	47	0.04057803269792334
-89	47	0.11844086031059631
-88	47	0.08791824668032283
-87	47	-1
-86	47	0.021409397278823888
-85	47	0.021537525579596067
-84	47	0.03350306740031241
-83	47	0.04089918213570301
-82	47	0.05034670588489478
-81	47	0.051139672193951394
-80	47	0.05248749325055952
-79	47	0.044358264649524345
-78	47	0.03570990084109743
-77	47	0.03327984599537563
-76	47	0.032444119122374916
-75	47	0.025884154956023062
-74	47	0.03282430728269888
-73	47	0.03905331340122509
-72	47	0.00401459310168602
-71	47	0.01604524082256143
-70	47	0.04152909187722317
-69	47	0.04829250964329376
-68	47	0.041212386103630434
-67	47	-1
-126	48	-1
-125	48	0.025440460090872977
-124	48	0.04090010809393182
-123	48	0.046781074573589224
-122	48	-1
-121	48	0.012087632686774426
-120	48	0.14680670210436633
-119	48	0.09953508479111738
-118	48	0.08866689793798455
-117	48	0.043332254295814845
-116	48	0.032537308867958074
-115	48	0.02547277135650168
-114	48	0.011411907654466435
-113	48	0.09163169459615454
-112	48	0.16112307322356081
-111	48	0.27711170619775644
-110	48	0.1936120199479462
-109	48	0.29237860617471967
-108	48	0.330893885467572
-107	48	0.2945762604699921
-106	48	0.3149973432481324
-105	48	0.317687102253006
-104	48	0.28040381506014006
-103	48	0.21381778470199156
-102	48	0.2630642464425667
-101	48	0.2707322000664632
-100	48	0.23052629875696184
-99	48	0.19497432897724545
-98	48	0.33265835031469015
-97	48	0.2667134291160737
-96	48	0.17678018509250276
-95	48	0.14621896181002197
-94	48	0.13069337342202453
-93	48	0.11864708710844477
-92	48	0.07827810491331207
-91	48	0.038327784910565994
-90	48	0.03627388048610375
-89	48	0.040099442301905965
-88	48	0.018295181827798518
-87	48	0.012925054343927262
-86	48	0.01958518380785263
-85	48	0.022921918244996762
-84	48	0.03351049844892644
-83	48	0.03373098406818719
-82	48	0.04215830200585935
-81	48	0.040461292748054156
-80	48	0.03422620149393539
-79	48	0.030676265642263802
-78	48	0.03195025135089355
-77	48	0.02446239379656623
-76	48	0.02665800069531045
-75	48	0.020968218401184402
-74	48	0.017535782907503225
-73	48	0.03640192180292111
-72	48	0.0343106264369305
-71	48	0.02042722309710206
-70	48	0.023703523327179295
-69	48	0.03369026622421452
-68	48	0.030983074886544393
-67	48	-1
-126	49	-1
-125	49	0.03741078228785946
-124	49	0.020676519111637547
-123	49	0.018482374104521228
-122	49	0.018312904107111106
-121	49	0.014139463525990947
-120	49	0.0410462224318151
-119	49	0.02037412453689228
-118	49	0.01461650878767095
-117	49	-1
-116	49	0.022978848775775662
-115	49	-1
-114	49	0.06935501958682247
-113	49	0.12318812655922247
-112	49	0.17501661814427308
-111	49	0.1429705506935474
-110	49	0.1180671005451275
-109	49	0.14362790621109398
-108	49	0.12897878872878749
-107	49	0.1319175089067361
-106	49	0.16107077061330327
-105	49	0.18314433341155653
-104	49	0.18402375990108893
-103	49	0.12347388288050079
-102	49	0.1480273208184311
-101	49	0.17245064759554368
-100	49	0.1644507239169492
-99	49	0.1578983348371581
-98	49	0.2109510741442813
-97	49	0.12763734649553338
-96	49	0.10084901016468306
-95	49	0.12886370802123942
-94	49	0.11824578242394725
-93	49	0.09149963798774498
-92	49	0.07422650453481028
-91	49	0.04502836191348613
-90	49	0.03413348033933469
-89	49	0.03829642766250637
-88	49	0.021692198016260763
-87	49	0.034529894280823675
-86	49	0.034219008014402294
-85	49	0.03079757084679441
-84	49	0.036072978415726625
-83	49	0.0423512380295347
-82	49	0.03981585029107356
-81	49	0.036315494358342276
-80	49	0.03204093259145685
-79	49	0.029859524654199027
-78	49	0.031192896085881036
-77	49	0.029801324905928725
-76	49	0.025522222202476758
-75	49	0.021766268127386038
-74	49	0.019592469883208608
-73	49	0.02455449109850166
-72	49	0.021605956698639038
-71	49	0.01775520788370189
-70	49	0.019082042424413047
-69	49	0.018705339234150235
-68	49	0.015033284457080291
-67	49	-1
-126	50	-1
-125	50	-1
-124	50	-1
-123	50	-1
-122	50	0.029368876224357618
-121	50	0.04173785711005444
-120	50	0.045204448303331195
-119	50	0.004004315620064186
-118	50	-1
-117	50	-1
-116	50	-1
-115	50	-1
-114	50	0.055460389704953234
-113	50	0.13071192064594098
-112	50	0.152646524238079
-111	50	0.18770761456605248
-110	50	0.16563012346016187
-109	50	0.1605987844506734
-108	50	0.12226144814068055
-107	50	0.13591651672846425
-106	50	0.1587248881765142
-105	50	0.11992058832579923
-104	50	0.1256770461595789
-103	50	0.11074806481745014
-102	50	0.0949142165172803
-101	50	0.08269285862666177
-100	50	0.12678566134041153
-99	50	0.15748268247667074
-98	50	0.14047647752769526
-97	50	0.13158802678020848
-96	50	0.12442524416536417
-95	50	0.11472229624172262
-94	50	0.09925132068299801
-93	50	0.08663332531147973
-92	50	0.08229476206006812
-91	50	0.04790112861213733
-90	50	0.032843079916648796
-89	50	0.0319459956842864
-88	50	0.03637984190806507
-87	50	0.03856961901121316
-86	50	0.05432147043663233
-85	50	0.05877940747465283
-84	50	0.053285669243792355
-83	50	0.04905946494392294
-82	50	0.03394955323450771
-81	50	0.02454496588779238
-80	50	0.025578407290115898
-79	50	0.029991440030595905
-78	50	0.029772561276221104
-77	50	0.027261128731857178
-76	50	0.02570627744495763
-75	50	0.02079969961540933
-74	50	0.018577600958207763
-73	50	0.013870210773346282
-72	50	-1
-71	50	-1
-70	50	-1
-69	50	-1
-68	50	-1
-67	50	-1
-126	51	-1
-125	51	-1
-124	51	-1
-123	51	0.014174515253852384
-122	51	0.024353401030544744
-121	51	0.01546376056703063
-120	51	-1
-119	51	-1
-118	51	-1
-117	51	-1
-116	51	-1
-115	51	0.025316473348724194
-114	51	0.05752993440568026
-113	51	0.06254595301538297
-112	51	0.09175997254674148
-111	51	0.10219463323963696
-110	51	0.10127873896087096
-109	51	0.10048758715581828
-108	51	0.10876893666417656
-107	51	0.09616556956205076
-106	51	0.09952879949889759
-105	51	0.08572646614027968
-104	51	0.06814169630122711
-103	51	0.0837183713947372
-102	51	0.06811127062326436
-101	51	0.08064800614536964
-100	51	0.12863457544861975
-99	51	0.12523958233859073
-98	51	0.10669203106318617
-97	51	0.11003825703983125
-96	51	0.10231970307232004
-95	51	0.090114900192459
-94	51	0.08268292562020728
-93	51	0.07299412895717368
-92	51	0.0610526629857177
-91	51	0.051112940995790446
-90	51	0.04514990842834304
-89	51	0.03835059621889166
-88	51	0.039081744060094875
-87	51	0.05149537109740173
-86	51	0.05313609425394283
-85	51	0.044784625389568865
-84	51	0.03787921707332289
-83	51	0.03149567320296527
-82	51	0.02686011867043248
-81	51	0.023924832955732556
-80	51	0.024257322108225433
-79	51	0.02170256594248939
-78	51	0.01852236147033562
-77	51	0.01975356136161503
-76	51	0.02169798291691246
-75	51	0.019988729498326117
-74	51	0.018652018069841007
-73	51	-1
-72	51	-1
-71	51	-1
-70	51	-1
-69	51	-1
-68	51	-1
-67	51	-1
-126	52	-1
-125	52	-1
-124	52	-1
-123	52	0.021136233054146015
-122	52	0.01322342053272154
-121	52	-1
-120	52	-1
-119	52	-1
-118	52	-1
-117	52	-1
-116	52	0.017343290221404094
-115	52	0.02781427747152047
-114	52	0.04054040792855942
-113	52	0.06899427935523751
-112	52	0.07640730451969564
-111	52	0.08155530491290053
-110	52	0.08947703656328451
-109	52	0.090092087948822
-108	52	0.09254270654971408
-107	52	0.0826864143315138
-106	52	0.06952185107093616
-105	52	0.05433798803493612
-104	52	0.04696009316449217
-103	52	0.04285006575706392
-102	52	0.04134936338501147
-101	52	0.10072817729238029
-100	52	0.1084445519844641
-99	52	0.11416619753008592
-98	52	0.09396254657967398
-97	52	0.08803449652704869
-96	52	0.08556482563411537
-95	52	0.08493076872210376
-94	52	0.08896118429870402
-93	52	0.07883105162572544
-92	52	0.05905380911623647
-91	52	0.05402009441593875
-90	52	0.05031766446771852
-89	52	0.051155189009119
-88	52	0.049431167024438845
-87	52	0.05275692838891592
-86	52	0.044971861625924654
-85	52	0.03847097640050481
-84	52	0.034253030899787276
-83	52	0.03253924683305918
-82	52	0.032127433925631714
-81	52	0.030549868602786082
-80	52	0.02523354116263128
-79	52	0.021750518419694213
-78	52	0.017007217891159127
-77	52	0.014665159942448422
-76	52	0.015428220606648549
-75	52	0.015166335301446636
-74	52	-1
-73	52	-1
-72	52	-1
-71	52	-1
-70	52	-1
-69	52	-1
-68	52	-1
-67	52	-1
-126	53	-1
-125	53	-1
-124	53	-1
-123	53	-1
-122	53	-1
-121	53	-1
-120	53	-1
-119	53	-1
-118	53	-1
-117	53	-1
-116	53	-1
-115	53	-1
-114	53	-1
-113	53	-1
-112	53	-1
-111	53	-1
-110	53	-1
-109	53	-1
-108	53	-1
-107	53	-1
-106	53	-1
-105	53	-1
-104	53	-1
-103	53	-1
-102	53	-1
-101	53	-1
-100	53	-1
-99	53	-1
-98	53	-1
-97	53	-1
-96	53	-1
-95	53	-1
-94	53	-1
-93	53	-1
-92	53	-1
-91	53	-1
-90	53	-1
-89	53	-1
-88	53	-1
-87	53	-1
-86	53	-1
-85	53	-1
-84	53	-1
-83	53	-1
-82	53	-1
-81	53	-1
-80	53	-1
-79	53	-1
-78	53	-1
-77	53	-1
-76	53	-1
-75	53	-1
-74	53	-1
-73	53	-1
-72	53	-1
-71	53	-1
-70	53	-1
-69	53	-1
-68	53	-1
-67	53	-1
