# Supplementary material for: The impacts of climate change on the abundance and distribution of the Spotted Wing Drosophila (Drosophila suzukii) in the United States and Canada
Source: PeerJ. 2017 Apr 6;5:e3192. doi: 10.7717/peerj.3192 (PMC5385127; doi:10.7717/peerj.3192)
Supplement: Supplemental Information 2 — Raw data used to create consensus maps (shown in Figs. 3 and 4A) coefficient of variance maps (shown in Fig. 4B) and in scatter plots shown in Fig. 5. [file peerj-05-3192-s002.zip › model_ispl-cm5a-lr_rcp60_year90_norm__mean.txt]

-126	24	-1
-125	24	-1
-124	24	-1
-123	24	-1
-122	24	-1
-121	24	-1
-120	24	-1
-119	24	-1
-118	24	-1
-117	24	-1
-116	24	-1
-115	24	-1
-114	24	-1
-113	24	-1
-112	24	-1
-111	24	-1
-110	24	-1
-109	24	-1
-108	24	-1
-107	24	-1
-106	24	-1
-105	24	-1
-104	24	-1
-103	24	-1
-102	24	-1
-101	24	-1
-100	24	-1
-99	24	-1
-98	24	-1
-97	24	-1
-96	24	-1
-95	24	-1
-94	24	-1
-93	24	-1
-92	24	-1
-91	24	-1
-90	24	-1
-89	24	-1
-88	24	-1
-87	24	-1
-86	24	-1
-85	24	-1
-84	24	-1
-83	24	-1
-82	24	-1
-81	24	-1
-80	24	-1
-79	24	-1
-78	24	-1
-77	24	-1
-76	24	-1
-75	24	-1
-74	24	-1
-73	24	-1
-72	24	-1
-71	24	-1
-70	24	-1
-69	24	-1
-68	24	-1
-67	24	-1
-126	25	-1
-125	25	-1
-124	25	-1
-123	25	-1
-122	25	-1
-121	25	-1
-120	25	-1
-119	25	-1
-118	25	-1
-117	25	-1
-116	25	-1
-115	25	-1
-114	25	-1
-113	25	0.013200030266675034
-112	25	0.008218425970154028
-111	25	0.011864313074146713
-110	25	0.0100983910119573
-109	25	0.009729131964667305
-108	25	0.010765755296177092
-107	25	0.15509552475034905
-106	25	0.2323443943564436
-105	25	0.12487403460670672
-104	25	0.0460713790333314
-103	25	0.0473482847839716
-102	25	0.18228136840164738
-101	25	0.20016374495668432
-100	25	0.02299708734694916
-99	25	0.005495708464202875
-98	25	0.006170934507909787
-97	25	-1
-96	25	-1
-95	25	-1
-94	25	-1
-93	25	-1
-92	25	-1
-91	25	-1
-90	25	-1
-89	25	-1
-88	25	-1
-87	25	-1
-86	25	-1
-85	25	-1
-84	25	-1
-83	25	-1
-82	25	0.013805770627800614
-81	25	0.01388366055044756
-80	25	-1
-79	25	-1
-78	25	-1
-77	25	-1
-76	25	-1
-75	25	-1
-74	25	-1
-73	25	-1
-72	25	-1
-71	25	-1
-70	25	-1
-69	25	-1
-68	25	-1
-67	25	-1
-126	26	-1
-125	26	-1
-124	26	-1
-123	26	-1
-122	26	-1
-121	26	-1
-120	26	-1
-119	26	-1
-118	26	-1
-117	26	-1
-116	26	-1
-115	26	-1
-114	26	0.014115003263768928
-113	26	0.008240635873286637
-112	26	0.010133699950437851
-111	26	-1
-110	26	0.010101249323419157
-109	26	0.01115196686154502
-108	26	0.15651327903601572
-107	26	0.21381781276133183
-106	26	0.25467004226765483
-105	26	0.10529080372893666
-104	26	0.04339310565174038
-103	26	0.10803305240633627
-102	26	0.12164642481448333
-101	26	0.043048901724686055
-100	26	0.022930040488692693
-99	26	0.0060869360668867325
-98	26	0.006908420018767957
-97	26	-1
-96	26	-1
-95	26	-1
-94	26	-1
-93	26	-1
-92	26	-1
-91	26	-1
-90	26	-1
-89	26	-1
-88	26	-1
-87	26	-1
-86	26	-1
-85	26	-1
-84	26	-1
-83	26	0.011243001649795676
-82	26	0.01236726271876114
-81	26	0.01360377985502113
-80	26	-1
-79	26	-1
-78	26	-1
-77	26	-1
-76	26	-1
-75	26	-1
-74	26	-1
-73	26	-1
-72	26	-1
-71	26	-1
-70	26	-1
-69	26	-1
-68	26	-1
-67	26	-1
-126	27	-1
-125	27	-1
-124	27	-1
-123	27	-1
-122	27	-1
-121	27	-1
-120	27	-1
-119	27	-1
-118	27	-1
-117	27	-1
-116	27	-1
-115	27	0.0092188120666761
-114	27	0.01168438629593045
-113	27	0.00907829556717607
-112	27	0.014900430963407159
-111	27	0.011378140109077879
-110	27	0.011242490034491476
-109	27	0.09813253866787533
-108	27	0.2409242484796748
-107	27	0.258875997076965
-106	27	0.15473572918321973
-105	27	0.15459767722910647
-104	27	0.09535529064004944
-103	27	0.25833115951388874
-102	27	0.07192429178458994
-101	27	0.03279733383890029
-100	27	0.03566838798248386
-99	27	0.06095998298481606
-98	27	0.03416669418040865
-97	27	0.08495673296496407
-96	27	-1
-95	27	-1
-94	27	-1
-93	27	-1
-92	27	-1
-91	27	-1
-90	27	-1
-89	27	-1
-88	27	-1
-87	27	-1
-86	27	-1
-85	27	-1
-84	27	-1
-83	27	0.010243109865317972
-82	27	0.010748994516924319
-81	27	0.012139422746416426
-80	27	-1
-79	27	-1
-78	27	-1
-77	27	-1
-76	27	-1
-75	27	-1
-74	27	-1
-73	27	-1
-72	27	-1
-71	27	-1
-70	27	-1
-69	27	-1
-68	27	-1
-67	27	-1
-126	28	-1
-125	28	-1
-124	28	-1
-123	28	-1
-122	28	-1
-121	28	-1
-120	28	-1
-119	28	-1
-118	28	-1
-117	28	-1
-116	28	0.050565899839191915
-115	28	0.00571286774220612
-114	28	0.019804620943098743
-113	28	0.011672866066128194
-112	28	0.012398780840371628
-111	28	0.010772052747444331
-110	28	0.055886480140019845
-109	28	0.20825191526041825
-108	28	0.33188129365156493
-107	28	0.31916314514152055
-106	28	0.14263585888284355
-105	28	0.1571418550235619
-104	28	0.1098482953062242
-103	28	0.251495820046846
-102	28	0.0961652141437407
-101	28	0.056415323879143935
-100	28	0.06536737579790242
-99	28	0.07559388295158445
-98	28	0.08184165983343789
-97	28	0.09015684890615806
-96	28	0.10661637372871312
-95	28	-1
-94	28	-1
-93	28	-1
-92	28	-1
-91	28	-1
-90	28	-1
-89	28	-1
-88	28	-1
-87	28	-1
-86	28	-1
-85	28	-1
-84	28	-1
-83	28	0.011553137796520585
-82	28	0.008952257687253773
-81	28	0.009958803276620106
-80	28	-1
-79	28	-1
-78	28	-1
-77	28	-1
-76	28	-1
-75	28	-1
-74	28	-1
-73	28	-1
-72	28	-1
-71	28	-1
-70	28	-1
-69	28	-1
-68	28	-1
-67	28	-1
-126	29	-1
-125	29	-1
-124	29	-1
-123	29	-1
-122	29	-1
-121	29	-1
-120	29	-1
-119	29	-1
-118	29	-1
-117	29	-1
-116	29	0.06872461038904557
-115	29	0.06176428246140648
-114	29	0.006009153517981874
-113	29	0.010811674406523909
-112	29	0.0100926968365058
-111	29	0.0577063060654847
-110	29	0.1024799312583576
-109	29	0.2568677433284943
-108	29	0.3996781406609115
-107	29	0.3050294309743503
-106	29	0.14224552540039043
-105	29	0.10711008717382302
-104	29	0.09183761274126004
-103	29	0.12798150365702057
-102	29	0.08862661407847468
-101	29	0.09228093161125056
-100	29	0.12348321728769625
-99	29	0.09363919074243798
-98	29	0.0964748209042459
-97	29	0.10429157320957792
-96	29	0.10706133874666596
-95	29	0.13657882939612465
-94	29	0.1389104483349447
-93	29	0.18516841262793773
-92	29	0.11758519072915656
-91	29	0.12376657921193845
-90	29	0.11540259494649412
-89	29	-1
-88	29	-1
-87	29	-1
-86	29	0.12556110496559597
-85	29	0.12507267602956967
-84	29	0.13909995176599407
-83	29	0.14340014854614735
-82	29	0.12306339343862256
-81	29	0.03708504701856883
-80	29	-1
-79	29	-1
-78	29	-1
-77	29	-1
-76	29	-1
-75	29	-1
-74	29	-1
-73	29	-1
-72	29	-1
-71	29	-1
-70	29	-1
-69	29	-1
-68	29	-1
-67	29	-1
-126	30	-1
-125	30	-1
-124	30	-1
-123	30	-1
-122	30	-1
-121	30	-1
-120	30	-1
-119	30	-1
-118	30	-1
-117	30	0.03462221325154721
-116	30	0.031000698022854704
-115	30	0.06336339642226577
-114	30	0.011368902974262008
-113	30	0.01045643941749932
-112	30	0.0501327908278132
-111	30	0.1162437672021293
-110	30	0.13649640040753386
-109	30	0.23216282236557634
-108	30	0.1880602456483003
-107	30	0.137370439503735
-106	30	0.12512450163104266
-105	30	0.1363190186114798
-104	30	0.15137130204785482
-103	30	0.13050924803119301
-102	30	0.1234098234066714
-101	30	0.14964678434816328
-100	30	0.15813395847049286
-99	30	0.15735727593190446
-98	30	0.11992676138065796
-97	30	0.09689951772541261
-96	30	0.12787964825185166
-95	30	0.17711791666506885
-94	30	0.18260727763884765
-93	30	0.15213131733832466
-92	30	0.16136493538354826
-91	30	0.20816567955466458
-90	30	0.20762064557620652
-89	30	0.21320754081675314
-88	30	0.21447783391620376
-87	30	0.23863087442163855
-86	30	0.1885828976263388
-85	30	0.13183506121191843
-84	30	0.14305730082053927
-83	30	0.15129446622109058
-82	30	0.1457088617101962
-81	30	-1
-80	30	-1
-79	30	-1
-78	30	-1
-77	30	-1
-76	30	-1
-75	30	-1
-74	30	-1
-73	30	-1
-72	30	-1
-71	30	-1
-70	30	-1
-69	30	-1
-68	30	-1
-67	30	-1
-126	31	-1
-125	31	-1
-124	31	-1
-123	31	-1
-122	31	-1
-121	31	-1
-120	31	-1
-119	31	-1
-118	31	-1
-117	31	0.033429719349543335
-116	31	0.07574642287838886
-115	31	0.14517449028103954
-114	31	0.11990517439487929
-113	31	0.12321138775230374
-112	31	0.10858638259639997
-111	31	0.14618737634599485
-110	31	0.1610463309279308
-109	31	0.1859097965164703
-108	31	0.12902477798748496
-107	31	0.10372400758088549
-106	31	0.12403306811956684
-105	31	0.10758941553048941
-104	31	0.10273295168265784
-103	31	0.10784532606683715
-102	31	0.10610573114830886
-101	31	0.12224064681642934
-100	31	0.13849985600881887
-99	31	0.14846181970246436
-98	31	0.15141566386481684
-97	31	0.1590672027746572
-96	31	0.16435357312783172
-95	31	0.16873149428052436
-94	31	0.18656834923253493
-93	31	0.18195389719450555
-92	31	0.19391021591007615
-91	31	0.23515979373391907
-90	31	0.24357078674742394
-89	31	0.25511574618156807
-88	31	0.24973616270002685
-87	31	0.26061595676691673
-86	31	0.2503236130478551
-85	31	0.2375346708223173
-84	31	0.23940301134710368
-83	31	0.2455414409799369
-82	31	0.13382292517312847
-81	31	-1
-80	31	-1
-79	31	-1
-78	31	-1
-77	31	-1
-76	31	-1
-75	31	-1
-74	31	-1
-73	31	-1
-72	31	-1
-71	31	-1
-70	31	-1
-69	31	-1
-68	31	-1
-67	31	-1
-126	32	-1
-125	32	-1
-124	32	-1
-123	32	-1
-122	32	-1
-121	32	-1
-120	32	-1
-119	32	-1
-118	32	0.06388109873268119
-117	32	0.05121174167411564
-116	32	0.1508309539792213
-115	32	0.1100503973810534
-114	32	0.09984472896407627
-113	32	0.1307720892245867
-112	32	0.11504374404382046
-111	32	0.1296594241456422
-110	32	0.15112457626888778
-109	32	0.23537369943788722
-108	32	0.16816820302466595
-107	32	0.11264270629718003
-106	32	0.29541180215134705
-105	32	0.11871793694261874
-104	32	0.11480256466111285
-103	32	0.11390531113739752
-102	32	0.0982981448941307
-101	32	0.10587527978669664
-100	32	0.1254412448170891
-99	32	0.14071227887018506
-98	32	0.14277955076435045
-97	32	0.1456033305314523
-96	32	0.15972257543215826
-95	32	0.1654414711624339
-94	32	0.16646761058910867
-93	32	0.1705629180666329
-92	32	0.1654683239510694
-91	32	0.19076395014528658
-90	32	0.2568641236735999
-89	32	0.2345164117678254
-88	32	0.22245603031231823
-87	32	0.2472746103095441
-86	32	0.2973123080331927
-85	32	0.2675709412608577
-84	32	0.2467635468390358
-83	32	0.2515292293679905
-82	32	0.25625825704544314
-81	32	0.26168124832637724
-80	32	0.23701388946696325
-79	32	-1
-78	32	-1
-77	32	-1
-76	32	-1
-75	32	-1
-74	32	-1
-73	32	-1
-72	32	-1
-71	32	-1
-70	32	-1
-69	32	-1
-68	32	-1
-67	32	-1
-126	33	-1
-125	33	-1
-124	33	-1
-123	33	-1
-122	33	-1
-121	33	-1
-120	33	-1
-119	33	0.05628935521226096
-118	33	0.07134053591656349
-117	33	0.10994409924700889
-116	33	0.10096523195206865
-115	33	0.10932635416480578
-114	33	0.1298058097238147
-113	33	0.12076758757109653
-112	33	0.11208000428746719
-111	33	0.17156056790982327
-110	33	0.5360562990085606
-109	33	0.3829444293183815
-108	33	0.6029729619261877
-107	33	0.15633807651538909
-106	33	0.6382184862977356
-105	33	0.10542995935043376
-104	33	0.13424272096286186
-103	33	0.10765378365706174
-102	33	0.09272824426067239
-101	33	0.11284042176181418
-100	33	0.11065116656239503
-99	33	0.12726555088388325
-98	33	0.14370067343351953
-97	33	0.13959594737077902
-96	33	0.15621780482989164
-95	33	0.16919276177517228
-94	33	0.1763199090278776
-93	33	0.1797727511444236
-92	33	0.16249727941313327
-91	33	0.16185481405215502
-90	33	0.24619723452754197
-89	33	0.23557070406590128
-88	33	0.2669380067224567
-87	33	0.3104802664739426
-86	33	0.319281667794808
-85	33	0.3511958095807121
-84	33	0.3088464085026535
-83	33	0.30187154864269017
-82	33	0.2570819015665249
-81	33	0.2571939518653241
-80	33	0.25227095932171967
-79	33	0.30369778145084936
-78	33	-1
-77	33	-1
-76	33	-1
-75	33	-1
-74	33	-1
-73	33	-1
-72	33	-1
-71	33	-1
-70	33	-1
-69	33	-1
-68	33	-1
-67	33	-1
-126	34	-1
-125	34	-1
-124	34	-1
-123	34	-1
-122	34	-1
-121	34	0.013868851391841484
-120	34	0.04092975372223516
-119	34	0.08278055341810932
-118	34	0.15047761206035337
-117	34	0.15870730432328026
-116	34	0.13412735966191114
-115	34	0.12936447371386972
-114	34	0.13315902247618627
-113	34	0.2061200507649584
-112	34	0.37901087458438265
-111	34	0.45056818761073497
-110	34	0.5158371125367542
-109	34	0.4117619329593148
-108	34	0.5370250009657089
-107	34	0.3649094567178597
-106	34	0.5155924350896267
-105	34	0.15185476448065388
-104	34	0.13414318512982168
-103	34	0.11867087207587769
-102	34	0.11979125347339557
-101	34	0.09408828983652347
-100	34	0.09725451514535627
-99	34	0.11501032536956256
-98	34	0.13706951243248572
-97	34	0.1451585806351082
-96	34	0.1609997524230877
-95	34	0.16738053993091978
-94	34	0.21363734443784843
-93	34	0.16822255396676294
-92	34	0.1440391626082728
-91	34	0.13772305187975598
-90	34	0.19778937293641086
-89	34	0.21206633938875719
-88	34	0.25560791636296326
-87	34	0.34355556923188585
-86	34	0.36341743871161986
-85	34	0.4276993576375232
-84	34	0.48037150940637935
-83	34	0.2975062261337774
-82	34	0.29938526662031884
-81	34	0.299946247657162
-80	34	0.2948601087561322
-79	34	0.33426226896991446
-78	34	0.3337126987314466
-77	34	0.28644145554273454
-76	34	-1
-75	34	-1
-74	34	-1
-73	34	-1
-72	34	-1
-71	34	-1
-70	34	-1
-69	34	-1
-68	34	-1
-67	34	-1
-126	35	-1
-125	35	-1
-124	35	-1
-123	35	-1
-122	35	0.03451455330418841
-121	35	0.057811826020492486
-120	35	0.18902480417620257
-119	35	0.24396961285686453
-118	35	0.15606735064738042
-117	35	0.1291810591596583
-116	35	0.13312785790226314
-115	35	0.10826020211891042
-114	35	0.2638660327375805
-113	35	0.5108732281812675
-112	35	0.4383551726972892
-111	35	0.2739988310478845
-110	35	0.4084137054163973
-109	35	0.44635947363296524
-108	35	0.45554077036170454
-107	35	0.531996486596474
-106	35	0.5160286642996431
-105	35	0.3450335669211056
-104	35	0.14658650175506496
-103	35	0.10688420013156089
-102	35	0.11338138713593357
-101	35	0.10766729890595697
-100	35	0.09770881457050457
-99	35	0.10610983716510125
-98	35	0.10465762600958674
-97	35	0.12154008926798511
-96	35	0.11832388092102351
-95	35	0.13276195475206906
-94	35	0.20588724241876377
-93	35	0.20924777865894495
-92	35	0.15104320418211373
-91	35	0.1325682143606394
-90	35	0.18109558068196727
-89	35	0.23321967741672991
-88	35	0.3050467903528621
-87	35	0.31920059500766346
-86	35	0.421407377941636
-85	35	0.39940335554167755
-84	35	0.6932477161801474
-83	35	0.6963883046050896
-82	35	0.4024957847856084
-81	35	0.2838441520640404
-80	35	0.28496238224547116
-79	35	0.2771672636914849
-78	35	0.2762717404937527
-77	35	0.2976573069748879
-76	35	0.2622340453889759
-75	35	-1
-74	35	-1
-73	35	-1
-72	35	-1
-71	35	-1
-70	35	-1
-69	35	-1
-68	35	-1
-67	35	-1
-126	36	-1
-125	36	-1
-124	36	-1
-123	36	0.032210352082054486
-122	36	0.03435616206962701
-121	36	0.138590066787777
-120	36	0.17310720809844937
-119	36	0.13831498236891354
-118	36	0.20890856929445817
-117	36	0.13363937032221568
-116	36	0.15188346918574694
-115	36	0.11872700010952496
-114	36	0.1874253563091941
-113	36	0.40464374598926806
-112	36	0.19200524859312806
-111	36	0.24713923334586962
-110	36	0.2694419474229694
-109	36	0.27486730504159934
-108	36	0.41651724288548414
-107	36	0.1661819290927377
-106	36	0.08545696553012933
-105	36	0.5106921519054116
-104	36	0.4390795713318469
-103	36	0.1506852137658749
-102	36	0.07756277879877403
-101	36	0.07171813045853545
-100	36	0.08116376487881592
-99	36	0.08816387814501946
-98	36	0.09906296768489958
-97	36	0.10967036167647824
-96	36	0.11195634677491087
-95	36	0.20028932921060563
-94	36	0.2333230667325001
-93	36	0.21065428114916465
-92	36	0.20505034453596258
-91	36	0.13690405585604512
-90	36	0.14102590746946184
-89	36	0.20557569956378013
-88	36	0.25428879065833476
-87	36	0.25127944512093436
-86	36	0.35646734589599877
-85	36	0.39146276801463425
-84	36	0.3731189181964541
-83	36	0.6599046150786966
-82	36	0.6032270860178717
-81	36	0.5339331422616969
-80	36	0.31038219907970976
-79	36	0.28690039411214024
-78	36	0.3063199267987931
-77	36	0.3089574393120897
-76	36	0.3023429174998342
-75	36	-1
-74	36	-1
-73	36	-1
-72	36	-1
-71	36	-1
-70	36	-1
-69	36	-1
-68	36	-1
-67	36	-1
-126	37	-1
-125	37	-1
-124	37	-1
-123	37	0.030520698112644594
-122	37	0.12635732615812353
-121	37	0.1402931752108449
-120	37	0.22147405628722364
-119	37	0.09233708770423808
-118	37	0.31954781063723975
-117	37	0.3106742593994347
-116	37	0.2827354339989601
-115	37	0.2721397033398191
-114	37	0.30936125063098435
-113	37	0.36643711943935187
-112	37	0.32100400621907216
-111	37	0.10335518625930366
-110	37	0.2663694964293086
-109	37	0.37123835315242476
-108	37	0.02249752820595032
-107	37	0.024371959478197282
-106	37	0.09305788539012817
-105	37	0.5649683626261933
-104	37	0.24257178070278732
-103	37	0.17552126537897367
-102	37	0.0894821433632131
-101	37	0.07545198686785463
-100	37	0.060188304361908626
-99	37	0.0668531272181493
-98	37	0.07050477911359983
-97	37	0.09554479407109881
-96	37	0.1009513706379768
-95	37	0.11728374923666902
-94	37	0.14378733002937719
-93	37	0.18189292424810552
-92	37	0.1867949471114172
-91	37	0.19923030423713808
-90	37	0.1565761880768942
-89	37	0.18403118627314627
-88	37	0.20645944719171366
-87	37	0.2504953549165155
-86	37	0.277684369273264
-85	37	0.3146237798980454
-84	37	0.5186560473911033
-83	37	0.34526549607463863
-82	37	0.609464583828074
-81	37	0.5988471165333396
-80	37	0.4608477269175215
-79	37	0.2907254433773269
-78	37	0.261046003568961
-77	37	0.2581900023261193
-76	37	0.3146246965031609
-75	37	-1
-74	37	-1
-73	37	-1
-72	37	-1
-71	37	-1
-70	37	-1
-69	37	-1
-68	37	-1
-67	37	-1
-126	38	-1
-125	38	-1
-124	38	0.04042921905150638
-123	38	0.10629369131564353
-122	38	0.15913502220008235
-121	38	0.24603884890484862
-120	38	0.07331460403547561
-119	38	0.4925192395881375
-118	38	0.4285988465553465
-117	38	0.4093423760480982
-116	38	0.4282838336952832
-115	38	0.44117120808647736
-114	38	0.33405182391791255
-113	38	0.37354688860731855
-112	38	0.260887935952124
-111	38	0.15095389130204412
-110	38	0.20795727348138873
-109	38	0.4083377581354082
-108	38	0.056665688019232247
-107	38	0.01142015803581625
-106	38	0.07834804749548409
-105	38	0.43956378201371965
-104	38	0.24668168839036378
-103	38	0.17046621622695965
-102	38	0.132832449167933
-101	38	0.08843711064742531
-100	38	0.07079836399081263
-99	38	0.06795810403786065
-98	38	0.07760302524583021
-97	38	0.10889992701765597
-96	38	0.0931933278255966
-95	38	0.10623804029078082
-94	38	0.11385435537547278
-93	38	0.12177771446759225
-92	38	0.13980497074954074
-91	38	0.13229987353655343
-90	38	0.13484197493982908
-89	38	0.1535357995560451
-88	38	0.15787349296790842
-87	38	0.30840936557176934
-86	38	0.30888779602954725
-85	38	0.3835761666582645
-84	38	0.4595698110306317
-83	38	0.44470846205165965
-82	38	0.49134196320167167
-81	38	0.5338084652597775
-80	38	0.552836065081582
-79	38	0.48756657896875755
-78	38	0.30198029729245135
-77	38	0.22984227751304828
-76	38	0.2801697440436334
-75	38	-1
-74	38	-1
-73	38	-1
-72	38	-1
-71	38	-1
-70	38	-1
-69	38	-1
-68	38	-1
-67	38	-1
-126	39	-1
-125	39	0.01847912389760698
-124	39	0.07442613738769599
-123	39	0.23501829983406639
-122	39	0.1781418581100893
-121	39	0.13953513342730717
-120	39	0.4566248897384841
-119	39	0.352094073240677
-118	39	0.38239081853491524
-117	39	0.2695512853188762
-116	39	0.2669253239006561
-115	39	0.27183699917701953
-114	39	0.26545607137248617
-113	39	0.2074554041213746
-112	39	0.19457009676824677
-111	39	0.4233090061970924
-110	39	0.37478729850938497
-109	39	0.41576637493994134
-108	39	0.04669694331835556
-107	39	-1
-106	39	0.029144538057678214
-105	39	0.4111773633704206
-104	39	0.34252612815617306
-103	39	0.24350974832922995
-102	39	0.17582559698350866
-101	39	0.12712082080678647
-100	39	0.10031707989812963
-99	39	0.08245910561601147
-98	39	0.08246344546063943
-97	39	0.1022551572365927
-96	39	0.11858587098109577
-95	39	0.14629306652766694
-94	39	0.14573295533037206
-93	39	0.16531102328953298
-92	39	0.17531442127563934
-91	39	0.213134605238286
-90	39	0.22893801850737966
-89	39	0.24029240825554427
-88	39	0.2741897748584009
-87	39	0.34831419016020665
-86	39	0.3844228759570456
-85	39	0.37890816804589234
-84	39	0.43411839937925256
-83	39	0.5337387845647814
-82	39	0.5385636816548127
-81	39	0.5334818545390706
-80	39	0.4813883798976526
-79	39	0.5054276584845319
-78	39	0.3703202421857777
-77	39	0.31701114339286246
-76	39	0.2844188821776143
-75	39	0.36420093031677964
-74	39	-1
-73	39	-1
-72	39	-1
-71	39	-1
-70	39	-1
-69	39	-1
-68	39	-1
-67	39	-1
-126	40	-1
-125	40	0.0171437375247004
-124	40	0.15475360298296975
-123	40	0.22013626176820422
-122	40	0.2391123352881652
-121	40	0.17702048528254866
-120	40	0.42484001733318977
-119	40	0.3524087868011108
-118	40	0.37050768793187416
-117	40	0.3581730825439383
-116	40	0.18207874255246653
-115	40	0.35243513452162145
-114	40	0.11473275302252875
-113	40	0.18986993279881537
-112	40	0.20482556116108427
-111	40	0.044470930383186766
-110	40	0.3115915940576678
-109	40	0.2654869834123469
-108	40	0.08133507650425889
-107	40	0.01641297157111822
-106	40	0.05061917143200001
-105	40	0.3706217959156263
-104	40	0.3076631087111438
-103	40	0.2322837300627865
-102	40	0.19327134214465205
-101	40	0.1892011664828936
-100	40	0.15474640108563456
-99	40	0.15106223776792813
-98	40	0.12565439291887007
-97	40	0.12208162518202328
-96	40	0.1484887940815743
-95	40	0.171326571718224
-94	40	0.177402185841313
-93	40	0.18176367357372267
-92	40	0.17754044356392154
-91	40	0.2198899662324546
-90	40	0.24749248173360333
-89	40	0.31681243649820556
-88	40	0.3671834417717715
-87	40	0.4194168015775335
-86	40	0.42995327091003077
-85	40	0.4333357308480739
-84	40	0.46040214459408285
-83	40	0.4581277480031804
-82	40	0.4933029369617926
-81	40	0.4942826755927793
-80	40	0.46919444533558824
-79	40	0.4892193676416134
-78	40	0.43662204078013567
-77	40	0.43889353790587715
-76	40	0.4299054765004428
-75	40	0.3959258024994699
-74	40	0.3270072927160665
-73	40	0.4884395050444614
-72	40	-1
-71	40	-1
-70	40	-1
-69	40	-1
-68	40	-1
-67	40	-1
-126	41	-1
-125	41	0.017339520636101502
-124	41	0.10944947854989703
-123	41	0.20370932319281246
-122	41	0.22591941338769111
-121	41	0.20635805944221586
-120	41	0.21424678395533253
-119	41	0.35720849595669585
-118	41	0.3181511102098866
-117	41	0.21082359120833527
-116	41	0.11444738953201417
-115	41	0.21186904481422705
-114	41	0.31640869065110483
-113	41	0.20424881077501114
-112	41	0.13409242578327882
-111	41	0.10373714870524384
-110	41	0.22377251843896162
-109	41	0.1947923828618413
-108	41	0.15769627952789597
-107	41	0.04334130623898495
-106	41	0.12410041988932086
-105	41	0.33640576873847167
-104	41	0.28564709561977797
-103	41	0.269830054864428
-102	41	0.2522232958557196
-101	41	0.2426375050308059
-100	41	0.22803616325186055
-99	41	0.2248014076809825
-98	41	0.16209400122170367
-97	41	0.15936970116896146
-96	41	0.21426596719096166
-95	41	0.23772044236111117
-94	41	0.209017420828467
-93	41	0.23481696471453783
-92	41	0.24519355192619421
-91	41	0.2894163722696274
-90	41	0.35062589632055063
-89	41	0.3442552756470086
-88	41	0.35128400944028443
-87	41	0.40422033054464024
-86	41	0.40647312144353703
-85	41	0.40005192848572063
-84	41	0.387467501438275
-83	41	0.410857206297975
-82	41	0.4302626719020407
-81	41	0.5422434770685509
-80	41	0.40713485421816525
-79	41	0.2847342036904206
-78	41	0.31155796961491455
-77	41	0.4015395411755386
-76	41	0.3805212246929303
-75	41	0.5269875202342917
-74	41	0.5458332955311666
-73	41	0.5234275382034932
-72	41	0.476948269893815
-71	41	0.49728287378525265
-70	41	-1
-69	41	-1
-68	41	-1
-67	41	-1
-126	42	-1
-125	42	0.023784476394472048
-124	42	0.20381162754742566
-123	42	0.16553589084243212
-122	42	0.1366840986876927
-121	42	0.1636390981466151
-120	42	0.23696514103980618
-119	42	0.26720065150046857
-118	42	0.3091927449395681
-117	42	0.2402694931276596
-116	42	0.36578969692825986
-115	42	0.3739182072101842
-114	42	0.35997533396928266
-113	42	0.25384381628726854
-112	42	0.1145345699022235
-111	42	0.02420149618014171
-110	42	0.03783634988388577
-109	42	0.1842379181391195
-108	42	0.22490716333444855
-107	42	0.24703821036779527
-106	42	0.2429600284409473
-105	42	0.2924352953951723
-104	42	0.2685500438801316
-103	42	0.22988935173290276
-102	42	0.24008309493026644
-101	42	0.22156639957604207
-100	42	0.1850225227647766
-99	42	0.19099341007687604
-98	42	0.20547915672703507
-97	42	0.2039163543584152
-96	42	0.3008884241846447
-95	42	0.2659114838181317
-94	42	0.2981404888142843
-93	42	0.31628142283676747
-92	42	0.35143023601552875
-91	42	0.3609809807244491
-90	42	0.37017958071301965
-89	42	0.33342123701098064
-88	42	0.3582818592530398
-87	42	0.36194350962673877
-86	42	0.37238775726089207
-85	42	0.4730406326371094
-84	42	0.365482447152337
-83	42	0.4099753012333857
-82	42	0.3997684356178905
-81	42	0.40615118727954125
-80	42	0.42819095727899975
-79	42	0.3188148913163544
-78	42	0.356762445977586
-77	42	0.40843708819995306
-76	42	0.27200594446476667
-75	42	0.23098629422818434
-74	42	0.40647106375858416
-73	42	0.37665586350889346
-72	42	0.48043136933228214
-71	42	0.49213538781328603
-70	42	-1
-69	42	-1
-68	42	-1
-67	42	-1
-126	43	-1
-125	43	0.02543090962675746
-124	43	0.11042530757947318
-123	43	0.11086438948908338
-122	43	0.07060984263667261
-121	43	0.1765279596828434
-120	43	0.20489717795055887
-119	43	0.2582910065979668
-118	43	0.3517576885164438
-117	43	0.2988662342971748
-116	43	0.21675779560959244
-115	43	0.0736184586312261
-114	43	0.16394920062213167
-113	43	0.3243304316546022
-112	43	0.13157367910421866
-111	43	0.00959454561967042
-110	43	-1
-109	43	0.3033190177696996
-108	43	0.24924601279113087
-107	43	0.3119288673276761
-106	43	0.30087524564783263
-105	43	0.2327469710643665
-104	43	0.2485591575538503
-103	43	0.17455309654929038
-102	43	0.16653269890541447
-101	43	0.13741755113604318
-100	43	0.14170670188924472
-99	43	0.1588173437026937
-98	43	0.20730594136888614
-97	43	0.25858502171839703
-96	43	0.3082197873158126
-95	43	0.3329989252337366
-94	43	0.35077028033245083
-93	43	0.39286583791222796
-92	43	0.39026773006577953
-91	43	0.4218169040128317
-90	43	0.43179106416637986
-89	43	0.4026956795256699
-88	43	0.4351578108738735
-87	43	0.40812207533988976
-86	43	0.4172183522676203
-85	43	0.4932089381718984
-84	43	0.4870318614744042
-83	43	0.39677300751326244
-82	43	0.34092640904887533
-81	43	0.2791126925770979
-80	43	0.3886596492750823
-79	43	0.4643423306854981
-78	43	0.4868886653079087
-77	43	0.45690754082610624
-76	43	0.25372416190725694
-75	43	0.09595978236053315
-74	43	0.34384579634138
-73	43	0.14886090769908078
-72	43	0.2596489196639576
-71	43	0.34473939279774723
-70	43	0.34828216509984866
-69	43	-1
-68	43	-1
-67	43	-1
-126	44	-1
-125	44	0.03191027053225856
-124	44	0.10802317551856232
-123	44	0.15044198605132783
-122	44	0.13093684431752062
-121	44	0.17754315596681403
-120	44	0.1738014897077872
-119	44	0.07558674652604323
-118	44	0.3184233606353832
-117	44	0.26252620859294845
-116	44	0.02537627154407837
-115	44	0.031739987749292035
-114	44	0.039941018331447586
-113	44	0.06914862443293242
-112	44	0.04502446634174574
-111	44	0.009568255046682793
-110	44	0.02374539066879157
-109	44	0.32956808163995993
-108	44	0.08190535453584379
-107	44	0.26060731449011454
-106	44	0.25961129208865963
-105	44	0.25898960934570575
-104	44	0.2720864841244462
-103	44	0.17303934190745712
-102	44	0.15462682153053037
-101	44	0.12976392648190962
-100	44	0.16088765535872138
-99	44	0.18310984848236847
-98	44	0.2359596532875679
-97	44	0.2726287776406715
-96	44	0.29326968664357633
-95	44	0.32493180878831635
-94	44	0.3470312797107494
-93	44	0.3601347110219988
-92	44	0.36436512422290823
-91	44	0.4282108794105892
-90	44	0.39090402237189903
-89	44	0.3954259721181818
-88	44	0.30607654008131785
-87	44	0.38843199449438326
-86	44	0.29317230202662325
-85	44	0.2314885096533951
-84	44	0.23172467576730837
-83	44	-1
-82	44	0.20335166948865685
-81	44	0.16906450253081218
-80	44	0.2540642972299726
-79	44	0.21052542330554555
-78	44	0.26312099178169984
-77	44	0.3337420020357986
-76	44	0.3691697250568131
-75	44	0.1652976389842257
-74	44	0.27647330944111687
-73	44	0.1278540861928685
-72	44	0.08356073402111765
-71	44	0.1426809970082196
-70	44	0.2670845700097843
-69	44	0.21726364004281107
-68	44	0.1722607980992977
-67	44	-1
-126	45	-1
-125	45	0.03678339882227467
-124	45	0.08161306974139669
-123	45	0.16876041410722614
-122	45	0.19556502485543126
-121	45	0.34168255215038834
-120	45	0.36255651268043676
-119	45	0.26160261670183593
-118	45	0.092412941454093
-117	45	0.1691174224465556
-116	45	0.026791991527575738
-115	45	0.03275803673285647
-114	45	0.024252151707125583
-113	45	0.07780166666869316
-112	45	0.0938049840309618
-111	45	0.048520772376365165
-110	45	0.1543623435422878
-109	45	0.31714088042914323
-108	45	0.30008451473288394
-107	45	0.2887994315551786
-106	45	0.24690321688177114
-105	45	0.2383294235760376
-104	45	0.24349946925757884
-103	45	0.20114326846606229
-102	45	0.19623257526660817
-101	45	0.2116192044484904
-100	45	0.2585661377823974
-99	45	0.26640709594526635
-98	45	0.3128149719401921
-97	45	0.2626576572489856
-96	45	0.29101681156665865
-95	45	0.3061244841407206
-94	45	0.36465058124455707
-93	45	0.3497149685450119
-92	45	0.3366246315925537
-91	45	0.20702438459553443
-90	45	0.19084942824885304
-89	45	0.1803927690331883
-88	45	0.214817894414012
-87	45	0.1580887268139826
-86	45	0.23198962141122206
-85	45	0.21464159757911494
-84	45	0.18058144003714308
-83	45	0.14791316606911184
-82	45	0.14164959177868813
-81	45	0.15332366159051378
-80	45	0.10741747724644714
-79	45	0.09401029422369485
-78	45	0.11264630724584761
-77	45	0.21561922240646816
-76	45	0.23038634812082387
-75	45	0.24980725571514978
-74	45	0.36963812897700227
-73	45	0.24540695256203754
-72	45	0.07098713787901505
-71	45	0.0625217284516192
-70	45	0.10294408886505299
-69	45	0.16450017382761295
-68	45	0.15541915182787427
-67	45	-1
-126	46	-1
-125	46	0.03200214055353783
-124	46	0.07376866027967492
-123	46	0.13760015196938688
-122	46	0.02851783549875056
-121	46	0.3662348115960274
-120	46	0.2593019659215571
-119	46	0.2772192950614532
-118	46	0.34244189401669173
-117	46	0.2917770139193969
-116	46	0.08197491364036548
-115	46	0.05163995152468375
-114	46	0.03854898323706953
-113	46	0.060670448005715125
-112	46	0.10968315673563996
-111	46	0.05010784607431591
-110	46	0.1865032515631157
-109	46	0.30689677071600047
-108	46	0.2843775975349682
-107	46	0.20872868086400692
-106	46	0.19253682344137144
-105	46	0.213660147328372
-104	46	0.25255443348332296
-103	46	0.21810664550867703
-102	46	0.23701317863034313
-101	46	0.24904063712660382
-100	46	0.26033868371951246
-99	46	0.303584599425326
-98	46	0.3330101209105031
-97	46	0.3523294443399494
-96	46	0.30631003120479233
-95	46	0.31330573915457394
-94	46	0.2550081666709847
-93	46	0.2355236766116139
-92	46	0.22478291657574662
-91	46	0.2022047158959062
-90	46	0.174873786749201
-89	46	0.13239509758430593
-88	46	0.14312748658366026
-87	46	0.13222227075448853
-86	46	0.11812677340876183
-85	46	0.10426927538717914
-84	46	0.08645136984296217
-83	46	0.09764391331646717
-82	46	0.0760045968681848
-81	46	0.12195952963940848
-80	46	0.08813624904796998
-79	46	0.05941690633240385
-78	46	0.07050826782490635
-77	46	0.06416882107840088
-76	46	0.09253072521142013
-75	46	0.05826204935881134
-74	46	0.08795732398820123
-73	46	0.14363619306958614
-72	46	0.10713376925700832
-71	46	0.08216524949850944
-70	46	0.07741312898401712
-69	46	0.09494807478786906
-68	46	0.12269222448557174
-67	46	-1
-126	47	-1
-125	47	0.05162526713661073
-124	47	0.03985364435179042
-123	47	0.12097062495726794
-122	47	0.0481432152468469
-121	47	0.19296117419734152
-120	47	0.33900359599151747
-119	47	0.36902952188661275
-118	47	0.3522071991475198
-117	47	0.1786793441260156
-116	47	0.0695226647918039
-115	47	0.1758616625888651
-114	47	0.028910747634574234
-113	47	0.0747455555641812
-112	47	0.25288746979295107
-111	47	0.24497414659153374
-110	47	0.27922097357118797
-109	47	0.32625371236763123
-108	47	0.28354226162210855
-107	47	0.27435045199388264
-106	47	0.2667956803955095
-105	47	0.2506019523501895
-104	47	0.2312769702871228
-103	47	0.23664774313582018
-102	47	0.2396728393162238
-101	47	0.25242050625222895
-100	47	0.2583196645374927
-99	47	0.2712442362607674
-98	47	0.30467606099614214
-97	47	0.32571347653635874
-96	47	0.23899688980919367
-95	47	0.21545355070841885
-94	47	0.18765679910082908
-93	47	0.1611780321180303
-92	47	0.1162668787453958
-91	47	0.046291635501313315
-90	47	0.06541141025589463
-89	47	0.14201614964682174
-88	47	0.1216289719048373
-87	47	-1
-86	47	0.03345549746544656
-85	47	0.038366645226213
-84	47	0.04497460489409142
-83	47	0.06144208921616887
-82	47	0.0758426757686178
-81	47	0.07588708435114692
-80	47	0.048654839904160516
-79	47	0.06141801430221985
-78	47	0.05264796461754605
-77	47	0.04868635989639369
-76	47	0.04635333799056028
-75	47	0.037636773149680586
-74	47	0.047226703662595036
-73	47	0.05657877888931217
-72	47	0.019965986467728437
-71	47	0.027168373906048163
-70	47	0.06440503395788125
-69	47	0.07012661403170911
-68	47	0.06437138145578779
-67	47	-1
-126	48	-1
-125	48	0.05698337586973432
-124	48	0.08727679145559417
-123	48	0.10024312483029944
-122	48	0.024013109510834973
-121	48	0.021590854226396037
-120	48	0.2582287055094608
-119	48	0.17883311866379176
-118	48	0.18131024398812265
-117	48	0.08532883722935714
-116	48	0.06769186766429468
-115	48	0.05224494831329226
-114	48	0.02735774919944364
-113	48	0.1408465989320428
-112	48	0.26268791457090673
-111	48	0.3332399269072892
-110	48	0.28577933929045596
-109	48	0.3235839596723679
-108	48	0.300604033417926
-107	48	0.288194210291848
-106	48	0.28431537127136963
-105	48	0.24759689989184994
-104	48	0.28387889888040424
-103	48	0.24675102302016336
-102	48	0.2530277103756051
-101	48	0.2354522936499749
-100	48	0.21645331435524265
-99	48	0.20435598810171735
-98	48	0.2861765847237282
-97	48	0.2606633209332873
-96	48	0.2011689427624065
-95	48	0.17860253635859163
-94	48	0.14576702872256952
-93	48	0.15632564622765086
-92	48	0.10617572049604798
-91	48	0.04982442803139316
-90	48	0.05329086957485516
-89	48	0.0591819561232355
-88	48	0.02863125976991154
-87	48	0.024811142401432448
-86	48	0.03205248275122206
-85	48	0.038240076089448315
-84	48	0.04599497344978458
-83	48	0.05083283395501919
-82	48	0.03323357614327548
-81	48	0.059378436976897896
-80	48	0.04923359185650603
-79	48	0.04322786980877653
-78	48	0.04596867249484105
-77	48	0.041176100700108596
-76	48	0.04015112947730032
-75	48	0.02856365359547242
-74	48	0.028240386612813934
-73	48	0.055753450807814374
-72	48	0.05022821129094757
-71	48	0.025432684847685016
-70	48	0.03432280044936098
-69	48	0.056054967125209285
-68	48	0.04298176227060671
-67	48	-1
-126	49	-1
-125	49	0.08129771081613678
-124	49	0.04589633551563293
-123	49	0.039609216632791246
-122	49	0.03434762922425184
-121	49	0.022740208763362208
-120	49	0.08116467213081788
-119	49	0.03824363027254879
-118	49	0.027778589731946315
-117	49	0.020146190098102
-116	49	0.04418422939745279
-115	49	0.01862951915550365
-114	49	0.12529506500741186
-113	49	0.19692019745918934
-112	49	0.27844468386336335
-111	49	0.20083520496927174
-110	49	0.16707892072927724
-109	49	0.18256645129875929
-108	49	0.21195826416316244
-107	49	0.21132778014047815
-106	49	0.21499628634631565
-105	49	0.2349328778491805
-104	49	0.23416828888624716
-103	49	0.2023366509138413
-102	49	0.20846999245297276
-101	49	0.21716761162730425
-100	49	0.162885499091953
-99	49	0.1802323537848823
-98	49	0.21923555694563607
-97	49	0.16101709309537268
-96	49	0.1144636733024824
-95	49	0.1387464134317443
-94	49	0.10135789435976396
-93	49	0.1261950964058136
-92	49	0.10664682746601617
-91	49	0.07248930401331809
-90	49	0.048069596891099915
-89	49	0.051591483690929356
-88	49	0.03491243568448469
-87	49	0.04440775010201908
-86	49	0.055289957272171945
-85	49	0.04697005423028693
-84	49	0.05591746700478795
-83	49	0.06772814839125982
-82	49	0.05836042540578716
-81	49	0.048982975182355316
-80	49	0.043174236250478996
-79	49	0.04726155336320656
-78	49	0.05079471066470987
-77	49	0.050056329125585844
-76	49	0.04184054587762928
-75	49	0.028628499666140617
-74	49	0.026254267942568518
-73	49	0.03290458224926851
-72	49	0.030004032127196354
-71	49	0.025011346729548273
-70	49	0.02819132859760259
-69	49	0.027518183153976472
-68	49	0.02265965226807856
-67	49	-1
-126	50	-1
-125	50	-1
-124	50	-1
-123	50	0.010886254355861835
-122	50	0.05366558335789305
-121	50	0.07680583132950672
-120	50	0.08402758532447867
-119	50	0.019801892639913457
-118	50	-1
-117	50	-1
-116	50	-1
-115	50	0.01546294310491752
-114	50	0.11931269207202982
-113	50	0.1966204769395715
-112	50	0.2538077413287987
-111	50	0.27254216781038093
-110	50	0.25645143625006744
-109	50	0.2540579838784125
-108	50	0.20780561274724604
-107	50	0.22089338694662655
-106	50	0.21459828331085623
-105	50	0.20165948550206625
-104	50	0.16143557009611353
-103	50	0.1466152345194983
-102	50	0.17532013602794036
-101	50	0.12371773725364718
-100	50	0.1596595260945785
-99	50	0.16045691642628387
-98	50	0.15011596457676646
-97	50	0.16259944347104516
-96	50	0.1164390789166139
-95	50	0.15711980973522552
-94	50	0.13812131680239123
-93	50	0.12657963095794494
-92	50	0.12184688074135022
-91	50	0.07893112058623071
-90	50	0.048676772955135825
-89	50	0.04522691822301695
-88	50	0.05117310022132272
-87	50	0.06338127022201578
-86	50	0.07689529385939109
-85	50	0.08628134894717146
-84	50	0.07758074612965828
-83	50	0.07670058074416551
-82	50	0.056442129902212264
-81	50	0.03670795848003302
-80	50	0.03928290614702514
-79	50	0.040823160965117844
-78	50	0.04027666977158855
-77	50	0.04406034647486299
-76	50	0.035115578760837804
-75	50	0.026860567619876752
-74	50	0.024402818205311504
-73	50	0.021419896148640427
-72	50	0.01655704693027544
-71	50	0.01334296922255144
-70	50	0.004125115850001126
-69	50	-1
-68	50	-1
-67	50	-1
-126	51	-1
-125	51	-1
-124	51	-1
-123	51	0.025374495387839473
-122	51	0.04355898311828499
-121	51	0.026241637498203033
-120	51	0.013444205451611806
-119	51	-1
-118	51	-1
-117	51	-1
-116	51	-1
-115	51	0.04026537214588575
-114	51	0.09555414718452111
-113	51	0.1260900983545348
-112	51	0.13331963413987413
-111	51	0.14042037755338826
-110	51	0.18046794000576338
-109	51	0.18131641704298138
-108	51	0.19468141752419907
-107	51	0.18553610222279546
-106	51	0.14281083692874808
-105	51	0.11974932346592337
-104	51	0.10259496520033853
-103	51	0.12403248822653465
-102	51	0.10124496486830302
-101	51	0.1156014608440792
-100	51	0.17816194859772044
-99	51	0.1571590460460321
-98	51	0.13776025856494994
-97	51	0.13897634101900486
-96	51	0.12845716559322543
-95	51	0.12580122744648686
-94	51	0.11995933827470785
-93	51	0.1104779001362468
-92	51	0.0866302574902772
-91	51	0.07572261920472907
-90	51	0.07379758945949011
-89	51	0.06308844294699019
-88	51	0.06392410621881964
-87	51	0.07713495803772429
-86	51	0.08023331715556481
-85	51	0.07264696009316449
-84	51	0.05204430532415693
-83	51	0.04159288198138599
-82	51	0.041101320687674574
-81	51	0.03601698787284667
-80	51	0.037530205645969504
-79	51	0.032007985314115424
-78	51	0.03080343150766483
-77	51	0.03198541438080472
-76	51	0.03229274739943696
-75	51	0.02586377078063049
-74	51	0.02453579141883644
-73	51	0.017335948962678923
-72	51	-1
-71	51	-1
-70	51	-1
-69	51	0.013008586064590544
-68	51	-1
-67	51	-1
-126	52	-1
-125	52	-1
-124	52	0.01605696869148166
-123	52	0.03959852602414955
-122	52	0.019475439051511993
-121	52	-1
-120	52	-1
-119	52	-1
-118	52	-1
-117	52	-1
-116	52	0.02347630814281119
-115	52	0.04713057236284056
-114	52	0.06766728768222087
-113	52	0.10271391809684345
-112	52	0.1010024854028297
-111	52	0.11103962942216371
-110	52	0.12488512739922558
-109	52	0.12655300264403163
-108	52	0.1443078120851017
-107	52	0.16369956602489033
-106	52	0.11148215327751332
-105	52	0.08698284180695791
-104	52	0.07575354059770323
-103	52	0.07376275846510545
-102	52	0.07232586770937668
-101	52	0.13767849364741214
-100	52	0.14209919594089843
-99	52	0.13699542642106763
-98	52	0.13688035506663296
-97	52	0.11624095191498918
-96	52	0.11452411312141735
-95	52	0.12377256520452873
-94	52	0.11316344088696698
-93	52	0.11673228031617638
-92	52	0.09461536583721075
-91	52	0.08035703078680168
-90	52	0.07695650998674008
-89	52	0.08047701252578301
-88	52	0.07967579677068794
-87	52	0.08531983018113146
-86	52	0.07341241889564609
-85	52	0.052838076000967855
-84	52	0.04747445828403853
-83	52	0.04429806052904763
-82	52	0.05164079330489176
-81	52	0.04916459393878967
-80	52	0.04102805587961496
-79	52	0.031959940241087725
-78	52	0.028752629510924763
-77	52	0.025165823686142435
-76	52	0.025563149556190087
-75	52	0.02359043857403555
-74	52	0.019051743013481483
-73	52	0.01356307510540725
-72	52	-1
-71	52	-1
-70	52	-1
-69	52	-1
-68	52	-1
-67	52	-1
-126	53	-1
-125	53	-1
-124	53	-1
-123	53	-1
-122	53	-1
-121	53	-1
-120	53	-1
-119	53	-1
-118	53	-1
-117	53	-1
-116	53	-1
-115	53	-1
-114	53	-1
-113	53	-1
-112	53	-1
-111	53	-1
-110	53	-1
-109	53	-1
-108	53	-1
-107	53	-1
-106	53	-1
-105	53	-1
-104	53	-1
-103	53	-1
-102	53	-1
-101	53	-1
-100	53	-1
-99	53	-1
-98	53	-1
-97	53	-1
-96	53	-1
-95	53	-1
-94	53	-1
-93	53	-1
-92	53	-1
-91	53	-1
-90	53	-1
-89	53	-1
-88	53	-1
-87	53	-1
-86	53	-1
-85	53	-1
-84	53	-1
-83	53	-1
-82	53	-1
-81	53	-1
-80	53	-1
-79	53	-1
-78	53	-1
-77	53	-1
-76	53	-1
-75	53	-1
-74	53	-1
-73	53	-1
-72	53	-1
-71	53	-1
-70	53	-1
-69	53	-1
-68	53	-1
-67	53	-1
