# Supplementary material for: The impacts of climate change on the abundance and distribution of the Spotted Wing Drosophila (Drosophila suzukii) in the United States and Canada
Source: PeerJ. 2017 Apr 6;5:e3192. doi: 10.7717/peerj.3192 (PMC5385127; doi:10.7717/peerj.3192)
Supplement: Supplemental Information 2 — Raw data used to create consensus maps (shown in Figs. 3 and 4A) coefficient of variance maps (shown in Fig. 4B) and in scatter plots shown in Fig. 5. [file peerj-05-3192-s002.zip › model_ispl-cm5a-lr_rcp85_year30_norm__mean.txt]

-126	24	-1
-125	24	-1
-124	24	-1
-123	24	-1
-122	24	-1
-121	24	-1
-120	24	-1
-119	24	-1
-118	24	-1
-117	24	-1
-116	24	-1
-115	24	-1
-114	24	-1
-113	24	-1
-112	24	-1
-111	24	-1
-110	24	-1
-109	24	-1
-108	24	-1
-107	24	-1
-106	24	-1
-105	24	-1
-104	24	-1
-103	24	-1
-102	24	-1
-101	24	-1
-100	24	-1
-99	24	-1
-98	24	-1
-97	24	-1
-96	24	-1
-95	24	-1
-94	24	-1
-93	24	-1
-92	24	-1
-91	24	-1
-90	24	-1
-89	24	-1
-88	24	-1
-87	24	-1
-86	24	-1
-85	24	-1
-84	24	-1
-83	24	-1
-82	24	-1
-81	24	-1
-80	24	-1
-79	24	-1
-78	24	-1
-77	24	-1
-76	24	-1
-75	24	-1
-74	24	-1
-73	24	-1
-72	24	-1
-71	24	-1
-70	24	-1
-69	24	-1
-68	24	-1
-67	24	-1
-126	25	-1
-125	25	-1
-124	25	-1
-123	25	-1
-122	25	-1
-121	25	-1
-120	25	-1
-119	25	-1
-118	25	-1
-117	25	-1
-116	25	-1
-115	25	-1
-114	25	-1
-113	25	0.012336388091354103
-112	25	0.02832517445660983
-111	25	0.017518298197271565
-110	25	0.008735568496731133
-109	25	0.008890904069137466
-108	25	0.037904910075893965
-107	25	0.1289059279752277
-106	25	0.2888992947471886
-105	25	0.1986381866857121
-104	25	0.1242514633179777
-103	25	0.10884570701914685
-102	25	0.3522350059537243
-101	25	0.33333269108621166
-100	25	0.020618021934360412
-99	25	0.013937748670057419
-98	25	0.011360502943097433
-97	25	-1
-96	25	-1
-95	25	-1
-94	25	-1
-93	25	-1
-92	25	-1
-91	25	-1
-90	25	-1
-89	25	-1
-88	25	-1
-87	25	-1
-86	25	-1
-85	25	-1
-84	25	-1
-83	25	-1
-82	25	0.014182902190658167
-81	25	0.014412139518148173
-80	25	-1
-79	25	-1
-78	25	-1
-77	25	-1
-76	25	-1
-75	25	-1
-74	25	-1
-73	25	-1
-72	25	-1
-71	25	-1
-70	25	-1
-69	25	-1
-68	25	-1
-67	25	-1
-126	26	-1
-125	26	-1
-124	26	-1
-123	26	-1
-122	26	-1
-121	26	-1
-120	26	-1
-119	26	-1
-118	26	-1
-117	26	-1
-116	26	-1
-115	26	-1
-114	26	0.011409174674724435
-113	26	0.021525061620649506
-112	26	0.028772152264571145
-111	26	-1
-110	26	0.008859939651841576
-109	26	0.02023813681491133
-108	26	0.2658059152269341
-107	26	0.15263912592536197
-106	26	0.40639044927399726
-105	26	0.14567289898908745
-104	26	0.10062352530629809
-103	26	0.16144924434793692
-102	26	0.1991397006274162
-101	26	0.10713532187383641
-100	26	0.019175754073725168
-99	26	0.02330074178607241
-98	26	0.020695148642952094
-97	26	-1
-96	26	-1
-95	26	-1
-94	26	-1
-93	26	-1
-92	26	-1
-91	26	-1
-90	26	-1
-89	26	-1
-88	26	-1
-87	26	-1
-86	26	-1
-85	26	-1
-84	26	-1
-83	26	0.015185496089603576
-82	26	0.016315891865662728
-81	26	0.017594447505510622
-80	26	-1
-79	26	-1
-78	26	-1
-77	26	-1
-76	26	-1
-75	26	-1
-74	26	-1
-73	26	-1
-72	26	-1
-71	26	-1
-70	26	-1
-69	26	-1
-68	26	-1
-67	26	-1
-126	27	-1
-125	27	-1
-124	27	-1
-123	27	-1
-122	27	-1
-121	27	-1
-120	27	-1
-119	27	-1
-118	27	-1
-117	27	-1
-116	27	-1
-115	27	0.014123320987535385
-114	27	0.013957777427139948
-113	27	0.07757158943161785
-112	27	0.011677718461371688
-111	27	0.00943145135908688
-110	27	0.009932223598896594
-109	27	0.10270583700684656
-108	27	0.21941018892634395
-107	27	0.4278507845438304
-106	27	0.22287604122366034
-105	27	0.2296678980664028
-104	27	0.18096560981785093
-103	27	0.3632847460914976
-102	27	0.10402198842140677
-101	27	0.018657830094521627
-100	27	0.02030478242460198
-99	27	0.024817230342959025
-98	27	0.03016113450272816
-97	27	0.10971939069703797
-96	27	-1
-95	27	-1
-94	27	-1
-93	27	-1
-92	27	-1
-91	27	-1
-90	27	-1
-89	27	-1
-88	27	-1
-87	27	-1
-86	27	-1
-85	27	-1
-84	27	-1
-83	27	0.051316988518211495
-82	27	0.03704040460820416
-81	27	0.024824684774356603
-80	27	-1
-79	27	-1
-78	27	-1
-77	27	-1
-76	27	-1
-75	27	-1
-74	27	-1
-73	27	-1
-72	27	-1
-71	27	-1
-70	27	-1
-69	27	-1
-68	27	-1
-67	27	-1
-126	28	-1
-125	28	-1
-124	28	-1
-123	28	-1
-122	28	-1
-121	28	-1
-120	28	-1
-119	28	-1
-118	28	-1
-117	28	-1
-116	28	0.04702936419312047
-115	28	0.03080468576017476
-114	28	0.030204787353692756
-113	28	0.026869605533376723
-112	28	0.021586277747998504
-111	28	0.02823899767547072
-110	28	0.08618417945182712
-109	28	0.4371306537349273
-108	28	0.3733141550860314
-107	28	0.5638791925681657
-106	28	0.1651430226662415
-105	28	0.1866425100688604
-104	28	0.13583811893175846
-103	28	0.5304479851382768
-102	28	0.1749793179279449
-101	28	0.07098086193990867
-100	28	0.07433940596693094
-99	28	0.09258371059895748
-98	28	0.10790852505423168
-97	28	0.11342862971182964
-96	28	0.12217126542106266
-95	28	-1
-94	28	-1
-93	28	-1
-92	28	-1
-91	28	-1
-90	28	-1
-89	28	-1
-88	28	-1
-87	28	-1
-86	28	-1
-85	28	-1
-84	28	-1
-83	28	0.07363588348153186
-82	28	0.07678376733494349
-81	28	0.07946074998688227
-80	28	-1
-79	28	-1
-78	28	-1
-77	28	-1
-76	28	-1
-75	28	-1
-74	28	-1
-73	28	-1
-72	28	-1
-71	28	-1
-70	28	-1
-69	28	-1
-68	28	-1
-67	28	-1
-126	29	-1
-125	29	-1
-124	29	-1
-123	29	-1
-122	29	-1
-121	29	-1
-120	29	-1
-119	29	-1
-118	29	-1
-117	29	-1
-116	29	0.076250218979768
-115	29	0.06367802580467874
-114	29	0.05434461003923912
-113	29	0.09204106166442207
-112	29	0.08562311423696319
-111	29	0.08170861179500556
-110	29	0.07399201262819961
-109	29	0.5723279534536698
-108	29	0.5889013898445952
-107	29	0.5343156846006692
-106	29	0.1848142756944289
-105	29	0.08789628557000725
-104	29	0.1274806257270292
-103	29	0.17193688107525634
-102	29	0.12768230691175442
-101	29	0.14631412973909397
-100	29	0.17446508375198647
-99	29	0.16362838883174655
-98	29	0.11378252346438947
-97	29	0.12399327997506833
-96	29	0.17262920788388894
-95	29	0.1787367348299749
-94	29	0.198006112633746
-93	29	0.2512131689592239
-92	29	0.21655256959488015
-91	29	0.1792372854009965
-90	29	0.16906781353296368
-89	29	-1
-88	29	-1
-87	29	-1
-86	29	0.2203146537005079
-85	29	0.17876801164125908
-84	29	0.18710367467926067
-83	29	0.17635205567871007
-82	29	0.1199657732167424
-81	29	0.07536287040316689
-80	29	-1
-79	29	-1
-78	29	-1
-77	29	-1
-76	29	-1
-75	29	-1
-74	29	-1
-73	29	-1
-72	29	-1
-71	29	-1
-70	29	-1
-69	29	-1
-68	29	-1
-67	29	-1
-126	30	-1
-125	30	-1
-124	30	-1
-123	30	-1
-122	30	-1
-121	30	-1
-120	30	-1
-119	30	-1
-118	30	-1
-117	30	0.04641635552755441
-116	30	0.044066281025329446
-115	30	0.08011467291180285
-114	30	0.10458417600988137
-113	30	0.09164033687295675
-112	30	0.07837168281310225
-111	30	0.20209378797071764
-110	30	0.2349915873421323
-109	30	0.5519705279654817
-108	30	0.32888756781357975
-107	30	0.21626107046196055
-106	30	0.18421194454314577
-105	30	0.34921548422892046
-104	30	0.3370983200218264
-103	30	0.22924308900787502
-102	30	0.17867375096418908
-101	30	0.24572442529093091
-100	30	0.2997765728265679
-99	30	0.23464431559387544
-98	30	0.17051477759184827
-97	30	0.1676198112784892
-96	30	0.1791877700185388
-95	30	0.26345756356820155
-94	30	0.2710084162120508
-93	30	0.2537256584054045
-92	30	0.26327037035616746
-91	30	0.28351264966501355
-90	30	0.27518504901078195
-89	30	0.2749674207676718
-88	30	0.2738737238027477
-87	30	0.28875256310381947
-86	30	0.2727537632953338
-85	30	0.27005075092874076
-84	30	0.18875928799237007
-83	30	0.19574091015333772
-82	30	0.1885195022235624
-81	30	-1
-80	30	-1
-79	30	-1
-78	30	-1
-77	30	-1
-76	30	-1
-75	30	-1
-74	30	-1
-73	30	-1
-72	30	-1
-71	30	-1
-70	30	-1
-69	30	-1
-68	30	-1
-67	30	-1
-126	31	-1
-125	31	-1
-124	31	-1
-123	31	-1
-122	31	-1
-121	31	-1
-120	31	-1
-119	31	-1
-118	31	-1
-117	31	0.041558845066330875
-116	31	0.13842810827575636
-115	31	0.09894186357230757
-114	31	0.09288445996105177
-113	31	0.14029626173827425
-112	31	0.18037080792287272
-111	31	0.3570894027634896
-110	31	0.40821992761251397
-109	31	0.4732315016227184
-108	31	0.20811409713414056
-107	31	0.17291641393774773
-106	31	0.2823449041011251
-105	31	0.2658942647363212
-104	31	0.1203040566230004
-103	31	0.1339810114961923
-102	31	0.2130952286307781
-101	31	0.22459658385014739
-100	31	0.20585909890047605
-99	31	0.21474530490074148
-98	31	0.20456999668993317
-97	31	0.21741055874844864
-96	31	0.2425905524014259
-95	31	0.2588875481720415
-94	31	0.3231245908597447
-93	31	0.2759572327018142
-92	31	0.27870731928826176
-91	31	0.3169571572221889
-90	31	0.31178597046081014
-89	31	0.3153945419158375
-88	31	0.30683273930151134
-87	31	0.31429651445939893
-86	31	0.31433605942294846
-85	31	0.29232168312643153
-84	31	0.30081240207874815
-83	31	0.30422963689249544
-82	31	0.1808661113972644
-81	31	-1
-80	31	-1
-79	31	-1
-78	31	-1
-77	31	-1
-76	31	-1
-75	31	-1
-74	31	-1
-73	31	-1
-72	31	-1
-71	31	-1
-70	31	-1
-69	31	-1
-68	31	-1
-67	31	-1
-126	32	-1
-125	32	-1
-124	32	-1
-123	32	-1
-122	32	-1
-121	32	-1
-120	32	-1
-119	32	-1
-118	32	0.06266255828041888
-117	32	0.10074859513898118
-116	32	0.1500662060133598
-115	32	0.08988784401101908
-114	32	0.07919213792250702
-113	32	0.10881498204155457
-112	32	0.10909044058495493
-111	32	0.24882252252159562
-110	32	0.33532299621002487
-109	32	0.6842602159615183
-108	32	0.5467578507929616
-107	32	0.3172058845674283
-106	32	1.0
-105	32	0.3603385153634709
-104	32	0.24294248200016705
-103	32	0.19459549047118832
-102	32	0.17641011045372235
-101	32	0.1896517527220132
-100	32	0.20281793407121293
-99	32	0.20531561753884606
-98	32	0.18215671010595486
-97	32	0.20177629653559745
-96	32	0.2593135824884276
-95	32	0.2810008055836591
-94	32	0.3020355180740967
-93	32	0.30850195204153674
-92	32	0.28734103799169197
-91	32	0.33989551824058206
-90	32	0.3901584108760996
-89	32	0.3924416180998458
-88	32	0.35630881062349073
-87	32	0.36722585814114167
-86	32	0.4624021208371747
-85	32	0.3876139431351281
-84	32	0.35330619932775426
-83	32	0.31359626556369763
-82	32	0.3121402289847934
-81	32	0.381424754155752
-80	32	0.360844836805474
-79	32	-1
-78	32	-1
-77	32	-1
-76	32	-1
-75	32	-1
-74	32	-1
-73	32	-1
-72	32	-1
-71	32	-1
-70	32	-1
-69	32	-1
-68	32	-1
-67	32	-1
-126	33	-1
-125	33	-1
-124	33	-1
-123	33	-1
-122	33	-1
-121	33	-1
-120	33	-1
-119	33	0.05711192131936514
-118	33	0.09343209410504126
-117	33	0.2016587653123327
-116	33	0.07749465072060595
-115	33	0.07609626673283683
-114	33	0.11572001155670694
-113	33	0.10485850282655763
-112	33	0.11657133194040532
-111	33	0.4243021478396132
-110	33	0.4447052819930961
-109	33	0.13294998974431113
-108	33	0.7040484109668247
-107	33	0.6706389962912099
-106	33	0.747746156875843
-105	33	0.3837168000716823
-104	33	0.5746196533044036
-103	33	0.41819892332570147
-102	33	0.2683790409074316
-101	33	0.13397663423911066
-100	33	0.12312511463409637
-99	33	0.1581698370135808
-98	33	0.1928082507928868
-97	33	0.207291808814505
-96	33	0.23669419069707537
-95	33	0.28489664856433916
-94	33	0.31333707208453865
-93	33	0.3453726172826642
-92	33	0.3155678083419857
-91	33	0.31942348905363044
-90	33	0.5417125943507007
-89	33	0.4899045767309316
-88	33	0.5234601805693371
-87	33	0.5531501426303032
-86	33	0.6216358838556564
-85	33	0.5931455521222355
-84	33	0.5214880766042437
-83	33	0.50703022093831
-82	33	0.3801745796032727
-81	33	0.3916605770104026
-80	33	0.3921091242707962
-79	33	0.545716942800193
-78	33	-1
-77	33	-1
-76	33	-1
-75	33	-1
-74	33	-1
-73	33	-1
-72	33	-1
-71	33	-1
-70	33	-1
-69	33	-1
-68	33	-1
-67	33	-1
-126	34	-1
-125	34	-1
-124	34	-1
-123	34	-1
-122	34	-1
-121	34	0.020784109565363626
-120	34	0.052031411121992936
-119	34	0.19367079491269196
-118	34	0.33433974080839146
-117	34	0.2952379932446203
-116	34	0.11105678303218022
-115	34	0.09993674489392493
-114	34	0.14047457884567055
-113	34	0.553493495424036
-112	34	0.8683401506618216
-111	34	0.6891505848455057
-110	34	0.5680299172427171
-109	34	0.17112356239139281
-108	34	0.5225742536659762
-107	34	0.8142264970523195
-106	34	0.8782795172334388
-105	34	0.685587609818412
-104	34	0.6870565162813854
-103	34	0.6685650369209475
-102	34	0.4064521798225845
-101	34	0.17918691888521737
-100	34	0.1304446741361254
-99	34	0.17690623700209518
-98	34	0.1959257557339028
-97	34	0.2994582863768068
-96	34	0.3755251001554768
-95	34	0.4824047827332547
-94	34	0.4988089277712363
-93	34	0.4411195789003862
-92	34	0.3779132306055944
-91	34	0.3972712946308359
-90	34	0.5460093211257744
-89	34	0.5370790619612898
-88	34	0.5807032923988088
-87	34	0.5890413124213929
-86	34	0.6282003665111026
-85	34	0.6659894700778469
-84	34	0.6945233873198158
-83	34	0.5816824698429902
-82	34	0.5521239190256075
-81	34	0.5628837407066296
-80	34	0.5546654405358511
-79	34	0.6117203677232661
-78	34	0.6018520848136584
-77	34	0.5313058527013709
-76	34	-1
-75	34	-1
-74	34	-1
-73	34	-1
-72	34	-1
-71	34	-1
-70	34	-1
-69	34	-1
-68	34	-1
-67	34	-1
-126	35	-1
-125	35	-1
-124	35	-1
-123	35	-1
-122	35	0.04244068278850357
-121	35	0.082289178251355
-120	35	0.2720589672647577
-119	35	0.4859498933137117
-118	35	0.17721674166148893
-117	35	0.1273306859657562
-116	35	0.1662570252404054
-115	35	0.11560591292606821
-114	35	0.603087163441074
-113	35	0.6534130867079445
-112	35	0.6947946276090627
-111	35	0.7817494007226402
-110	35	0.6177875453380481
-109	35	0.36151710118581576
-108	35	0.5299059722154542
-107	35	0.643188917832618
-106	35	0.17848082429362716
-105	35	0.8946791727769776
-104	35	0.5809115862347237
-103	35	0.5420499611518433
-102	35	0.3845125629616521
-101	35	0.3049234321399353
-100	35	0.21084009945352564
-99	35	0.1841943045712313
-98	35	0.23502747523833367
-97	35	0.3018267378762839
-96	35	0.31617182305368485
-95	35	0.4146187572761377
-94	35	0.5511617642478549
-93	35	0.5508906174897422
-92	35	0.41227994579309585
-91	35	0.3649115611683797
-90	35	0.44336380234738826
-89	35	0.5436705751145265
-88	35	0.6148551572178865
-87	35	0.6150265997869174
-86	35	0.640320130883728
-85	35	0.6256725940775899
-84	35	0.5509937823307902
-83	35	0.6984112895072003
-82	35	0.6952718234558687
-81	35	0.6047126410227368
-80	35	0.6079665891823574
-79	35	0.60298231503961
-78	35	0.5915902228912401
-77	35	0.5975436666468069
-76	35	0.5327720467614517
-75	35	-1
-74	35	-1
-73	35	-1
-72	35	-1
-71	35	-1
-70	35	-1
-69	35	-1
-68	35	-1
-67	35	-1
-126	36	-1
-125	36	-1
-124	36	-1
-123	36	0.03578045979344397
-122	36	0.039231555683713996
-121	36	0.32397896971153217
-120	36	0.2834876207334954
-119	36	0.05486051842250015
-118	36	0.430829592165907
-117	36	0.16861342992979458
-116	36	0.37861252548372665
-115	36	0.1042955856952361
-114	36	0.4686097822155599
-113	36	0.8444318156628546
-112	36	0.5172838521209167
-111	36	0.8035674084028557
-110	36	0.7978526561018261
-109	36	0.8231610586489783
-108	36	0.43499347667104354
-107	36	0.04753530963996405
-106	36	0.022856821510888845
-105	36	0.28225156002917046
-104	36	0.6979693548979963
-103	36	0.6111998669613147
-102	36	0.3444986717175973
-101	36	0.25882708029376633
-100	36	0.2043142919220807
-99	36	0.15070082411217675
-98	36	0.17832895779098915
-97	36	0.2759933637789646
-96	36	0.31113429228311085
-95	36	0.5114631290448124
-94	36	0.615315330398264
-93	36	0.5440341306332516
-92	36	0.5399068822733902
-91	36	0.41518740786598707
-90	36	0.4197767093820239
-89	36	0.5113604318594354
-88	36	0.5346927086027224
-87	36	0.5357342713134305
-86	36	0.6113640141018761
-85	36	0.7931052027909317
-84	36	0.7686735610959866
-83	36	0.6926048766946321
-82	36	0.44938819882137676
-81	36	0.714996230227635
-80	36	0.6170175035099896
-79	36	0.5916408232348547
-78	36	0.5563100920000296
-77	36	0.5397434833819025
-76	36	0.5168163835120698
-75	36	-1
-74	36	-1
-73	36	-1
-72	36	-1
-71	36	-1
-70	36	-1
-69	36	-1
-68	36	-1
-67	36	-1
-126	37	-1
-125	37	-1
-124	37	-1
-123	37	0.03187231279205681
-122	37	0.22103053164873782
-121	37	0.3262440318952391
-120	37	0.11416619753008592
-119	37	0.03526728251930225
-118	37	0.6685825272430473
-117	37	0.6333753506365308
-116	37	0.7404811260250661
-115	37	0.7526293238624955
-114	37	0.7303644244229619
-113	37	0.13537639313455285
-112	37	0.7168596510147613
-111	37	0.3109064036745764
-110	37	0.7240455545259856
-109	37	0.14296856783350184
-108	37	-1
-107	37	-1
-106	37	0.0267585588236477
-105	37	0.5679525669947146
-104	37	0.6714759128802379
-103	37	0.5591595180041353
-102	37	0.3647489479384195
-101	37	0.29980165787676655
-100	37	0.22432816820115403
-99	37	0.20787946493082857
-98	37	0.2013471382793283
-97	37	0.3252306220559322
-96	37	0.3118500579939798
-95	37	0.36637655802994246
-94	37	0.5358453863008875
-93	37	0.6067111207676811
-92	37	0.6185073609470289
-91	37	0.6407177317353102
-90	37	0.47628831421073703
-89	37	0.47936913624091076
-88	37	0.507181180188946
-87	37	0.548877921012396
-86	37	0.5681863948302723
-85	37	0.5984382919456506
-84	37	0.7030228420800688
-83	37	0.7254798544692964
-82	37	0.559601733206742
-81	37	0.524978377940046
-80	37	0.6726624488489917
-79	37	0.5632177403869402
-78	37	0.5468363234145748
-77	37	0.5355511373526218
-76	37	0.4911480731604273
-75	37	-1
-74	37	-1
-73	37	-1
-72	37	-1
-71	37	-1
-70	37	-1
-69	37	-1
-68	37	-1
-67	37	-1
-126	38	-1
-125	38	-1
-124	38	0.046615783547256186
-123	38	0.14357942902422616
-122	38	0.2959214439486151
-121	38	0.5271724312866507
-120	38	0.026853525660781093
-119	38	0.3807345692100931
-118	38	0.4698784385201616
-117	38	0.21347399231192782
-116	38	0.5194642499219249
-115	38	0.28367817171324816
-114	38	0.5190622531070341
-113	38	0.18366579754419043
-112	38	0.08532413261330572
-111	38	0.5999606982173994
-110	38	0.7107821849752146
-109	38	0.23218710304802068
-108	38	0.013520490379995486
-107	38	-1
-106	38	0.023899922808754925
-105	38	0.6202050445643118
-104	38	0.5996254826323439
-103	38	0.5590543890092686
-102	38	0.45750080881048316
-101	38	0.37475219627471107
-100	38	0.30374677305895537
-99	38	0.22182615424200638
-98	38	0.24021943526462344
-97	38	0.3655058673483465
-96	38	0.4020478641838141
-95	38	0.45158253276138416
-94	38	0.48829340941280497
-93	38	0.42003301274913535
-92	38	0.5268536771812186
-91	38	0.43229285870148665
-90	38	0.45754046601139375
-89	38	0.48793939406977066
-88	38	0.4813231886970991
-87	38	0.6950751274805976
-86	38	0.6456924657023668
-85	38	0.6651220623390621
-84	38	0.6693906362427345
-83	38	0.6999249973834665
-82	38	0.6342884015688164
-81	38	0.36622800252945603
-80	38	0.2827550007122396
-79	38	0.6748214280202629
-78	38	0.6127869032468117
-77	38	0.5905581068250884
-76	38	0.5479994765997729
-75	38	-1
-74	38	-1
-73	38	-1
-72	38	-1
-71	38	-1
-70	38	-1
-69	38	-1
-68	38	-1
-67	38	-1
-126	39	-1
-125	39	-1
-124	39	0.07855821195408332
-123	39	0.4696793949134215
-122	39	0.3602348080418443
-121	39	0.05814512608791907
-120	39	0.3760345361842496
-119	39	0.7115049000493563
-118	39	0.2587195288425232
-117	39	0.1157515315489401
-116	39	0.11469867963033128
-115	39	0.1274185304070185
-114	39	0.6742523845996498
-113	39	0.6382980812929594
-112	39	0.06556715830060289
-111	39	0.3236640410294897
-110	39	0.4477079119950593
-109	39	0.2182882829713382
-108	39	0.0041034618023992045
-107	39	-1
-106	39	-1
-105	39	0.4456612637159901
-104	39	0.4798222945862215
-103	39	0.719659505517729
-102	39	0.4933287515548382
-101	39	0.4528052652790824
-100	39	0.38109991117348185
-99	39	0.3356191438403154
-98	39	0.25989511231545953
-97	39	0.418572963684573
-96	39	0.4323283070013572
-95	39	0.5165149326664688
-94	39	0.5146748011317641
-93	39	0.5419977707789468
-92	39	0.5519992420236882
-91	39	0.6319857585753786
-90	39	0.6682053161787257
-89	39	0.6766062826546418
-88	39	0.665768549538812
-87	39	0.614412193766206
-86	39	0.7623820958213375
-85	39	0.7526868455100426
-84	39	0.7559890557349223
-83	39	0.7647982856117221
-82	39	0.7640425540471997
-81	39	0.5988806942105256
-80	39	0.23779273257475217
-79	39	0.6484299349388077
-78	39	0.794980034376433
-77	39	0.5675457065608442
-76	39	0.544759277516883
-75	39	0.7563081839648913
-74	39	-1
-73	39	-1
-72	39	-1
-71	39	-1
-70	39	-1
-69	39	-1
-68	39	-1
-67	39	-1
-126	40	-1
-125	40	-1
-124	40	0.07648732040502347
-123	40	0.4529724895939598
-122	40	0.10864979670540321
-121	40	0.079130744086003
-120	40	0.4445705036286806
-119	40	0.601516495104066
-118	40	0.4113584396462765
-117	40	0.24442433317211681
-116	40	0.08669519615676828
-115	40	0.27178086179025884
-114	40	0.42008087263051735
-113	40	0.6135667658439637
-112	40	0.07519667493076591
-111	40	0.004088876931452995
-110	40	0.12614444929663185
-109	40	0.0945319080061435
-108	40	0.023686609156866396
-107	40	-1
-106	40	0.004333760801793777
-105	40	0.46961514837732365
-104	40	0.5506851295878541
-103	40	0.6705641713838315
-102	40	0.6565503080120547
-101	40	0.5267884859806651
-100	40	0.5160506441161855
-99	40	0.4922923330565123
-98	40	0.4684854793381774
-97	40	0.4691542269478724
-96	40	0.5357217381414447
-95	40	0.6017582730860326
-94	40	0.6062032467088498
-93	40	0.5663888199616391
-92	40	0.5970609524630816
-91	40	0.6044365371145102
-90	40	0.6291050931724423
-89	40	0.6881556941707748
-88	40	0.7683901617592908
-87	40	0.7656042433953223
-86	40	0.7021359798653656
-85	40	0.7389615256873439
-84	40	0.6679941228776499
-83	40	0.5396726803132956
-82	40	0.6068941611973556
-81	40	0.5730445890040871
-80	40	0.5033644551947052
-79	40	0.2788404515047148
-78	40	0.5203010729798186
-77	40	0.6027457748011598
-76	40	0.655520249630856
-75	40	0.7430579087729117
-74	40	0.712582752840143
-73	40	0.6844559766254471
-72	40	-1
-71	40	-1
-70	40	-1
-69	40	-1
-68	40	-1
-67	40	-1
-126	41	-1
-125	41	-1
-124	41	0.04119447489142672
-123	41	0.0785941372627384
-122	41	0.09515227196010484
-121	41	0.07601442699039164
-120	41	0.08987893984704105
-119	41	0.4011426885730301
-118	41	0.23145396860552653
-117	41	0.13112718952877797
-116	41	0.039046355620150235
-115	41	0.11766842408550167
-114	41	0.45499192966608354
-113	41	0.6686710076960223
-112	41	0.03968762471792179
-111	41	0.02937132580476292
-110	41	0.06954004287654256
-109	41	0.0653851467134048
-108	41	0.05191570936771363
-107	41	-1
-106	41	0.04116101412815842
-105	41	0.33737344185314355
-104	41	0.368285388182734
-103	41	0.4835027447178993
-102	41	0.5394331470785503
-101	41	0.5706406517922856
-100	41	0.6141084981733838
-99	41	0.5592418254022516
-98	41	0.5252105222151876
-97	41	0.539460645232012
-96	41	0.6037308447067972
-95	41	0.6398552811466394
-94	41	0.5947035002249892
-93	41	0.6496555669216668
-92	41	0.6708037046185767
-91	41	0.7051015715381765
-90	41	0.7378711397245713
-89	41	0.7514109873081056
-88	41	0.6872703284542194
-87	41	0.6408207095140899
-86	41	0.566846654863661
-85	41	0.5707614004865676
-84	41	0.6443612370689699
-83	41	0.6010730639967145
-82	41	0.518950670463906
-81	41	0.3674206928468417
-80	41	0.19730493777981592
-79	41	0.1428729041894185
-78	41	0.16665152085833146
-77	41	0.2211506910968742
-76	41	0.15447134472611138
-75	41	0.35666676362727584
-74	41	0.5017993987257505
-73	41	0.45695973119900274
-72	41	0.42972917031243235
-71	41	0.3844872253773911
-70	41	-1
-69	41	-1
-68	41	-1
-67	41	-1
-126	42	-1
-125	42	-1
-124	42	0.12357094013848408
-123	42	0.06129609646876009
-122	42	0.04944457003597301
-121	42	0.06219743730304096
-120	42	0.0985420834452979
-119	42	0.16503598563623664
-118	42	0.21276553138264176
-117	42	0.14351054334387084
-116	42	0.35193203055063554
-115	42	0.35603636378261233
-114	42	0.2865023162517734
-113	42	0.13761737105119734
-112	42	0.03407579781823664
-111	42	-1
-110	42	-1
-109	42	0.05926109281590164
-108	42	0.10770239178751748
-107	42	0.12480720661130434
-106	42	0.09756831210067465
-105	42	0.4083873296365464
-104	42	0.4709315055603791
-103	42	0.33420666471061883
-102	42	0.39539669687317
-101	42	0.50180005344369
-100	42	0.5581802470288199
-99	42	0.6264674216562175
-98	42	0.5384448035832151
-97	42	0.6224483888186522
-96	42	0.5717897753073503
-95	42	0.618701063926005
-94	42	0.5730777925567362
-93	42	0.5772480652383403
-92	42	0.5433918523345418
-91	42	0.529610694424712
-90	42	0.467899974437941
-89	42	0.5362512178922815
-88	42	0.43921940037751034
-87	42	0.4836700719170244
-86	42	0.5060169046301373
-85	42	0.40951007737176015
-84	42	0.51608861775668
-83	42	0.4945523258527444
-82	42	0.2633895664336214
-81	42	0.24433329931917752
-80	42	0.3029187980463591
-79	42	0.17726655634357613
-78	42	0.21266863312758666
-77	42	0.2814096395244615
-76	42	0.14757496684087465
-75	42	0.12672399626361824
-74	42	0.20040752450492333
-73	42	0.17002553493495423
-72	42	0.3746364327898832
-71	42	0.48632196016565116
-70	42	-1
-69	42	-1
-68	42	-1
-67	42	-1
-126	43	-1
-125	43	0.007663463465382771
-124	43	0.08613869526125444
-123	43	0.03288496315855389
-122	43	0.02184412999069272
-121	43	0.06666650454603401
-120	43	0.07626253703014518
-119	43	0.14922310701635963
-118	43	0.3474972518214487
-117	43	0.5901519946402919
-116	43	0.09557666948164202
-115	43	0.025132640710342775
-114	43	0.05694263370766676
-113	43	0.2060727053048147
-112	43	0.03717987355900089
-111	43	-1
-110	43	-1
-109	43	0.16337207611152166
-108	43	0.138245404558165
-107	43	0.2577080270383544
-106	43	0.2938788923332249
-105	43	0.27015859232649997
-104	43	0.4649538372410485
-103	43	0.4123134860578282
-102	43	0.42308097729185645
-101	43	0.4545783349905491
-100	43	0.5121560076871369
-99	43	0.5327833640286928
-98	43	0.598360941697648
-97	43	0.596853593938509
-96	43	0.5594945465269224
-95	43	0.582031247442508
-94	43	0.52679811968749
-93	43	0.4432953936758175
-92	43	0.5245774099676317
-91	43	0.40603062564752773
-90	43	0.41573270373162097
-89	43	0.3876780400214111
-88	43	0.42016617302492876
-87	43	0.32869147043756763
-86	43	0.2493847755818642
-85	43	0.3851541958955358
-84	43	0.3810325594037278
-83	43	0.2923357221496784
-82	43	0.20890222788355783
-81	43	0.1779660756964305
-80	43	0.30520646670520774
-79	43	0.38808471339301304
-78	43	0.4416746861820002
-77	43	0.3637708273960548
-76	43	0.154657864513979
-75	43	0.0656135403900641
-74	43	0.1987768465921978
-73	43	0.08013586706681779
-72	43	0.1433599956302254
-71	43	0.22220291635688375
-70	43	0.24317403702916307
-69	43	-1
-68	43	-1
-67	43	-1
-126	44	-1
-125	44	0.020731807235699486
-124	44	0.08213753622343914
-123	44	0.05363496126454841
-122	44	0.04120508225735896
-121	44	0.0628967415342866
-120	44	0.05960345417961176
-119	44	0.022746271451482548
-118	44	0.2419003300433133
-117	44	0.15136216405604122
-116	44	-1
-115	44	-1
-114	44	-1
-113	44	0.021394163862992973
-112	44	-1
-111	44	-1
-110	44	-1
-109	44	0.25302029335666126
-108	44	0.019646631892414505
-107	44	0.2774979991352111
-106	44	0.32610109761591943
-105	44	0.24527286632801537
-104	44	0.38160384757156235
-103	44	0.361411972190949
-102	44	0.39758925372162723
-101	44	0.4199178478635665
-100	44	0.44410256736416265
-99	44	0.4873913016232234
-98	44	0.4337471743075212
-97	44	0.3892228937653736
-96	44	0.5092379298305113
-95	44	0.5527203670685481
-94	44	0.4966771661600241
-93	44	0.43759448398265294
-92	44	0.38500239486469173
-91	44	0.21678986743551754
-90	44	0.23545491252173312
-89	44	0.27440449428323677
-88	44	0.24878597055434126
-87	44	0.26356301992203807
-86	44	0.17197321792090203
-85	44	0.1508834062392936
-84	44	0.17182281985707132
-83	44	-1
-82	44	0.12949694185926988
-81	44	0.11112896100846018
-80	44	0.16618770931683266
-79	44	0.13087217689131878
-78	44	0.17452636535112942
-77	44	0.2366832101419176
-76	44	0.2558120948289722
-75	44	0.08837123666959201
-74	44	0.1626778038552972
-73	44	0.07985550749198414
-72	44	0.042867629033448325
-71	44	0.093505441220499
-70	44	0.16178132663999595
-69	44	0.12784319916884493
-68	44	0.08763486604985378
-67	44	-1
-126	45	-1
-125	45	0.018594041860981493
-124	45	0.03538664601748639
-123	45	0.10619251868775445
-122	45	0.07052297091920622
-121	45	0.36991245579367854
-120	45	0.3443326633074648
-119	45	0.1103444031483702
-118	45	0.026476800958357413
-117	45	0.05981828584180873
-116	45	-1
-115	45	-1
-114	45	-1
-113	45	0.02328709465827792
-112	45	0.028253592273654888
-111	45	0.01015666128270281
-110	45	0.04346087550566438
-109	45	0.2452194226379203
-108	45	0.2966185034326394
-107	45	0.34334222471472303
-106	45	0.4042081714971912
-105	45	0.37396684339998015
-104	45	0.40108497986321445
-103	45	0.24428198813894275
-102	45	0.35509010929767754
-101	45	0.36160988407096506
-100	45	0.3009728827988481
-99	45	0.37862628391357084
-98	45	0.33171896101500736
-97	45	0.4223504991335743
-96	45	0.3604817115299664
-95	45	0.3914648350527006
-94	45	0.31075672580047914
-93	45	0.2739761123353817
-92	45	0.15016283302812566
-91	45	0.1410419948245482
-90	45	0.13171492982312233
-89	45	0.1260235135400814
-88	45	0.17152972134175648
-87	45	0.0941036850612166
-86	45	0.16591338250015641
-85	45	0.14721237469283205
-84	45	0.14199149483984055
-83	45	0.08343556130418692
-82	45	0.07838100786718429
-81	45	0.11303971790261669
-80	45	0.07508406344516133
-79	45	0.04774913116591141
-78	45	0.08083611596251908
-77	45	0.1458909200629614
-76	45	0.15369110800442254
-75	45	0.16404407860468756
-74	45	0.21437598786414824
-73	45	0.1461328851071965
-72	45	0.0508826486371064
-71	45	0.029663359000458956
-70	45	0.052899114419161834
-69	45	0.09499892766554613
-68	45	0.08775177996763261
-67	45	-1
-126	46	-1
-125	46	0.017321956704999156
-124	46	0.031439904328873426
-123	46	0.046341824307937415
-122	46	-1
-121	46	0.23273548544108394
-120	46	0.5176416087093199
-119	46	0.6174803890932595
-118	46	0.24358056075095022
-117	46	0.1350991013809217
-116	46	0.025067297054040514
-115	46	0.008276100447574536
-114	46	-1
-113	46	0.01811848935620369
-112	46	0.027706639036322533
-111	46	0.011002407584926035
-110	46	0.06671117501573895
-109	46	0.30437342230513653
-108	46	0.4396475859099836
-107	46	0.2546771038682887
-106	46	0.2606532008645644
-105	46	0.39955060160628497
-104	46	0.31697156101685925
-103	46	0.2959034392052772
-102	46	0.1928596180918021
-101	46	0.24090315720890748
-100	46	0.17412956886730147
-99	46	0.21207851714243303
-98	46	0.269085229030156
-97	46	0.30777286749715455
-96	46	0.14777236429965243
-95	46	0.15777287217371128
-94	46	0.10317745839805298
-93	46	0.13043237479197506
-92	46	0.12616456784360322
-91	46	0.10824040157779541
-90	46	0.08971051833364556
-89	46	0.06851919731206485
-88	46	0.07434289467823746
-87	46	0.07351231950010975
-86	46	0.06357613298705614
-85	46	0.05600694824089916
-84	46	0.04548506883002933
-83	46	0.04720275033912051
-82	46	0.06339904113751817
-81	46	0.09804478775774726
-80	46	0.07457190566038265
-79	46	0.05399490648149248
-78	46	0.061963992945133606
-77	46	0.05409506897313197
-76	46	0.050617590755831644
-75	46	0.03083035912120765
-74	46	0.048106766163840166
-73	46	0.0870151194013783
-72	46	0.07334981850751059
-71	46	0.045787395127046604
-70	46	0.04192199653055611
-69	46	0.04790532628944126
-68	46	0.05835137159199437
-67	46	-1
-126	47	-1
-125	47	0.018594205540466386
-124	47	-1
-123	47	0.09138058220699244
-122	47	-1
-121	47	0.0668727500501093
-120	47	0.5625970677802359
-119	47	0.3420683961383988
-118	47	0.25413288361069836
-117	47	0.06154729303594299
-116	47	0.018830692466170022
-115	47	0.0491533702026829
-114	47	-1
-113	47	0.02210681592240358
-112	47	0.11790618022869671
-111	47	0.11750049828711757
-110	47	0.16678014487411502
-109	47	0.2699424792877641
-108	47	0.3506885341211398
-107	47	0.21777701373233463
-106	47	0.17076950963590481
-105	47	0.18683379994457344
-104	47	0.16974958067654247
-103	47	0.15915062319327078
-102	47	0.12871345025411005
-101	47	0.16058778518928876
-100	47	0.14681248232846134
-99	47	0.1463632429376745
-98	47	0.18269563650134818
-97	47	0.21971423993747627
-96	47	0.1634328432894264
-95	47	0.14601981531903424
-94	47	0.14240717525966815
-93	47	0.07902333293146122
-92	47	0.05634498846620818
-91	47	0.01910406526527721
-90	47	0.02969916739519626
-89	47	0.06699728675532732
-88	47	0.06062556241440148
-87	47	-1
-86	47	0.0042022943748411725
-85	47	0.014683342394941387
-84	47	0.019193765364242502
-83	47	0.03170385199558495
-82	47	0.03467577572618274
-81	47	0.03466465206838959
-80	47	0.045247336069617845
-79	47	0.03297256535417855
-78	47	0.026272526155280203
-77	47	0.0279615113770804
-76	47	0.026530651508886345
-75	47	0.01622888265742903
-74	47	0.027086051542950386
-73	47	0.031469556504356164
-72	47	-1
-71	47	0.004084921780380104
-70	47	0.031680824630339235
-69	47	0.03841027188846
-68	47	0.03000756479813596
-67	47	-1
-126	48	-1
-125	48	-1
-124	48	0.025027143202807203
-123	48	0.039475903901249075
-122	48	-1
-121	48	-1
-120	48	0.09754739853906239
-119	48	0.06193952520042085
-118	48	0.053720486133681994
-117	48	0.024347812545274912
-116	48	0.017169223168746906
-115	48	0.003953392687567571
-114	48	-1
-113	48	0.04346928676056506
-112	48	0.11729244763215177
-111	48	0.18777890399655728
-110	48	0.14258348144767863
-109	48	0.20498059836917243
-108	48	0.23139742903488872
-107	48	0.18941674639416434
-106	48	0.13828607189532519
-105	48	0.13553286136899462
-104	48	0.20741987164348327
-103	48	0.13925410042830713
-102	48	0.1000497305040664
-101	48	0.10261440097003009
-100	48	0.1485375986274119
-99	48	0.12689926425603884
-98	48	0.14972411588993892
-97	48	0.10672937804508144
-96	48	0.12469626933300235
-95	48	0.12813898202771196
-94	48	0.10421495250442238
-93	48	0.07785973079681885
-92	48	0.048005557058808726
-91	48	0.027550507513963964
-90	48	0.026882423040010654
-89	48	0.028876580711242543
-88	48	0.004199747241462876
-87	48	-1
-86	48	0.004218650164282761
-85	48	0.01678359056109982
-84	48	0.01906922304715643
-83	48	0.023123417979321575
-82	48	0.028716701396335656
-81	48	0.02782958851819279
-80	48	0.02394471673955704
-79	48	0.024759930364199947
-78	48	0.026223034155606062
-77	48	0.021525021402261788
-76	48	0.021011550440358608
-75	48	0.014015645139883761
-74	48	0.009899577491807374
-73	48	0.029729475223929904
-72	48	0.027662786964042046
-71	48	0.010516161852634777
-70	48	0.015507244126642276
-69	48	0.025783101112674428
-68	48	0.02021170023982318
-67	48	-1
-126	49	-1
-125	49	0.021802936073246848
-124	49	-1
-123	49	-1
-122	49	-1
-121	49	-1
-120	49	0.021615733508099377
-119	49	-1
-118	49	-1
-117	49	-1
-116	49	-1
-115	49	-1
-114	49	0.03607294848576367
-113	49	0.06496302199842924
-112	49	0.11675188444190954
-111	49	0.07232265959147284
-110	49	0.052398722851068405
-109	49	0.06385389239635839
-108	49	0.08524417284665842
-107	49	0.08633313713619077
-106	49	0.10918098807599629
-105	49	0.11018382889713604
-104	49	0.1129868073399867
-103	49	0.08851597609980222
-102	49	0.09018444059075385
-101	49	0.10680336117225189
-100	49	0.10526542873222194
-99	49	0.12205718549665077
-98	49	0.14353820050026062
-97	49	0.10633937192159808
-96	49	0.08010056841676201
-95	49	0.09960161348689024
-94	49	0.07686946056011867
-93	49	0.059546072828765916
-92	49	0.04584980564697964
-91	49	0.03261916357538474
-90	49	0.019277767546510928
-89	49	0.020982055397181364
-88	49	0.015545632110061451
-87	49	0.017807370197258098
-86	49	0.024915612001802905
-85	49	0.018892836422370517
-84	49	0.02624826698499676
-83	49	0.026861407529462072
-82	49	0.025789271361599128
-81	49	0.02434832696651314
-80	49	0.01839313791998168
-79	49	0.019095164842544546
-78	49	0.024356341649404714
-77	49	0.024510081580661203
-76	49	0.02143423353620548
-75	49	0.013746386775371043
-74	49	0.016176639907097393
-73	49	0.014840696369224254
-72	49	0.013714975279253569
-71	49	0.004007590612729007
-70	49	0.011696566855540321
-69	49	0.004043173503901698
-68	49	-1
-67	49	-1
-126	50	-1
-125	50	-1
-124	50	-1
-123	50	-1
-122	50	0.014692260588589556
-121	50	0.020976980397838418
-120	50	0.022897642239109166
-119	50	-1
-118	50	-1
-117	50	-1
-116	50	-1
-115	50	-1
-114	50	0.03678419196629287
-113	50	0.06275392884544138
-112	50	0.09930554068150713
-111	50	0.11100416241606632
-110	50	0.09979844975886269
-109	50	0.09604543817325463
-108	50	0.07725831625065109
-107	50	0.0908033361059079
-106	50	0.0912258442985338
-105	50	0.07130388106506147
-104	50	0.06375025989963921
-103	50	0.05785944459154813
-102	50	0.07106307580689075
-101	50	0.04793662367757498
-100	50	0.06982718345860738
-99	50	0.10572573285618736
-98	50	0.09380720071884288
-97	50	0.11031459477589331
-96	50	0.08089174828115496
-95	50	0.07083723553019573
-94	50	0.059122273906487756
-93	50	0.05431694352973593
-92	50	0.05018702017943574
-91	50	0.03330503299451056
-90	50	0.01709575165688066
-89	50	0.017059643962513842
-88	50	0.01922514505977434
-87	50	0.026805257048342593
-86	50	0.035772835135382104
-85	50	0.036089431477547805
-84	50	0.03144495968667818
-83	50	0.029625105701873062
-82	50	0.025857313391123727
-81	50	0.013991138112094632
-80	50	0.01404854658696941
-79	50	0.016111487054308943
-78	50	0.016241421441282978
-77	50	0.02108490036175037
-76	50	0.014842637140259381
-75	50	0.014543961363410827
-74	50	0.004040876753369716
-73	50	-1
-72	50	-1
-71	50	-1
-70	50	-1
-69	50	-1
-68	50	-1
-67	50	-1
-126	51	-1
-125	51	-1
-124	51	-1
-123	51	-1
-122	51	-1
-121	51	-1
-120	51	-1
-119	51	-1
-118	51	-1
-117	51	-1
-116	51	-1
-115	51	-1
-114	51	0.026771332370648545
-113	51	0.039789915978176195
-112	51	0.04751775384607039
-111	51	0.04824310649819714
-110	51	0.06292465122473875
-109	51	0.06609375729250562
-108	51	0.07715444992609638
-107	51	0.07393710049929725
-106	51	0.05848591612857425
-105	51	0.0511655429056775
-104	51	0.04101933877790536
-103	51	0.048387219269808046
-102	51	0.038143116103844625
-101	51	0.04567165689562496
-100	51	0.07389848149397654
-99	51	0.0657977312526896
-98	51	0.059489533258128065
-97	51	0.06088771147740189
-96	51	0.05655758473429722
-95	51	0.05127553551952383
-94	51	0.04864820012894202
-93	51	0.04288814041118344
-92	51	0.03815783509843731
-91	51	0.032481295877605905
-90	51	0.03009594984935408
-89	51	0.02634221433276713
-88	51	0.026733647741358727
-87	51	0.03385437408169963
-86	51	0.03457201135056433
-85	51	0.029990597315076556
-84	51	0.02215651181995032
-83	51	0.01602482110533785
-82	51	0.014200466402353916
-81	51	0.012516089459536889
-80	51	0.01642950226378081
-79	51	0.014839354197448152
-78	51	0.004478609195775348
-77	51	0.0041313489518480205
-76	51	0.014897318247260215
-75	51	0.004025409883827783
-74	51	0.003975986910130703
-73	51	-1
-72	51	-1
-71	51	-1
-70	51	-1
-69	51	-1
-68	51	-1
-67	51	-1
-126	52	-1
-125	52	-1
-124	52	-1
-123	52	-1
-122	52	-1
-121	52	-1
-120	52	-1
-119	52	-1
-118	52	-1
-117	52	-1
-116	52	-1
-115	52	0.004396688081243388
-114	52	0.02007351547149933
-113	52	0.03017207483949823
-112	52	0.034465210019017686
-111	52	0.04020103769052175
-110	52	0.04066575367808847
-109	52	0.04272208804141783
-108	52	0.052947123950358534
-107	52	0.05752262962409743
-106	52	0.04562229303360471
-105	52	0.03401037840171566
-104	52	0.028441434591760448
-103	52	0.02595113447186289
-102	52	0.023242097764914545
-101	52	0.05250701319827188
-100	52	0.05825509064242514
-99	52	0.06637688538891227
-98	52	0.05144190870107982
-97	52	0.04817142423692858
-96	52	0.0471378575028852
-95	52	0.04830363236577557
-94	52	0.049285454870432725
-93	52	0.04497737622159845
-92	52	0.03969584703993134
-91	52	0.03289814824254531
-90	52	0.03104696506902083
-89	52	0.03292024590831685
-88	52	0.032066459108609
-87	52	0.034096895636183344
-86	52	0.02920288839107462
-85	52	0.01881714448137781
-84	52	0.01701198517307048
-83	52	0.016218099452964454
-82	52	0.01603647040810533
-81	52	0.020019517141778326
-80	52	0.015866494407259065
-79	52	0.012463770948986529
-78	52	-1
-77	52	-1
-76	52	-1
-75	52	-1
-74	52	-1
-73	52	-1
-72	52	-1
-71	52	-1
-70	52	-1
-69	52	-1
-68	52	-1
-67	52	-1
-126	53	-1
-125	53	-1
-124	53	-1
-123	53	-1
-122	53	-1
-121	53	-1
-120	53	-1
-119	53	-1
-118	53	-1
-117	53	-1
-116	53	-1
-115	53	-1
-114	53	-1
-113	53	-1
-112	53	-1
-111	53	-1
-110	53	-1
-109	53	-1
-108	53	-1
-107	53	-1
-106	53	-1
-105	53	-1
-104	53	-1
-103	53	-1
-102	53	-1
-101	53	-1
-100	53	-1
-99	53	-1
-98	53	-1
-97	53	-1
-96	53	-1
-95	53	-1
-94	53	-1
-93	53	-1
-92	53	-1
-91	53	-1
-90	53	-1
-89	53	-1
-88	53	-1
-87	53	-1
-86	53	-1
-85	53	-1
-84	53	-1
-83	53	-1
-82	53	-1
-81	53	-1
-80	53	-1
-79	53	-1
-78	53	-1
-77	53	-1
-76	53	-1
-75	53	-1
-74	53	-1
-73	53	-1
-72	53	-1
-71	53	-1
-70	53	-1
-69	53	-1
-68	53	-1
-67	53	-1
