# Supplementary material for: The impacts of climate change on the abundance and distribution of the Spotted Wing Drosophila (Drosophila suzukii) in the United States and Canada
Source: PeerJ. 2017 Apr 6;5:e3192. doi: 10.7717/peerj.3192 (PMC5385127; doi:10.7717/peerj.3192)
Supplement: Supplemental Information 2 — Raw data used to create consensus maps (shown in Figs. 3 and 4A) coefficient of variance maps (shown in Fig. 4B) and in scatter plots shown in Fig. 5. [file peerj-05-3192-s002.zip › model_ispl-cm5a-lr_rcp85_year90_norm__mean.txt]

-126	24	-1
-125	24	-1
-124	24	-1
-123	24	-1
-122	24	-1
-121	24	-1
-120	24	-1
-119	24	-1
-118	24	-1
-117	24	-1
-116	24	-1
-115	24	-1
-114	24	-1
-113	24	-1
-112	24	-1
-111	24	-1
-110	24	-1
-109	24	-1
-108	24	-1
-107	24	-1
-106	24	-1
-105	24	-1
-104	24	-1
-103	24	-1
-102	24	-1
-101	24	-1
-100	24	-1
-99	24	-1
-98	24	-1
-97	24	-1
-96	24	-1
-95	24	-1
-94	24	-1
-93	24	-1
-92	24	-1
-91	24	-1
-90	24	-1
-89	24	-1
-88	24	-1
-87	24	-1
-86	24	-1
-85	24	-1
-84	24	-1
-83	24	-1
-82	24	-1
-81	24	-1
-80	24	-1
-79	24	-1
-78	24	-1
-77	24	-1
-76	24	-1
-75	24	-1
-74	24	-1
-73	24	-1
-72	24	-1
-71	24	-1
-70	24	-1
-69	24	-1
-68	24	-1
-67	24	-1
-126	25	-1
-125	25	-1
-124	25	-1
-123	25	-1
-122	25	-1
-121	25	-1
-120	25	-1
-119	25	-1
-118	25	-1
-117	25	-1
-116	25	-1
-115	25	-1
-114	25	-1
-113	25	0.016067217833169823
-112	25	0.013424848248073003
-111	25	0.014876416844695385
-110	25	0.006363479571444084
-109	25	0.005808308782190025
-108	25	0.010535779072726724
-107	25	0.18736468266242357
-106	25	0.11625999485391698
-105	25	0.032801032995258814
-104	25	0.005194238912375076
-103	25	0.005210152486614058
-102	25	0.005815250569440928
-101	25	0.08662052089920458
-100	25	0.004600006247879766
-99	25	0.004911189475652302
-98	25	0.005676952254320133
-97	25	-1
-96	25	-1
-95	25	-1
-94	25	-1
-93	25	-1
-92	25	-1
-91	25	-1
-90	25	-1
-89	25	-1
-88	25	-1
-87	25	-1
-86	25	-1
-85	25	-1
-84	25	-1
-83	25	-1
-82	25	0.011172553064187518
-81	25	0.010663322803910013
-80	25	-1
-79	25	-1
-78	25	-1
-77	25	-1
-76	25	-1
-75	25	-1
-74	25	-1
-73	25	-1
-72	25	-1
-71	25	-1
-70	25	-1
-69	25	-1
-68	25	-1
-67	25	-1
-126	26	-1
-125	26	-1
-124	26	-1
-123	26	-1
-122	26	-1
-121	26	-1
-120	26	-1
-119	26	-1
-118	26	-1
-117	26	-1
-116	26	-1
-115	26	-1
-114	26	0.01669978666483595
-113	26	0.014682831714948528
-112	26	0.015611022531930828
-111	26	-1
-110	26	0.005855364763473324
-109	26	0.009425021093609045
-108	26	0.13577115999276818
-107	26	0.22820111476017635
-106	26	0.10085946694548921
-105	26	0.033452547493473164
-104	26	0.005146775603002237
-103	26	0.026540300180692797
-102	26	0.028542268636943657
-101	26	0.004654222318081242
-100	26	0.004785557520852532
-99	26	0.00536455452476971
-98	26	0.006483699814817707
-97	26	-1
-96	26	-1
-95	26	-1
-94	26	-1
-93	26	-1
-92	26	-1
-91	26	-1
-90	26	-1
-89	26	-1
-88	26	-1
-87	26	-1
-86	26	-1
-85	26	-1
-84	26	-1
-83	26	0.010197860437892193
-82	26	0.010952587478033043
-81	26	0.011413660427921775
-80	26	-1
-79	26	-1
-78	26	-1
-77	26	-1
-76	26	-1
-75	26	-1
-74	26	-1
-73	26	-1
-72	26	-1
-71	26	-1
-70	26	-1
-69	26	-1
-68	26	-1
-67	26	-1
-126	27	-1
-125	27	-1
-124	27	-1
-123	27	-1
-122	27	-1
-121	27	-1
-120	27	-1
-119	27	-1
-118	27	-1
-117	27	-1
-116	27	-1
-115	27	0.016361999908900676
-114	27	0.018128311060608453
-113	27	0.015783182484761207
-112	27	0.011375619445010568
-111	27	0.00698274079333295
-110	27	0.007877964691435644
-109	27	0.010333098040176672
-108	27	0.18341620035940273
-107	27	0.15061109969511655
-106	27	0.07171049831798285
-105	27	0.0683684438299241
-104	27	0.030791582048270105
-103	27	0.07640681815779768
-102	27	0.02362766303014499
-101	27	0.004482345296931888
-100	27	0.004949247387698804
-99	27	0.0053780782849981576
-98	27	0.00653594443577203
-97	27	0.007022629951456406
-96	27	-1
-95	27	-1
-94	27	-1
-93	27	-1
-92	27	-1
-91	27	-1
-90	27	-1
-89	27	-1
-88	27	-1
-87	27	-1
-86	27	-1
-85	27	-1
-84	27	-1
-83	27	0.009967616715397946
-82	27	0.010312978557893947
-81	27	0.011479209852719328
-80	27	-1
-79	27	-1
-78	27	-1
-77	27	-1
-76	27	-1
-75	27	-1
-74	27	-1
-73	27	-1
-72	27	-1
-71	27	-1
-70	27	-1
-69	27	-1
-68	27	-1
-67	27	-1
-126	28	-1
-125	28	-1
-124	28	-1
-123	28	-1
-122	28	-1
-121	28	-1
-120	28	-1
-119	28	-1
-118	28	-1
-117	28	-1
-116	28	0.007967038880050716
-115	28	0.012325336452534304
-114	28	0.010029537132187644
-113	28	0.016591082910019213
-112	28	0.01031666087864831
-111	28	0.01038596931973029
-110	28	0.011117161120566588
-109	28	0.14320551025582914
-108	28	0.20940558438860615
-107	28	0.1754424092797102
-106	28	0.06924394201181916
-105	28	0.06506498964095923
-104	28	0.055465636801583146
-103	28	0.13434510014238243
-102	28	0.029394245609204287
-101	28	0.00520857517756652
-100	28	0.004893894353029712
-99	28	0.00538279534069043
-98	28	0.006461278531321752
-97	28	0.00672630648263356
-96	28	0.006470586749799633
-95	28	-1
-94	28	-1
-93	28	-1
-92	28	-1
-91	28	-1
-90	28	-1
-89	28	-1
-88	28	-1
-87	28	-1
-86	28	-1
-85	28	-1
-84	28	-1
-83	28	0.008984640036544485
-82	28	0.009257876280195707
-81	28	0.010125902259777676
-80	28	-1
-79	28	-1
-78	28	-1
-77	28	-1
-76	28	-1
-75	28	-1
-74	28	-1
-73	28	-1
-72	28	-1
-71	28	-1
-70	28	-1
-69	28	-1
-68	28	-1
-67	28	-1
-126	29	-1
-125	29	-1
-124	29	-1
-123	29	-1
-122	29	-1
-121	29	-1
-120	29	-1
-119	29	-1
-118	29	-1
-117	29	-1
-116	29	0.00611958142572688
-115	29	0.00805934288579278
-114	29	0.012461442023744374
-113	29	0.014882095119854067
-112	29	0.012502024247572421
-111	29	0.010902277080934454
-110	29	0.008645611187146726
-109	29	0.1410266463654222
-108	29	0.1848332999271299
-107	29	0.16469505529888012
-106	29	0.06481476579757224
-105	29	0.055454974252281714
-104	29	0.029771857922091746
-103	29	0.05948260260108214
-102	29	0.02923982757722468
-101	29	0.05713433512037036
-100	29	0.06327323240887472
-99	29	0.03197893828507111
-98	29	0.005532520915666062
-97	29	0.005920706923277439
-96	29	0.00616377844083038
-95	29	0.005611955317932434
-94	29	0.08642908137367679
-93	29	0.08498656004366781
-92	29	0.08884269905787023
-91	29	0.09029492891961158
-90	29	0.0056835490052168855
-89	29	-1
-88	29	-1
-87	29	-1
-86	29	0.09053758609423991
-85	29	0.09001540177187252
-84	29	0.058705368228801846
-83	29	0.0072980220877514705
-82	29	0.008177959257276745
-81	29	0.008961130050646174
-80	29	-1
-79	29	-1
-78	29	-1
-77	29	-1
-76	29	-1
-75	29	-1
-74	29	-1
-73	29	-1
-72	29	-1
-71	29	-1
-70	29	-1
-69	29	-1
-68	29	-1
-67	29	-1
-126	30	-1
-125	30	-1
-124	30	-1
-123	30	-1
-122	30	-1
-121	30	-1
-120	30	-1
-119	30	-1
-118	30	-1
-117	30	0.062025433547204745
-116	30	0.031903937539160314
-115	30	0.006770788206509636
-114	30	0.014830127351057045
-113	30	0.01478894185141326
-112	30	0.011849152612600495
-111	30	0.03939212525839145
-110	30	0.09895240453113449
-109	30	0.1525907142102881
-108	30	0.14345556574317453
-107	30	0.12952950940020636
-106	30	0.10702906115224557
-105	30	0.11699018306568308
-104	30	0.12111856315226859
-103	30	0.09845583838643081
-102	30	0.05806125671986125
-101	30	0.06731637757284276
-100	30	0.09745463436013996
-99	30	0.06766219958851913
-98	30	0.06150581197791505
-97	30	0.06460352573092944
-96	30	0.06889241459695516
-95	30	0.07966088790789277
-94	30	0.08170680664411506
-93	30	0.07928752097318771
-92	30	0.08162075800062983
-91	30	0.11242909989284137
-90	30	0.11204218029678738
-89	30	0.11387688702570711
-88	30	0.10956630828965506
-87	30	0.14136391028231718
-86	30	0.09564687395098988
-85	30	0.09291921613052904
-84	30	0.055553752483134704
-83	30	0.05958601062307916
-82	30	0.0602508112189099
-81	30	-1
-80	30	-1
-79	30	-1
-78	30	-1
-77	30	-1
-76	30	-1
-75	30	-1
-74	30	-1
-73	30	-1
-72	30	-1
-71	30	-1
-70	30	-1
-69	30	-1
-68	30	-1
-67	30	-1
-126	31	-1
-125	31	-1
-124	31	-1
-123	31	-1
-122	31	-1
-121	31	-1
-120	31	-1
-119	31	-1
-118	31	-1
-117	31	0.03604593856482274
-116	31	0.06610751572234984
-115	31	0.011143083274416512
-114	31	0.012331994933979646
-113	31	0.010793708010950998
-112	31	0.10866399473157827
-111	31	0.12832299518118243
-110	31	0.1329681721968041
-109	31	0.12648172256664023
-108	31	0.1293512109990369
-107	31	0.11251338079788979
-106	31	0.11346347005932773
-105	31	0.1032461008974593
-104	31	0.055422116764829145
-103	31	0.0557241942690294
-102	31	0.09282854704901321
-101	31	0.055764141416456074
-100	31	0.06083876663486296
-99	31	0.06439055533830351
-98	31	0.06684131423589693
-97	31	0.07175428024191266
-96	31	0.07195112586699853
-95	31	0.07158323985675893
-94	31	0.11242058855962708
-93	31	0.10046904928501527
-92	31	0.10174427147523946
-91	31	0.12553032386932317
-90	31	0.12702778538757478
-89	31	0.14587865813126477
-88	31	0.14130215167438967
-87	31	0.14776628477592793
-86	31	0.1441116960028628
-85	31	0.11307554968013754
-84	31	0.11414556456187631
-83	31	0.11811121918114054
-82	31	0.11744209744690869
-81	31	-1
-80	31	-1
-79	31	-1
-78	31	-1
-77	31	-1
-76	31	-1
-75	31	-1
-74	31	-1
-73	31	-1
-72	31	-1
-71	31	-1
-70	31	-1
-69	31	-1
-68	31	-1
-67	31	-1
-126	32	-1
-125	32	-1
-124	32	-1
-123	32	-1
-122	32	-1
-121	32	-1
-120	32	-1
-119	32	-1
-118	32	0.00825918506135689
-117	32	0.05278291414393711
-116	32	0.010973004389322598
-115	32	0.010479703416514625
-114	32	0.009516985581333879
-113	32	0.046825305446963304
-112	32	0.042205325718901336
-111	32	0.11487939113476368
-110	32	0.11569582440539686
-109	32	0.12108222630662292
-108	32	0.08109917227752146
-107	32	0.1074207695423718
-106	32	0.11642580684866766
-105	32	0.1040655645768413
-104	32	0.09751538283181782
-103	32	0.09378269556167644
-102	32	0.09064368781290257
-101	32	0.09210453189210585
-100	32	0.1016234947216172
-99	32	0.10486773434950544
-98	32	0.06572282216729035
-97	32	0.1041487137551656
-96	32	0.11132243015960058
-95	32	0.11025084395480687
-94	32	0.10917343076035106
-93	32	0.11068161094658466
-92	32	0.10403517631133222
-91	32	0.10740766583046715
-90	32	0.12200257266737793
-89	32	0.12328364990660448
-88	32	0.13049559248559645
-87	32	0.13816623045304519
-86	32	0.14752270164307077
-85	32	0.15328976590747131
-84	32	0.14286425255950289
-83	32	0.14250743128244184
-82	32	0.15332350258758556
-81	32	0.16199421285460106
-80	32	0.15141864750799855
-79	32	-1
-78	32	-1
-77	32	-1
-76	32	-1
-75	32	-1
-74	32	-1
-73	32	-1
-72	32	-1
-71	32	-1
-70	32	-1
-69	32	-1
-68	32	-1
-67	32	-1
-126	33	-1
-125	33	-1
-124	33	-1
-123	33	-1
-122	33	-1
-121	33	-1
-120	33	-1
-119	33	0.008724035359632355
-118	33	0.02569363203561067
-117	33	0.1336617616757487
-116	33	0.009182289094073334
-115	33	0.0430259865968014
-114	33	0.04461226528011125
-113	33	0.04306541932298985
-112	33	0.09867218525300218
-111	33	0.0726128305822865
-110	33	0.3667766935752622
-109	33	0.5464289953250333
-108	33	0.275107577172305
-107	33	0.09300260848980235
-106	33	0.24152291321049638
-105	33	0.08956273914157312
-104	33	0.07879261968267318
-103	33	0.09029097255263395
-102	33	0.10221604251626062
-101	33	0.0850076419613217
-100	33	0.08626839488508158
-99	33	0.09681038255449802
-98	33	0.10208758685651866
-97	33	0.1047287190247097
-96	33	0.10750431155145984
-95	33	0.10914365980032786
-94	33	0.10825893944859842
-93	33	0.10172694950918133
-92	33	0.0956207694114282
-91	33	0.08954149822099106
-90	33	0.14297254290670633
-89	33	0.14284093524774105
-88	33	0.1524229193554919
-87	33	0.17729863752261465
-86	33	0.20797151827313093
-85	33	0.19497252382635497
-84	33	0.18411176334527946
-83	33	0.18425214422463485
-82	33	0.17688995323162696
-81	33	0.1688157471262325
-80	33	0.18269704882147497
-79	33	0.1873212561568038
-78	33	-1
-77	33	-1
-76	33	-1
-75	33	-1
-74	33	-1
-73	33	-1
-72	33	-1
-71	33	-1
-70	33	-1
-69	33	-1
-68	33	-1
-67	33	-1
-126	34	-1
-125	34	-1
-124	34	-1
-123	34	-1
-122	34	-1
-121	34	0.030952809146821154
-120	34	0.0441590788754602
-119	34	0.06148401922364107
-118	34	0.09807714953018842
-117	34	0.13142033480965992
-116	34	0.04216087037080511
-115	34	0.03885586356501213
-114	34	0.125243042990557
-113	34	0.12597186564776341
-112	34	0.18054889120243345
-111	34	0.27770393598654347
-110	34	0.3313438731074326
-109	34	0.48773184848292966
-108	34	0.30241020379779426
-107	34	0.12813588614716917
-106	34	0.15329947443920366
-105	34	0.08295749561783253
-104	34	0.09967659739719688
-103	34	0.09846860538625225
-102	34	0.07657920539128422
-101	34	0.1002328738179886
-100	34	0.08879251025124613
-99	34	0.0846777482978035
-98	34	0.09800681411725268
-97	34	0.10177230275616611
-96	34	0.13466724942798697
-95	34	0.13622413127581048
-94	34	0.1285686172927656
-93	34	0.12589705009349839
-92	34	0.10797000306875651
-91	34	0.10167504908280096
-90	34	0.12349302870367625
-89	34	0.13357906144686865
-88	34	0.1332087623333661
-87	34	0.15855459604043423
-86	34	0.25126459237681975
-85	34	0.29961812173208063
-84	34	0.3195941366080205
-83	34	0.17874467562327043
-82	34	0.18169642468821628
-81	34	0.1842012632876175
-80	34	0.18488354485243452
-79	34	0.19833785821372182
-78	34	0.20494317656236977
-77	34	0.19531085399818005
-76	34	-1
-75	34	-1
-74	34	-1
-73	34	-1
-72	34	-1
-71	34	-1
-70	34	-1
-69	34	-1
-68	34	-1
-67	34	-1
-126	35	-1
-125	35	-1
-124	35	-1
-123	35	-1
-122	35	0.04237513991088541
-121	35	0.0667174416017319
-120	35	0.18241928941217272
-119	35	0.12518437091005885
-118	35	0.13983199189421777
-117	35	0.1580486954885351
-116	35	0.11767185667812766
-115	35	0.1343306589352584
-114	35	0.13616132511917972
-113	35	0.2920270600536289
-112	35	0.2820529840781015
-111	35	0.12880640149530095
-110	35	0.22702193969168583
-109	35	0.3359232509701283
-108	35	0.2389850394144876
-107	35	0.22745247285562803
-106	35	0.49141585279770794
-105	35	0.12248206002697251
-104	35	0.10086875458711757
-103	35	0.09098814427401927
-102	35	0.10502723299269606
-101	35	0.07817318168694064
-100	35	0.08852144767115426
-99	35	0.09368785499157424
-98	35	0.10602352663444019
-97	35	0.11818310721090439
-96	35	0.11607770267331623
-95	35	0.11883080096228571
-94	35	0.10304206272815165
-93	35	0.1025998942911121
-92	35	0.1017919630005798
-91	35	0.08861869199140598
-90	35	0.09011802413234207
-89	35	0.10386212500679269
-88	35	0.18302470709088522
-87	35	0.20214766190403013
-86	35	0.30819862122013797
-85	35	0.2960249642079732
-84	35	0.6250201208852498
-83	35	0.502264154931705
-82	35	0.28003864145279295
-81	35	0.2010988318241929
-80	35	0.20558810179217812
-79	35	0.19630814842306038
-78	35	0.2031712198714003
-77	35	0.21268212967025504
-76	35	0.19652469170501366
-75	35	-1
-74	35	-1
-73	35	-1
-72	35	-1
-71	35	-1
-70	35	-1
-69	35	-1
-68	35	-1
-67	35	-1
-126	36	-1
-125	36	-1
-124	36	-1
-123	36	0.034714361995606464
-122	36	0.049698200283268386
-121	36	0.13144871215578321
-120	36	0.165447541333045
-119	36	0.4006927102862829
-118	36	0.09288754648848113
-117	36	0.1204578966325705
-116	36	0.10593418569503033
-115	36	0.1305149066648135
-114	36	0.10463409357621622
-113	36	0.18629502319899488
-112	36	0.09605449198704744
-111	36	0.10328190461563988
-110	36	0.10065847789115726
-109	36	0.09845720394099046
-108	36	0.24251586779074877
-107	36	0.46869442789203175
-106	36	0.3724281627108764
-105	36	0.4152320315701249
-104	36	0.13679753324727845
-103	36	0.10084321123436124
-102	36	0.08618387079908418
-101	36	0.08341289871036466
-100	36	0.09252241029358768
-99	36	0.06564496685116307
-98	36	0.07091212590936814
-97	36	0.0800538122027639
-96	36	0.07888842362345787
-95	36	0.14387428592486437
-94	36	0.14926173537479376
-93	36	0.14080407032531156
-92	36	0.1351368224873539
-91	36	0.10867294566112343
-90	36	0.10229631093565085
-89	36	0.12957273013733084
-88	36	0.1509981689409853
-87	36	0.16124589830902258
-86	36	0.24172007684143865
-85	36	0.3104905642518206
-84	36	0.32632934164276395
-83	36	0.41424206063305424
-82	36	0.6044831156193533
-81	36	0.36824023135113115
-80	36	0.2501324821750703
-79	36	0.22564037260185002
-78	36	0.22591179060025196
-77	36	0.22231340468574146
-76	36	0.20195671809351373
-75	36	-1
-74	36	-1
-73	36	-1
-72	36	-1
-71	36	-1
-70	36	-1
-69	36	-1
-68	36	-1
-67	36	-1
-126	37	-1
-125	37	-1
-124	37	-1
-123	37	0.048106098351541816
-122	37	0.09284563518723578
-121	37	0.13387625662586244
-120	37	0.426834662301631
-119	37	0.30709194213378377
-118	37	0.1882613375868799
-117	37	0.18487479969138465
-116	37	0.1505252942325803
-115	37	0.14729618794220936
-114	37	0.1555053688274011
-113	37	0.4949760218907749
-112	37	0.14395957696616238
-111	37	0.07571821388830717
-110	37	0.10043598602906742
-109	37	0.43923997722703945
-108	37	0.07427304562719968
-107	37	0.08940132311013095
-106	37	0.4045033557567992
-105	37	0.25344759969647274
-104	37	0.09644549889366698
-103	37	0.08889101724180988
-102	37	0.08074365108322615
-101	37	0.08544325386585222
-100	37	0.06992458678178728
-99	37	0.07572215154905797
-98	37	0.07705378236633208
-97	37	0.0928975169073893
-96	37	0.09181484726319016
-95	37	0.09881853341872102
-94	37	0.10626295698493783
-93	37	0.11679001708533229
-92	37	0.10994543674222829
-91	37	0.10685485006164169
-90	37	0.1010742611952325
-89	37	0.11196644813740696
-88	37	0.12522212007583128
-87	37	0.14955185960004028
-86	37	0.18422815348870664
-85	37	0.22118311834110935
-84	37	0.2629017548030809
-83	37	0.29486065123671074
-82	37	0.48868493074066277
-81	37	0.4754389579808574
-80	37	0.3103719854798526
-79	37	0.23971319800064106
-78	37	0.22430054845721797
-77	37	0.2138154931892031
-76	37	0.19912297726061712
-75	37	-1
-74	37	-1
-73	37	-1
-72	37	-1
-71	37	-1
-70	37	-1
-69	37	-1
-68	37	-1
-67	37	-1
-126	38	-1
-125	38	-1
-124	38	0.05391910230313871
-123	38	0.10813179322473558
-122	38	0.1547335405546789
-121	38	0.19556775596455056
-120	38	0.24216388207332706
-119	38	0.28311545099730845
-118	38	0.24545697301262007
-117	38	0.37725418217451845
-116	38	0.22825968395642682
-115	38	0.32178064199209344
-114	38	0.17345987659315087
-113	38	0.36549254851483315
-112	38	0.45311691101831364
-111	38	0.07704589769171707
-110	38	0.08258298760328994
-109	38	0.3091882835044657
-108	38	0.22742279542673907
-107	38	0.04869601230944551
-106	38	0.3355667944644908
-105	38	0.18621410006166506
-104	38	0.08877361696213307
-103	38	0.07306416507047991
-102	38	0.06869988075715698
-101	38	0.06164208684047807
-100	38	0.06156397899028838
-99	38	0.06793580621546187
-98	38	0.05918461240744743
-97	38	0.06381176597350431
-96	38	0.06997415828292551
-95	38	0.07519453306779221
-94	38	0.07125157845480393
-93	38	0.07978996087312061
-92	38	0.0779377731752146
-91	38	0.07548007426746181
-90	38	0.0710197802448589
-89	38	0.07505036417750076
-88	38	0.07846056544995443
-87	38	0.13900861861342526
-86	38	0.13380018775439884
-85	38	0.17107162455255873
-84	38	0.2268410037125313
-83	38	0.20530045614198847
-82	38	0.27754257607378185
-81	38	0.49679305123532647
-80	38	0.44552180879486347
-79	38	0.28644322328117133
-78	38	0.18345544602332273
-77	38	0.18264234246106786
-76	38	0.17662476440676428
-75	38	-1
-74	38	-1
-73	38	-1
-72	38	-1
-71	38	-1
-70	38	-1
-69	38	-1
-68	38	-1
-67	38	-1
-126	39	-1
-125	39	0.02683761133829304
-124	39	0.07987538285800654
-123	39	0.16660945055415793
-122	39	0.12576218755106214
-121	39	0.39064409934989314
-120	39	0.26872876317140504
-119	39	0.18529954327811846
-118	39	0.30180401916378113
-117	39	0.39192781416710476
-116	39	0.3865964459852555
-115	39	0.35525837180814485
-114	39	0.11229365745737295
-113	39	0.10811036524188507
-112	39	0.39452928913438523
-111	39	0.21727138442072474
-110	39	0.16871345212473274
-109	39	0.3217084172502464
-108	39	0.17880273039828268
-107	39	0.03605954921547488
-106	39	0.12213319824943387
-105	39	0.26332164412394854
-104	39	0.14142711862282514
-103	39	0.08655451597778335
-102	39	0.06325809907135742
-101	39	0.05623956952482536
-100	39	0.04844700437080343
-99	39	0.051402316971963194
-98	39	0.058326482957177614
-97	39	0.05899190085849422
-96	39	0.05309724142078656
-95	39	0.0599851921508298
-94	39	0.050509300408628166
-93	39	0.05308651339969118
-92	39	0.061892002031122106
-91	39	0.063442579880499
-90	39	0.06374662153851794
-89	39	0.06533864303346909
-88	39	0.07769035526585429
-87	39	0.1032630019734134
-86	39	0.12622846831450443
-85	39	0.13486347774758697
-84	39	0.17131014765105443
-83	39	0.23171795087875774
-82	39	0.2502918685808998
-81	39	0.27576239799611413
-80	39	0.371304535783001
-79	39	0.2579762556250793
-78	39	0.17896936546701453
-77	39	0.15800293070455973
-76	39	0.15031206195277855
-75	39	0.1728275967726895
-74	39	-1
-73	39	-1
-72	39	-1
-71	39	-1
-70	39	-1
-69	39	-1
-68	39	-1
-67	39	-1
-126	40	-1
-125	40	0.02431314803630916
-124	40	0.23300028143518287
-123	40	0.1443378168729605
-122	40	0.43184390925721594
-121	40	0.41269303540050545
-120	40	0.24822458733362096
-119	40	0.16482500745676965
-118	40	0.18446120501585023
-117	40	0.26519654118124397
-116	40	0.3462454311210071
-115	40	0.23113718800702643
-114	40	0.09570576115309672
-113	40	0.10461769756838693
-112	40	0.3675552841489887
-111	40	0.16237829845728813
-110	40	0.33497952182581753
-109	40	0.39604645766261765
-108	40	0.2784911220715051
-107	40	0.06892237261924682
-106	40	0.21350122857821358
-105	40	0.177327127106099
-104	40	0.11152271773042588
-103	40	0.08782524867356484
-102	40	0.06467991260824943
-101	40	0.05383305085371946
-100	40	0.0551340876369892
-99	40	0.053771142595977206
-98	40	0.04405468877655384
-97	40	0.04444866997324168
-96	40	0.0465634556835924
-95	40	0.047969743052203376
-94	40	0.04912329058991676
-93	40	0.04982253870248186
-92	40	0.04831654714478909
-91	40	0.0517333049497518
-90	40	0.05652545678969159
-89	40	0.06307564788782849
-88	40	0.07730927201257583
-87	40	0.11914938671167634
-86	40	0.12684616663114043
-85	40	0.13437500204599356
-84	40	0.15624478856211502
-83	40	0.24110113456071744
-82	40	0.24959783950562434
-81	40	0.282143690572071
-80	40	0.29210307280641196
-79	40	0.29739512985254724
-78	40	0.23416732551556463
-77	40	0.21185983199750608
-76	40	0.17731906472232897
-75	40	0.16744721827650738
-74	40	0.17190568844199297
-73	40	0.1948879716810173
-72	40	-1
-71	40	-1
-70	40	-1
-69	40	-1
-68	40	-1
-67	40	-1
-126	41	-1
-125	41	0.028407775542487593
-124	41	0.24343951580054185
-123	41	0.34854882236351864
-122	41	0.36998466182929873
-121	41	0.35260985068035017
-120	41	0.3409318338546603
-119	41	0.20469776021928188
-118	41	0.2512195290763511
-117	41	0.28479223040609253
-116	41	0.26726904146581243
-115	41	0.2936155273654795
-114	41	0.12951188813451872
-113	41	0.1131172926253413
-112	41	0.29363949004206746
-111	41	0.28620123953070936
-110	41	0.32783925215498066
-109	41	0.32405105415667795
-108	41	0.3246383361484646
-107	41	0.16347914120086682
-106	41	0.3048021877306419
-105	41	0.20283261845928593
-104	41	0.13737624778717028
-103	41	0.09774616155239983
-102	41	0.0720093115855987
-101	41	0.06679017141170375
-100	41	0.06487753454174935
-99	41	0.05057279869565222
-98	41	0.05002368675974199
-97	41	0.05013952506947726
-96	41	0.05402685671694308
-95	41	0.055208790953893166
-94	41	0.055077501300784246
-93	41	0.05650148475999022
-92	41	0.055844335010938925
-91	41	0.06112253074298234
-90	41	0.07385770191945529
-89	41	0.08888836095759793
-88	41	0.09914589238850176
-87	41	0.13240644291088718
-86	41	0.14705067806798722
-85	41	0.15085443964702472
-84	41	0.1275110701112188
-83	41	0.17187532823582416
-82	41	0.21514898527604825
-81	41	0.25012970430038384
-80	41	0.42165546927516273
-79	41	0.4120330797174275
-78	41	0.39089831697271143
-77	41	0.3732047517183306
-76	41	0.38731326859794113
-75	41	0.23034565272432342
-74	41	0.21192900762437747
-73	41	0.2842328487516446
-72	41	0.30731091722522674
-71	41	0.32673561283048874
-70	41	-1
-69	41	-1
-68	41	-1
-67	41	-1
-126	42	-1
-125	42	0.03790757010135127
-124	42	0.20432323349851242
-123	42	0.2906969163813889
-122	42	0.2908315638022164
-121	42	0.33608374104334165
-120	42	0.3434748050974842
-119	42	0.29773131816139864
-118	42	0.26426792666822363
-117	42	0.2870536635817916
-116	42	0.23737289001945167
-115	42	0.23086014878745767
-114	42	0.24221075052468627
-113	42	0.29072408717588066
-112	42	0.27894833966804117
-111	42	0.09768224237527179
-110	42	0.1671947216265588
-109	42	0.29046955154720605
-108	42	0.24896911386826343
-107	42	0.2534002448832156
-106	42	0.27747194136121656
-105	42	0.1402323051486925
-104	42	0.11058470333841612
-103	42	0.09170153429407892
-102	42	0.08532705078469348
-101	42	0.06679413713179481
-100	42	0.060669550106826585
-99	42	0.05536909396483809
-98	42	0.04786047062809056
-97	42	0.04703695892121938
-96	42	0.05989230638143288
-95	42	0.057507253105631165
-94	42	0.07041022849001373
-93	42	0.08087740060516514
-92	42	0.10120918920946269
-91	42	0.10691211917512648
-90	42	0.12282789139576229
-89	42	0.11336317662410034
-88	42	0.17119226100947968
-87	42	0.16471153548473025
-86	42	0.15554512891255934
-85	42	0.16746975927985513
-84	42	0.14393057296143982
-83	42	0.1364716333631916
-82	42	0.28220996673378146
-81	42	0.2887825772447916
-80	42	0.32256493796500757
-79	42	0.3767113274714877
-78	42	0.3602482578189456
-77	42	0.3261434952790628
-76	42	0.41290123570528603
-75	42	0.4051584478208976
-74	42	0.34863919214540495
-73	42	0.3849479597445739
-72	42	0.2855484015669458
-71	42	0.24648040003640231
-70	42	-1
-69	42	-1
-68	42	-1
-67	42	-1
-126	43	-1
-125	43	0.03724335688104345
-124	43	0.10657367676594029
-123	43	0.22956259136238102
-122	43	0.1939885575881014
-121	43	0.3053363159788496
-120	43	0.28794592254293944
-119	43	0.27699518511074134
-118	43	0.23134814748026658
-117	43	0.16441909168735497
-116	43	0.2504791459709546
-115	43	0.17794853860876367
-114	43	0.27713666965748057
-113	43	0.25152865882807174
-112	43	0.2954961485281894
-111	43	0.050362428468557686
-110	43	0.03774889640276451
-109	43	0.2369772720279149
-108	43	0.2063927969054663
-107	43	0.15580724056310608
-106	43	0.13081573085181517
-105	43	0.08333659601106548
-104	43	0.1037257753193223
-103	43	0.07538520563801936
-102	43	0.0682433646441276
-101	43	0.05902978096785456
-100	43	0.0562929196837862
-99	43	0.055795820411617424
-98	43	0.05877815415745424
-97	43	0.07164674749689641
-96	43	0.09158999841651788
-95	43	0.09241502719838618
-94	43	0.11455276170782987
-93	43	0.16279595238404782
-92	43	0.1411994731952396
-91	43	0.1789907747436382
-90	43	0.18137313432277427
-89	43	0.20670548084028745
-88	43	0.1992830557968399
-87	43	0.3061125869804474
-86	43	0.31101214997492893
-85	43	0.2382881389333915
-84	43	0.2432042756448574
-83	43	0.2532775881537955
-82	43	0.3357141621195726
-81	43	0.3329210418582691
-80	43	0.2713093806957538
-79	43	0.2526042855778639
-78	43	0.23936041726857848
-77	43	0.2603428271487585
-76	43	0.38297660402855427
-75	43	0.27902120977471434
-74	43	0.3830832295215686
-73	43	0.35038259378109615
-72	43	0.38748134404614
-71	43	0.3628237311309121
-70	43	0.33839339887184616
-69	43	-1
-68	43	-1
-67	43	-1
-126	44	-1
-125	44	0.04376181847720651
-124	44	0.1033453935495505
-123	44	0.17673195108658393
-122	44	0.25291911137565876
-121	44	0.3017598818215413
-120	44	0.3041690474237457
-119	44	0.2051978992533129
-118	44	0.2187559947611341
-117	44	0.24736976888550263
-116	44	0.10297744206751694
-115	44	0.12390019779028953
-114	44	0.15540434584932677
-113	44	0.17711804760865674
-112	44	0.16408566254696313
-111	44	0.04706124708615443
-110	44	0.09580718631504821
-109	44	0.190988116214679
-108	44	0.19598619555283775
-107	44	0.1307793940061695
-106	44	0.11348611394692314
-105	44	0.13406977254257
-104	44	0.12081455890670334
-103	44	0.07322287805214305
-102	44	0.06794184832673268
-101	44	0.06356313215939913
-100	44	0.06681771633073244
-99	44	0.0660066611003171
-98	44	0.08414614539021985
-97	44	0.11223770713288071
-96	44	0.08994183953480606
-95	44	0.09584909761629357
-94	44	0.13120796301629303
-93	44	0.1580570478188212
-92	44	0.18792954524133695
-91	44	0.2759658001537091
-90	44	0.2609168557788258
-89	44	0.23707006426617763
-88	44	0.2851634180653702
-87	44	0.3093726614293596
-86	44	0.35726844941373276
-85	44	0.38118417337230337
-84	44	0.35141433572271086
-83	44	-1
-82	44	0.3902369583226201
-81	44	0.36468771310484366
-80	44	0.38729138231253296
-79	44	0.3862548702830729
-78	44	0.3741976782392427
-77	44	0.3357256009772881
-76	44	0.31115196031436565
-75	44	0.3511503908619334
-74	44	0.39895462121901554
-73	44	0.3322471874486455
-72	44	0.31134338113366655
-71	44	0.3151852940623537
-70	44	0.3587449318985782
-69	44	0.3407755433293735
-68	44	0.37592884600257753
-67	44	-1
-126	45	-1
-125	45	0.04820384399867298
-124	45	0.09556709189349759
-123	45	0.13618499784925156
-122	45	0.27341471976154796
-121	45	0.21862615484060563
-120	45	0.23571014028080103
-119	45	0.25540537469180324
-118	45	0.1833129139278802
-117	45	0.24755895431069566
-116	45	0.11716283218634543
-115	45	0.1306418190608408
-114	45	0.10254502892777684
-113	45	0.1850951871029545
-112	45	0.20157828177133377
-111	45	0.1758809580618553
-110	45	0.21249537605455185
-109	45	0.1624674336282027
-108	45	0.1490618406347322
-107	45	0.12659094822518593
-106	45	0.10086912871165445
-105	45	0.10555118505350027
-104	45	0.0950571133841463
-103	45	0.08231800454692256
-102	45	0.07449371363217216
-101	45	0.07337869156864525
-100	45	0.09322897254084901
-99	45	0.08428295338024791
-98	45	0.10113278362591586
-97	45	0.09382965754416983
-96	45	0.12540249486818048
-95	45	0.1279403031923953
-94	45	0.17063741561504156
-93	45	0.19812151134715045
-92	45	0.2801323596492844
-91	45	0.3230179186011633
-90	45	0.3196693824055029
-89	45	0.348380840446454
-88	45	0.32338383110447083
-87	45	0.32594187956613146
-86	45	0.3673179021303306
-85	45	0.363190560239335
-84	45	0.33004293920841044
-83	45	0.31836534327282456
-82	45	0.31958129478329167
-81	45	0.3356404034671243
-80	45	0.3098427302037379
-79	45	0.30639386316039646
-78	45	0.3018206022338789
-77	45	0.3445768356864676
-76	45	0.35647483773985006
-75	45	0.36642664395231894
-74	45	0.29937670852153747
-73	45	0.38746170250795314
-72	45	0.3185372160850729
-71	45	0.2137308755720715
-70	45	0.31189617819626514
-69	45	0.30493892089576263
-68	45	0.39220709813389487
-67	45	-1
-126	46	-1
-125	46	0.04480256653173553
-124	46	0.08642936196707947
-123	46	0.1686858043214564
-122	46	0.13288527555254218
-121	46	0.23919843069721755
-120	46	0.21935513650074026
-119	46	0.19324823995449897
-118	46	0.17464215689529758
-117	46	0.23719586364170767
-116	46	0.17164835623240504
-115	46	0.16769593626863338
-114	46	0.1549098560958028
-113	46	0.19717957800061675
-112	46	0.2255863116062691
-111	46	0.17709919173199737
-110	46	0.19012443101503634
-109	46	0.1405245057651188
-108	46	0.09955086349346082
-107	46	0.08986517206408343
-106	46	0.08503630925396106
-105	46	0.10375073877904643
-104	46	0.11674921880458418
-103	46	0.11876399167311018
-102	46	0.11335610567035306
-101	46	0.10714137333822064
-100	46	0.12800923563831773
-99	46	0.12400826366277087
-98	46	0.12334941164707672
-97	46	0.12273848498455847
-96	46	0.18821315969964159
-95	46	0.19916625411642214
-94	46	0.24278139332769463
-93	46	0.2396471369605393
-92	46	0.24002560134205952
-91	46	0.2682537185406861
-90	46	0.28989617763507836
-89	46	0.26697495152047485
-88	46	0.26304598916516636
-87	46	0.3155801170392495
-86	46	0.31912271163219597
-85	46	0.30974090285790923
-84	46	0.2789325796719246
-83	46	0.2834975256806097
-82	46	0.31942958728358184
-81	46	0.32990357781841806
-80	46	0.3450465490425358
-79	46	0.3141182441175698
-78	46	0.32960970299468917
-77	46	0.31294901140864717
-76	46	0.30629660013391785
-75	46	0.23042185253937497
-74	46	0.3086364685187764
-73	46	0.32236655842932044
-72	46	0.36738000680345473
-71	46	0.28414748288543923
-70	46	0.27829627801269163
-69	46	0.2940820887223245
-68	46	0.3311795295514892
-67	46	-1
-126	47	-1
-125	47	0.06948390548978187
-124	47	0.12585100471612037
-123	47	0.11641787540848554
-122	47	0.15791777995996306
-121	47	0.2789964988490526
-120	47	0.17962983557133072
-119	47	0.1856086169111586
-118	47	0.17764784536534992
-117	47	0.2555271335223348
-116	47	0.19488775655940857
-115	47	0.26156033127605366
-114	47	0.11810984427346745
-113	47	0.18938877123191822
-112	47	0.19399796682020426
-111	47	0.17533653203576968
-110	47	0.15414433182152726
-109	47	0.12248694235217894
-108	47	0.10479023445168822
-107	47	0.09713763864003111
-106	47	0.11176356975416368
-105	47	0.1235620640338463
-104	47	0.12064030105053235
-103	47	0.12250455426475315
-102	47	0.13721933060328423
-101	47	0.1331001352740794
-100	47	0.14366784400540722
-99	47	0.14882704942849204
-98	47	0.14512799595421724
-97	47	0.14953220870874
-96	47	0.2150259357158644
-95	47	0.221566708228785
-94	47	0.2579252718038143
-93	47	0.24060515766215937
-92	47	0.2706605739238752
-91	47	0.16774677044008363
-90	47	0.22503965953918895
-89	47	0.292622413782299
-88	47	0.2487766361471458
-87	47	-1
-86	47	0.14004105268543318
-85	47	0.16592317520990957
-84	47	0.16764782385318902
-83	47	0.2366323946766942
-82	47	0.2652043790902919
-81	47	0.27128659651145703
-80	47	0.286641836644694
-79	47	0.25767774165709295
-78	47	0.21202946941564646
-77	47	0.19864013213330395
-76	47	0.19083845704680868
-75	47	0.13360053619528628
-74	47	0.18356536381226168
-73	47	0.21448696255490393
-72	47	0.07958055401670859
-71	47	0.08160258490125029
-70	47	0.23235190490652172
-69	47	0.2501085194984823
-68	47	0.22635325755378485
-67	47	-1
-126	48	-1
-125	48	0.11907199905122018
-124	48	0.13813376579635633
-123	48	0.10894516802727966
-122	48	0.11095939841522716
-121	48	0.10173187859995489
-120	48	0.3025525768903087
-119	48	0.29538862513628655
-118	48	0.28804315751007775
-117	48	0.21982139855795568
-116	48	0.19217135988750822
-115	48	0.1817642254074146
-114	48	0.10834698030524259
-113	48	0.23096413670248692
-112	48	0.19093685180001135
-111	48	0.16053386449040918
-110	48	0.16306457380153647
-109	48	0.1498130452923582
-108	48	0.13031229952185946
-107	48	0.13310801994869442
-106	48	0.13656607174941662
-105	48	0.14197877460558622
-104	48	0.14816519506338932
-103	48	0.17007907215618354
-102	48	0.16969443471980458
-101	48	0.1724669594253522
-100	48	0.1764565580149775
-99	48	0.19208134552393194
-98	48	0.15547856280433275
-97	48	0.19429879100720593
-96	48	0.22771333118897616
-95	48	0.24054982464315297
-94	48	0.2427751641541554
-93	48	0.228567429447361
-92	48	0.25702774703980974
-91	48	0.16087252202120406
-90	48	0.20661080862622686
-89	48	0.22043644994349315
-88	48	0.11898940170658778
-87	48	0.1013286471740924
-86	48	0.14336458800891574
-85	48	0.16286372504390584
-84	48	0.16884289921449747
-83	48	0.19523579526296606
-82	48	0.23600830818359075
-81	48	0.2343318374275496
-80	48	0.20965878252206144
-79	48	0.18988678710920237
-78	48	0.19706922996846035
-77	48	0.14952717673371882
-76	48	0.14172406126775652
-75	48	0.10278529170536907
-74	48	0.09485618044849488
-73	48	0.20761099316315465
-72	48	0.19698074951548533
-71	48	0.10445919970833252
-70	48	0.1450723729886948
-69	48	0.19533401230701367
-68	48	0.13930296109282525
-67	48	-1
-126	49	-1
-125	49	0.18989580351054147
-124	49	0.15664874953082444
-123	49	0.1516964069173008
-122	49	0.1478918877360761
-121	49	0.11881580792146977
-120	49	0.23483534358241268
-119	49	0.15292549019901275
-118	49	0.11575597427781571
-117	49	0.08724412103041006
-116	49	0.16226214214169649
-115	49	0.08049045294977088
-114	49	0.22905268767793713
-113	49	0.19077399538910214
-112	49	0.1890528635164695
-111	49	0.15105939442144772
-110	49	0.13915808136591373
-109	49	0.151782277851631
-108	49	0.1577727225238965
-107	49	0.16898848042491565
-106	49	0.18268919220620022
-105	49	0.1778401827897662
-104	49	0.17593447657685776
-103	49	0.18620837595625064
-102	49	0.20559974641838888
-101	49	0.20248008090817235
-100	49	0.19353489417466582
-99	49	0.18855050779455734
-98	49	0.1774934161096342
-97	49	0.2059714859113585
-96	49	0.20768549071156334
-95	49	0.1975514297309474
-94	49	0.2067400593006097
-93	49	0.27876205370800905
-92	49	0.24765639504632922
-91	49	0.20946685663463568
-90	49	0.2095296721443799
-89	49	0.22699265509356056
-88	49	0.1490184889540198
-87	49	0.17442620285948995
-86	49	0.17971417259505965
-85	49	0.1653204886403164
-84	49	0.19007268959158416
-83	49	0.21294559752224798
-82	49	0.211918167365921
-81	49	0.18589027656875795
-80	49	0.1695716751061368
-79	49	0.17486515382551224
-78	49	0.17975177211101734
-77	49	0.17537889228645928
-76	49	0.14126295277603682
-75	49	0.09973815023662909
-74	49	0.10903366718648153
-73	49	0.11183978827544208
-72	49	0.10039735767063329
-71	49	0.07933401530001
-70	49	0.086441577133209
-69	49	0.08143282589263542
-68	49	0.08642399327997506
-67	49	-1
-126	50	-1
-125	50	0.040670535924981294
-124	50	0.020660065114505025
-123	50	0.05172597210882871
-122	50	0.17680109865411503
-121	50	0.23163881418609159
-120	50	0.24331374448435208
-119	50	0.0922400304462548
-118	50	0.04791614035918013
-117	50	0.026339975197413823
-116	50	0.033245911029256815
-115	50	0.07279688114821065
-114	50	0.22625236551929842
-113	50	0.2156672974094588
-112	50	0.19358239863773774
-111	50	0.17057475910822553
-110	50	0.1534990605265223
-109	50	0.15514472212695035
-108	50	0.16124064185927922
-107	50	0.17661210029119045
-106	50	0.18825870936200825
-105	50	0.19986535257917246
-104	50	0.19033790647578708
-103	50	0.19317251714823197
-102	50	0.20756266562610162
-101	50	0.19559430010044307
-100	50	0.19489822269332815
-99	50	0.1754389392746305
-98	50	0.1843920855076594
-97	50	0.18132360958720314
-96	50	0.1935968024324081
-95	50	0.1853133017079627
-94	50	0.2593484602483794
-93	50	0.25832291006785024
-92	50	0.25244717197859595
-91	50	0.20701492859786447
-90	50	0.16357492643542465
-89	50	0.1566036955834692
-88	50	0.18362280128178807
-87	50	0.19375690902797113
-86	50	0.23962597086486462
-85	50	0.25610464151059514
-84	50	0.23178043902953216
-83	50	0.21267596596850974
-82	50	0.17284813620976489
-81	50	0.17325434192569567
-80	50	0.11389579902104703
-79	50	0.1457336006951982
-78	50	0.1462254248113968
-77	50	0.15179884221550188
-76	50	0.12003146948542068
-75	50	0.10847128318262504
-74	50	0.0910754088222494
-73	50	0.06515621990928042
-72	50	0.06119244526581408
-71	50	0.056087197954062556
-70	50	0.04703202608920046
-69	50	0.04477248411303537
-68	50	0.04144661051119722
-67	50	-1
-126	51	-1
-125	51	0.011816402685952288
-124	51	0.02531830094708691
-123	51	0.10636653336297647
-122	51	0.1571759938875533
-121	51	0.11622373283317872
-120	51	0.0734165716780056
-119	51	0.03695668208402706
-118	51	0.024912207468517186
-117	51	0.010563665754519868
-116	51	0.025206350726601292
-115	51	0.17521066718844566
-114	51	0.19848133497362
-113	51	0.23691840353203492
-112	51	0.18156860504018704
-111	51	0.18916500734640293
-110	51	0.18495841652538006
-109	51	0.1827646905377451
-108	51	0.19443075408448127
-107	51	0.2038385645140819
-106	51	0.20407191534085503
-105	51	0.19595258046319797
-104	51	0.1814388960632465
-103	51	0.18330584297413294
-102	51	0.17246254475581685
-101	51	0.1719451959930888
-100	51	0.17605035229904673
-99	51	0.17902308975051223
-98	51	0.23974308119802534
-97	51	0.2333556810390037
-96	51	0.24707615594894958
-95	51	0.25225863191822906
-94	51	0.24778457011266855
-93	51	0.23344451691028875
-92	51	0.2051570635601111
-91	51	0.1848055024740388
-90	51	0.17322254134005985
-89	51	0.18826419963958713
-88	51	0.19162698998010314
-87	51	0.19050972316935486
-86	51	0.2078046306703367
-85	51	0.19453318938268233
-84	51	0.15321949596632953
-83	51	0.15986384485728877
-82	51	0.19044622488233082
-81	51	0.17301983131285817
-80	51	0.1346848706936746
-79	51	0.13266259662818392
-78	51	0.1387399971959366
-77	51	0.11172123756281432
-76	51	0.11941282650432905
-75	51	0.10142819236024601
-74	51	0.09155727187265324
-73	51	0.06376095050828091
-72	51	0.043365853485161795
-71	51	0.036393486229925526
-70	51	0.04626406345825569
-69	51	0.048084159688698454
-68	51	0.027118938025054558
-67	51	-1
-126	52	-1
-125	52	0.032763769256073
-124	52	0.06535249499444752
-123	52	0.13963668017973316
-122	52	0.09745787989049749
-121	52	0.027352901480756857
-120	52	0.01659430131634783
-119	52	-1
-118	52	-1
-117	52	0.02593037617193342
-116	52	0.1346945605191801
-115	52	0.17184413560256076
-114	52	0.19757528017017426
-113	52	0.24932301697393672
-112	52	0.2500650088148417
-111	52	0.20822305155239704
-110	52	0.2013171709039232
-109	52	0.203304941333999
-108	52	0.20842363842285183
-107	52	0.2269784944798392
-106	52	0.19714115541067792
-105	52	0.16610706677290554
-104	52	0.15422426352883428
-103	52	0.20061655723679847
-102	52	0.19098721831579046
-101	52	0.18087002099867494
-100	52	0.17368517438926742
-99	52	0.23348702681079317
-98	52	0.2054378253188219
-97	52	0.21607868475022557
-96	52	0.22246598202499956
-95	52	0.24168013904712538
-94	52	0.2533660779598839
-93	52	0.23438535594255205
-92	52	0.20918530921439737
-91	52	0.18249875346380862
-90	52	0.17079425797402023
-89	52	0.16815621233325853
-88	52	0.16474364472310904
-87	52	0.17762732463450137
-86	52	0.17000813814398874
-85	52	0.18160659738690846
-84	52	0.16667640014003482
-83	52	0.1637089565507663
-82	52	0.1610234532124998
-81	52	0.15934145476642608
-80	52	0.1446413908753083
-79	52	0.12923431578748493
-78	52	0.12802045002131104
-77	52	0.11081320925243651
-76	52	0.08369530661703779
-75	52	0.07428141666371264
-74	52	0.055678074066744
-73	52	0.05612862289340995
-72	52	0.03875207206536479
-71	52	0.02867108065030701
-70	52	0.03181157367349235
-69	52	0.0275259930036841
-68	52	0.02782382700032465
-67	52	-1
-126	53	-1
-125	53	-1
-124	53	-1
-123	53	-1
-122	53	-1
-121	53	-1
-120	53	-1
-119	53	-1
-118	53	-1
-117	53	-1
-116	53	-1
-115	53	-1
-114	53	-1
-113	53	-1
-112	53	-1
-111	53	-1
-110	53	-1
-109	53	-1
-108	53	-1
-107	53	-1
-106	53	-1
-105	53	-1
-104	53	-1
-103	53	-1
-102	53	-1
-101	53	-1
-100	53	-1
-99	53	-1
-98	53	-1
-97	53	-1
-96	53	-1
-95	53	-1
-94	53	-1
-93	53	-1
-92	53	-1
-91	53	-1
-90	53	-1
-89	53	-1
-88	53	-1
-87	53	-1
-86	53	-1
-85	53	-1
-84	53	-1
-83	53	-1
-82	53	-1
-81	53	-1
-80	53	-1
-79	53	-1
-78	53	-1
-77	53	-1
-76	53	-1
-75	53	-1
-74	53	-1
-73	53	-1
-72	53	-1
-71	53	-1
-70	53	-1
-69	53	-1
-68	53	-1
-67	53	-1
