# Supplementary material for: The impacts of climate change on the abundance and distribution of the Spotted Wing Drosophila (Drosophila suzukii) in the United States and Canada
Source: PeerJ. 2017 Apr 6;5:e3192. doi: 10.7717/peerj.3192 (PMC5385127; doi:10.7717/peerj.3192)
Supplement: Supplemental Information 3 — Raw data used to illustrate fruit quality submodel (shown in Fig. 2B) and resulting populations derived from the base model for sample GCM scenario and RCP combinations (shown in Fig. 2C). [file peerj-05-3192-s003.xlsx]

## Sheet: Burlington NJ Fig 2b,c
Date	1	2	3	4	5	6	7	8	9	10	11	12	13	14	15	16	17	18	19	20	21	22	23	24	25	26	27	28	29	30	31	32	33	34	35	36	37	38	39	40	41	42	43	44	45	46	47	48	49
Fruit Index 2020	0.0500057	0.0500075	0.0500413	0.0500413	0.0500413	0.0501727	0.0502746	0.0504734	0.050602	0.050602	0.050602	0.050602	0.050602	0.050602	0.050602	0.050602	0.050602	0.050602	0.050602	0.050602	0.050602	0.050602	0.050602	0.050602	0.050602	0.050602	0.050602	0.050602	0.050602	0.050602	0.0506132	0.0508374	0.0510431	0.0512241	0.0512247	0.0512344	0.0512344	0.0512344	0.0512344	0.0512344	0.0512344	0.0512344	0.0512344	0.0512344	0.0512344	0.0512344	0.0512344	0.0515116	0.0515116
Fruit Index 2050	0.0500133	0.0500234	0.0502191	0.0502763	0.0503393	0.050351	0.0504722	0.0504722	0.0504722	0.0505305	0.0505305	0.0505305	0.0505305	0.0505305	0.0505305	0.0505347	0.0506171	0.0506637	0.0506667	0.0507281	0.0507968	0.050949	0.0511356	0.0511571	0.0511571	0.0511633	0.0512979	0.0515999	0.0517328	0.0517328	0.0517328	0.0517328	0.0517361	0.0518034	0.0518912	0.0518912	0.0518925	0.0519197	0.0519633	0.0520348	0.0520592	0.0520592	0.0521015	0.0521015	0.0522358	0.052568	0.0526995	0.0526995	0.0526995
Fruit Index 2080	0.0500285	0.050068	0.0508571	0.0515131	0.0518768	0.0522587	0.0526442	0.0530233	0.0533029	0.0535442	0.0536541	0.0536634	0.0538597	0.0542331	0.0545059	0.0545851	0.0545851	0.0545865	0.054618	0.0547117	0.0547117	0.0547117	0.0547131	0.0547445	0.0548207	0.0550247	0.0550669	0.0550669	0.0550669	0.0550669	0.0550669	0.0550669	0.0550669	0.0550669	0.0550669	0.0550669	0.0550669	0.0550669	0.0550669	0.0551578	0.0553082	0.0553133	0.0553133	0.0553133	0.0553133	0.0553133	0.0553133	0.0553133	0.0553133
Population 2020	0	0	0	0	0	0	0	0	0	0	0	0	0	0	0	0	0	0	0	0	0	0	0	0	0	0	0	0	0	0	0	0	0	0	0	0	0	0	0	0	0	0	0	0	0	0	0	0	0
Population 2050	0	0	0	0	0	0	0	0	0	0	0	0	0	0	0	0	0	0	0	0	0	0	0	0	0	0	0	0	0	0	0	0	0	0	0	0	0	0	0	0	0	0	0	0	0	0	0	0	0
Population 2080	0	0	0	0	0	0	0	0	0	0	0	0	0	0	0	0	0	0	0	0	0	0	0	0	0	0	0	0	0	0	0	0	0	0	0	0	0	0	0	0	0	0	0	0	0	0	0	0	0
[truncated: 316 more columns]
