# Supplementary material for: The impacts of climate change on the abundance and distribution of the Spotted Wing Drosophila (Drosophila suzukii) in the United States and Canada
Source: PeerJ. 2017 Apr 6;5:e3192. doi: 10.7717/peerj.3192 (PMC5385127; doi:10.7717/peerj.3192)
Supplement: Supplemental Information 4 — Raw data used to illustrate difference between mean populations and populations derived from mean temperatures (shown in Figs. 7A and 7B). Temperature data is also included (shown in Figs. 7C and 7D). [file peerj-05-3192-s004.xlsx]

## Sheet: Sheet1
FRASERVALLEY
Date	1	2	3	4	5	6	7	8	9	10	11	12	13	14	15	16	17	18	19	20	21	22	23	24	25	26	27	28	29	30	31	32	33	34	35	36	37	38	39	40	41	42	43	44	45	46	47	48	49
pop1993 =	0	0	0	0	0	0	0	0	0	0	0	0	0	0	0	0	0	0	0	0	0	0	0	0	0	0	0	0	0	0	0	0	0	0	0	0	0	0	0	0	0	0	0	0	0	0	0	0	0
pop1994 =	0	0	0	0	0	0	0	0	0	0	0	0	0	0	0	0	0	0	0	0	0	0	0	0	0	0	0	0	0	0	0	0	0	0	0	0	0	0	0	0	0	0	0	0	0	0	0	0	0
pop1995 =	0	0	0	0	0	0	0	0	0	0	0	0	0	0	0	0	0	0	0	0	0	0	0	0	0	0	0	0	0	0	0	0	0	0	0	0	0	0	0	0	0	0	0	0	0	0	0	0	0
pop1996 =	0	0	0	0	0	0	0	0	0	0	0	0	0	0	0	0	0	0	0	0	0	0	0	0	0	0	0	0	0	0	0	0	0	0	0	0	0	0	0	0	0	0	0	0	0	0	0	0	0
pop1997 =	0	0	0	0	0	0	0	0	0	0	0	0	0	0	0	0	0	0	0	0	0	0	0	0	0	0	0	0	0	0	0	0	0	0	0	0	0	0	0	0	0	0	0	0	0	0	0	0	0
pop1998 =	0	0	0	0	0	0	0	0	0	0	0	0	0	0	0	0	0	0	0	0	0	0	0	0	0	0	0	0	0	0	0	0	0	0	0	0	0	0	0	0	0	0	0	0	0	0	0	0	0
pop1999 =	0	0	0	0	0	0	0	0	0	0	0	0	0	0	0	0	0	0	0	0	0	0	0	0	0	0	0	0	0	0	0	0	0	0	0	0	0	0	0	0	0	0	0	0	0	0	0	0	0
pop2000 =	0	0	0	0	0	0	0	0	0	0	0	0	0	0	0	0	0	0	0	0	0	0	0	0	0	0	0	0	0	0	0	0	0	0	0	0	0	0	0	0	0	0	0	0	0	0	0	0	0
pop2001 =	0	0	0	0	0	0	0	0	0	0	0	0	0	0	0	0	0	0	0	0	0	0	0	0	0	0	0	0	0	0	0	0	0	0	0	0	0	0	0	0	0	0	0	0	0	0	0	0	0
pop2002 =	0	0	0	0	0	0	0	0	0	0	0	0	0	0	0	0	0	0	0	0	0	0	0	0	0	0	0	0	0	0	0	0	0	0	0	0	0	0	0	0	0	0	0	0	0	0	0	0	0
pop2003 =	0	0	0	0	0	0	0	0	0	0	0	0	0	0	0	0	0	0	0	0	0	0	0	0	0	0	0	0	0	0	0	0	0	0	0	0	0	0	0	0	0	0	0	0	0	0	0	0	0
pop2004 =	0	0	0	0	0	0	0	0	0	0	0	0	0	0	0	0	0	0	0	0	0	0	0	0	0	0	0	0	0	0	0	0	0	0	0	0	0	0	0	0	0	0	0	0	0	0	0	0	0
pop2005 =	0	0	0	0	0	0	0	0	0	0	0	0	0	0	0	0	0	0	0	0	0	0	0	0	0	0	0	0	0	0	0	0	0	0	0	0	0	0	0	0	0	0	0	0	0	0	0	0	0
pop2006 =	0	0	0	0	0	0	0	0	0	0	0	0	0	0	0	0	0	0	0	0	0	0	0	0	0	0	0	0	0	0	0	0	0	0	0	0	0	0	0	0	0	0	0	0	0	0	0	0	0
pop2007 =	0	0	0	0	0	0	0	0	0	0	0	0	0	0	0	0	0	0	0	0	0	0	0	0	0	0	0	0	0	0	0	0	0	0	0	0	0	0	0	0	0	0	0	0	0	0	0	0	0
pop2008 =	0	0	0	0	0	0	0	0	0	0	0	0	0	0	0	0	0	0	0	0	0	0	0	0	0	0	0	0	0	0	0	0	0	0	0	0	0	0	0	0	0	0	0	0	0	0	0	0	0
pop2009 =	0	0	0	0	0	0	0	0	0	0	0	0	0	0	0	0	0	0	0	0	0	0	0	0	0	0	0	0	0	0	0	0	0	0	0	0	0	0	0	0	0	0	0	0	0	0	0	0	0
pop2010 =	0	0	0	0	0	0	0	0	0	0	0	0	0	0	0	0	0	0	0	0	0	0	0	0	0	0	0	0	0	0	0	0	0	0	0	0	0	0	0	0	0	0	0	0	0	0	0	0	0
pop2011 =	0	0	0	0	0	0	0	0	0	0	0	0	0	0	0	0	0	0	0	0	0	0	0	0	0	0	0	0	0	0	0	0	0	0	0	0	0	0	0	0	0	0	0	0	0	0	0	0	0
pop2012 =	0	0	0	0	0	0	0	0	0	0	0	0	0	0	0	0	0	0	0	0	0	0	0	0	0	0	0	0	0	0	0	0	0	0	0	0	0	0	0	0	0	0	0	0	0	0	0	0	0
pop2013 =	0	0	0	0	0	0	0	0	0	0	0	0	0	0	0	0	0	0	0	0	0	0	0	0	0	0	0	0	0	0	0	0	0	0	0	0	0	0	0	0	0	0	0	0	0	0	0	0	0
popAvg =	0	0	0	0	0	0	0	0	0	0	0	0	0	0	0	0	0	0	0	0	0	0	0	0	0	0	0	0	0	0	0	0	0	0	0	0	0	0	0	0	0	0	0	0	0	0	0	0	0
HILLSBOROUGH
pop1993 =	9.99013	9.79041	9.58699	9.38028	9.17045	8.95565	8.73826	8.52341	8.30679	8.08021	7.8603	7.6431	7.43004	7.21937	6.96921	6.71513	6.4442	6.13506	5.87307	5.67849	5.49952	5.33369	5.16719	5.00667	4.84755	4.64726	4.38955	4.14782	3.93556	3.77259	3.62738	3.47522	3.30332	3.14636	2.99195	2.86293	2.75107	2.64511	2.54108	2.40603	2.26585	2.17537	2.10166	2.03329	1.93614	1.84002	1.76176	1.70628	1.64827
pop1994 =	0	9.98898	9.76552	9.50316	9.13919	8.46007	8.03089	7.78484	7.43117	7.01786	6.78142	6.59492	6.40772	6.18362	5.87523	5.57975	5.27238	5.0849	4.84056	4.4735	4.23164	4.02695	3.82867	3.66676	3.52696	3.40581	3.28822	3.18732	3.08802	2.99073	2.88209	2.75488	2.60156	2.40356	2.22858	2.12972	2.04504	1.97961	1.91692	1.85363	1.79453	1.73598	1.67806	1.62326	1.56941	1.49918	1.43656	1.38798	1.3389
pop1995 =	9.98876	9.76333	9.538	9.26085	8.78009	8.34682	8.08183	7.84486	7.43191	7.03715	6.71884	6.48385	6.27877	6.10714	5.91131	5.67802	5.40127	5.13165	4.90998	4.73267	4.48551	4.25142	4.04792	3.84752	3.53983	3.28964	3.09358	2.92681	2.81738	2.72157	2.5759	2.39583	2.24825	2.1407	2.05263	1.94887	1.8139	1.68302	1.57208	1.45558	1.30535	1.22359	1.18003	1.13787	1.0902	1.0537	1.02077	0.989229	0.958645
pop1996 =	9.98876	9.7639	9.54473	9.1872	8.59161	8.23119	7.93486	7.55592	6.79246	6.14985	5.83765	5.53158	5.25689	4.93098	4.66857	4.45909	4.30838	4.18134	4.05625	3.84296	3.60808	3.45861	3.32134	3.20719	3.09749	2.95253	2.85565	2.74554	2.61269	2.52025	2.43399	2.347	2.27034	2.19596	2.07818	1.83614	1.61414	1.50581	1.42529	1.36289	1.30185	1.24721	1.19889	1.13172	1.04699	0.979299	0.940929	0.880064	0.786634
pop1997 =	9.99009	9.78898	9.56776	9.33123	9.09909	8.8894	8.67916	8.45778	8.24592	8.015	7.63109	7.28484	7.0053	6.68946	6.43244	6.21411	5.9441	5.43449	4.87712	4.44762	4.21141	4.00874	3.85904	3.72939	3.61308	3.49144	3.35491	3.24339	3.1396	3.03775	2.90192	2.7665	2.63311	2.52799	2.44006	2.3614	2.28598	2.21161	2.14056	2.07053	1.98224	1.88198	1.78064	1.69138	1.63787	1.58376	1.52434	1.46379	1.40611
pop1998 =	0	0	9.98944	9.77685	9.57483	9.35575	9.13755	8.90613	8.69075	8.39714	8.08674	7.77894	7.52495	7.30616	7.09697	6.89399	6.64122	6.3636	6.11838	5.88709	5.60648	5.39718	5.23765	5.07313	4.84606	4.58293	4.36775	4.20099	3.9943	3.77606	3.58682	3.41877	3.26762	3.16126	3.05411	2.90537	2.75271	2.58065	2.42646	2.2815	2.15473	2.05034	1.97854	1.8945	1.79581	1.70235	1.63615	1.5857	1.53719
pop1999 =	0	9.99009	9.78383	9.46427	8.76605	7.89947	7.27637	6.96178	6.74468	6.54788	6.1709	5.82591	5.59214	5.41833	5.26365	5.11376	4.96409	4.8223	4.67601	4.53817	4.39118	4.25342	4.12379	3.99206	3.81723	3.65136	3.52071	3.40485	3.29626	3.18984	3.08823	2.98928	2.89308	2.79931	2.70917	2.62154	2.53277	2.4412	2.35163	2.27629	2.20249	2.13117	2.06294	1.99727	1.88878	1.76258	1.66979	1.60265	1.54962
pop2000 =	9.98961	9.78027	9.57088	9.36071	9.15231	8.82249	8.60765	8.39381	8.15749	7.93421	7.72566	7.49315	7.24693	6.99206	6.66025	6.29681	6.01783	5.76239	5.53934	5.36102	5.15206	4.79999	4.53259	4.35774	4.13213	3.83498	3.50173	3.18868	3.00416	2.89264	2.78673	2.62173	2.47753	2.3549	2.23635	2.12821	1.97788	1.83696	1.73715	1.65305	1.57134	1.49521	1.43187	1.3799	1.33234	1.28906	1.24846	1.20585	1.16828
pop2001 =	0	0	0	0	0	0	0	0	0	0	0	0	0	0	0	9.98877	9.76375	9.54565	9.33492	9.11639	8.68605	7.86878	7.35821	6.87765	6.47205	6.11086	5.7045	5.3798	5.15406	4.98651	4.83634	4.69572	4.55393	4.35785	4.08345	3.86555	3.67108	3.47528	3.34173	3.23719	3.13692	3.04178	2.94873	2.85791	2.76893	2.68319	2.60006	2.5196	2.43454
pop2002 =	0	0	0	0	0	0	0	0	0	0	0	0	0	0	0	0	0	0	9.98849	9.75929	9.55889	9.34927	9.13905	8.91973	8.70162	8.48869	8.2731	8.05994	7.84396	7.62772	7.40864	7.18354	6.98115	6.77979	6.5639	6.27937	6.00492	5.81249	5.58966	5.25671	5.06565	4.88472	4.71874	4.52682	4.32486	4.15614	3.99697	3.84732	3.68716
pop2003 =	9.98822	9.75085	9.48162	9.07303	8.4685	7.98621	7.63064	7.12233	6.6601	6.39745	6.20012	5.91765	5.59764	5.32711	5.0479	4.78816	4.55383	4.25378	3.82466	3.54819	3.35633	3.19593	3.08257	2.87334	2.64517	2.45939	2.32211	2.19108	2.06029	1.97629	1.90141	1.82904	1.73539	1.64292	1.56689	1.51021	1.44549	1.38915	1.33592	1.26503	1.19291	1.14629	1.09193	1.04013	0.992723	0.95463	0.922446	0.893894	0.856911
pop2004 =	9.98964	9.78031	9.56135	9.35606	9.14667	8.934	8.68759	8.16257	7.8112	7.5343	7.06742	6.60032	6.27296	5.94452	5.64408	5.44104	5.19215	4.9974	4.82833	4.63729	4.34459	4.09987	3.8797	3.6742	3.46853	3.32684	3.21869	3.0939	2.91404	2.73082	2.6014	2.46305	2.37	2.26984	2.18148	2.10821	2.04173	1.97512	1.88801	1.74003	1.66494	1.61041	1.55625	1.50641	1.45877	1.41011	1.3534	1.2798	1.20718
pop2005 =	9.98961	9.77991	9.56317	9.3371	9.11632	8.89733	8.67706	8.46101	8.24771	8.02729	7.79464	7.57557	7.36515	7.15193	6.91136	6.62119	6.26526	5.83845	5.44093	5.09878	4.84142	4.65301	4.47025	4.16376	3.79939	3.55877	3.4174	3.29495	3.16578	3.05507	2.93697	2.8019	2.68614	2.58698	2.49525	2.34922	2.22018	2.1332	2.05521	1.98222	1.90806	1.82629	1.68953	1.59259	1.51494	1.46093	1.41525	1.36637	1.31929
pop2006 =	9.98978	9.78388	9.5797	9.34762	9.02811	8.72346	8.29673	7.69643	7.24523	6.94216	6.74451	6.55113	6.36974	6.17513	5.89993	5.53743	5.27336	5.09229	4.78253	4.54493	4.40356	4.27232	4.14047	4.01362	3.88641	3.726	3.52229	3.36783	3.23966	3.13005	3.01171	2.86149	2.71502	2.61054	2.51571	2.40773	2.2675	2.15759	2.06344	1.93036	1.82493	1.71834	1.63648	1.51492	1.38802	1.28271	1.2205	1.17675	1.1381
pop2007 =	9.98961	9.77814	9.53034	9.32714	9.1155	8.89313	8.6581	8.43137	8.18798	7.84695	7.47659	7.21171	7.00294	6.80633	6.61643	6.4253	6.23699	6.034	5.8295	5.62989	5.42648	5.25312	5.09136	4.9167	4.66861	4.39812	4.14132	3.96309	3.79125	3.49122	3.23829	3.091	2.98851	2.88399	2.74103	2.60574	2.45085	2.32357	2.20848	2.11027	2.01644	1.93247	1.84485	1.77917	1.71894	1.65128	1.54737	1.42672	1.30716
pop2008 =	0	0	0	0	0	0	9.75767	9.55628	9.35173	9.12701	8.91482	8.70092	8.48775	8.25167	7.87544	7.44572	7.188	6.97673	6.73255	6.50393	6.12307	5.84475	5.67259	5.50168	5.30757	5.03569	4.80485	4.58677	4.34029	4.15061	4.0154	3.8867	3.72012	3.56821	3.45103	3.34318	3.23709	3.13462	3.03415	2.93155	2.8167	2.70846	2.59616	2.50541	2.40404	2.25908	2.16223	2.09044	2.02724
pop2009 =	0	9.98941	9.77551	9.54725	9.34185	9.13388	8.91863	8.67321	8.35697	8.10732	7.86293	7.64398	7.40676	7.12732	6.76548	6.34941	5.99104	5.6195	5.31336	5.11501	4.82584	4.37567	4.03083	3.76945	3.57831	3.44419	3.33096	3.22847	3.12835	3.02359	2.85836	2.68771	2.52994	2.42818	2.28708	2.10674	1.90174	1.76906	1.67922	1.60449	1.54268	1.49151	1.44474	1.3984	1.35145	1.30133	1.26055	1.21476	1.16197
pop2010 =	0	0	0	0	0	0	0	0	0	0	0	0	0	0	0	9.98962	9.77873	9.52763	9.14007	8.75573	8.451	8.24538	8.00324	7.77896	7.57848	7.33574	7.01668	6.71229	6.45781	6.23994	6.02359	5.67558	5.37934	5.15893	4.91835	4.74168	4.59246	4.3801	4.06137	3.80654	3.64188	3.40628	3.14442	2.89707	2.6629	2.44746	2.29554	2.13083	1.98498
pop2011 =	9.98978	9.78252	9.55196	9.28658	8.97088	8.72868	8.40295	7.96463	7.66763	7.3097	7.06316	6.71635	6.17108	5.58625	5.2487	5.01666	4.81234	4.61684	4.46678	4.2998	4.14319	3.97259	3.6973	3.42098	3.26278	3.15868	2.99205	2.80375	2.65752	2.54099	2.43023	2.34153	2.26664	2.19481	2.12401	2.05565	1.98025	1.90294	1.83563	1.7192	1.63462	1.56556	1.46397	1.36906	1.29034	1.21432	1.15763	1.11022	1.07232
pop2012 =	9.98789	9.74063	9.38665	8.73217	8.03258	7.63642	7.35515	7.13121	6.91924	6.72927	6.55518	6.36641	6.18221	5.90793	5.52618	5.24212	5.02794	4.84589	4.67777	4.49521	4.34414	4.20477	4.06711	3.93935	3.81698	3.69596	3.57964	3.45231	3.31633	3.18815	3.06563	2.96291	2.86453	2.77093	2.68199	2.59519	2.5114	2.42764	2.34241	2.26332	2.18141	2.10731	2.00063	1.81059	1.68459	1.61801	1.56797	1.51969	1.47093
pop2013 =	9.9876	9.74144	9.52624	9.29198	8.92875	8.69342	8.48128	8.20477	8.00258	7.78194	7.56304	7.35826	7.15343	6.95518	6.75879	6.56296	6.36889	6.11625	5.76218	5.55958	5.38451	5.20084	4.96517	4.73973	4.52498	4.337	4.17934	4.03684	3.91097	3.78798	3.66472	3.49249	3.31007	3.13854	2.98524	2.83046	2.70067	2.61095	2.52823	2.44235	2.35542	2.27905	2.20628	2.13675	2.06872	1.98285	1.89549	1.81464	1.66931
popAvg =	0	0	0	0	0	0	0	0	0	0	0	0	0	0	0	0	0	0	0	0	0	0	0	0	0	0	0	0	0	0	0	0	0	0	0	0	0	0	0	0	0	0	0	0	0	0	0	0	0
[truncated: 316 more columns]
